# Supplementary material for: Multi-omic phenotyping of iPSC-derived neurons harboring the MAPT V337M mutation reveals tau hypophosphorylation and perturbed axon morphology pathways
Source: bioRxiv. 2025 Sep 9:2024.06.04.597496. Originally published 2024 Jun 6. Preprint. [Version 2] doi: 10.1101/2024.06.04.597496 (PMC11185762; doi:10.1101/2024.06.04.597496)
Supplement: Supplement 1 [file media-1.xlsx]

## Sheet: Legend
Column Names	Description of column
ENTREZID
Gene symbol
baseMean	The mean of normalized counts for all samples
log2FoldChange	The log2 fold change of MAPT V337M vs MAPT WT neurons or NTC vs. MAPT KD.
adjusted pvalue	p-value adjusted for multiple comparison using the holm method. Original p-value was calculated using the Wald test, and then was corrected by DESeq2.
Overview of RNA-seq data:
Two types of media were used in these experiments, BrainPhys or Classic Neurobasal (here referred to as "NB").
Two parental cell lines were used, either WTC11 ("WTC") or GIH6C1 ("GIH").
Comparisons for heterozygous MAPT V337M or homozygous MAPT V337M vs. MAPT WT are indicated.
The timepoint is annotated as follows: d7 = day 7 or one week of differentiation, d14 = day 14 or two weeks of differentiation, d28 = day 28 or 4 weeks of differentiation.

## Sheet: BrainPhys_WTC_homV337M_d7_RNA
ENTREZID	Gene symbol	baseMean	log2FoldChange	adjusted pvalue
127833	SYT2	1514.52	2.3797	0
6664	SOX11	7176.13	-4.03961	0
6900	CNTN2	1097.17	4.15869	0
9899	SV2B	3332.48	1.86096	0
7857	SCG2	1882.49	3.05983	2.93e-262
374946	DRAXIN	677.981	-2.43852	3.32e-189
2587	GALR1	1115.62	2.08832	2.12e-152
84628	NTNG2	1503.56	2.13675	4.37e-152
3038	HAS3	492.535	2.83066	2.35e-143
5979	RET	2136.59	2.04096	6.33e-143
5066	PAM	1233.33	1.36029	1.68e-124
83857	TMTC1	1012.74	1.53406	2.33e-120
85301	COL27A1	236.348	5.41807	8.09e-119
60482	SLC5A7	665.853	2.50503	1.2e-115
56956	LHX9	1277.74	-1.87941	2.92e-112
4130	MAP1A	5162.02	1.04879	1.11e-110
4661	MYT1	728.216	-1.66897	4.29e-109
134111	UBE2QL1	1330.87	-1.36522	6.91e-108
22876	INPP5F	1216.19	1.29453	2.28e-107
8828	NRP2	1103.2	1.97044	2.34e-107
23046	KIF21B	5572.7	-1.05255	3.68e-107
64084	CLSTN2	5718.21	1.26574	3.09e-105
5122	PCSK1	1340.84	1.4755	5.43e-102
4988	OPRM1	260.708	4.02301	1.24e-98
9037	SEMA5A	444.789	2.09713	2.65e-97
22979	EFR3B	2805.05	-1.321	2.28e-96
894	CCND2	4131.74	1.35879	2.59e-95
54798	DCHS2	513.651	1.79143	2.26e-94
57687	VAT1L	2457.8	1.53091	3.33e-93
4915	NTRK2	2158.58	1.51928	7.73e-93
6892	TAPBP	450.116	1.84083	1.07e-91
85453	TSPYL5	361.349	4.59143	1.3e-88
56112	PCDHGA3	138.614	3.2688	5.01e-88
81606	LBH	2737.6	-1.48209	8.91e-88
57493	HEG1	408.634	1.95899	1.6e-87
402665	IGLON5	862.863	-1.37632	4.57e-87
6303	SAT1	1040.38	1.67401	9.47e-86
51176	LEF1	382.455	2.24206	1.31e-85
5139	PDE3A	249.057	2.38952	2.63e-85
2195	FAT1	1559.24	1.42446	5.06e-83
6510	SLC1A5	1572.1	1.16904	6.81e-83
7143	TNR	680.893	3.15141	2.4e-82
54796	BNC2	761.109	-1.86035	1.29e-81
2903	GRIN2A	533.764	1.87287	3.09e-81
5358	PLS3	209.438	4.11163	3.78e-79
80310	PDGFD	208.253	2.55373	5.19e-79
79054	TRPM8	318.523	2.64996	1.78e-78
55604	CARMIL1	328.122	1.89038	3.73e-76
55515	ASIC4	1655.81	1.62412	1.79e-75
55964	SEPTIN3	5167.42	-0.965166	1.13e-74
6899	TBX1	158.098	-3.72591	5.41e-74
10317	B3GALT5	153.545	3.213	4.84e-73
23236	PLCB1	1202.6	1.20298	1.16e-72
253738	EBF3	5813.06	-1.31045	3.43e-71
92312	MEX3A	2178.82	-0.902882	1.36e-70
961	CD47	1917.24	1.53075	1.8e-70
56934	CA10	725.307	-2.38687	2.69e-69
4241	MELTF	348.9	2.07055	8.79e-69
2899	GRIK3	1248.63	-1.30403	1.21e-68
3913	LAMB2	177.975	3.50246	2.11e-68
1630	DCC	1329.17	1.23796	4.81e-67
2898	GRIK2	582.014	2.01231	9.92e-67
9289	ADGRG1	1089.83	-1.1636	1.48e-66
1809	DPYSL3	13906.4	-0.743867	1.12e-65
10396	ATP8A1	4647.87	1.13678	1.74e-65
26064	RAI14	1574.33	1.09976	5.12e-65
2744	GLS	1365.42	0.921983	2.29e-64
55885	LMO3	171.051	-3.49223	2.75e-64
8531	YBX3	208.068	2.66888	1.1e-63
10439	OLFM1	2371.14	1.0954	1.6e-63
347902	AMIGO2	473.707	1.45724	3.01e-63
9353	SLIT2	3152.68	0.895569	5.94e-63
1021	CDK6	238.448	3.05611	1.51e-62
6711	SPTBN1	21710.8	0.697283	2.79e-62
23052	ENDOD1	590.923	1.42628	7.68e-62
23245	ASTN2	1482.89	1.29642	7.44e-61
2042	EPHA3	543.748	1.32152	4.31e-60
23327	NEDD4L	2775	-0.884699	4.43e-60
148189	LINC00662	1271.61	-1.26446	3.35e-59
60468	BACH2	2096.06	-0.815353	3.88e-59
60681	FKBP10	256.532	1.9362	1.49e-58
7402	UTRN	635.734	1.55755	1.53e-58
7074	TIAM1	657.042	-1.27384	1.79e-58
116443	GRIN3A	711.432	-1.3208	4.31e-58
6622	SNCA	1091.14	1.16838	3.37e-57
6490	PMEL	671.398	-1.6285	4.05e-57
57221	ARFGEF3	3282.1	0.859134	4.75e-57
5865	RAB3B	1661.52	1.36592	7.01e-56
836	CASP3	1002.38	1.34352	1.44e-55
79690	GAL3ST4	190.248	-2.37326	1.83e-55
3636	INPPL1	350.909	1.71096	1.95e-55
151835	CPNE9	110.608	2.46038	5.41e-55
2786	GNG4	909.574	-1.25098	5.62e-55
158471	PRUNE2	681.615	2.06794	6.61e-55
84898	PLXDC2	856.268	1.30324	7.92e-55
23432	GPR161	977.971	-1.13413	9.36e-55
6511	SLC1A6	345.078	-1.86123	1.91e-54
865	CBFB	1967.37	1.19006	2.39e-53
408	ARRB1	1609.02	-1.07604	2.81e-53
11113	CIT	420.763	1.26468	8.04e-53
25758	KIAA1549L	1326.49	-1.02865	2.01e-52
27328	PCDH11X	4151.11	1.43778	2.19e-52
4804	NGFR	1127.31	-1.52701	3.47e-52
220441	RNF152	2714.6	-0.931895	9.14e-52
117	ADCYAP1R1	1831.23	1.12895	5.46e-51
83449	PMFBP1	399.474	1.53765	7.74e-51
57178	ZMIZ1	6084.74	-0.560724	9.59e-51
84249	PSD2	1382.58	-1.07937	2.31e-50
55970	GNG12	114.21	3.38562	1.35e-49
23025	UNC13A	3539.75	0.696762	1.64e-49
6695	SPOCK1	3853.37	1.0019	2.57e-49
348093	RBPMS2	150.697	2.17946	3.75e-49
53826	FXYD6	1615.44	-1.2775	5.5e-49
643401	PURPL	345.113	1.68174	8.91e-49
7070	THY1	1640.61	1.0572	1.24e-48
80036	TRPM3	903.737	1.54851	2.13e-48
441151	TMEM151B	711.487	-1.3755	2.29e-48
114991	ZNF618	1409	-0.777872	4.02e-48
123041	SLC24A4	95.3553	-3.41792	7.61e-48
1138	CHRNA5	364.088	1.37964	9.99e-48
1272	CNTN1	5484.22	1.12472	1.61e-47
55203	LGI2	3701.08	0.998793	1.98e-47
3737	KCNA2	2492.77	1.03707	2.01e-47
10810	WASF3	1778.79	0.969519	2.13e-47
22895	RPH3A	87.622	2.64285	2.46e-47
58504	ARHGAP22	459.533	1.70414	3.54e-47
5783	PTPN13	1580.3	0.862027	4.21e-47
1192	CLIC1	536.271	1.43588	5.46e-47
56829	ZC3HAV1	349.728	1.88364	1.29e-46
23313	KIAA0930	1238	-0.953758	1.52e-46
10157	AASS	382.726	1.3478	1.7e-46
9026	HIP1R	1246.64	-1.58033	1.91e-46
6926	TBX3	579.171	1.39338	5.36e-46
8837	CFLAR	1326.89	0.980837	6.59e-46
80731	THSD7B	1009.6	1.02353	9.98e-46
10590	SCGN	136.625	3.97054	1.03e-44
11167	FSTL1	647.58	1.42596	1.74e-44
6464	SHC1	1140.96	1.03442	1.91e-44
57526	PCDH19	616.595	-1.48303	2.25e-44
85439	STON2	709.089	1.1134	2.7e-44
9781	RNF144A	997.885	-0.990928	6.19e-44
10846	PDE10A	477.426	-1.33951	6.53e-44
5579	PRKCB	1362.64	-0.847261	6.63e-44
9723	SEMA3E	394.097	1.6904	7.92e-44
8503	PIK3R3	854.125	-0.96645	9.49e-44
6239	RREB1	95.6505	3.99073	1.06e-43
493	ATP2B4	449.848	1.98413	2.9e-43
1191	CLU	216.896	2.0325	4.17e-43
349136	WDR86	376.334	-2.041	5.75e-43
340527	NHSL2	128.318	2.46561	6.32e-43
5649	RELN	1722.95	-1.10412	6.63e-43
2318	FLNC	1087.67	1.40854	3.2e-42
1131	CHRM3	327.48	1.6466	5.31e-42
54492	NEURL1B	127.263	-2.44303	7.87e-42
84733	CBX2	358.609	-1.6041	7.97e-42
862	RUNX1T1	3076.85	-0.960698	8.53e-42
11122	PTPRT	1945.05	-0.928127	1.8e-41
5126	PCSK2	1214.28	1.21447	2.54e-41
8507	ENC1	5094.98	0.737287	4.04e-41
3418	IDH2	496.804	-1.12312	5.72e-41
11069	RAPGEF4	648.463	1.18126	7.77e-41
6496	SIX3	195.601	1.72122	1.2e-40
57509	MTUS1	420.078	1.48233	1.24e-40
9627	SNCAIP	167.923	-2.31111	1.99e-40
85397	RGS8	1406.21	-1.27322	2.46e-40
8128	ST8SIA2	689.927	-1.20325	2.49e-40
163404	PLPPR5	411.848	1.29733	5.98e-40
1741	DLG3	771.406	-0.978635	7.27e-40
5098	PCDHGC3	79.9324	2.85109	8.35e-40
2257	FGF12	464.001	1.41391	8.78e-40
9590	AKAP12	8757.12	0.738773	1.38e-39
55117	SLC6A15	2782.1	0.968232	1.53e-39
4081	MAB21L1	468.006	-1.4774	2.33e-39
148281	SYT6	551.81	-0.996148	2.42e-39
8193	DPF1	527.028	-1.32206	3.4e-39
2995	GYPC	220.62	1.57159	3.78e-39
2914	GRM4	799.289	1.24	4.79e-39
9770	RASSF2	370.465	-1.40622	4.81e-39
3912	LAMB1	652.001	1.09669	5.19e-39
6860	SYT4	7611.75	-0.973878	5.72e-39
25849	PARM1	1346.55	1.09479	7.63e-39
5613	PRKX	466.823	-1.17418	8.22e-39
3326	HSP90AB1	6860.38	0.672815	8.47e-39
7430	EZR	398.316	1.42195	8.64e-39
56896	DPYSL5	5115.23	-0.644203	1.06e-38
84867	PTPN5	1128.89	-0.964049	1.36e-38
1261	CNGA3	233.797	1.75819	1.56e-38
1607	DGKB	195.394	2.10614	5.75e-38
23329	TBC1D30	454.678	-1.29702	1.85e-37
1955	MEGF9	659.789	-1.04379	2.25e-37
2334	AFF2	1596.45	-1.03353	6.62e-37
7188	TRAF5	183.977	1.84971	1.63e-36
285175	UNC80	797.794	1.06235	1.83e-36
30811	HUNK	230.515	-1.66849	1.92e-36
1006	CDH8	710.317	-1.19494	1.03e-35
1871	E2F3	399.775	1.26823	1.26e-35
7414	VCL	426.029	1.16019	1.85e-35
23220	DTX4	1771.66	-0.759547	3.35e-35
8913	CACNA1G	88.6328	2.69984	6.45e-35
80309	SPHKAP	488.559	1.34428	1.17e-34
2736	GLI2	111.231	2.39514	1.81e-34
26502	NARF	850.965	-1.00462	1.98e-34
490	ATP2B1	2253.59	0.685613	2.14e-34
10979	FERMT2	715.165	0.9588	2.23e-34
85379	KIAA1671	636.663	0.926389	2.29e-34
80820	EEPD1	132.579	2.12559	2.69e-34
54437	SEMA5B	782.89	0.972039	4.27e-34
152503	SH3D19	472.871	1.251	6.44e-34
374378	GALNT18	161.092	1.85358	7.13e-34
25769	SLC24A2	135.542	2.52707	1.48e-33
10090	UST	124.371	2.26949	2.35e-33
80003	PCNX2	2271.61	0.684012	2.45e-33
26030	PLEKHG3	149.014	-2.14661	2.81e-33
8739	HRK	643.408	-1.10594	2.97e-33
51421	AMOTL2	759.728	-1.10156	4.15e-33
81848	SPRY4	1375.71	0.75988	7.12e-33
114800	CCDC85A	233.772	1.62227	8.25e-33
11173	ADAMTS7	337.964	-1.62058	8.93e-33
6863	TAC1	429.217	-1.52428	1.07e-32
80164	PRR36	1219.31	-0.858575	1.1e-32
1837	DTNA	672.541	1.12352	1.21e-32
388228	SBK1	3708.87	-0.815775	1.44e-32
10606	PAICS	854.452	0.859795	1.67e-32
140885	SIRPA	431.963	1.10644	1.83e-32
116985	ARAP1	119.204	2.32581	2.59e-32
83259	PCDH11Y	6601.17	1.13805	4.21e-32
2908	NR3C1	158.758	2.0854	4.39e-32
8091	HMGA2	61.0451	3.33576	6.53e-32
92126	DSEL	665.89	1.13561	2.1e-31
27164	SALL3	768.651	-0.905925	2.93e-31
23250	ATP11A	1845.01	0.854217	3.52e-31
5019	OXCT1	781.044	0.83559	4.04e-31
3685	ITGAV	240.447	1.38204	4.33e-31
9242	MSC	130.719	1.97827	4.45e-31
53353	LRP1B	1745.63	-0.777678	4.74e-31
29799	YPEL1	179.707	-1.76181	6.52e-31
25861	WHRN	145.353	2.04546	8.36e-31
6405	SEMA3F	114.182	-2.18824	9.21e-31
7060	THBS4	121.737	2.00785	1.1e-30
338811	TAFA2	423.989	-1.29231	1.2e-30
386617	KCTD8	214.467	1.47123	1.33e-30
400916	CHCHD10	160.759	1.82362	1.58e-30
9053	MAP7	296.529	1.47606	1.63e-30
4001	LMNB1	671.458	-0.84076	1.68e-30
1793	DOCK1	207.001	1.42076	1.79e-30
55016	MARCHF1	378.365	-1.55049	2.89e-30
90139	TSPAN18	914.704	0.907517	5.11e-30
11145	PLAAT3	377.335	1.07505	5.57e-30
81832	NETO1	244.86	1.45003	5.61e-30
81796	SLCO5A1	556.999	-0.901597	6.51e-30
22997	IGSF9B	2410.8	0.879949	6.77e-30
2120	ETV6	207.867	1.39393	7.23e-30
2131	EXT1	918.522	0.897473	7.28e-30
90007	MIDN	2028.81	-0.70971	9.52e-30
23230	VPS13A	2250.05	1.07497	1.22e-29
84206	MEX3B	748.596	-0.88513	1.41e-29
4978	OPCML	813.536	1.00531	1.5e-29
28951	TRIB2	3021.66	-0.742104	1.6e-29
55506	MACROH2A2	1066.13	-0.903056	1.7e-29
81544	GDPD5	395.88	-1.36127	5.3e-29
8471	IRS4	62.0782	-3.33309	6.55e-29
26020	LRP10	271.374	1.49871	7.91e-29
114788	CSMD3	600.817	1.0712	8.44e-29
55351	STK32B	312.112	1.95759	8.88e-29
80005	DOCK5	927.139	1.00713	9.09e-29
40	ASIC2	343.203	1.42139	1.05e-28
23281	MTUS2	812.073	-0.734228	1.37e-28
9369	NRXN3	367.254	1.15964	1.4e-28
102723828	LINC02506	161.566	-1.80457	1.62e-28
6891	TAP2	278.488	1.28761	1.99e-28
1337	COX6A1	830.045	0.963819	2.37e-28
256987	SERINC5	363.383	1.18412	2.88e-28
57795	BRINP2	215.663	-1.53514	3.05e-28
5121	PCP4	211.86	1.89011	3.44e-28
23765	IL17RA	133.769	1.70405	4.83e-28
57549	IGSF9	146.873	-1.91315	5.63e-28
2731	GLDC	107.198	1.93307	7.58e-28
11237	RNF24	1006.76	-0.706453	7.75e-28
43	ACHE	730.808	1.13333	8.99e-28
6566	SLC16A1	489.823	1.01089	9.13e-28
5954	RCN1	1050.18	0.733627	9.84e-28
4208	MEF2C	420.403	1.26939	1.39e-27
57182	ANKRD50	2481.73	-0.658044	1.58e-27
84899	TMTC4	1030.51	0.786565	1.64e-27
1381	CRABP1	1074.01	2.11298	1.78e-27
1363	CPE	5032.08	0.675801	3.03e-27
22880	MORC2	1388.53	-0.67181	3.64e-27
65998	ZFTA	1604.83	-0.869449	7.78e-27
4610	MYCL	150.73	-2.25453	8.2e-27
399947	C11orf87	478.311	1.36749	8.26e-27
4163	MCC	250.937	1.30033	8.67e-27
287	ANK2	18456.4	0.692951	9.59e-27
3949	LDLR	1100.06	0.891879	1.03e-26
79191	IRX3	143.713	-2.02467	1.38e-26
777	CACNA1E	1743.21	0.842944	1.45e-26
11214	AKAP13	716.007	0.854583	1.5e-26
644353	ZCCHC18	340.665	-1.2694	1.6e-26
51177	PLEKHO1	499.841	-1.18461	1.65e-26
221914	GPC2	2048.47	-1.23423	1.71e-26
388336	SHISA6	1081.26	0.98232	1.98e-26
55075	UACA	50.7856	2.8478	2.12e-26
5803	PTPRZ1	170.731	1.88917	2.52e-26
304	ANXA2P2	287.76	1.20036	2.96e-26
10194	TSHZ1	201.519	1.41042	3.38e-26
2752	GLUL	949.41	-0.866499	3.59e-26
302	ANXA2	487.329	1.20083	4.1e-26
6623	SNCG	1223.75	1.06898	5.24e-26
114088	TRIM9	1363.55	0.794338	5.24e-26
23026	MYO16	218.187	-1.4449	8.31e-26
6522	SLC4A2	425.974	1.12511	9.14e-26
6778	STAT6	211.63	1.20589	1.6e-25
60680	CELF5	1892.95	-0.711225	1.71e-25
2121	EVC	290.629	1.46024	1.81e-25
22808	MRAS	736.658	-0.841541	1.84e-25
488	ATP2A2	7105.77	0.476608	1.86e-25
84725	PLEKHA8	1239.16	-0.672252	1.89e-25
154860	FEZF1-AS1	122.099	1.52072	2.48e-25
11281	POU6F2	355.639	1.49082	2.58e-25
83660	TLN2	1335.2	0.617602	3.09e-25
10451	VAV3	343.332	-1.10259	3.76e-25
9889	ZBED4	1165.63	-0.650638	6.16e-25
83604	TMEM47	240.633	1.58418	6.64e-25
124925	SEZ6	717.163	0.938094	6.71e-25
3556	IL1RAP	147.417	1.63025	7.72e-25
9448	MAP4K4	4836.07	-0.443635	8.51e-25
51440	HPCAL4	327.535	-2.44075	8.77e-25
55421	NCBP3	1574.54	-0.557897	9.17e-25
221710	SMIM13	670.456	-0.962018	9.59e-25
2020	EN2	68.6285	-2.52111	1.25e-24
57628	DPP10	496.812	-1.09072	1.41e-24
1949	EFNB3	859.013	-0.767485	1.5e-24
4176	MCM7	868.985	-0.776725	1.76e-24
1005	CDH7	680.362	0.876596	2.55e-24
23589	CARHSP1	409.957	-1.02031	3.24e-24
4478	MSN	135.427	2.32928	3.49e-24
8861	LDB1	1794.61	-0.556242	3.49e-24
85508	SCRT2	883.046	-0.781096	4.62e-24
131405	TRIM71	2098.56	0.538263	5.57e-24
338761	C1QL4	247.197	-1.52249	5.88e-24
1958	EGR1	267.937	1.71598	5.93e-24
4217	MAP3K5	139.11	2.07192	6.03e-24
116987	AGAP1	5922.36	-0.519984	7.75e-24
80723	SLC35G2	331.196	1.03509	7.8e-24
65999	LRRC61	96.2148	-4.35778	9.7e-24
4826	NNAT	4354.87	0.814547	1.03e-23
3747	KCNC2	219.744	1.61691	1.1e-23
5015	OTX2	32.3566	4.29385	1.17e-23
131034	CPNE4	114.78	2.12953	1.43e-23
23338	JADE2	130.128	2.02254	1.48e-23
29114	TAGLN3	2776.97	0.713098	1.69e-23
9960	USP3	448.306	-0.977352	1.82e-23
1113	CHGA	2464.91	0.940246	2.16e-23
11247	NXPH4	928.219	0.809297	2.17e-23
79817	MOB3B	841.596	0.870787	2.88e-23
1159	CKMT1B	299.375	1.098	2.97e-23
162494	RHBDL3	411.34	0.992483	3.53e-23
6489	ST8SIA1	2866.17	0.636901	4.37e-23
2043	EPHA4	1346.34	-0.944867	4.52e-23
120	ADD3	474.372	0.920199	5.17e-23
64478	CSMD1	631.87	-1.17574	5.44e-23
206358	SLC36A1	639.923	0.876742	5.5e-23
84467	FBN3	644.588	-1.3941	6.82e-23
10491	CRTAP	337.968	0.983126	8.76e-23
5445	PON2	141.056	1.71088	8.82e-23
57863	CADM3	1217.45	-0.723381	9.69e-23
10814	CPLX2	2885.87	0.712238	1.1e-22
814	CAMK4	796.918	0.964934	1.2e-22
9910	RABGAP1L	1536.86	0.770841	1.22e-22
8019	BRD3	1424.43	-0.624517	1.23e-22
5079	PAX5	92.2836	2.23651	1.48e-22
10891	PPARGC1A	288.579	1.37866	1.85e-22
2787	GNG5	105.324	2.14307	2.13e-22
6383	SDC2	198.634	1.36265	2.17e-22
118788	PIK3AP1	66.8681	2.60629	2.39e-22
64762	GAREM1	613.803	0.986835	2.85e-22
55742	PARVA	138.137	1.68522	2.95e-22
84864	RIOX2	136.169	1.61057	3.19e-22
460	ASTN1	2450.04	0.519278	3.35e-22
5214	PFKP	680.78	0.851354	3.5e-22
8440	NCK2	640.558	-0.854791	3.59e-22
8492	PRSS12	260.558	1.28646	4.04e-22
9586	CREB5	196.984	1.65961	4.4e-22
2861	GPR37	313.894	1.45135	4.78e-22
57569	ARHGAP20	136.442	1.76415	4.91e-22
25797	QPCT	100.399	2.30669	5.71e-22
170954	PPP1R18	875.737	-0.871703	5.77e-22
5978	REST	165.374	1.86868	6.22e-22
115	ADCY9	874.23	0.666378	6.62e-22
6595	SMARCA2	973.94	0.666224	7.23e-22
3925	STMN1	4843.21	-0.608708	9.26e-22
92579	G6PC3	396.089	1.12097	9.34e-22
644168	DRGX	1357.15	0.847232	1.11e-21
3149	HMGB3	882.031	-0.764572	1.29e-21
8038	ADAM12	197.404	1.35062	1.65e-21
23576	DDAH1	1000.83	0.810976	1.99e-21
51363	CHST15	573.826	1.0809	2.16e-21
64388	GREM2	89.9727	-2.26435	2.27e-21
5209	PFKFB3	746.011	-0.781381	2.29e-21
10160	FARP1	3192	-0.427598	2.81e-21
83641	FAM107B	410.82	-1.01057	3e-21
92211	CDHR1	233.151	1.58216	3.02e-21
23251	MINAR1	470.897	-1.05851	3.24e-21
728448	PPIEL	104.558	-2.27441	3.78e-21
27132	CPNE7	397.605	1.13191	4.32e-21
200424	TET3	3535.36	-0.42276	4.47e-21
54897	CASZ1	1379.34	0.749798	5.01e-21
309	ANXA6	379.515	1.02343	5.82e-21
283576	ZDHHC22	399.897	0.882341	5.95e-21
2045	EPHA7	409.384	-1.03371	6.27e-21
131544	CRYBG3	192.68	1.2514	6.77e-21
84623	KIRREL3	512.355	1.05454	7.28e-21
338645	LUZP2	368.867	1.19349	8.14e-21
5125	PCSK5	264.833	1.12938	9.12e-21
85462	FHDC1	205.394	-1.26486	9.14e-21
23231	SEL1L3	125.692	1.81896	9.62e-21
161253	REM2	75.7622	-2.3498	1.1e-20
1471	CST3	322.724	1.14644	1.47e-20
10904	BLCAP	1986.01	0.561838	1.54e-20
51312	SLC25A37	347.195	0.923384	1.61e-20
9110	MTMR4	2383.11	-0.52213	1.75e-20
92154	MTSS2	1530.13	-0.594765	2.3e-20
1943	EFNA2	250.568	-1.15367	2.34e-20
84870	RSPO3	75.0044	-2.90916	2.79e-20
5799	PTPRN2	1294.33	0.74176	2.8e-20
101929176	ADAMTS16-DT	108.202	-2.06775	2.94e-20
1284	COL4A2	487.391	-1.38474	3.12e-20
22999	RIMS1	2099.69	0.620009	4.11e-20
54751	FBLIM1	127.737	-2.31203	5.13e-20
56853	CELF4	2028.76	0.519305	5.21e-20
31	ACACA	3187.59	0.426195	5.52e-20
9741	LAPTM4A	927.507	1.23108	5.89e-20
84159	ARID5B	401.477	1.05903	5.98e-20
215	ABCD1	205.66	1.1749	7.33e-20
64506	CPEB1	210.943	1.33758	7.73e-20
56100	PCDHGB6	320.649	-0.959172	8.18e-20
8324	FZD7	297.642	1.37744	8.27e-20
3312	HSPA8	8191.45	0.632807	8.49e-20
4010	LMX1B	684.759	-0.778311	9.04e-20
7102	TSPAN7	1117.41	0.624689	1.01e-19
1717	DHCR7	648.356	1.09434	1.07e-19
8851	CDK5R1	1804.87	-0.538033	1.09e-19
3672	ITGA1	36.7636	3.05306	1.19e-19
11221	DUSP10	752.036	0.834195	1.24e-19
152137	CCDC50	2787.49	0.660187	1.26e-19
4330	MN1	1301.83	-0.591364	1.85e-19
1718	DHCR24	3599.94	0.72876	1.94e-19
646851	FAM227A	336.913	-0.971873	2e-19
84059	ADGRV1	275.423	1.13223	2.07e-19
590	BCHE	286.155	1.07775	2.08e-19
80206	FHOD3	531.576	-0.839542	2.1e-19
1846	DUSP4	2376.79	-0.727543	2.14e-19
51617	NSG2	3963.73	-0.542013	2.59e-19
23359	FAM189A1	295.776	1.12213	2.86e-19
124976	SPNS2	421.465	-0.95764	2.87e-19
7678	ZNF124	623.447	-0.847538	2.91e-19
2550	GABBR1	3510.63	0.453427	2.93e-19
2048	EPHB2	1710.04	-0.623142	2.93e-19
93664	CADPS2	57.8996	3.3339	2.94e-19
10973	ASCC3	701.473	0.73494	3.29e-19
51555	PEX5L	1344.45	0.717562	3.95e-19
4240	MFGE8	46.1112	3.54796	4.19e-19
100132891	MSC-AS1	119.738	1.60187	4.52e-19
5610	EIF2AK2	721.064	0.697302	4.76e-19
83851	SYT16	1024.98	-0.988353	4.94e-19
399473	SPRED3	692.942	-0.706787	4.99e-19
7837	PXDN	2230.24	-0.526535	5.1e-19
55512	SMPD3	1017.28	-0.669579	5.23e-19
8671	SLC4A4	80.806	2.03597	5.47e-19
2146	EZH2	229.442	-1.10961	6.37e-19
134353	LSM11	664.548	-0.704716	7.26e-19
7169	TPM2	49.3081	2.8845	7.28e-19
10265	IRX5	125.367	-2.13863	7.98e-19
83988	NCALD	765.421	0.818552	9.62e-19
643827	CNTNAP3P2	149.668	1.54132	1.11e-18
3098	HK1	3756.83	0.473545	1.35e-18
51286	CEND1	289.115	0.987511	1.42e-18
389206	BEND4	711.6	0.853156	1.67e-18
9771	RAPGEF5	719.346	-0.826986	1.68e-18
10252	SPRY1	220.05	1.08068	1.68e-18
476	ATP1A1	836.557	0.680169	2.07e-18
6492	SIM1	126.101	1.96841	2.38e-18
5831	PYCR1	623.932	0.760677	2.52e-18
10512	SEMA3C	307.08	1.6314	2.8e-18
57162	PELI1	372.567	-0.953399	3.11e-18
6452	SH3BP2	1150.75	-0.707883	3.13e-18
9980	DOP1B	526.184	-0.794897	3.27e-18
481	ATP1B1	2601.03	0.440536	4.41e-18
808	CALM3	7834.21	0.513591	4.98e-18
375449	MAST4	1044.9	0.605369	5.08e-18
3745	KCNB1	1456.86	0.625637	5.46e-18
56133	PCDHB2	721.334	-0.762985	5.74e-18
9671	WSCD2	111.542	1.70184	5.9e-18
5909	RAP1GAP	646.973	0.809372	6.12e-18
801	CALM1	5650.98	0.519812	6.19e-18
399664	MEX3D	685.797	-0.952584	6.96e-18
23504	RIMBP2	1266.97	0.522733	6.97e-18
26289	AK5	184.814	1.21701	7.2e-18
5578	PRKCA	1195.69	0.794386	7.43e-18
81577	GFOD2	1041.98	-0.735177	8.36e-18
57142	RTN4	9716.96	0.404668	8.87e-18
9900	SV2A	4606.92	0.482773	9.2e-18
9498	SLC4A8	2554.25	0.418046	9.52e-18
10763	NES	1484.56	1.02803	9.64e-18
1107	CHD3	3845.12	-0.487231	1e-17
7112	TMPO	423.661	-0.941619	1.11e-17
257019	FRMD3	1020.15	0.745952	1.14e-17
11013	TMSB15A	112.502	-1.88563	1.23e-17
64881	PCDH20	280.211	1.23439	1.33e-17
23127	COLGALT2	324.462	1.01869	1.61e-17
57609	DIP2B	1710.25	-0.500929	1.72e-17
152273	FGD5	182.154	1.25598	1.75e-17
2182	ACSL4	1845.38	0.743866	1.79e-17
285696	BASP1-AS1	222.245	-1.18471	1.84e-17
6855	SYP	4283.33	0.726398	1.85e-17
3688	ITGB1	1175.92	0.51099	1.85e-17
23544	SEZ6L	5655.51	0.488684	1.99e-17
575	ADGRB1	1866.12	-0.92263	2.05e-17
6546	SLC8A1	2078.24	-0.567714	2.21e-17
59345	GNB4	355.627	0.854718	2.22e-17
5364	PLXNB1	2029.62	-0.797284	2.37e-17
308	ANXA5	267.104	1.02289	2.39e-17
283373	ANKRD52	1689.48	0.541386	2.42e-17
57820	CCNB1IP1	174.378	1.24539	2.57e-17
374879	ZNF699	154.248	-1.44114	3.03e-17
5458	POU4F2	694.704	-0.61195	3.39e-17
58500	ZNF250	524.694	-0.798442	3.7e-17
7040	TGFB1	105.288	1.62118	3.78e-17
114787	GPRIN1	1332.26	-1.04474	3.81e-17
114801	TMEM200A	416.889	0.927422	3.92e-17
1571	CYP2E1	69.1874	-5.80228	3.92e-17
56143	PCDHA5	161.116	-1.81403	4.02e-17
3572	IL6ST	520.199	0.779785	4.42e-17
2556	GABRA3	625.572	0.714043	4.53e-17
168455	CCDC71L	389.087	-0.848545	4.72e-17
7746	ZSCAN9	283.298	-0.970094	5.54e-17
10769	PLK2	336.131	-1.40763	6.31e-17
57613	FAM234B	954.106	0.548343	6.57e-17
26960	NBEA	4164.31	0.547282	6.63e-17
64579	NDST4	601.546	0.936013	6.83e-17
24139	EML2	182.704	1.25069	6.87e-17
56961	SHD	54.2294	-2.64008	7.02e-17
4299	AFF1	449.554	0.888559	7.39e-17
7020	TFAP2A	50.3875	-2.29141	8.36e-17
54805	CNNM2	1314.14	0.52819	8.45e-17
54847	SIDT1	61.8392	3.15872	8.46e-17
55118	CRTAC1	152.385	1.76352	8.55e-17
901	CCNG2	472.098	-0.952478	8.9e-17
1606	DGKA	166.158	1.1669	9.34e-17
1641	DCX	15380.9	-0.628028	9.74e-17
339105	PRSS53	265.177	-1.21041	1.02e-16
389	RHOC	172.551	1.41232	1.13e-16
8506	CNTNAP1	1132.63	0.581007	1.15e-16
79085	SLC25A23	672.135	0.748506	1.23e-16
79834	PEAK1	1283.63	0.713299	1.43e-16
64065	PERP	152.06	1.32445	1.57e-16
1462	VCAN	3488.77	1.28493	1.66e-16
54207	KCNK10	442.566	-0.854661	1.66e-16
192670	AGO4	946.112	-0.566808	1.9e-16
5798	PTPRN	2353.55	0.55808	1.96e-16
2555	GABRA2	285.054	-1.21988	2.1e-16
23426	GRIP1	792.454	0.757713	2.33e-16
80854	SETD7	842.108	0.740463	2.51e-16
157922	CAMSAP1	3271.9	-0.380919	3.44e-16
23136	EPB41L3	1839.45	0.608601	3.45e-16
85461	TANC1	165.949	1.2174	3.54e-16
54551	MAGEL2	626.224	-0.706289	3.57e-16
85416	ZIC5	41.3892	2.47601	3.73e-16
59353	TMEM35A	267.994	-1.20653	4.01e-16
32	ACACB	125.588	1.62486	4.26e-16
57604	TRMT9B	162.394	1.09468	4.46e-16
10908	PNPLA6	726.004	0.884377	4.49e-16
143	PARP4	174.014	1.26569	4.54e-16
4000	LMNA	608.879	-0.955467	4.62e-16
7586	ZKSCAN1	2128.2	-0.428067	4.74e-16
7148	TNXB	157.302	-1.59173	4.96e-16
79937	CNTNAP3	68.3148	1.92577	5.07e-16
8829	NRP1	3035.86	0.571214	5.41e-16
6653	SORL1	341.259	0.915963	5.75e-16
6515	SLC2A3	1125.48	0.702251	6.39e-16
57216	VANGL2	2567.62	-0.594972	6.76e-16
10052	GJC1	383.727	-0.859559	7.17e-16
577	ADGRB3	1088.56	0.615287	8.64e-16
25966	C2CD2	267.217	1.02301	8.82e-16
51301	GCNT4	77.9508	1.79175	9.94e-16
56936	CCDC177	317.379	-1.1257	9.98e-16
23303	KIF13B	249.612	0.982392	1.05e-15
25862	USP49	452.453	-0.739532	1.06e-15
79940	LINC00472	161.56	1.33148	1.06e-15
83699	SH3BGRL2	766.194	0.694412	1.08e-15
1268	CNR1	3489.63	-0.470422	1.12e-15
128674	PROKR2	102.544	-1.50848	1.27e-15
200081	TXLNA	1238.41	0.628596	1.28e-15
23314	SATB2	219.52	1.03478	1.3e-15
47	ACLY	3642.96	0.416908	1.4e-15
4298	MLLT1	950.703	-0.572698	1.41e-15
26038	CHD5	1590.78	0.740492	1.44e-15
57512	GPR158	147.039	1.52328	1.63e-15
54549	SDK2	721.595	0.993465	1.85e-15
145407	ARMH4	581.481	-0.697479	1.86e-15
2115	ETV1	269.056	1.26558	1.88e-15
7625	ZNF74	568.511	-0.72805	1.9e-15
57553	MICAL3	1949.43	-0.60949	1.98e-15
5423	POLB	301.102	-1.06669	2.21e-15
9811	CTIF	2393.82	-0.534156	2.36e-15
121551	BTBD11	162.217	1.24883	2.46e-15
55716	LMBR1L	911.134	-0.666776	2.63e-15
26108	PYGO1	466.828	-0.944124	2.64e-15
728116	ZBTB8B	260.972	-1.21997	2.69e-15
1495	CTNNA1	710.846	0.815599	2.94e-15
100288805	HYDIN2	90.4692	1.738	3.08e-15
4548	MTR	817.395	0.629962	3.23e-15
22949	PTGR1	200.965	1.11791	3.27e-15
4858	NOVA2	3168.33	-0.438292	4.66e-15
55691	FRMD4A	1343.72	-0.665103	5.02e-15
23780	APOL2	42.7836	2.89292	5.07e-15
441061	MARCHF11	130.843	1.6154	5.19e-15
4012	LNPEP	1077.04	0.706587	5.97e-15
5738	PTGFRN	438.301	0.779452	6.1e-15
9659	PDE4DIP	3936.05	0.4198	6.15e-15
4745	NELL1	300.951	0.985185	6.68e-15
4038	LRP4	61.1329	2.99598	7.22e-15
9619	ABCG1	668.731	0.712971	7.26e-15
51704	GPRC5B	443.721	0.724361	7.93e-15
256158	HMCN2	862.557	1.01612	7.95e-15
348980	HCN1	358.423	1.02888	8.61e-15
23516	SLC39A14	805.155	0.673762	1.01e-14
339535	LINC01139	76.5088	1.65967	1.05e-14
100133941	CD24	2486.17	-0.730765	1.06e-14
5101	PCDH9	3018.43	-0.868174	1.12e-14
79656	BEND5	260.962	-1.03604	1.18e-14
26032	SUSD5	96.9496	1.5789	1.21e-14
23132	RAD54L2	1803.57	-0.437826	1.26e-14
84162	KIAA1109	3929.96	0.651962	1.34e-14
56134	PCDHAC2	207.718	1.24788	1.35e-14
11151	CORO1A	346.268	-0.937308	1.52e-14
10580	SORBS1	1684.09	-0.683972	1.56e-14
9915	ARNT2	2200.18	-0.519309	1.68e-14
3012	H2AC8	1052.84	-0.809326	1.74e-14
79071	ELOVL6	1210.27	0.816256	1.8e-14
79365	BHLHE41	49.3566	2.33273	1.87e-14
84959	UBASH3B	682.717	0.696867	2.24e-14
482	ATP1B2	619.208	0.791803	2.41e-14
80816	ASXL3	2852.07	-0.642324	2.43e-14
3800	KIF5C	24384.7	0.318235	2.48e-14
57690	TNRC6C	1757.4	-0.511884	2.59e-14
7546	ZIC2	351.85	0.735401	2.76e-14
5426	POLE	585.639	-0.705457	2.78e-14
6910	TBX5	47.8079	-3.79648	2.82e-14
10040	TOM1L1	91.2037	1.58274	3.42e-14
6457	SH3GL3	170.025	-1.35737	3.48e-14
63908	NAPB	3363.37	0.441718	3.51e-14
342865	VSTM2B	130.108	-1.33257	3.72e-14
64423	INF2	197.145	1.32837	3.75e-14
81615	TMEM163	521.624	-0.759394	3.9e-14
81618	ITM2C	2123.01	0.648995	3.98e-14
2823	GPM6A	1080.07	-0.644022	5.14e-14
3975	LHX1	818.697	0.633666	5.24e-14
23418	CRB1	29.5101	3.02881	6.57e-14
4005	LMO2	190.077	1.09132	6.65e-14
682	BSG	2163.37	0.526071	7.46e-14
50805	IRX4	57.1126	-2.4302	8.25e-14
27020	NPTN	1549.35	0.640259	8.31e-14
23389	MED13L	1907.44	-0.40749	8.32e-14
79815	NIPAL2	249.081	1.04844	8.55e-14
55975	KLHL7	909.648	-0.628865	8.67e-14
10253	SPRY2	539.665	0.722106	8.78e-14
6331	SCN5A	82.6064	2.01359	9.32e-14
148753	FAM163A	33.0885	2.99558	9.9e-14
140685	ZBTB46	835.602	-0.719559	9.93e-14
1114	CHGB	1028.05	0.632963	1.03e-13
57132	CHMP1B	445.456	-0.801361	1.07e-13
23072	HECW1	1729.85	-0.449306	1.11e-13
6833	ABCC8	318.942	0.89915	1.14e-13
84937	ZNRF1	1026.05	-0.75763	1.15e-13
55920	RCC2	1520.01	-0.456093	1.17e-13
6616	SNAP25	1757.03	0.757075	1.17e-13
340542	BEX5	194.78	1.27344	1.18e-13
6319	SCD	7032.41	0.745753	1.18e-13
57633	LRRN1	1716.04	-0.748846	1.22e-13
7132	TNFRSF1A	310.461	0.964118	1.42e-13
83690	CRISPLD1	138.792	1.19258	1.46e-13
131096	KCNH8	289.725	-0.950321	1.53e-13
140609	NEK7	311.47	0.905299	1.9e-13
23769	FLRT1	226.548	-1.04311	1.97e-13
55753	OGDHL	160.982	1.44584	1.99e-13
54993	ZSCAN2	370.33	-0.77053	1.99e-13
23129	PLXND1	33.9975	2.32366	2.13e-13
56135	PCDHAC1	583.742	-0.806407	2.16e-13
494470	RNF165	661.373	-0.611745	2.18e-13
25870	SUMF2	549.633	0.683883	2.18e-13
147	ADRA1B	158.16	1.60964	2.23e-13
5153	PDE1B	190.257	1.04985	2.25e-13
51111	KMT5B	1323.12	-0.517528	2.43e-13
199692	ZNF627	397.195	-0.75103	2.65e-13
4924	NUCB1	493.24	0.812128	2.67e-13
51109	RDH11	976.934	0.570654	2.78e-13
221935	SDK1	1523.86	0.495357	2.83e-13
79836	LONRF3	45.5156	2.65409	3.18e-13
5100	PCDH8	160.553	1.38879	3.31e-13
5253	PHF2	1025.14	-0.586712	3.39e-13
3915	LAMC1	555.178	0.624422	3.39e-13
140688	NOL4L	2529.65	-0.463084	3.46e-13
23348	DOCK9	179.938	1.16778	3.53e-13
5608	MAP2K6	1810.17	0.661852	3.55e-13
7984	ARHGEF5	59.6196	2.35245	3.74e-13
257194	NEGR1	746.582	0.68447	3.94e-13
26053	AUTS2	5327.89	-0.460566	3.99e-13
1600	DAB1	1227.85	-0.745688	4.14e-13
340543	TCEAL5	82.7786	1.67106	4.56e-13
9863	MAGI2	819.168	-0.685385	4.58e-13
64843	ISL2	224.821	-1.119	4.74e-13
10058	ABCB6	466.083	0.747973	4.75e-13
8760	CDS2	5009.23	0.364727	4.85e-13
5128	CDK17	812.269	-0.559921	5.3e-13
22839	DLGAP4	1459.12	-0.486488	6.23e-13
6262	RYR2	624.883	0.645903	6.37e-13
55521	TRIM36	653.835	-0.778543	6.76e-13
54858	PGPEP1	561.215	0.697964	8.27e-13
55466	DNAJA4	136.258	-1.56947	8.55e-13
9785	DHX38	710.583	0.548456	9e-13
5216	PFN1	775.657	0.622801	1.04e-12
6602	SMARCD1	1656.6	-0.491029	1.04e-12
158158	RASEF	72.737	1.79275	1.09e-12
153733	CCDC112	448.764	-0.769011	1.16e-12
863	CBFA2T3	510.644	-0.84778	1.19e-12
2027	ENO3	64.363	1.58433	1.19e-12
5757	PTMA	1343.25	-0.816468	1.25e-12
23420	NOMO1	2061.7	0.415696	1.31e-12
84553	FAXC	819.207	-0.64025	1.32e-12
128414	NKAIN4	333.572	-0.941368	1.39e-12
91404	SESTD1	2612.55	-0.550372	1.39e-12
57565	KLHL14	616.363	0.647415	1.42e-12
201161	CENPV	439.951	-0.986478	1.45e-12
4920	ROR2	135.014	1.28777	1.55e-12
84466	MEGF10	60.4605	2.62538	1.59e-12
143903	LAYN	28.8582	2.98257	1.6e-12
1789	DNMT3B	76.2003	-1.52296	1.65e-12
57722	IGDCC4	656.29	0.665273	1.69e-12
133522	PPARGC1B	165.651	1.12852	1.84e-12
90874	ZNF697	1496.21	-0.450127	1.85e-12
3399	ID3	26.1011	2.96478	1.91e-12
8364	H4C3	779.785	-0.811052	1.94e-12
10144	FAM13A	301.871	0.888915	1.94e-12
79845	RNF122	83.2407	-1.65603	1.94e-12
548596	CKMT1A	220.355	0.989696	1.95e-12
122060	SLAIN1	331.381	-0.867766	2.06e-12
23428	SLC7A8	112.973	1.22423	2.22e-12
9531	BAG3	140.148	1.27606	2.39e-12
2151	F2RL2	30.2222	4.06421	2.48e-12
113026	PLCD3	98.338	1.42661	2.77e-12
412	STS	433.785	0.777352	3.04e-12
5092	PCBD1	275.13	0.863424	3.17e-12
23187	PHLDB1	988.84	-0.655161	3.51e-12
84856	LINC00839	167.675	-1.1949	3.55e-12
440730	TRIM67	1310.94	-0.526852	3.82e-12
30820	KCNIP1	140.799	1.19368	3.87e-12
7431	VIM	1188.48	0.936121	4.12e-12
58488	PCTP	177.808	0.915913	4.19e-12
2222	FDFT1	1791.42	0.472782	4.7e-12
84818	IL17RC	42.1406	2.08295	4.98e-12
10645	CAMKK2	976.356	-0.622049	5.18e-12
50937	CDON	439.468	-0.7512	5.32e-12
7171	TPM4	1122.48	-0.452784	5.43e-12
154075	SAMD3	87.2079	1.94086	5.92e-12
30010	NXPH1	82.1295	2.82478	6.63e-12
7011	TEP1	178.295	1.07816	6.76e-12
85465	SELENOI	1885.45	0.612234	6.99e-12
10842	PPP1R17	88.247	1.30684	7.57e-12
81566	CSRNP2	2124.12	-0.45941	7.75e-12
826	CAPNS1	697.051	0.788513	7.87e-12
79969	ATAT1	1019.06	-0.532788	8.1e-12
9846	GAB2	2093.41	-0.415984	8.13e-12
5099	PCDH7	2201.54	0.523503	8.14e-12
5150	PDE7A	472.119	-0.696557	8.41e-12
7468	NSD2	2827.44	-0.397666	8.53e-12
266727	MDGA1	4578.89	-0.525098	8.57e-12
5829	PXN	773.458	0.692407	8.93e-12
158038	LINGO2	355.287	0.95409	9.47e-12
9423	NTN1	88.7472	-1.73382	9.9e-12
79007	DBNDD1	631.838	-0.622282	9.91e-12
23677	SH3BP4	209.704	0.931144	1.01e-11
107985879	LINC01833	34.7443	2.28575	1.02e-11
7705	ZNF146	682.739	-0.563738	1.04e-11
642597	AKAIN1	49.8943	2.14438	1.13e-11
2023	ENO1	2846.86	0.466382	1.16e-11
3398	ID2	345.834	0.850743	1.33e-11
6310	ATXN1	1202.89	0.520058	1.38e-11
8821	INPP4B	52.0493	2.70492	1.54e-11
9748	SLK	906.331	0.531728	1.61e-11
126731	CCSAP	333.308	-0.755655	1.81e-11
149076	ZNF362	805.551	-0.585685	1.89e-11
80023	NRSN2	743.1	0.580861	1.89e-11
9791	PTDSS1	1055.17	0.541289	2e-11
5993	RFX5	237.232	0.954547	2.18e-11
8663	EIF3C	2934.76	0.478412	2.23e-11
2997	GYS1	383.701	0.731281	2.4e-11
64857	PLEKHG2	1019.74	-0.527948	2.41e-11
81890	QTRT1	442.715	0.72612	2.48e-11
146050	ZSCAN29	897.327	-0.491499	2.5e-11
100505876	CEBPZOS	230.015	-0.962211	2.59e-11
4967	OGDH	719.146	0.538452	2.69e-11
667	DST	13904.5	0.478858	2.75e-11
399694	SHC4	769.24	0.666207	3.01e-11
10951	CBX1	1266	-0.516563	3.05e-11
4223	MEOX2	64.1886	3.68088	3.15e-11
5137	PDE1C	354.783	0.760476	3.21e-11
1026	CDKN1A	74.211	1.7285	3.33e-11
3084	NRG1	1168.81	0.487197	3.43e-11
4259	MGST3	431.362	0.723875	3.6e-11
442117	GALNTL6	71.179	1.92515	3.67e-11
30819	KCNIP2	207.781	0.998243	3.7e-11
57332	CBX8	296.113	-0.793065	3.85e-11
441666	LOC441666	196.082	-1.34098	4.12e-11
81849	ST6GALNAC5	136.458	1.11808	4.42e-11
4082	MARCKS	7094.59	-0.559666	4.49e-11
114784	CSMD2	247.622	1.10031	4.71e-11
343472	BARHL2	134.082	-1.6057	4.72e-11
9454	HOMER3	203.906	-1.14802	4.85e-11
6548	SLC9A1	305.275	0.798787	5.12e-11
64399	HHIP	150.414	1.53806	5.44e-11
126374	WTIP	210.981	-1.00025	5.44e-11
10123	ARL4C	1029.91	0.565136	5.5e-11
506	ATP5F1B	3726.12	0.383098	5.79e-11
102724105	ZNF528-AS1	150.034	-1.16387	6.17e-11
5796	PTPRK	158.789	-1.24074	6.18e-11
23208	SYT11	2906.85	0.39131	6.29e-11
95681	CEP41	348.88	-0.748646	6.49e-11
55193	PBRM1	2456.52	-0.438125	6.55e-11
2674	GFRA1	2028.04	0.522168	6.61e-11
134429	STARD4	365.688	1.07136	6.86e-11
6002	RGS12	849.985	-0.680136	7.09e-11
63982	ANO3	30.0589	3.41142	7.13e-11
3066	HDAC2	2169.87	-0.43367	7.45e-11
55638	SYBU	881.914	0.632015	7.51e-11
30832	ZNF354C	384.256	-0.821644	7.89e-11
27163	NAAA	213.051	0.900214	8.06e-11
8641	PCDHGB4	947.809	-0.589912	8.12e-11
6586	SLIT3	590.451	0.86085	8.5e-11
51761	ATP8A2	4365.01	0.380461	9.25e-11
80333	KCNIP4	44.5345	2.2701	9.26e-11
80821	DDHD1	909.927	0.617242	9.59e-11
150864	FAM117B	778.376	-0.692705	9.71e-11
79991	STN1	345.089	0.739753	1.04e-10
8535	CBX4	1099.35	-0.636845	1.05e-10
146754	DNAH2	56.4889	-2.0728	1.08e-10
5165	PDK3	669.006	0.707567	1.09e-10
4922	NTS	28.6045	5.90449	1.15e-10
8496	PPFIBP1	439.727	0.775032	1.24e-10
57476	GRAMD1B	289.366	0.879127	1.26e-10
54206	ERRFI1	337.974	0.838506	1.29e-10
29952	DPP7	485.781	0.780143	1.3e-10
1136	CHRNA3	211.781	1.23359	1.33e-10
442213	PTCHD4	52.6785	1.85108	1.35e-10
58491	ZNF71	335.715	-0.750678	1.39e-10
9228	DLGAP2	43.243	2.19367	1.4e-10
155382	VPS37D	225.478	-1.23463	1.49e-10
116843	SLC18B1	347.613	0.89108	1.5e-10
6567	SLC16A2	1128.63	0.472934	1.54e-10
80314	EPC1	984.893	-0.542127	1.58e-10
5076	PAX2	558.106	0.701935	1.59e-10
9445	ITM2B	1361.47	0.553269	1.62e-10
5067	CNTN3	118.478	1.37227	1.62e-10
24145	PANX1	622.829	-0.634366	1.64e-10
161357	MDGA2	749.964	0.681811	1.65e-10
286343	LURAP1L	87.279	1.72454	1.72e-10
732253	TDRG1	70.5714	1.6432	1.8e-10
83992	CTTNBP2	471.235	-0.635292	1.82e-10
9722	NOS1AP	962.671	0.596981	1.82e-10
9568	GABBR2	1299.56	0.519454	1.84e-10
7637	ZNF84	1087.69	-0.557087	1.89e-10
9920	KBTBD11	802.444	-0.666513	1.96e-10
2590	GALNT2	1336.75	0.612615	1.97e-10
222256	CDHR3	214.805	0.970926	1.97e-10
1400	CRMP1	10064.6	-0.528588	2.01e-10
3166	HMX1	297.487	-1.9419	2.01e-10
222008	VSTM2A	1245.78	0.527126	2.1e-10
51776	MAP3K20	51.4945	1.97625	2.14e-10
1004	CDH6	198.229	1.16123	2.16e-10
115703	ARHGAP33	1646.88	-0.666377	2.19e-10
400954	EML6	385.147	0.784378	2.22e-10
3156	HMGCR	3982.73	0.648995	2.3e-10
23014	FBXO21	1001.17	-0.531603	2.34e-10
5351	PLOD1	209.461	0.96341	2.42e-10
170261	ZCCHC12	602.364	-0.809456	2.49e-10
23654	PLXNB2	1244.63	-0.607097	2.66e-10
4013	VWA5A	363.068	0.742334	2.7e-10
7317	UBA1	4467.87	0.398474	2.74e-10
8493	PPM1D	261.113	-0.83546	2.76e-10
10446	LRRN2	233.566	1.0524	2.86e-10
26011	TENM4	4046.31	0.469979	2.91e-10
321	APBA2	1675.6	-0.567215	2.92e-10
4026	LPP	280.947	0.981038	2.99e-10
55603	TENT5A	100.934	1.88154	3e-10
57506	MAVS	865.334	0.452658	3.48e-10
11328	FKBP9	350.336	0.71771	3.5e-10
165215	FAM171B	2478.79	0.647362	3.51e-10
4185	ADAM11	2475.03	0.514411	3.54e-10
3670	ISL1	1108.27	0.646132	3.9e-10
400961	PAIP2B	302.229	-0.844718	4.05e-10
283248	RCOR2	612.793	-0.754059	4.09e-10
64778	FNDC3B	127.047	1.30667	4.18e-10
8853	ASAP2	438.263	-0.766061	4.29e-10
83394	PITPNM3	366.386	-0.873639	5.01e-10
57523	NYNRIN	488.816	-0.718881	5.23e-10
54749	EPDR1	36.1087	2.4027	5.69e-10
147741	ZNF560	123.768	-1.07984	5.7e-10
83879	CDCA7	53.3713	1.73931	5.79e-10
871	SERPINH1	77.6366	1.48708	6.23e-10
23392	ECPAS	1909.33	0.399137	6.23e-10
400224	PLEKHD1	54.4221	2.07707	6.68e-10
4905	NSF	1370.59	0.436445	7.09e-10
27034	ACAD8	862.574	0.495478	8.26e-10
605	BCL7A	1081.38	-0.520795	8.54e-10
54800	KLHL24	1496.54	-0.448047	8.61e-10
10765	KDM5B	3165.27	-0.315758	8.8e-10
121053	NOPCHAP1	905.926	0.564465	9.08e-10
125058	TBC1D16	2851.38	-0.431622	9.26e-10
84687	PPP1R9B	1590.93	-0.477836	9.44e-10
143425	SYT9	195.844	0.971718	9.46e-10
384	ARG2	282.241	-0.960536	9.49e-10
2918	GRM8	255.739	-1.03838	9.57e-10
285195	SLC9A9	157.716	1.1406	1e-09
344558	SH3RF3	203.385	1.17408	1.01e-09
6272	SORT1	2197.38	-0.377586	1.03e-09
51559	NT5DC3	173.021	1.1408	1.06e-09
388419	BTBD17	162.139	1.2028	1.08e-09
1756	DMD	203.185	-1.76492	1.14e-09
390	RND3	753.978	-0.576977	1.16e-09
10782	ZNF274	369.089	-0.713908	1.21e-09
9743	ARHGAP32	1145.15	-0.512926	1.21e-09
134957	STXBP5	501.997	0.692572	1.28e-09
6861	SYT5	1654.86	-0.455234	1.3e-09
6335	SCN9A	5630.31	0.452829	1.33e-09
3177	SLC29A2	156.194	1.01249	1.35e-09
6480	ST6GAL1	1499.7	0.527793	1.41e-09
4697	NDUFA4	706.275	0.931173	1.41e-09
375607	NAT16	161.916	-1.20538	1.42e-09
9866	TRIM66	2748.06	-0.696768	1.45e-09
375056	MIA3	1357.08	0.459917	1.5e-09
8497	PPFIA4	237.951	0.875774	1.54e-09
93145	OLFM2	756.913	-0.654214	1.58e-09
1397	CRIP2	596.588	-0.650755	1.69e-09
100507050	TPBGL	134.244	1.3687	1.75e-09
253650	ANKRD18A	29.1939	2.71065	1.76e-09
8650	NUMB	372.742	0.69994	1.77e-09
3299	HSF4	82.3179	-1.62903	1.81e-09
23174	ZCCHC14	1056.63	-0.458368	1.91e-09
57460	PPM1H	801.22	0.543586	2.19e-09
23365	ARHGEF12	3356.19	-0.31976	2.25e-09
1645	AKR1C1	348.687	-0.755545	2.26e-09
100216479	FAR2P2	63.5645	1.78423	2.41e-09
65249	ZSWIM4	357.931	-0.909721	2.47e-09
80312	TET1	1135.1	-0.704022	2.47e-09
29890	RBM15B	1006.99	-0.470696	2.61e-09
3638	INSIG1	538.003	0.696457	2.65e-09
55568	GALNT10	245.266	0.936243	2.77e-09
222962	SLC29A4	428.249	-0.706195	2.9e-09
10382	TUBB4A	1575.51	-0.496411	2.92e-09
9329	GTF3C4	930.951	-0.475546	3.06e-09
2077	ERF	334.589	0.824155	3.11e-09
51144	HSD17B12	814.703	0.566027	3.23e-09
66004	LYNX1	134.962	1.66227	3.24e-09
857	CAV1	21.3992	2.97594	3.27e-09
11030	RBPMS	173.334	0.980414	3.27e-09
2902	GRIN1	360.92	-0.753863	3.34e-09
4199	ME1	236.671	0.956705	3.37e-09
51304	ZDHHC3	1006.12	0.445038	3.55e-09
6599	SMARCC1	1810.62	-0.383389	3.56e-09
6713	SQLE	1383.82	0.551792	3.63e-09
6769	STAC	129.43	1.26799	3.64e-09
57451	TENM2	1363.3	-0.632761	3.66e-09
8514	KCNAB2	561.665	0.622438	3.77e-09
114900	C1QTNF4	121.111	-1.45212	3.78e-09
399959	MIR100HG	150.979	-1.63508	3.82e-09
57600	FNIP2	1719.71	-0.434234	4.2e-09
2035	EPB41	2304.69	-0.488708	4.37e-09
2969	GTF2I	5098.39	-0.295476	4.47e-09
22885	ABLIM3	583.559	0.902227	4.55e-09
144404	TMEM120B	414.92	0.635571	4.57e-09
149420	PDIK1L	379.049	-0.726528	4.58e-09
1123	CHN1	676.274	-0.56397	4.7e-09
6541	SLC7A1	7505.99	0.391783	4.75e-09
5052	PRDX1	676.794	0.510297	4.75e-09
144348	ZNF664	2933.27	-0.576524	4.82e-09
84074	QRICH2	625.721	-0.731502	4.85e-09
5581	PRKCE	2441.74	0.547323	5.01e-09
2720	GLB1	276.86	0.782415	5.04e-09
5814	PURB	508.456	-0.593143	5.26e-09
23671	TMEFF2	1405.42	-0.598161	5.57e-09
55799	CACNA2D3	85.1734	1.91072	5.57e-09
6299	SALL1	632.454	0.767769	6.01e-09
9517	SPTLC2	812.929	0.482422	6.07e-09
10459	MAD2L2	309.515	-0.738313	6.07e-09
94015	TTYH2	69.9263	1.42029	6.11e-09
167826	OLIG3	9.93262	4.86813	6.39e-09
51205	ACP6	178.572	1.06105	6.81e-09
115123	MARCHF3	56.0736	1.657	6.81e-09
411	ARSB	312.221	0.691693	7.12e-09
2805	GOT1	974.298	0.459886	7.25e-09
23566	LPAR3	61.1132	1.60121	7.35e-09
23228	PLCL2	461.917	-0.601226	7.39e-09
9188	DDX21	800.62	0.576561	7.42e-09
729178	STXBP5-AS1	74.7871	1.47895	7.46e-09
9509	ADAMTS2	55.0709	1.84974	7.55e-09
7905	REEP5	1172.29	0.499733	7.68e-09
117583	PARD3B	35.5017	2.50143	8.1e-09
5287	PIK3C2B	1409.14	-0.363387	8.44e-09
8291	DYSF	395.427	0.854641	8.55e-09
10486	CAP2	271.252	0.884082	8.78e-09
55884	WSB2	1360.19	-0.485083	8.92e-09
8165	AKAP1	793.438	0.500406	8.93e-09
51466	EVL	2492.37	-0.447872	9.1e-09
197407	ZNF48	561.925	-0.81216	9.19e-09
3157	HMGCS1	4302.87	0.636187	9.2e-09
7991	TUSC3	1236.84	0.463168	9.3e-09
5140	PDE3B	556.246	0.571295	9.37e-09
57648	KIAA1522	509.353	-0.643673	9.43e-09
7465	WEE1	116.478	1.1151	9.44e-09
2770	GNAI1	799.836	0.521145	9.46e-09
79772	MCTP1	132.464	1.12758	1.01e-08
6332	SCN7A	408.359	0.773927	1.04e-08
8447	DOC2B	1156.02	0.478116	1.12e-08
5740	PTGIS	57.5959	-2.5324	1.13e-08
79720	VPS37B	234.091	-0.845791	1.14e-08
9543	IGDCC3	997.692	-0.488445	1.15e-08
1509	CTSD	1106.92	0.449425	1.15e-08
23114	NFASC	7318.92	0.391267	1.21e-08
55816	DOK5	449.69	0.613099	1.24e-08
170690	ADAMTS16	49.1105	-2.17516	1.28e-08
196463	PLBD2	770.385	0.557245	1.3e-08
64847	SPATA20	260.346	0.956641	1.3e-08
26037	SIPA1L1	110.557	1.32015	1.32e-08
112597	CYTOR	54.981	2.88644	1.43e-08
26084	ARHGEF26	97.4738	-1.45536	1.43e-08
8013	NR4A3	147.437	-1.14241	1.45e-08
101927151	LOC101927151	145.564	-1.02937	1.47e-08
644139	PIRT	32.2793	3.71375	1.49e-08
254102	EHBP1L1	110.89	-1.33451	1.5e-08
1620	BRINP1	821.335	-0.516281	1.51e-08
50809	HP1BP3	1474.24	-0.396324	1.53e-08
23362	PSD3	1387.38	0.413494	1.56e-08
501	ALDH7A1	836.06	-0.467504	1.62e-08
1200	TPP1	196.404	0.896082	1.63e-08
23524	SRRM2	6953.16	0.372966	1.64e-08
11249	NXPH2	35.6489	2.98883	1.64e-08
1974	EIF4A2	2853.63	0.387014	1.68e-08
1301	COL11A1	215.28	1.38099	1.7e-08
80781	COL18A1	160.883	-1.38617	1.71e-08
10003	NAALAD2	417.932	0.813295	1.74e-08
9219	MTA2	946.092	-0.604485	1.75e-08
728661	SLC35E2B	3497.93	-0.347352	1.9e-08
2258	FGF13	2248.82	0.597775	1.99e-08
2983	GUCY1B1	244.68	0.857458	2.01e-08
151242	PPP1R1C	508.229	0.970288	2.05e-08
1829	DSG2	123.691	1.15614	2.19e-08
59269	HIVEP3	739.585	0.594759	2.2e-08
2534	FYN	2435.23	-0.411978	2.33e-08
517	ATP5MC2	647.935	0.52747	2.34e-08
91661	ZNF765	220.143	-0.817683	2.38e-08
63971	KIF13A	462.152	0.565363	2.45e-08
6750	SST	370.632	1.14336	2.47e-08
81533	ITFG1	899.635	0.476756	2.52e-08
6572	SLC18A3	329.223	0.80411	2.53e-08
4041	LRP5	285.663	-0.826885	2.66e-08
353274	ZNF445	2125.75	-0.376242	2.72e-08
81	ACTN4	1169.61	0.499763	2.84e-08
3320	HSP90AA1	8722.79	0.361488	2.97e-08
57497	LRFN2	146.251	1.12173	2.98e-08
283209	PGM2L1	2676.73	-0.46247	2.99e-08
84978	FRMD5	276.835	-0.849171	3.15e-08
445	ASS1	557.6	0.673249	3.18e-08
55619	DOCK10	104.497	1.48468	3.26e-08
114134	SLC2A13	542.365	0.684114	3.32e-08
9715	FAM131B	1729.48	-0.464882	3.43e-08
85363	TRIM5	28.148	2.44092	3.45e-08
54769	DIRAS2	389.597	0.848705	3.46e-08
144717	PHETA1	300.044	-0.863643	3.52e-08
547	KIF1A	25456.1	0.363204	3.93e-08
57222	ERGIC1	1270.48	0.507077	4.24e-08
57030	SLC17A7	433.755	0.660322	4.28e-08
2192	FBLN1	68.7499	-1.51905	4.29e-08
25941	TPGS2	1063.72	-0.437128	4.41e-08
84838	ZNF496	827.549	-0.662129	4.46e-08
3643	INSR	1131.76	-0.459618	4.55e-08
81928	CABLES2	407.385	-0.641875	4.6e-08
6678	SPARC	39.1934	3.47021	4.68e-08
8363	H4C11	2136.68	-0.576503	4.84e-08
84680	ACCS	55.3971	1.78651	4.85e-08
55208	DCUN1D2	422.409	-0.699887	4.87e-08
3069	HDLBP	3140.6	0.354882	5.19e-08
349075	ZNF713	379.564	-0.635871	5.21e-08
54414	SIAE	135.486	1.2873	5.3e-08
9890	PLPPR4	179.122	1.48387	5.39e-08
57452	GALNT16	564.646	-0.53773	5.46e-08
84902	CEP89	566.299	-0.525325	5.46e-08
5502	PPP1R1A	790.269	0.470549	5.66e-08
5213	PFKM	1804.66	0.555224	5.69e-08
124930	ANKRD13B	881.496	-0.529276	5.73e-08
23108	RAP1GAP2	606.866	-0.492266	5.74e-08
54665	RSBN1	621.068	-0.522267	5.78e-08
4086	SMAD1	587.929	-0.528069	5.79e-08
3780	KCNN1	93.8274	-1.29492	6e-08
1840	DTX1	751.357	-0.552186	6.21e-08
440279	UNC13C	395.415	0.702692	6.44e-08
2171	FABP5	415.019	0.656451	6.54e-08
1463	NCAN	2944.38	-0.44209	6.56e-08
3748	KCNC3	706.648	0.566596	6.6e-08
100507217	CHASERR	1071.61	-0.507089	6.62e-08
130074	FAM168B	2254.14	-0.363545	6.9e-08
91754	NEK9	540.739	0.615451	7.23e-08
84668	FAM126A	432.403	0.61503	7.38e-08
80017	DGLUCY	213.313	0.853773	7.82e-08
2675	GFRA2	364.212	-0.779887	8.68e-08
10168	ZNF197	947.398	-0.490552	8.82e-08
64403	CDH24	319.507	-0.676135	9.03e-08
101927957	LINC01572	162.733	1.02801	9.08e-08
2256	FGF11	252.891	0.746433	1e-07
4741	NEFM	28837.9	0.51181	1.01e-07
4807	NHLH1	1527.86	0.476671	1.01e-07
652991	SKOR2	86.9483	1.39879	1.02e-07
10980	COPS6	584.731	0.540615	1.08e-07
79660	PPP1R3B	68.7609	1.66447	1.13e-07
100129792	CCDC152	35.4204	2.51648	1.15e-07
116154	PHACTR3	387.771	-0.664655	1.23e-07
23201	FAM168A	1724.4	-0.370367	1.23e-07
55698	RADIL	281.781	-0.798125	1.26e-07
84552	PARD6G	177.138	-0.850944	1.29e-07
8895	CPNE3	372.479	-0.707142	1.29e-07
2734	GLG1	3482.83	0.301293	1.34e-07
9758	FRMPD4	536.044	0.635802	1.42e-07
3175	ONECUT1	2445.26	0.53955	1.47e-07
155435	RBM33	1676.17	-0.405726	1.51e-07
7772	ZNF229	281.496	-0.695559	1.54e-07
85414	SLC45A3	250.424	0.879222	1.61e-07
90313	TP53I13	86.6932	1.38876	1.63e-07
93556	EGFEM1P	181.232	0.866702	1.63e-07
3092	HIP1	1904.26	-0.332773	1.64e-07
357	SHROOM2	211.463	-0.912501	1.65e-07
5106	PCK2	261.019	0.914774	1.73e-07
10297	APC2	8654.48	-0.567961	1.73e-07
11046	SLC35D2	107.558	1.15134	1.84e-07
8642	DCHS1	4146.24	-0.467706	1.87e-07
54799	MBTD1	566.58	-0.595605	1.87e-07
57666	FBRSL1	1469.38	-0.556861	1.87e-07
123096	SLC25A29	1506.34	-0.479892	1.97e-07
114757	CYGB	239.605	0.860706	2.03e-07
26031	OSBPL3	60.5245	1.56055	2.04e-07
80274	SCUBE1	2642.6	-0.449618	2.1e-07
5733	PTGER3	115.558	1.0941	2.11e-07
23075	SWAP70	84.899	1.22809	2.19e-07
51412	ACTL6B	644.352	-0.472908	2.25e-07
56	ACRV1	40.9989	-2.09845	2.25e-07
8682	PEA15	937.63	0.539877	2.3e-07
8341	H2BC15	210.023	-0.929251	2.38e-07
8618	CADPS	3907.33	-0.29404	2.41e-07
79143	MBOAT7	625.518	0.469181	2.5e-07
5894	RAF1	816.669	-0.440854	2.5e-07
26470	SEZ6L2	3776.03	0.478144	2.52e-07
100271927	RASA4B	432.758	-0.722167	2.54e-07
90627	STARD13	71.2185	1.31682	2.59e-07
26092	TOR1AIP1	200.22	0.855068	2.65e-07
26040	SETBP1	2327.78	-0.559141	2.71e-07
5928	RBBP4	1378.73	-0.390138	2.71e-07
100129842	ZNF737	345.886	-0.744894	2.77e-07
2051	EPHB6	136.417	-1.28301	2.87e-07
6326	SCN2A	1660.42	0.430817	2.93e-07
9043	SPAG9	2609.05	-0.315849	2.94e-07
4637	MYL6	1429.98	0.559619	2.95e-07
23034	SAMD4A	228.451	0.870955	3.06e-07
23028	KDM1A	1969.75	-0.387921	3.07e-07
283659	PRTG	408.148	-0.668049	3.1e-07
79608	RIC3	700.901	0.459088	3.17e-07
3241	HPCAL1	356.391	-0.711962	3.19e-07
64211	LHX5	20.2835	-3.59598	3.21e-07
5837	PYGM	28.0715	1.83125	3.24e-07
162655	ZNF519	130.499	-1.12726	3.29e-07
7812	CSDE1	5657.82	-0.338811	3.35e-07
114805	GALNT13	673.737	0.462519	3.62e-07
91851	CHRDL1	35.3453	1.99087	3.63e-07
162962	ZNF836	154.116	-0.958391	3.83e-07
23085	ERC1	2096.34	0.323909	3.87e-07
23549	DNPEP	175.377	0.820257	3.92e-07
199731	CADM4	802.856	-0.602321	3.97e-07
5900	RALGDS	2155.61	-0.425232	3.99e-07
8777	MPDZ	651.835	0.525253	4.13e-07
56954	NIT2	225.764	0.841344	4.15e-07
3763	KCNJ6	1084.11	0.681587	4.23e-07
57662	CAMSAP3	997.761	-0.539876	4.33e-07
51696	HECA	522.294	-0.60131	4.35e-07
64410	KLHL25	171.713	-0.891911	4.41e-07
7775	ZNF232	174.306	-0.864784	4.45e-07
9555	MACROH2A1	1426.04	-0.368588	4.46e-07
359822	KCNIP4-IT1	42.3223	2.41144	4.47e-07
122809	SOCS4	2062.52	0.555404	4.52e-07
5824	PEX19	289.045	0.658079	4.53e-07
23344	ESYT1	707.321	0.582096	4.55e-07
10983	CCNI	6088.54	-0.385422	4.64e-07
83742	MARVELD1	136.606	0.954886	4.64e-07
949	SCARB1	189.751	0.830229	4.84e-07
3257	HPS1	147.426	0.95825	4.9e-07
387509	GPR153	1582.48	-0.529565	5.08e-07
4094	MAF	385.427	-0.708789	5.31e-07
1535	CYBA	118.363	1.07377	5.35e-07
63895	PIEZO2	1130.16	0.769572	5.44e-07
65062	TMEM237	551.67	-0.495218	5.74e-07
140710	SOGA1	4458.08	-0.36473	5.75e-07
8336	H2AC17	134.679	-1.08328	5.84e-07
10447	FAM3C	131.776	0.962849	5.85e-07
5414	SEPTIN4	212.572	0.810981	6.03e-07
5618	PRLR	84.8248	1.26369	6.14e-07
3897	L1CAM	8305.22	0.377226	6.26e-07
3096	HIVEP1	945.311	-0.475255	6.31e-07
143872	ARHGAP42	57.6486	1.57995	6.35e-07
80824	DUSP16	305.282	0.699962	6.46e-07
56478	EIF4ENIF1	523.65	-0.605362	6.6e-07
6281	S100A10	62.6538	1.59586	6.69e-07
22846	VASH1	947.631	-0.550551	6.7e-07
283234	CCDC88B	193.936	-1.98225	6.75e-07
85300	ATCAY	2745.65	-0.371501	6.8e-07
351	APP	12850.3	0.38123	6.96e-07
56849	TCEAL7	235.789	0.820727	7.1e-07
284615	ANKRD34A	86.552	1.23154	7.12e-07
7644	ZNF91	1852.61	-0.64716	7.51e-07
65108	MARCKSL1	5463.04	-0.499882	7.92e-07
6737	TRIM21	66.1355	1.32385	8.01e-07
2181	ACSL3	1493.01	0.42428	8.24e-07
78987	CRELD1	653.34	0.533846	8.65e-07
205	AK4	101.131	1.11806	8.7e-07
9315	NREP	474.469	-0.730691	8.93e-07
5144	PDE4D	722.225	0.592777	9.05e-07
317	APAF1	338.762	-0.624633	9.85e-07
794	CALB2	27.474	2.65863	1.05e-06
7086	TKT	1164.03	0.396473	1.06e-06
9248	GPR50	101.292	-2.59863	1.06e-06
10154	PLXNC1	398.627	-0.581925	1.07e-06
9902	MRC2	38.1394	2.13445	1.07e-06
10603	SH2B2	257.545	-0.688407	1.08e-06
57482	CRACD	2408.63	-0.46699	1.18e-06
6307	MSMO1	826.674	0.591322	1.18e-06
27242	TNFRSF21	610.58	-0.556088	1.2e-06
10257	ABCC4	57.2544	2.09848	1.21e-06
23316	CUX2	988.187	-0.504542	1.25e-06
8411	EEA1	661.429	0.69728	1.26e-06
57575	PCDH10	2546.05	-0.343395	1.26e-06
3021	H3-3B	4903.75	-0.452978	1.26e-06
10882	C1QL1	47.2516	2.10749	1.29e-06
9794	MAML1	570.177	-0.470903	1.31e-06
5129	CDK18	77.794	1.65573	1.33e-06
9706	ULK2	1061.5	-0.436526	1.35e-06
9746	CLSTN3	2703.18	0.342811	1.37e-06
64595	TTTY15	437.948	-0.588006	1.43e-06
26578	OSTF1	113.94	0.964035	1.46e-06
653121	ZBTB8A	204.731	-0.840082	1.52e-06
140467	ZNF358	861.017	-0.561756	1.54e-06
8293	SERF1A	458.837	-0.607923	1.57e-06
253039	CUTALP	399.167	-0.597287	1.57e-06
79813	EHMT1	1133.78	-0.512539	1.6e-06
6714	SRC	1126.34	-0.444444	1.62e-06
84530	SRRM4	1998.43	-0.399108	1.66e-06
23288	IQCE	685.319	-0.488157	1.72e-06
284611	FAM102B	400.674	0.673079	1.72e-06
1329	COX5B	664.208	0.615225	1.79e-06
55565	ZNF821	530.226	-0.626489	1.79e-06
57597	BAHCC1	1951.65	-0.493686	1.79e-06
93109	TMEM44	236.196	-0.806804	1.79e-06
60676	PAPPA2	492.785	0.85524	1.81e-06
91975	ZNF300	396.534	-0.626068	1.87e-06
10570	DPYSL4	1404.95	-0.516668	1.88e-06
9057	SLC7A6	525.582	0.635928	1.91e-06
91768	CABLES1	106.373	-1.10574	1.91e-06
284307	ZIK1	248.633	-0.695639	1.91e-06
257407	C2orf72	149.771	-1.00627	1.94e-06
57118	CAMK1D	1339.34	-0.376163	1.96e-06
5366	PMAIP1	83.0642	1.23417	2e-06
6886	TAL1	64.287	-2.95404	2e-06
222223	ELAPOR2	1043.16	0.401263	2.02e-06
339479	BRINP3	494.618	-0.685234	2.07e-06
571	BACH1	997.738	-0.424891	2.1e-06
57156	TMEM63C	528.123	0.649664	2.16e-06
23367	LARP1	7062.48	0.261692	2.19e-06
80204	FBXO11	1352.83	-0.355938	2.35e-06
100505483	PRKAG2-AS1	43.5166	1.76845	2.36e-06
55129	ANO10	368.713	0.648385	2.46e-06
26986	PABPC1	3142.59	0.375327	2.51e-06
57562	CEP126	186.608	0.880605	2.54e-06
6242	RTKN	112.709	0.940177	2.65e-06
8874	ARHGEF7	1928.89	-0.36908	2.66e-06
162963	ZNF610	121.229	-0.936294	2.7e-06
8396	PIP4K2B	5139.18	-0.29563	2.73e-06
1340	COX6B1	534.574	0.572337	2.76e-06
389524	GTF2IRD2B	558.579	-0.483293	2.78e-06
7444	VRK2	44.5742	1.52063	2.82e-06
81844	TRIM56	20.7299	3.32174	2.83e-06
91373	UAP1L1	262.764	0.766948	2.86e-06
6526	SLC5A3	1422.29	0.590409	2.87e-06
4088	SMAD3	95.0622	1.17136	2.87e-06
1184	CLCN5	1071.32	0.392973	3.01e-06
80757	TMEM121	47.7607	-1.91069	3.09e-06
23508	TTC9	631.546	-0.446781	3.1e-06
55198	APPL2	226.813	-0.756403	3.13e-06
6334	SCN8A	1243.87	0.474348	3.2e-06
57709	SLC7A14	439.452	0.602657	3.26e-06
56999	ADAMTS9	30.5436	2.97787	3.3e-06
81543	LRRC3	349.333	-0.688016	3.38e-06
7329	UBE2I	1226.04	-0.385469	3.4e-06
23475	QPRT	319.59	0.661415	3.45e-06
7552	ZNF711	908.037	-0.493675	3.59e-06
5924	RASGRF2	115.091	1.14347	3.61e-06
1676	DFFA	547.535	0.54193	3.67e-06
8569	MKNK1	261.091	0.610753	3.72e-06
83637	ZMIZ2	1892.51	-0.323223	3.73e-06
7005	TEAD3	44.2326	1.6261	3.81e-06
55274	PHF10	395.674	-0.628863	3.85e-06
8802	SUCLG1	496.229	0.513532	3.92e-06
1646	AKR1C2	90.8379	-1.17026	3.93e-06
57595	PDZD4	3464.81	-0.482388	3.99e-06
1994	ELAVL1	1551.84	-0.356588	4.04e-06
4779	NFE2L1	4487.72	0.346857	4.09e-06
540	ATP7B	327.912	0.660639	4.1e-06
112936	VPS26B	1446.44	-0.428063	4.11e-06
23024	PDZRN3	82.3044	1.1798	4.15e-06
57224	NHSL1	534.401	0.506239	4.2e-06
2847	MCHR1	15.0707	3.68081	4.3e-06
613	BCR	2082.46	-0.52293	4.35e-06
55068	ENOX1	267.954	-0.67978	4.43e-06
4200	ME2	1125.77	0.423667	4.45e-06
23774	BRD1	1168.44	-0.563007	4.56e-06
23294	ANKS1A	1128.65	-0.348159	4.65e-06
3679	ITGA7	771.602	0.633764	4.67e-06
63941	NECAB3	212.203	0.851003	4.71e-06
10129	FRY	2722.07	0.424739	4.71e-06
5908	RAP1B	466.608	0.799924	4.75e-06
57205	ATP10D	115.828	1.00923	4.81e-06
9497	SLC4A7	840.704	-0.501233	4.82e-06
2047	EPHB1	1175.94	0.416555	4.88e-06
642366	ISL1-DT	332.916	0.705591	4.97e-06
2827	GPR3	37.5464	1.91333	5.11e-06
2774	GNAL	1774.6	0.319182	5.17e-06
114041	B3GALT5-AS1	16.6719	3.31019	5.19e-06
64919	BCL11B	102.519	-1.08053	5.26e-06
10892	MALT1	266.633	0.783348	5.36e-06
340533	NEXMIF	680.576	-0.513489	5.37e-06
157506	RDH10	95.9252	1.20714	5.47e-06
1213	CLTC	6886.91	0.312919	5.49e-06
255480	TBX5-AS1	21.0101	-4.90275	5.54e-06
6996	TDG	283.644	-0.649723	5.73e-06
387680	WASHC2A	892.007	0.442595	5.78e-06
4772	NFATC1	44.3799	1.46104	5.81e-06
8360	H4C4	318.508	-0.891184	5.85e-06
6598	SMARCB1	1288.51	-0.397171	5.87e-06
124411	ZNF720	387.286	-0.573465	5.87e-06
6446	SGK1	79.7337	-1.47532	5.91e-06
153579	BTNL9	215.477	-0.798353	5.95e-06
25777	SUN2	1074.27	-0.674191	6.04e-06
4780	NFE2L2	468.945	0.545727	6.06e-06
25817	TAFA5	740.098	-0.593224	6.09e-06
1636	ACE	98.9278	1.06185	6.14e-06
22883	CLSTN1	4244.9	0.383734	6.15e-06
5420	PODXL	243.167	-0.668282	6.34e-06
196740	VSTM4	307.109	0.657227	6.35e-06
10165	SLC25A13	683.69	0.47776	6.43e-06
27143	PALD1	87.3106	1.29516	6.85e-06
9891	NUAK1	312.869	-0.758608	6.89e-06
5331	PLCB3	321.877	0.717492	6.98e-06
51454	GULP1	46.2961	1.69039	6.98e-06
56109	PCDHGA6	55.2967	1.3066	7.01e-06
246126	TXLNGY	313.047	0.765584	7.18e-06
1903	S1PR3	23.301	2.33515	7.29e-06
50813	COPS7A	225.659	0.731589	7.29e-06
222553	SLC35F1	1456.71	0.484108	7.4e-06
25	ABL1	2054.3	-0.412747	7.43e-06
55890	GPRC5C	247.362	0.777047	7.51e-06
50863	NTM	1013.96	0.440539	7.56e-06
7155	TOP2B	2365.56	-0.340224	7.67e-06
619208	FAM229B	359.937	-0.606205	7.78e-06
1595	CYP51A1	1871.96	0.437662	7.78e-06
5874	RAB27B	116.833	1.23599	7.89e-06
8563	THOC5	1600.73	-0.367823	7.89e-06
8786	RGS11	467.934	0.781656	8.03e-06
1182	CLCN3	2638.94	0.501636	8.12e-06
7709	ZBTB17	405.023	-0.687462	8.15e-06
60401	EDA2R	175.135	1.10776	8.22e-06
124842	TMEM132E	2518.38	0.512569	8.31e-06
9196	KCNAB3	68.2254	-1.3068	8.34e-06
11189	CELF3	2473.17	-0.314232	8.46e-06
6772	STAT1	268.294	0.725316	8.48e-06
9021	SOCS3	49.2188	-1.4584	8.77e-06
493869	GPX8	31.2931	2.15533	8.88e-06
23030	KDM4B	1368.94	-0.44547	8.93e-06
11230	PRAF2	441.211	0.538642	8.95e-06
2820	GPD2	410.757	0.61128	9.07e-06
26039	SS18L1	868.7	-0.470001	9.1e-06
57717	PCDHB16	106.585	-1.13034	9.11e-06
55672	NBPF1	788.131	-0.43651	9.59e-06
23543	RBFOX2	6843.12	-0.343333	9.72e-06
81839	VANGL1	263.54	0.80175	9.73e-06
3164	NR4A1	98.7571	-1.10981	1.04e-05
5723	PSPH	329.751	0.578587	1.05e-05
595	CCND1	60.5997	1.8594	1.08e-05
2946	GSTM2	103.672	1.05803	1.14e-05
2893	GRIA4	1439.45	0.342422	1.14e-05
5631	PRPS1	555.736	0.469241	1.19e-05
54795	TRPM4	154.928	1.02103	1.19e-05
1047	CLGN	368.575	-0.650623	1.19e-05
26035	GLCE	309.82	-0.785956	1.22e-05
57185	NIPAL3	613.564	0.502623	1.23e-05
84436	ZNF528	601.074	-0.641737	1.25e-05
286527	TMSB15B	170.764	-0.824325	1.26e-05
26220	DGCR5	462.266	-0.55675	1.35e-05
27445	PCLO	2770.06	0.584351	1.36e-05
388591	RNF207	153.457	0.893226	1.36e-05
401399	PRRT4	248.735	-0.896942	1.38e-05
53942	CNTN5	935.42	0.503137	1.39e-05
23092	ARHGAP26	81.5648	1.40852	1.42e-05
1139	CHRNA7	220.134	0.782484	1.42e-05
6624	FSCN1	3370.86	-0.435111	1.44e-05
10949	HNRNPA0	2491.47	-0.446703	1.47e-05
9665	MARF1	980.817	-0.44994	1.48e-05
815	CAMK2A	89.6332	-1.37931	1.49e-05
90594	ZNF439	158.741	-0.888199	1.51e-05
9324	HMGN3	98.2465	1.10626	1.51e-05
8997	KALRN	5079.43	-0.346697	1.53e-05
9848	MFAP3L	156.419	0.888603	1.53e-05
9726	ZNF646	555.297	-0.451948	1.54e-05
1912	PHC2	1139.83	-0.37783	1.55e-05
54884	RETSAT	148.222	0.777691	1.56e-05
10186	LHFPL6	1678.76	0.485284	1.57e-05
219537	SMTNL1	54.2771	-1.53841	1.57e-05
80279	CDK5RAP3	1053.29	-0.616028	1.58e-05
11248	NXPH3	48.1449	-1.63541	1.61e-05
4714	NDUFB8	293.848	0.609435	1.65e-05
57084	SLC17A6	3008.54	0.406415	1.69e-05
5596	MAPK4	604.615	-0.478424	1.71e-05
7554	ZNF8	564.682	-0.488633	1.76e-05
7425	VGF	3437.98	0.610263	1.76e-05
113219467	MIR12136	3013.5	1.64778	1.79e-05
1879	EBF1	3229.82	-0.437131	1.79e-05
728215	FAM155A	716.067	0.45155	1.81e-05
655	BMP7	45.2562	1.52361	1.83e-05
5784	PTPN14	52.5057	1.63658	1.84e-05
22836	RHOBTB3	642.671	-0.471858	1.89e-05
221294	NT5DC1	239.704	0.712323	1.98e-05
641516	KC6	63.7565	-1.26858	2.03e-05
100505738	MIR4458HG	16.6434	-7.43452	2.04e-05
27161	AGO2	2180.28	-0.337972	2.04e-05
100128252	ZNF667-AS1	149.639	0.950671	2.05e-05
22901	ARSG	91.7476	1.22897	2.08e-05
51108	METTL9	1162.62	-0.450058	2.1e-05
27345	KCNMB4	426.752	-0.561634	2.11e-05
23385	NCSTN	677.407	0.491669	2.11e-05
64787	EPS8L2	62.2113	-1.48968	2.18e-05
10202	DHRS2	43.4566	1.94583	2.22e-05
8809	IL18R1	73.0745	1.33053	2.24e-05
23461	ABCA5	569.816	0.595533	2.28e-05
3099	HK2	34.6334	2.09269	2.33e-05
51155	JPT1	2523.7	-0.383016	2.35e-05
7090	TLE3	2273.22	-0.415742	2.35e-05
56889	TM9SF3	1583.21	0.439575	2.37e-05
9181	ARHGEF2	1826.43	-0.53706	2.43e-05
387856	CCDC184	1673.12	-0.46334	2.45e-05
11100	HNRNPUL1	1794.21	-0.332535	2.47e-05
284273	ZADH2	455.767	0.566788	2.51e-05
7259	TSPYL1	1175.8	0.400057	2.58e-05
58155	PTBP2	1180.91	-0.4314	2.58e-05
51360	MBTPS2	573.63	0.510376	2.6e-05
3895	KTN1	1330.61	0.53106	2.6e-05
6196	RPS6KA2	2931.73	-0.335209	2.68e-05
9805	SCRN1	4271.06	0.425548	2.78e-05
5635	PRPSAP1	687.483	-0.495646	2.8e-05
6785	ELOVL4	745.387	0.487639	2.84e-05
25820	ARIH1	2019.69	-0.335937	2.85e-05
1979	EIF4EBP2	3242.91	-0.383041	2.86e-05
51752	ERAP1	447.353	0.489273	2.91e-05
101928307	LOC101928307	228.27	0.709879	2.91e-05
51320	MEX3C	968.983	-0.374912	3.02e-05
5820	PVT1	196.85	1.00275	3.02e-05
3008	H1-4	1340.61	-0.84348	3.05e-05
93487	MAPK1IP1L	1023.72	0.601467	3.09e-05
51310	SLC22A17	1740.82	0.512363	3.09e-05
57556	SEMA6A	603.71	0.509799	3.13e-05
55114	ARHGAP17	477.099	-0.543827	3.13e-05
3397	ID1	24.2817	2.00536	3.14e-05
58158	NEUROD4	39.6638	1.48417	3.15e-05
22859	ADGRL1	3939.28	-0.439015	3.15e-05
146198	ZFP90	1240.15	-0.445365	3.19e-05
10743	RAI1	2404.1	-0.36144	3.38e-05
54737	MPHOSPH8	664.866	-0.431488	3.42e-05
22829	NLGN4Y	602.092	0.472864	3.44e-05
63933	MCUR1	420.897	0.504884	3.45e-05
7036	TFR2	110.761	-1.09961	3.47e-05
9377	COX5A	595.439	0.497494	3.49e-05
8572	PDLIM4	34.2518	1.70739	3.52e-05
6715	SRD5A1	1307.69	-0.392697	3.62e-05
9262	STK17B	34.3826	2.21476	3.63e-05
153364	MBLAC2	309.265	0.712621	3.65e-05
64641	EBF2	3010.95	0.43468	3.7e-05
537	ATP6AP1	1791.39	0.311222	3.72e-05
23530	NNT	1299.92	0.389485	3.76e-05
6495	SIX1	53.3795	-1.44693	3.88e-05
7466	WFS1	166.919	0.852567	3.94e-05
2799	GNS	851.596	0.389724	3.98e-05
23279	NUP160	653.262	-0.465487	4.01e-05
8140	SLC7A5	7514.24	0.405769	4.14e-05
6608	SMO	113.3	-1.0252	4.17e-05
54957	TXNL4B	202.469	0.71583	4.42e-05
463	ZFHX3	870.828	-0.592875	4.42e-05
10100	TSPAN2	192.638	-0.748837	4.45e-05
359809	PEG13	384.392	-0.713508	4.57e-05
55226	NAT10	584.835	0.45288	4.57e-05
1454	CSNK1E	1204.45	-0.318865	4.61e-05
414194	CCNYL2	38.1604	-2.25341	4.64e-05
1798	DPAGT1	211.346	0.681855	4.65e-05
129684	CNTNAP5	1432.71	-0.405362	4.66e-05
126299	ZNF428	785.055	-0.612363	4.72e-05
7203	CCT3	1594.05	0.334287	4.74e-05
81542	TMX1	353.553	0.525336	4.75e-05
3977	LIFR	573.099	0.617908	4.83e-05
91752	ZNF804A	480.345	0.620764	4.96e-05
26268	FBXO9	1026.64	0.390524	5e-05
5045	FURIN	380.371	0.543161	5.01e-05
51291	GMIP	568.131	-0.611492	5.13e-05
341359	SYT10	15.2057	5.31163	5.21e-05
1820	ARID3A	794.911	0.431081	5.27e-05
222166	MTURN	1353.65	-0.373846	5.3e-05
8322	FZD4	76.922	1.32694	5.35e-05
728806	NSFP1	495.095	0.538876	5.38e-05
27032	ATP2C1	1866.32	0.288281	5.41e-05
23097	CDK19	329.514	-0.56162	5.43e-05
57552	NCEH1	41.9212	1.77972	5.44e-05
50807	ASAP1	1476.82	0.504624	5.55e-05
1995	ELAVL3	2708.29	-0.323345	5.69e-05
100133036	FAM95B1	42.3744	1.86441	5.73e-05
85446	ZFHX2	164.527	-0.83469	5.76e-05
535	ATP6V0A1	4356.61	0.275369	5.82e-05
1499	CTNNB1	3979.11	0.288401	5.87e-05
55902	ACSS2	238.341	0.670609	6.07e-05
80320	SP6	41.3373	-2.29498	6.15e-05
1347	COX7A2	723.867	0.5086	6.16e-05
8303	SNN	1658.88	-0.380203	6.3e-05
1996	ELAVL4	1514.5	-0.555507	6.34e-05
6853	SYN1	415.703	0.611208	6.37e-05
3131	HLF	31.1961	2.21441	6.41e-05
9777	TM9SF4	904.978	0.403321	6.52e-05
56125	PCDHB11	90.4253	-1.20187	6.66e-05
11096	ADAMTS5	112.762	0.891876	6.68e-05
10657	KHDRBS1	1952.15	-0.349912	6.69e-05
268	AMH	454.778	-0.739748	6.76e-05
10718	NRG3	938.238	-0.413284	6.83e-05
54777	CFAP46	35.7189	7.10119	6.87e-05
51375	SNX7	32.2695	2.07297	6.89e-05
100505678	STARD4-AS1	300.373	-0.658841	7.03e-05
9745	ZNF536	546.76	-0.507462	7.21e-05
3930	LBR	466.681	-0.442638	7.23e-05
85415	RHPN2	40.897	1.6901	7.25e-05
106614088	MIR34AHG	19.8957	2.2396	7.3e-05
7046	TGFBR1	2035.42	-0.325332	7.36e-05
55699	IARS2	714.009	0.41485	7.67e-05
9337	CNOT8	522.213	-0.489445	7.77e-05
389114	ZNF662	16.8316	-5.21385	7.89e-05
1302	COL11A2	181.218	-0.964118	7.94e-05
785	CACNB4	336.207	-0.739	8.16e-05
55280	CWF19L1	197.524	-0.729313	8.16e-05
55733	HHAT	44.4726	1.46703	8.28e-05
115817	DHRS1	151.604	0.753014	8.33e-05
23283	CSTF2T	421.64	-0.489599	8.54e-05
56995	TULP4	5363.67	-0.241043	9.25e-05
51056	LAP3	163.966	0.766458	9.44e-05
57805	CCAR2	1537.8	-0.388146	9.48e-05
8482	SEMA7A	218.546	-0.689613	9.55e-05
83543	AIF1L	28.9726	-2.04208	9.64e-05
5600	MAPK11	533.433	-0.806287	9.88e-05
7077	TIMP2	1287.87	-0.438645	9.95e-05
80162	PGGHG	23.9802	2.31967	0.000100229
10927	SPIN1	2604.79	-0.360788	0.000100387
285382	C3orf70	749.111	0.422838	0.000106097
1142	CHRNB3	208.688	0.719835	0.000106998
81794	ADAMTS10	824.241	-0.479315	0.000107371
23401	FRAT2	151.708	-0.925392	0.000108383
347273	CAVIN4	178.717	-0.718001	0.000109676
91653	BOC	41.0576	2.58469	0.000109822
23139	MAST2	1299.08	-0.33843	0.000111176
4678	NASP	800.471	-0.37506	0.000113587
11041	B4GAT1	885.713	0.479716	0.000114554
729956	SHISA7	392.135	-0.582745	0.000114985
9185	REPS2	135.069	0.969257	0.000115062
9126	SMC3	1281.41	-0.438856	0.000115428
162073	ITPRIPL2	95.3394	0.998818	0.000116779
64151	NCAPG	80.6397	-1.08168	0.000117149
5576	PRKAR2A	1654.77	-0.335069	0.000119131
57535	ELAPOR1	433.381	0.493776	0.000120149
23351	KHNYN	302.688	0.564188	0.000123359
10745	PHTF1	451.57	0.467389	0.000124357
9120	SLC16A6	30.8128	2.02031	0.000124745
100130417	LINC02593	306.118	0.65772	0.000125763
5463	POU6F1	215.325	-0.744894	0.000126468
10274	STAG1	649.42	-0.43664	0.000131056
25893	TRIM58	173.556	-0.837428	0.000131474
93	ACVR2B	4135.81	-0.296868	0.000131739
29888	STRN4	2007.85	-0.387404	0.000132696
1642	DDB1	2715.14	0.298452	0.000134072
523	ATP6V1A	2862.03	0.323526	0.000134102
388567	ZNF749	286.213	-0.599775	0.000135876
91369	ANKRD40	723.504	0.442006	0.000136712
23613	ZMYND8	1071.31	0.334333	0.000139564
2055	CLN8	225.57	0.677049	0.000139914
378805	LINC-PINT	124.874	0.955705	0.000140974
283820	NOMO2	460.757	0.503776	0.000141022
54989	ZNF770	1135.13	-0.486893	0.00014203
23223	RRP12	484.653	0.539403	0.000142453
643988	FNDC10	244.487	0.646314	0.000143347
23077	MYCBP2	6701.33	-0.250506	0.000143812
8871	SYNJ2	51.3446	1.46891	0.000146813
10392	NOD1	33.7932	1.83849	0.000148306
54815	GATAD2A	1360.13	0.384271	0.000149118
6813	STXBP2	98.0351	-1.35503	0.000149173
5754	PTK7	879.294	0.439364	0.000149433
165	AEBP1	156.589	0.789974	0.000149599
8204	NRIP1	656.202	0.412293	0.000151915
50484	RRM2B	270.294	0.643088	0.000152828
4258	MGST2	27.2704	1.95295	0.000152849
147381	CBLN2	73.2848	-1.29484	0.000153072
55700	MAP7D1	3589.92	-0.414218	0.000154085
10098	TSPAN5	703.699	-0.37158	0.000154428
59342	SCPEP1	32.0762	1.92818	0.000155867
3983	ABLIM1	2887.18	0.352062	0.000156219
22835	ZFP30	373.233	-0.613827	0.000156857
80150	ASRGL1	337.044	-0.550654	0.000159742
9246	UBE2L6	571.232	-0.407052	0.000160141
112937	GLB1L3	522.816	0.623011	0.000163796
57507	ZNF608	3328.61	-0.423202	0.000169742
7423	VEGFB	286.084	0.653052	0.000173487
84662	GLIS2	290.407	-0.649182	0.000177303
9467	SH3BP5	167.943	-1.11024	0.000179019
4861	NPAS1	71.1185	1.26485	0.000180122
6988	TCTA	328.607	0.559598	0.000183169
1522	CTSZ	51.7007	1.49499	0.000183392
4825	NKX6-1	64.1665	1.95731	0.000183891
57484	RNF150	2031.63	-0.303654	0.000186607
6843	VAMP1	127.596	0.849575	0.000190397
23558	WBP2	1205.99	0.393686	0.000190453
5091	PC	196.649	0.643949	0.000191858
90678	LRSAM1	708.146	0.427658	0.000192459
9727	RAB11FIP3	959.633	-0.559881	0.000194471
7378	UPP1	484.204	0.629585	0.000199361
29796	UQCR10	316.675	0.586192	0.000202801
7277	TUBA4A	29.5544	1.56871	0.000206405
83982	IFI27L2	99.1483	0.977609	0.000207643
63934	ZNF667	123.191	1.00429	0.000207822
11078	TRIOBP	1558.75	-0.467256	0.000211372
57335	ZNF286A	899.05	-0.422775	0.000211625
54926	UBE2R2	1339.26	-0.300196	0.000220054
90167	FRMD7	21.2784	2.77118	0.000220603
8470	SORBS2	979.041	-0.530193	0.000225121
83723	TLCD3B	1567.3	-0.370739	0.000225919
720	C4A	236.121	-0.645413	0.000225979
7357	UGCG	742.217	0.415922	0.000226862
2649	NR6A1	1081.06	0.366345	0.000231013
9672	SDC3	5715.62	0.3242	0.000233074
57645	POGK	1278.25	-0.321199	0.000237866
400940	LOC400940	10.9304	-7.02452	0.000241123
7275	TUB	1423.45	-0.337836	0.000241977
79006	METRN	360.942	0.691422	0.000262618
5453	POU3F1	433.972	0.594433	0.000262695
79794	SPRING1	1181.36	-0.355641	0.000263353
3074	HEXB	185.371	0.766329	0.000263564
2696	GIPR	33.9665	1.52054	0.000264875
54328	GPR173	1214.35	-0.430639	0.000269332
164832	LONRF2	3484.97	-0.300094	0.000271133
83855	KLF16	241.411	0.675379	0.00027654
6001	RGS10	381.613	0.470014	0.00027761
23048	FNBP1	1199.13	0.302856	0.000279409
728130	NUTM2D	238.316	-0.682278	0.00027976
83442	SH3BGRL3	243.519	0.625697	0.000280463
84284	NTPCR	429.517	0.483725	0.000282961
55502	HES6	222.018	-1.00215	0.000291493
116113	FOXP4	256.228	-0.592566	0.000297421
10075	HUWE1	9226.19	0.234253	0.000298709
1292	COL6A2	43.6889	1.34927	0.000303857
4135	MAP6	4707.86	-0.208217	0.000310377
79932	KIAA0319L	777.276	0.364447	0.000316483
54874	FNBP1L	2946.94	-0.448547	0.0003192
1350	COX7C	785.796	0.454712	0.00033203
3939	LDHA	501.321	0.473771	0.000335274
5158	PDE6B	100.084	1.01042	0.000335874
27044	SND1	1327.72	0.389961	0.000335954
439921	MXRA7	1606.79	0.356473	0.000337933
60312	AFAP1	820.92	-0.372152	0.000347333
25946	ZNF385A	121.72	0.756933	0.000348159
9145	SYNGR1	1336.61	0.364003	0.000358601
64764	CREB3L2	340.718	0.57281	0.000362731
57522	SRGAP1	1052.07	-0.472705	0.000366821
54768	HYDIN	373.662	0.696507	0.000368527
123606	NIPA1	1318.3	0.356297	0.000378936
23259	DDHD2	953.26	-0.391288	0.000380081
100996724	PDE4DIPP2	492.227	0.506137	0.000381138
26086	GPSM1	1401.88	-0.493901	0.000383269
400793	C1orf226	290.936	0.674485	0.000387701
1143	CHRNB4	59.9887	1.77353	0.000388965
3787	KCNS1	70.3079	1.71746	0.000401829
26059	ERC2	931.345	-0.494428	0.000407075
27072	VPS41	1135.89	0.333297	0.000415673
200150	PLD5	89.7311	1.27287	0.00041703
19	ABCA1	779.985	-0.381964	0.000426397
643853	TMPPE	214.632	0.68804	0.000429722
147949	ZNF583	235.486	-0.659554	0.000438478
6536	SLC6A9	899.937	0.446416	0.000438643
255027	MPV17L	111.589	1.22992	0.000441342
25806	VAX2	33.3833	-1.71857	0.000449593
152	ADRA2C	138.275	0.871189	0.000454518
51768	TM7SF3	287.122	0.554175	0.000468124
136227	COL26A1	410.246	-0.582937	0.000468214
8458	TTF2	70.0373	1.2338	0.000475922
282890	ZNF311	51.3095	-1.35964	0.000477396
56987	BBX	866.971	0.468073	0.000477885
81029	WNT5B	127.819	-1.07366	0.000479629
8398	PLA2G6	147.018	0.702885	0.000495284
132720	FAM241A	134.278	0.838272	0.000495844
283131	NEAT1	1641.27	0.782014	0.000524377
339500	ZNF678	217.289	-0.697433	0.000529908
54453	RIN2	425.435	-0.462471	0.000538516
23762	OSBP2	558.527	0.409666	0.000539281
84823	LMNB2	1025.71	-0.450028	0.000543479
4254	KITLG	970.074	0.627201	0.000544261
153572	IRX2	1303.35	-0.41921	0.000551572
9215	LARGE1	1419.87	0.39822	0.000556218
284252	KCTD1	424.621	-0.549166	0.000559101
79084	WDR77	347.188	0.507742	0.000562277
374969	SVBP	165.614	-0.714401	0.000574823
2103	ESRRB	110.162	0.812354	0.000579417
55785	FGD6	213.538	-0.651885	0.000582333
10653	SPINT2	477.697	-0.658564	0.000589847
10605	PAIP1	514.851	-0.451794	0.000603692
8294	H4C9	102.335	-1.22918	0.000618129
1780	DYNC1I1	443.207	0.545996	0.000626766
2184	FAH	48.5001	1.55144	0.000630237
9394	HS6ST1	532.767	-0.531028	0.000666673
3416	IDE	302.182	0.649285	0.000671703
285097	LOC285097	47.5721	1.4316	0.000675385
2530	FUT8	688.931	0.414376	0.000691
26973	CHORDC1	582.051	0.557152	0.000709805
5590	PRKCZ	278.133	-0.606141	0.000726187
84912	SLC35B4	1095.48	0.346885	0.000730583
100287592	LINC02106	31.7386	1.58704	0.000731418
84447	SYVN1	718.508	0.412046	0.00074167
23580	CDC42EP4	178.573	-0.739073	0.000743507
7227	TRPS1	143.794	0.823285	0.00075599
9618	TRAF4	900.541	-0.604668	0.000761337
445815	PALM2AKAP2	771.02	0.471764	0.000763927
21	ABCA3	3399.32	0.293786	0.000770789
6857	SYT1	10388.5	0.363196	0.000782968
8502	PKP4	589.397	0.571713	0.000786745
2564	GABRE	10.9653	3.6599	0.000792087
10608	MXD4	922.805	-0.419563	0.000800273
84513	PLPP5	181.396	-0.678489	0.000808109
3988	LIPA	150.336	0.83821	0.000832857
54863	TOR4A	41.8745	-1.6563	0.000836657
55529	PIP4P2	913.864	0.420469	0.000838239
55915	LANCL2	666.691	-0.462395	0.000868577
11320	MGAT4A	355.588	0.559405	0.000874417
93663	ARHGAP18	99.0423	1.10985	0.000883693
153090	DAB2IP	1519.15	-0.372194	0.000885508
64855	NIBAN2	265.171	-0.665114	0.00089219
875	CBS	798.529	0.431635	0.000897372
541471	MIR4435-2HG	45.3206	1.86257	0.000898279
993	CDC25A	242.238	-0.615674	0.000922511
9076	CLDN1	83.7446	1.22394	0.000923886
2897	GRIK1	445.386	-0.48845	0.000927505
10492	SYNCRIP	1234.61	-0.359625	0.000945346
1282	COL4A1	47.6339	-1.39411	0.00095001
6505	SLC1A1	184.38	-0.865468	0.000955753
100507043	TUNAR	215.362	-0.713123	0.000955917
100128927	ZBTB42	23.7616	1.81344	0.000973072
10159	ATP6AP2	968.796	0.440417	0.000975421
56001	NXF2	18.7123	-2.92331	0.000993585
26577	PCOLCE2	132.656	0.739923	0.000993685
9459	ARHGEF6	55.3494	1.44258	0.000993834
6224	RPS20	1940.96	-0.367494	0.000993962
2037	EPB41L2	192.79	0.726466	0.000994275
22838	RNF44	2878.25	-0.309792	0.00102044
3030	HADHA	960.455	0.346369	0.00102564
92999	ZBTB47	244.638	0.630992	0.00105027
401720	FIGNL2	606.585	-0.485292	0.00106025
51477	ISYNA1	1084.26	0.380098	0.00106729
54965	PIGX	403.614	0.485481	0.00107207
10611	PDLIM5	40.8862	1.37485	0.00107366
25885	POLR1A	1108.48	0.304651	0.00108646
1824	DSC2	101.89	-0.958879	0.00108708
54928	BPNT2	1581.5	0.344299	0.00109535
23646	PLD3	4754.24	0.332918	0.00109619
5720	PSME1	94.7297	0.893376	0.00111386
9812	DELE1	591.862	0.429952	0.00119016
64097	EPB41L4A	389.554	0.475394	0.00121079
64218	SEMA4A	133.607	-0.901197	0.00121499
55844	PPP2R2D	650.333	-0.719342	0.00121908
23195	MDN1	2017.87	0.319027	0.00121985
284069	FAM171A2	1385.19	-0.536941	0.00124555
5872	RAB13	36.6153	1.48666	0.0012516
56126	PCDHB10	167.447	-0.772588	0.00126119
79924	ADM2	517.874	0.462401	0.00126733
55056	GABPB1-IT1	515.655	-0.570319	0.00129248
56884	FSTL5	431.276	-0.52613	0.00129359
11264	PXMP4	74.5522	1.12152	0.00132367
2926	GRSF1	801.307	0.382178	0.00132569
114818	KLHL29	965.049	-0.455496	0.00134839
22824	HSPA4L	338.893	0.534694	0.00135783
203190	LGI3	63.5692	-1.2542	0.0013951
23274	CLEC16A	790.609	-0.352922	0.00142727
80301	PLEKHO2	83.2381	0.985762	0.00144585
55779	CFAP44	161.802	0.717241	0.0014472
11178	LZTS1	906.783	-0.416612	0.00145611
440044	SLC22A20P	50.4292	-1.37637	0.00146483
56265	CPXM1	496.445	0.448879	0.00147161
392617	ELFN1	722.916	0.422206	0.00148985
57727	NCOA5	665.568	-0.429204	0.00149625
54587	MXRA8	60.3534	1.20376	0.00151027
10149	ADGRG2	231.378	-1.07675	0.00151735
153830	RNF145	1747.25	0.375898	0.00152558
81491	GPR63	145.881	0.720331	0.00154211
101927120	LINC02735	23.4575	1.76426	0.0016569
10291	SF3A1	1278.06	-0.303407	0.00166128
5162	PDHB	467.706	0.428892	0.00167148
4356	MPP3	587.871	-0.456528	0.00168427
403341	ZBTB34	710.95	-0.398723	0.00171968
54913	RPP25	228.272	0.767216	0.00172263
23345	SYNE1	4179.09	0.385241	0.00173437
6879	TAF7	890.647	-0.35302	0.00175455
79705	LRRK1	30.9408	1.66899	0.00176738
310	ANXA7	267.483	0.567609	0.00178164
28992	MACROD1	254.797	0.595219	0.00178805
55220	KLHDC8A	628.187	0.412593	0.00180801
1981	EIF4G1	3676.68	0.312884	0.00184012
6147	RPL23A	417.847	0.589452	0.00187278
440359	YBX3P1	15.5171	2.7085	0.0018849
773	CACNA1A	1342.56	0.449557	0.00189222
93185	IGSF8	364.172	0.721943	0.00189434
5927	KDM5A	1155.87	-0.32436	0.00192027
100462977	MTRNR2L1	65.0818	1.79585	0.00192138
64769	MEAF6	1145.97	-0.381532	0.00193317
101241892	NPTN-IT1	158.679	0.737223	0.00193981
22834	ZNF652	1185.94	-0.397959	0.00198018
55366	LGR4	327.177	0.554856	0.00200014
257068	PLCXD2	631.262	-0.449607	0.00203853
343702	XKR7	1668.43	0.360441	0.00206662
694	BTG1	359.929	-0.57081	0.00206808
3730	ANOS1	79.5874	1.20426	0.00209399
54329	GPR85	288.413	-0.727692	0.00209784
6774	STAT3	841.055	0.338445	0.00210142
2250	FGF5	72.5721	0.959695	0.0021871
81611	ANP32E	220.173	0.629883	0.00220538
5478	PPIA	1354.74	0.323848	0.00222461
5547	PRCP	142.883	0.78842	0.00223887
387104	SOGA3	2928.2	-0.251337	0.00224604
2912	GRM2	394.922	-0.487323	0.00225963
283638	CEP170B	1800.66	-0.421823	0.00227597
6671	SP4	396.652	-0.572384	0.00228336
90	ACVR1	247.436	0.594528	0.00229959
342977	NANOS3	22.0547	-3.25398	0.00230855
23415	KCNH4	43.1155	1.30752	0.00230949
80313	LRRC27	250.996	-0.586304	0.00230957
221527	ZBTB12	343.155	-0.666656	0.00234397
92181	UBTD2	755.99	-0.43227	0.0023443
60436	TGIF2	37.721	2.58811	0.00240309
65980	BRD9	611.662	-0.490937	0.00243748
221079	ARL5B	948.776	-0.462505	0.00244989
23768	FLRT2	1202.63	-0.4766	0.00245996
57449	PLEKHG5	583.835	-0.544375	0.00248081
154661	RUNDC3B	454.799	-0.519223	0.0025479
22823	MTF2	871.486	-0.343178	0.00255463
8243	SMC1A	2171.62	0.259678	0.00259517
203259	FAM219A	1633.26	0.324382	0.00260815
23411	SIRT1	400.051	-0.498331	0.00267294
131873	COL6A6	41.6253	1.51289	0.00269804
653464	SRGAP2C	466.909	0.499754	0.00270268
6507	SLC1A3	34.5454	1.63683	0.00270499
5529	PPP2R5E	860.45	-0.375779	0.00273079
8408	ULK1	1238.36	-0.384102	0.00278937
2532	ACKR1	97.0083	-0.977925	0.00281507
1429	CRYZ	61.7032	1.29389	0.00282831
25924	MYRIP	152.534	0.75931	0.00284335
2046	EPHA8	152.023	1.21414	0.00286035
1727	CYB5R3	795.827	0.348332	0.00286136
9256	TSPOAP1	1320.93	-0.43175	0.0028807
7802	DNALI1	218.352	-0.615224	0.00296012
55205	ZNF532	2065.21	-0.346245	0.00298163
8175	SF3A2	874.827	-0.368038	0.00300554
254531	LPCAT4	905.027	0.425806	0.00301209
89797	NAV2	3001.65	0.260246	0.00302926
9516	LITAF	81.705	1.11708	0.00302931
143686	SESN3	1880.71	0.53706	0.00308407
256536	TCERG1L	11.0273	-6.61846	0.00308718
27340	UTP20	254.099	0.572326	0.00310326
1622	DBI	169.714	0.67625	0.00310496
2743	GLRB	141.108	0.868261	0.00317694
84620	ST6GAL2	661.325	-0.387119	0.00320673
2273	FHL1	1074.32	-0.353124	0.00322533
1627	DBN1	4052.72	-0.301324	0.00323297
84295	PHF6	502.24	-0.635892	0.00343061
2863	GPR39	16.8142	2.28811	0.00345028
114786	XKR4	1963.57	0.369139	0.0034503
64285	RHBDF1	60.1468	1.11534	0.00347496
2119	ETV5	1003.7	0.35029	0.00347834
90362	FAM110B	257.427	-0.645493	0.0034984
5630	PRPH	121.65	0.751125	0.0035118
6451	SH3BGRL	373.852	0.582629	0.00352053
1859	DYRK1A	1852.7	-0.240304	0.00353301
91746	YTHDC1	931.164	-0.337357	0.00354263
56124	PCDHB12	114.039	-0.941067	0.00358305
10935	PRDX3	511.637	0.402873	0.00371644
5064	PALM	1737.58	-0.394542	0.00373934
57134	MAN1C1	45.7331	1.46498	0.0037539
5931	RBBP7	743.439	0.374046	0.00376368
401548	SNX30	1720.16	-0.315675	0.00380712
5228	PGF	7.23844	3.42026	0.00383696
54806	AHI1	781.875	0.446253	0.00384761
23241	PACS2	3341.19	-0.308397	0.00385386
2821	GPI	2463.96	0.333253	0.00387815
9312	KCNB2	518.944	-0.458001	0.00389705
8518	ELP1	2002.3	0.343926	0.00389787
6461	SHB	146.032	-0.805679	0.00391378
85441	HELZ2	272.089	0.685743	0.00391543
23193	GANAB	2032.44	0.345732	0.00392097
4093	SMAD9	113.542	0.873465	0.00399692
7716	VEZF1	725.175	-0.502607	0.00399692
9881	TRANK1	147.712	0.942967	0.00401622
51339	DACT1	164.87	-0.671325	0.00409442
89970	RSPRY1	575.219	-0.402487	0.00410266
3189	HNRNPH3	927.803	-0.398833	0.00410748
311	ANXA11	38.7142	1.80049	0.00411703
29798	C2orf27A	117.673	0.914159	0.00417699
1633	DCK	218.78	-0.795359	0.00418482
283349	RASSF3	32.8762	1.63862	0.00420711
220359	TIGD3	54.3562	-1.16582	0.00423347
84085	FBXO30	705.091	-0.353547	0.00425793
84440	RAB11FIP4	1679.18	-0.318927	0.00433291
11309	SLCO2B1	43.71	1.39223	0.00440154
115399	LRRC56	117.903	0.815945	0.00441474
54947	LPCAT2	60.2497	1.21451	0.00442112
100505881	MAGI2-AS3	442.053	0.587939	0.00444998
775	CACNA1C	712.818	0.49359	0.00448403
403	ARL3	735.502	-0.371625	0.00451401
3301	DNAJA1	3192.34	-0.26892	0.00451437
100505797	NETO1-DT	12.9828	3.21234	0.00451879
256302	NATD1	451.664	-0.434802	0.00455631
3295	HSD17B4	559.836	0.388222	0.00456015
124540	MSI2	995.078	0.374846	0.00468681
91	ACVR1B	1695.42	-0.31882	0.00469665
8934	RAB29	49.3335	1.45274	0.00471266
283078	MKX	125.907	1.02074	0.00471446
1690	COCH	437.652	0.478416	0.00471613
3609	ILF3	4225.34	-0.233905	0.00471805
2970	GTF2IP1	2276.79	-0.272699	0.0047627
27065	NSG1	3485.83	-0.400869	0.00481801
84516	DCTN5	2413.32	-0.287216	0.00482363
10945	KDELR1	841.641	0.371245	0.0048694
374655	ZNF710	454.815	-0.460335	0.00489882
22869	ZNF510	377.625	-0.599157	0.00494174
83986	FAM234A	543.632	0.420232	0.00495222
2196	FAT2	254.773	0.681515	0.00512139
9282	MED14	631.008	0.466154	0.0051613
2992	GYG1	126.883	0.816542	0.00516614
6944	VPS72	504.024	-0.407857	0.00516832
23167	EFR3A	342.408	0.476903	0.00518756
4047	LSS	1973.23	0.497907	0.00522441
89796	NAV1	4855.06	-0.283754	0.00525595
57502	NLGN4X	1294.1	0.338014	0.00527702
9267	CYTH1	485.742	-0.461278	0.00533007
54407	SLC38A2	4201.4	0.399864	0.00541365
10609	P3H4	218.491	0.713987	0.00545139
54620	FBXL19	1939.53	-0.417457	0.0054647
4641	MYO1C	361.325	0.496297	0.00556488
869	CBLN1	878.568	0.418934	0.00563456
5454	POU3F2	617.366	0.498622	0.00563966
10893	MMP24	981.461	-0.336198	0.00567602
54619	CCNJ	480.044	-0.510219	0.00567624
4267	CD99	39.6134	1.86208	0.00576693
7884	SLBP	282.336	-0.610754	0.00576973
4660	PPP1R12B	970.632	0.320231	0.0058008
2310	FOXO3B	749.045	-0.364592	0.00580276
5912	RAP2B	228.464	-0.598448	0.00581745
143458	LDLRAD3	1260.25	0.395487	0.00582449
65991	FUNDC2	342.471	-0.550987	0.00583451
271	AMPD2	801.706	0.368433	0.00584576
23395	LARS2	415.125	0.44347	0.00589818
2026	ENO2	4819.02	0.360216	0.00605161
1185	CLCN6	1365.46	0.30929	0.00605561
9253	NUMBL	585.589	-0.500166	0.00612188
4090	SMAD5	532.08	-0.484261	0.0061763
3790	KCNS3	54.0635	1.14077	0.00620339
55602	CDKN2AIP	323.882	-0.527981	0.00621328
2882	GPX7	26.731	1.79362	0.0062356
79616	CCNJL	208.007	0.562654	0.00627141
84969	TOX2	20.5708	-6.33798	0.00635039
3916	LAMP1	1406.25	0.289075	0.00646314
5218	CDK14	1173.93	0.408882	0.00651645
7707	ZNF148	753.121	-0.386568	0.00667749
7037	TFRC	660.095	-0.41998	0.00672196
80762	NDFIP1	2521.67	0.286115	0.00677606
3654	IRAK1	906.468	0.462859	0.00683682
100507321	ERVK13-1	383.876	0.516512	0.00684449
[truncated: 16,181 more rows]

## Sheet: BrainPhys_WTC_HetV337M_d7_RNA
ENTREZID	Gene symbol	baseMean	log2FoldChange	adjusted pvalue
127833	SYT2	1514.52	2.02725	7.92e-259
1809	DPYSL3	13906.4	-1.43697	2.59e-247
6750	SST	370.632	4.90362	2.73e-240
7248	TSC1	1164.03	-2.12159	2.34e-217
4137	MAPT	8685.51	-1.73006	1.86e-216
8828	NRP2	1103.2	2.44284	1.23e-171
2587	GALR1	1115.62	2.13327	8.09e-160
57493	HEG1	408.634	2.48932	1.37e-147
6303	SAT1	1040.38	2.07956	2.41e-135
7402	UTRN	635.734	2.14116	9.15e-118
26064	RAI14	1574.33	1.44043	1.29e-115
6900	CNTN2	1097.17	2.2009	1.67e-112
3636	INPPL1	350.909	2.27935	4.63e-106
80709	AKNA	822.152	-2.37481	1.64e-105
9866	TRIM66	2748.06	-2.10226	2.41e-103
4661	MYT1	728.216	-1.59347	3.56e-102
5362	PLXNA2	2043.23	-1.52527	2.6e-101
85301	COL27A1	236.348	4.95408	1.87e-98
134111	UBE2QL1	1330.87	-1.28684	4.73e-98
51780	KDM3B	1651.75	-1.1828	4.1e-95
836	CASP3	1002.38	1.69026	6.8e-91
3913	LAMB2	177.975	3.95093	3.47e-89
60680	CELF5	1892.95	-1.31436	2.09e-88
11214	AKAP13	716.007	1.4356	1.37e-83
7430	EZR	398.316	1.94787	5.85e-78
1499	CTNNB1	3979.11	0.917334	1.24e-77
1021	CDK6	238.448	3.35068	7.35e-77
11122	PTPRT	1945.05	-1.29124	2.4e-76
60681	FKBP10	256.532	2.16569	1.76e-75
8507	ENC1	5094.98	0.975288	2.11e-74
1006	CDH8	710.317	-1.77448	5.23e-74
5978	REST	165.374	3.1556	7.15e-74
84628	NTNG2	1503.56	1.50304	1.15e-72
10098	TSPAN5	703.699	-1.29783	1.35e-71
5139	PDE3A	249.057	2.19971	2.08e-71
23046	KIF21B	5572.7	-0.857565	2.49e-71
60468	BACH2	2096.06	-0.89041	4.11e-71
56981	PRDM11	453.789	-1.79766	1.43e-68
6506	SLC1A2	3425.08	-0.850818	4.75e-68
22987	SV2C	491.613	2.21039	1.39e-66
10590	SCGN	136.625	4.71217	2.5e-65
51176	LEF1	382.455	1.96867	1.26e-64
8531	YBX3	208.068	2.64722	7.11e-63
3912	LAMB1	652.001	1.35315	4.06e-62
6239	RREB1	95.6505	4.6486	1.66e-61
116987	AGAP1	5922.36	-0.811015	4.33e-61
5331	PLCB3	321.877	1.86639	6.04e-61
51617	NSG2	3963.73	-0.922948	5.97e-60
55294	FBXW7	1002.59	1.274	6.07e-60
23089	PEG10	9013.97	1.10515	2.27e-59
83857	TMTC1	1012.74	1.10372	4.03e-59
643401	PURPL	345.113	1.82035	1.9e-58
223117	SEMA3D	254.084	1.92016	3.75e-58
1827	RCAN1	574.76	-1.64818	2.56e-57
5358	PLS3	209.438	3.54872	3.15e-57
23017	FAIM2	1691.76	-1.39307	9.08e-57
2115	ETV1	269.056	2.20815	3.36e-55
55619	DOCK10	104.497	3.19252	3.7e-55
1136	CHRNA3	211.781	2.48642	5.5e-55
1495	CTNNA1	710.846	1.41974	5.24e-54
9705	ST18	100.498	2.71426	3.12e-53
2736	GLI2	111.231	2.88944	3.52e-53
131034	CPNE4	114.78	3.00102	1.35e-52
4915	NTRK2	2158.58	1.16089	1.37e-52
5454	POU3F2	617.366	1.49009	2.28e-52
57761	TRIB3	1052.67	-1.69981	2.56e-51
4010	LMX1B	684.759	-1.22219	9.75e-51
55964	SEPTIN3	5167.42	-0.796206	1.08e-50
57636	ARHGAP23	1568.55	-1.25872	1.59e-50
26084	ARHGEF26	97.4738	2.3447	9.12e-50
57118	CAMK1D	1339.34	-0.937663	1.29e-49
5999	RGS4	155.704	3.22321	3.21e-49
1143	CHRNB4	59.9887	4.49131	1.09e-48
8795	TNFRSF10B	1281.51	-1.4424	1.59e-47
10157	AASS	382.726	1.35259	3.03e-47
11167	FSTL1	647.58	1.46152	3.63e-47
57509	MTUS1	420.078	1.57745	5.81e-47
4130	MAP1A	5162.02	0.695679	7.32e-47
5979	RET	2136.59	1.19753	1.06e-46
79834	PEAK1	1283.63	1.12032	3.49e-46
23281	MTUS2	812.073	-0.926214	3.95e-46
4330	MN1	1301.83	-0.883155	1.04e-45
1630	DCC	1329.17	1.03009	2.62e-45
6860	SYT4	7611.75	-1.04515	2.74e-45
81606	LBH	2737.6	-1.05741	5.68e-45
2787	GNG5	105.324	2.86584	1.89e-44
3746	KCNC1	1102.76	-0.987167	2e-44
84889	SLC7A3	676.091	-1.83827	2.67e-44
79971	WLS	71.4107	3.91168	3.06e-44
7857	SCG2	1882.49	1.36092	4.5e-44
6892	TAPBP	450.116	1.3105	1.73e-43
85461	TANC1	165.949	1.84078	2.2e-43
3038	HAS3	492.535	1.63998	3.92e-43
9053	MAP7	296.529	1.69994	2.2e-42
388336	SHISA6	1081.26	1.21292	3.14e-42
1840	DTX1	751.357	-1.17293	5.34e-42
56934	CA10	725.307	-1.63492	5.92e-42
1192	CLIC1	536.271	1.35641	1.14e-41
80310	PDGFD	208.253	1.91393	1.34e-41
5076	PAX2	558.106	1.24931	1.42e-41
10253	SPRY2	539.665	1.14827	4.11e-41
9723	SEMA3E	394.097	1.6351	5.87e-41
1051	CEBPB	562.071	-1.60193	8.38e-41
1917	EEF1A2	2259.18	-1.12138	2.29e-40
143872	ARHGAP42	57.6486	3.1377	2.35e-40
7431	VIM	1188.48	1.58176	2.4e-40
445	ASS1	557.6	-1.52547	3.1e-40
79924	ADM2	517.874	-1.39173	3.3e-40
2731	GLDC	107.198	2.25433	4.14e-40
865	CBFB	1967.37	1.04018	4.68e-40
3685	ITGAV	240.447	1.52635	2.07e-39
5783	PTPN13	1580.3	0.791536	2.4e-39
151354	LRATD1	1291.17	-1.12175	2.72e-39
221935	SDK1	1523.86	0.791951	3.53e-39
6522	SLC4A2	425.974	1.34378	1.01e-38
8140	SLC7A5	7514.24	-0.93869	1.3e-38
55220	KLHDC8A	628.187	-1.19383	1.36e-38
8535	CBX4	1099.35	-1.1378	3.01e-38
79776	ZFHX4	288.082	1.66943	4.8e-38
26020	LRP10	271.374	1.68516	5.95e-38
131544	CRYBG3	192.68	1.60628	7.34e-38
25849	PARM1	1346.55	1.07921	8.42e-38
26960	NBEA	4164.31	0.782524	9.92e-38
1829	DSG2	123.691	2.10058	1.19e-37
219699	UNC5B	2666.17	-1.33513	1.23e-37
8165	AKAP1	793.438	0.913307	1.43e-37
57282	SLC4A10	642.635	-1.26791	1.87e-37
54541	DDIT4	1983.63	-1.24039	1.87e-37
23645	PPP1R15A	1255.4	-1.13348	2.36e-37
5445	PON2	141.056	2.10417	2.91e-37
1837	DTNA	672.541	1.18509	3.49e-37
4088	SMAD3	95.0622	2.31064	5.86e-37
3949	LDLR	1100.06	1.02612	1.33e-36
83394	PITPNM3	366.386	-1.66299	1.58e-36
57512	GPR158	147.039	2.16905	1.92e-36
493	ATP2B4	449.848	1.8309	2.26e-36
5998	RGS3	599.818	-1.51588	2.41e-36
348093	RBPMS2	150.697	1.90364	2.5e-36
55638	SYBU	881.914	1.04647	2.96e-36
50944	SHANK1	2743.27	-0.882621	3.05e-36
54438	GFOD1	980.36	-0.916726	5.51e-36
1381	CRABP1	1074.01	2.38779	6.77e-36
4741	NEFM	28837.9	0.981333	6.82e-36
3485	IGFBP2	85.2751	2.64889	1.15e-35
8837	CFLAR	1326.89	0.871295	1.26e-35
402665	IGLON5	862.863	-0.837104	1.33e-35
2742	GLRA2	1193.13	-1.20928	2.68e-35
9783	RIMS3	8794.72	-0.717506	3.23e-35
2823	GPM6A	1080.07	-0.972837	1.7e-34
22809	ATF5	1728.44	-2.23615	2.81e-34
5993	RFX5	237.232	1.49775	4.29e-34
5079	PAX5	92.2836	2.65176	4.87e-34
84249	PSD2	1382.58	-0.880807	7.97e-34
23220	DTX4	1771.66	-0.741555	8.27e-34
1054	CEBPG	2367.4	-0.877457	9.73e-34
10979	FERMT2	715.165	0.945445	1.33e-33
4249	MGAT5	1586.96	-0.78801	1.51e-33
3482	IGF2R	2855.51	0.625523	1.92e-33
2674	GFRA1	2028.04	0.843542	2.09e-33
5126	PCSK2	1214.28	1.10003	2.17e-33
4807	NHLH1	1527.86	-0.912152	2.64e-33
51363	CHST15	573.826	1.30782	2.65e-33
3376	IARS1	5310.66	-0.851955	4.13e-33
6480	ST6GAL1	1499.7	0.884207	1.32e-32
1261	CNGA3	233.797	1.62753	1.53e-32
2995	GYPC	220.62	1.44293	1.87e-32
1462	VCAN	3488.77	1.73327	2.43e-32
816	CAMK2B	961.789	-0.951165	3.62e-32
6496	SIX3	195.601	1.54675	4.56e-32
8911	CACNA1I	361.613	-1.71747	1.21e-31
55532	SLC30A10	249.988	-1.70005	1.48e-31
8671	SLC4A4	80.806	2.50559	1.61e-31
2042	EPHA3	543.748	0.982859	3.92e-31
4259	MGST3	431.362	1.10204	4.45e-31
26037	SIPA1L1	110.557	2.17438	4.97e-31
284611	FAM102B	400.674	1.25125	6.61e-31
55970	GNG12	114.21	2.74746	8.58e-31
152503	SH3D19	472.871	1.19465	8.62e-31
10439	OLFM1	2371.14	0.779842	1.22e-30
374946	DRAXIN	677.981	-0.898445	1.23e-30
4610	MYCL	150.73	-2.45328	1.26e-30
388021	TMEM179	312.912	-1.83155	1.62e-30
5066	PAM	1233.33	0.710282	2.3e-30
9781	RNF144A	997.885	-0.8127	5.34e-30
256987	SERINC5	363.383	1.2075	7.05e-30
164832	LONRF2	3484.97	-0.64937	7.68e-30
79940	LINC00472	161.56	1.73084	1.14e-29
79094	CHAC1	1237.97	-0.915257	1.77e-29
80139	ZNF703	808.211	-1.05575	1.85e-29
23313	KIAA0930	1238	-0.75427	2.64e-29
59345	GNB4	355.627	1.05783	3.16e-29
83667	SESN2	1679.37	-1.0229	5.11e-29
2906	GRIN2D	487.687	-1.14794	1.02e-28
92154	MTSS2	1530.13	-0.693817	1.23e-28
7275	TUB	1423.45	-0.723622	1.59e-28
23136	EPB41L3	1839.45	0.775129	2.71e-28
4026	LPP	280.947	1.47262	2.71e-28
60436	TGIF2	37.721	5.45915	2.96e-28
6863	TAC1	429.217	-1.39487	4.07e-28
64795	RMND5A	2743.37	-0.88048	6.55e-28
80731	THSD7B	1009.6	0.816251	8e-28
4313	MMP2	320.552	1.23888	9.75e-28
29958	DMGDH	154.017	-3.78926	1.38e-27
4124	MAN2A1	365.99	1.37548	1.47e-27
8739	HRK	643.408	-0.997972	1.54e-27
220164	DOK6	1773.6	-0.810436	1.7e-27
729993	SHISA9	309.711	-1.58512	1.97e-27
64778	FNDC3B	127.047	1.93174	2.1e-27
56898	BDH2	52.2	3.18526	2.11e-27
84867	PTPN5	1128.89	-0.807815	2.85e-27
253461	ZBTB38	822.214	-1.04607	2.89e-27
84898	PLXDC2	856.268	0.948779	3.05e-27
220441	RNF152	2714.6	-0.682684	3.22e-27
83439	TCF7L1	34.036	3.55675	3.69e-27
91653	BOC	41.0576	4.91414	4.72e-27
6664	SOX11	7176.13	-0.554025	4.88e-27
2898	GRIK2	582.014	1.33612	5.48e-27
9289	ADGRG1	1089.83	-0.732237	9.28e-27
23566	LPAR3	61.1132	2.44182	1e-26
51301	GCNT4	77.9508	2.22412	1.07e-26
143	PARP4	174.014	1.55146	1.48e-26
94030	LRRC4B	1617.57	-1.11447	1.78e-26
440730	TRIM67	1310.94	-0.742734	2.38e-26
9229	DLGAP1	1119.84	-0.876811	3.35e-26
23138	N4BP3	365.6	-1.43136	5.12e-26
8633	UNC5C	490.002	0.959056	5.6e-26
10090	UST	124.371	2.02998	8.9e-26
390874	ONECUT3	12586.2	-0.742804	1e-25
6464	SHC1	1140.96	0.803058	1.58e-25
57575	PCDH10	2546.05	-0.596947	2.44e-25
575	ADGRB1	1866.12	-1.08852	2.98e-25
2254	FGF9	258.771	1.05909	3.33e-25
9066	SYT7	1526.78	-0.756676	9.83e-25
408	ARRB1	1609.02	-0.737653	9.91e-25
2195	FAT1	1559.24	0.819082	9.98e-25
10769	PLK2	336.131	1.22196	1.15e-24
6715	SRD5A1	1307.69	-0.738504	1.31e-24
11076	TPPP	930.604	-0.667077	1.54e-24
151473	SLC16A14	611.33	-1.05543	1.67e-24
10606	PAICS	854.452	0.755337	2e-24
4627	MYH9	961.212	0.951514	2.2e-24
116496	NIBAN1	412.246	-2.22201	2.7e-24
6511	SLC1A6	345.078	-1.17329	2.71e-24
6509	SLC1A4	2376.62	-0.608372	3.48e-24
5144	PDE4D	722.225	0.978121	4.02e-24
203197	TMEM268	810.658	-0.73603	4.16e-24
283659	PRTG	408.148	-1.12678	4.79e-24
2494	NR5A2	623.84	1.11054	4.83e-24
7546	ZIC2	351.85	0.91119	4.97e-24
4240	MFGE8	46.1112	3.90066	5.08e-24
57820	CCNB1IP1	174.378	1.41852	5.17e-24
6474	SHOX2	308.096	1.53507	5.19e-24
10369	CACNG2	357.745	-1.24153	6.59e-24
10797	MTHFD2	3331.96	-0.614291	6.96e-24
483	ATP1B3	1402.74	-0.745159	7.64e-24
2918	GRM8	255.739	-1.64941	8.75e-24
1501	CTNND2	4630.7	-0.57411	9.36e-24
2335	FN1	152.989	1.59851	1.33e-23
8543	LMO4	1154.13	-0.771843	1.39e-23
158471	PRUNE2	681.615	1.41163	1.4e-23
10723	SLC12A7	542.355	-1.09171	1.54e-23
84074	QRICH2	625.721	-1.11456	1.84e-23
348980	HCN1	358.423	1.23195	2.63e-23
157506	RDH10	95.9252	1.97983	2.93e-23
23072	HECW1	1729.85	-0.563069	5.73e-23
81611	ANP32E	220.173	1.22411	1.48e-22
54492	NEURL1B	127.263	-1.6386	1.54e-22
2037	EPB41L2	192.79	1.36247	1.78e-22
374378	GALNT18	161.092	1.55156	1.87e-22
23524	SRRM2	6953.16	0.55552	1.95e-22
6934	TCF7L2	377.25	1.47518	2.18e-22
200424	TET3	3535.36	-0.432666	2.27e-22
2066	ERBB4	168.419	1.40971	2.32e-22
3688	ITGB1	1175.92	0.564513	2.62e-22
4299	AFF1	449.554	0.996966	2.89e-22
85442	KNDC1	331.418	-1.38332	3.47e-22
9586	CREB5	196.984	1.65864	3.58e-22
124925	SEZ6	717.163	-1.00333	5.15e-22
9709	HERPUD1	1841.75	-0.991536	8.18e-22
23612	PHLDA3	235.62	-1.81955	9.13e-22
4651	MYO10	143.873	1.31145	9.71e-22
53826	FXYD6	1615.44	-0.86355	1.09e-21
114815	SORCS1	604.448	-0.848692	1.16e-21
26999	CYFIP2	4335	-0.522721	1.31e-21
23230	VPS13A	2250.05	0.932122	1.41e-21
5590	PRKCZ	278.133	-1.20871	1.61e-21
90874	ZNF697	1496.21	-0.569408	1.68e-21
10079	ATP9A	6810.66	-0.389929	2e-21
8324	FZD7	297.642	1.41798	2.52e-21
140730	RIMS4	1070.99	-0.93502	2.52e-21
140609	NEK7	311.47	1.08409	2.92e-21
4853	NOTCH2	48.0771	3.73003	3.72e-21
10116	FEM1B	2296.78	-0.512982	5.04e-21
7187	TRAF3	1154.09	-0.698385	5.54e-21
8038	ADAM12	197.404	1.33189	5.94e-21
57465	TBC1D24	2062.81	-0.566046	6.61e-21
56062	KLHL4	128.989	1.44527	1.14e-20
93664	CADPS2	57.8996	3.4232	1.22e-20
47	ACLY	3642.96	0.469274	1.26e-20
490	ATP2B1	2253.59	0.544389	1.32e-20
30011	SH3KBP1	1052.15	-1.15235	1.45e-20
266917	D21S2088E	36.9681	3.52813	1.61e-20
6447	SCG5	799.58	-0.732736	1.89e-20
56999	ADAMTS9	30.5436	4.6231	2.29e-20
57863	CADM3	1217.45	-0.683987	2.32e-20
7148	TNXB	157.302	-1.79281	2.32e-20
3745	KCNB1	1456.86	-0.697798	2.35e-20
27132	CPNE7	397.605	-1.37016	2.35e-20
7453	WARS1	3433.56	-1.03985	2.42e-20
10230	NBR2	309.82	-1.16938	2.69e-20
11247	NXPH4	928.219	-0.809597	2.76e-20
7227	TRPS1	143.794	1.45665	4.23e-20
4054	LTBP3	73.9106	2.10687	4.42e-20
80243	PREX2	83.0428	2.01477	4.99e-20
2149	F2R	552.744	0.925317	5.03e-20
3157	HMGCS1	4302.87	0.891734	5.34e-20
1337	COX6A1	830.045	0.822245	8.06e-20
287	ANK2	18456.4	0.605897	8.36e-20
8091	HMGA2	61.0451	2.71561	8.85e-20
9915	ARNT2	2200.18	-0.592747	9.34e-20
3371	TNC	144.807	1.7949	9.89e-20
10602	CDC42EP3	691.445	0.756154	1.2e-19
4163	MCC	250.937	1.13644	1.25e-19
79633	FAT4	317.676	1.06673	1.29e-19
23034	SAMD4A	228.451	1.2601	1.4e-19
894	CCND2	4131.74	0.653285	1.41e-19
401190	RGS7BP	304.732	-1.50923	1.58e-19
6857	SYT1	10388.5	-0.667311	1.61e-19
25861	WHRN	145.353	1.68643	1.81e-19
5621	PRNP	1179.55	-0.784304	1.83e-19
7547	ZIC3	38.0204	2.52774	1.99e-19
116443	GRIN3A	711.432	-0.750849	2e-19
2786	GNG4	909.574	-0.739101	2.37e-19
57611	ISLR2	6288.68	-0.672011	3.39e-19
3556	IL1RAP	147.417	1.46039	3.41e-19
81566	CSRNP2	2124.12	-0.562526	4.2e-19
7003	TEAD1	151.572	1.4486	4.53e-19
2138	EYA1	93.7183	1.78242	4.62e-19
84159	ARID5B	401.477	1.03552	4.68e-19
8291	DYSF	395.427	1.14696	4.76e-19
5754	PTK7	879.294	0.745388	4.88e-19
64579	NDST4	601.546	0.981945	5.04e-19
146713	RBFOX3	1075.06	-0.796988	5.06e-19
2151	F2RL2	30.2222	4.82	5.88e-19
4254	KITLG	970.074	1.09812	5.97e-19
732253	TDRG1	70.5714	2.06847	6.57e-19
256158	HMCN2	862.557	-1.21083	6.7e-19
81571	MIR600HG	1047.09	-0.743874	6.81e-19
28951	TRIB2	3021.66	-0.599494	7.98e-19
23025	UNC13A	3539.75	0.448611	9.21e-19
3995	FADS3	249.485	-1.52681	9.94e-19
7846	TUBA1A	11339.6	0.709334	1.04e-18
3670	ISL1	1108.27	0.825216	1.14e-18
50863	NTM	1013.96	-0.745879	1.18e-18
91851	CHRDL1	35.3453	2.83111	1.47e-18
84838	ZNF496	827.549	-0.934983	1.5e-18
11249	NXPH2	35.6489	3.99854	2.55e-18
153572	IRX2	1303.35	-0.739827	3.42e-18
100130155	MIR124-2HG	1274.85	0.564228	3.6e-18
862	RUNX1T1	3076.85	-0.651077	3.98e-18
10580	SORBS1	1684.09	-0.751071	4.15e-18
114	ADCY8	211.66	-1.32862	4.52e-18
27091	CACNG5	142.921	-1.54294	4.74e-18
27092	CACNG4	2491.61	-0.449848	5.96e-18
28996	HIPK2	5018.85	-0.517046	6.23e-18
51454	GULP1	46.2961	2.514	6.42e-18
4988	OPRM1	260.708	1.91749	7.23e-18
5579	PRKCB	1362.64	-0.547669	7.47e-18
84706	GPT2	1247.12	-0.742754	7.68e-18
134353	LSM11	664.548	-0.679998	8.19e-18
9693	RAPGEF2	2145.69	-0.409518	8.64e-18
5270	SERPINE2	311.937	0.993841	8.85e-18
3326	HSP90AB1	6860.38	0.473258	8.99e-18
3159	HMGA1	746.51	-0.735651	9.08e-18
26053	AUTS2	5327.89	-0.522995	9.24e-18
57484	RNF150	2031.63	-0.512554	9.9e-18
304	ANXA2P2	287.76	1.01229	1.14e-17
80005	DOCK5	927.139	0.811758	1.28e-17
10362	HMG20B	96.5543	1.4083	1.31e-17
26118	WSB1	2540.54	0.644125	1.39e-17
4012	LNPEP	1077.04	0.752877	1.61e-17
114788	CSMD3	600.817	0.862867	1.79e-17
23108	RAP1GAP2	606.866	-0.68108	1.82e-17
2850	GPR27	594.067	-0.929884	1.98e-17
56104	PCDHGB1	75.4447	1.77698	2.1e-17
8527	DGKD	1636.4	-0.56515	2.44e-17
2222	FDFT1	1791.42	0.547925	2.45e-17
7317	UBA1	4467.87	0.492172	2.7e-17
8851	CDK5R1	1804.87	-0.504881	2.89e-17
57338	JPH3	1292.63	-0.725198	2.98e-17
9459	ARHGEF6	55.3494	2.41041	3.24e-17
1137	CHRNA4	1350.26	-0.68714	3.25e-17
8569	MKNK1	261.091	0.889889	3.34e-17
2	A2M	42.093	2.67536	3.58e-17
202374	STK32A	155.71	-1.36009	4.1e-17
6238	RRBP1	284.649	1.12539	4.9e-17
6566	SLC16A1	489.823	0.818506	5.03e-17
11031	RAB31	334.895	1.13858	6.36e-17
81631	MAP1LC3B	2767.58	-0.795188	6.36e-17
55512	SMPD3	1017.28	-0.628999	6.51e-17
646113	LINC00643	261.019	1.30932	6.96e-17
399694	SHC4	769.24	0.780073	7.05e-17
84623	KIRREL3	512.355	0.961659	7.12e-17
389	RHOC	172.551	1.41283	7.94e-17
1645	AKR1C1	348.687	-0.969967	8.33e-17
8463	TEAD2	18.1615	5.06522	8.61e-17
8360	H4C4	318.508	-1.36031	9.55e-17
121551	BTBD11	162.217	1.2874	1.07e-16
2047	EPHB1	1175.94	0.611646	1.07e-16
79192	IRX1	798.606	-0.770159	1.2e-16
93986	FOXP2	253.617	1.46912	1.37e-16
6242	RTKN	112.709	1.3402	1.38e-16
23683	PRKD3	221.248	1.20232	1.48e-16
2744	GLS	1365.42	0.502193	1.55e-16
3667	IRS1	861.305	-0.715437	1.56e-16
3181	HNRNPA2B1	3700.35	0.49829	1.69e-16
388419	BTBD17	162.139	1.48179	1.7e-16
107985879	LINC01833	34.7443	2.60128	1.81e-16
219527	LRRC55	2313.67	0.641071	2.18e-16
64399	HHIP	150.414	1.78296	2.29e-16
2257	FGF12	464.001	0.964025	2.29e-16
57600	FNIP2	1719.71	-0.55146	2.42e-16
6861	SYT5	1654.86	-0.565839	2.46e-16
4135	MAP6	4707.86	-0.342591	2.71e-16
10653	SPINT2	477.697	-1.12752	2.77e-16
320	APBA1	2422.1	-0.516466	2.82e-16
57553	MICAL3	1949.43	-0.621648	2.91e-16
56475	RPRM	1200.91	-0.839688	2.92e-16
1831	TSC22D3	1499.37	-0.88601	3.09e-16
16	AARS1	4691.06	-0.500244	3.3e-16
55616	ASAP3	158.165	1.24153	3.66e-16
222865	TMEM130	843.088	-0.697628	4e-16
171024	SYNPO2	161.297	1.54154	4.36e-16
9531	BAG3	140.148	1.41113	4.43e-16
441151	TMEM151B	711.487	-0.799739	4.6e-16
7011	TEP1	178.295	1.20769	4.63e-16
112936	VPS26B	1446.44	-0.624989	4.79e-16
283455	KSR2	936.468	-0.634728	5.42e-16
101929176	ADAMTS16-DT	108.202	-1.76436	5.97e-16
11124	FAF1	741.092	-0.612418	6.21e-16
57178	ZMIZ1	6084.74	-0.327059	7.18e-16
51776	MAP3K20	51.4945	2.30966	8.16e-16
440173	LINC02893	89.4196	1.6461	1.02e-15
84059	ADGRV1	275.423	1.03059	1.41e-15
349136	WDR86	376.334	-1.21952	1.47e-15
6490	PMEL	671.398	0.841737	1.51e-15
28964	GIT1	1422.29	-0.656181	1.54e-15
333932	H3C15	245.145	-1.29308	1.55e-15
2077	ERF	334.589	1.00835	1.56e-15
6383	SDC2	198.634	1.16932	1.61e-15
25758	KIAA1549L	1326.49	-0.574787	1.81e-15
4267	CD99	39.6134	3.12787	1.98e-15
84465	MEGF11	214.435	1.08309	2.07e-15
25817	TAFA5	740.098	-0.862848	2.09e-15
22949	PTGR1	200.965	1.11855	2.1e-15
11033	ADAP1	698.503	-0.877877	2.1e-15
2444	FRK	88.6273	-1.92023	2.18e-15
6925	TCF4	187.479	1.00218	2.38e-15
5458	POU4F2	694.704	-0.577606	2.43e-15
3985	LIMK2	965	-0.850241	2.59e-15
5635	PRPSAP1	687.483	-0.752328	2.59e-15
23245	ASTN2	1482.89	0.696837	2.69e-15
23114	NFASC	7318.92	0.490953	2.73e-15
23365	ARHGEF12	3356.19	-0.38922	2.83e-15
55530	SVOP	1118.26	-0.576661	3.01e-15
253738	EBF3	5813.06	-0.639441	3.34e-15
4293	MAP3K9	1560.38	-0.447153	3.87e-15
140685	ZBTB46	835.602	-0.745318	4.99e-15
80820	EEPD1	132.579	1.49952	5.4e-15
3178	HNRNPA1	768.494	0.732268	5.77e-15
337873	H2BC20P	542.803	-0.896851	5.89e-15
1949	EFNB3	859.013	-0.608267	6.02e-15
8193	DPF1	527.028	-0.819796	6.45e-15
644353	ZCCHC18	340.665	-0.927754	6.58e-15
54756	IL17RD	1001.79	0.573805	6.59e-15
80036	TRPM3	903.737	0.93809	6.79e-15
56936	CCDC177	317.379	-1.08983	7.06e-15
27164	SALL3	768.651	-0.635902	7.21e-15
56100	PCDHGB6	320.649	-0.830671	7.68e-15
57556	SEMA6A	603.71	0.74307	7.9e-15
302	ANXA2	487.329	0.940723	8.94e-15
51440	HPCAL4	327.535	-1.6088	9.01e-15
23270	TSPYL4	3601.72	-0.452074	9.3e-15
100507321	ERVK13-1	383.876	0.880999	1.04e-14
79007	DBNDD1	631.838	-0.681064	1.12e-14
1305	COL13A1	65.4679	1.5662	1.19e-14
55075	UACA	50.7856	2.23789	1.37e-14
3777	KCNK3	551.669	-0.894096	1.42e-14
26022	TMEM98	209.076	1.05515	1.57e-14
10376	TUBA1B	3304.37	0.640188	1.72e-14
81552	VOPP1	775.835	-0.767999	1.8e-14
463	ZFHX3	870.828	0.837511	2.07e-14
11119	BTN3A1	58.7415	2.38857	2.09e-14
10783	NEK6	125.739	1.2997	2.19e-14
3915	LAMC1	555.178	0.6429	2.21e-14
27345	KCNMB4	426.752	-0.822585	2.24e-14
8019	BRD3	1424.43	-0.507205	2.24e-14
1268	CNR1	3489.63	-0.451995	2.34e-14
2908	NR3C1	158.758	1.50447	2.42e-14
51669	SARAF	3186.81	-0.52366	2.49e-14
79057	PRRG3	143.969	-1.49393	2.92e-14
56829	ZC3HAV1	349.728	1.13982	2.94e-14
493869	GPX8	31.2931	2.9377	3.15e-14
4922	NTS	28.6045	6.61537	3.2e-14
84684	INSM2	138.034	-1.83874	3.3e-14
84441	MAML2	306.704	1.25864	3.31e-14
285761	DCBLD1	101.018	1.51748	3.85e-14
2120	ETV6	207.867	1.01925	3.95e-14
1848	DUSP6	1003.28	0.55101	4.03e-14
285195	SLC9A9	157.716	1.30886	4.38e-14
341880	SLC35F4	102.532	-2.42879	4.59e-14
5069	PAPPA	1233.66	-0.625516	4.59e-14
1129	CHRM2	113.995	2.00991	4.69e-14
384	ARG2	282.241	-1.12417	4.8e-14
151242	PPP1R1C	508.229	1.18058	4.87e-14
729956	SHISA7	392.135	-0.890249	5.24e-14
162394	SLFN5	813.803	-1.06295	5.55e-14
6737	TRIM21	66.1355	1.7063	5.73e-14
55636	CHD7	2210.26	0.449578	5.77e-14
375607	NAT16	161.916	-1.42686	5.91e-14
1742	DLG4	3123.79	-0.438978	6.27e-14
3099	HK2	34.6334	2.88686	7.78e-14
3418	IDH2	496.804	-0.656601	7.96e-14
56896	DPYSL5	5115.23	-0.404069	8.2e-14
5939	RBMS2	102.126	1.46873	8.55e-14
54798	DCHS2	513.651	0.774147	9.24e-14
5576	PRKAR2A	1654.77	-0.499805	1.01e-13
60482	SLC5A7	665.853	0.980965	1.15e-13
2550	GABBR1	3510.63	0.39143	1.15e-13
30811	HUNK	230.515	-0.968126	1.25e-13
1741	DLG3	771.406	-0.584421	1.28e-13
2035	EPB41	2304.69	-0.573651	1.38e-13
8565	YARS1	3263.62	-0.451084	1.49e-13
666	BOK	232.46	-1.38026	1.5e-13
10317	B3GALT5	153.545	1.57731	1.54e-13
81848	SPRY4	1375.71	0.517399	1.56e-13
54800	KLHL24	1496.54	-0.508692	1.77e-13
120	ADD3	474.372	0.734399	1.88e-13
4854	NOTCH3	103.904	1.64617	1.99e-13
90993	CREB3L1	128.951	-1.52507	1.99e-13
55890	GPRC5C	247.362	1.04184	2.08e-13
118460	EXOSC6	1732.72	-0.864928	2.12e-13
6713	SQLE	1383.82	0.639083	2.2e-13
10209	EIF1	4574.25	-0.376689	2.49e-13
87	ACTN1	587.715	-0.78018	2.5e-13
29	ABR	2156.78	-0.489121	2.71e-13
83729	INHBE	153.841	-1.2735	2.8e-13
643827	CNTNAP3P2	149.668	1.33965	2.84e-13
4548	MTR	817.395	0.592947	3.05e-13
6917	TCEA1	1124.62	-0.80385	3.18e-13
3021	H3-3B	4903.75	-0.590126	3.25e-13
2890	GRIA1	243.149	-1.98285	3.3e-13
1649	DDIT3	549.957	-1.16128	3.36e-13
85439	STON2	709.089	0.657544	3.71e-13
122953	JDP2	322.351	-1.0795	3.82e-13
5550	PREP	516.263	0.696562	3.86e-13
7422	VEGFA	2377.89	-1.16065	4.82e-13
23240	TMEM131L	362.994	0.753401	5.2e-13
22895	RPH3A	87.622	1.53603	5.63e-13
4609	MYC	558.329	0.805828	5.87e-13
2121	EVC	290.629	1.10265	6.37e-13
1846	DUSP4	2376.79	-0.60905	6.67e-13
23769	FLRT1	226.548	-1.01026	6.89e-13
1258	CNGB1	520.027	-0.73885	7.03e-13
94015	TTYH2	69.9263	1.62128	7.05e-13
55604	CARMIL1	328.122	0.888629	7.53e-13
80824	DUSP16	305.282	0.871725	8.12e-13
152007	GLIPR2	59.6365	1.70326	9.27e-13
84502	JPH4	3393.26	-0.664769	1.07e-12
1620	BRINP1	821.335	-0.601899	1.24e-12
8447	DOC2B	1156.02	-0.581533	1.25e-12
6744	ITPRID2	498.78	0.662479	1.29e-12
3156	HMGCR	3982.73	0.70137	1.33e-12
57586	SYT13	1593.86	-0.582759	1.35e-12
5581	PRKCE	2441.74	0.62133	1.55e-12
55769	ZNF83	256.303	0.901168	1.57e-12
6451	SH3BGRL	373.852	0.910689	1.7e-12
359948	IRF2BP2	2052.92	-0.564878	1.75e-12
55118	CRTAC1	152.385	1.56642	1.89e-12
57326	PBXIP1	21.2667	2.82708	1.9e-12
3778	KCNMA1	923.705	-0.669164	2e-12
10627	MYL12A	140.244	1.09831	2.01e-12
84959	UBASH3B	682.717	0.654628	2.03e-12
55690	PACS1	1512.96	-0.460768	2.15e-12
10687	PNMA2	1804.84	-0.501389	2.24e-12
10252	SPRY1	220.05	0.916239	2.28e-12
3572	IL6ST	520.199	0.681633	2.31e-12
1717	DHCR7	648.356	0.900266	2.33e-12
4356	MPP3	587.871	-0.712515	2.5e-12
5218	CDK14	1173.93	0.655871	2.71e-12
53822	FXYD7	801.347	-0.58747	2.76e-12
753	LDLRAD4	424.386	-0.870065	2.85e-12
22989	MYH15	102.593	-2.09407	2.87e-12
6301	SARS1	5054.03	-0.468951	2.95e-12
91	ACVR1B	1695.42	-0.510642	3.04e-12
148281	SYT6	551.81	-0.571807	3.32e-12
114801	TMEM200A	416.889	0.80613	3.37e-12
85414	SLC45A3	250.424	1.04745	3.88e-12
85416	ZIC5	41.3892	2.21022	3.97e-12
4881	NPR1	17.5616	5.963	4.25e-12
23338	JADE2	130.128	1.55213	4.33e-12
5028	P2RY1	71.5877	1.43401	4.38e-12
55323	LARP6	491.219	-0.837528	4.39e-12
9242	MSC	130.719	1.33877	4.4e-12
2739	GLO1	362.202	0.817291	4.43e-12
4212	MEIS2	71.2654	1.87662	4.97e-12
389421	LIN28B	544.09	0.783253	5.49e-12
84790	TUBA1C	2609.94	0.69827	5.86e-12
113	ADCY7	213.034	-1.1352	5.97e-12
257364	SNX33	156.416	1.06854	5.98e-12
11030	RBPMS	173.334	1.07627	6.38e-12
257019	FRMD3	1020.15	0.633067	6.48e-12
148252	DIRAS1	1049.46	-0.60893	6.82e-12
2673	GFPT1	3347.86	-0.49336	7.05e-12
27324	TOX3	383.153	-0.902799	7.54e-12
9181	ARHGEF2	1826.43	-0.720006	8.07e-12
51375	SNX7	32.2695	2.76203	8.8e-12
63027	SLC22A23	672.821	-0.641708	9.65e-12
8224	SYN3	711.721	-0.844329	1.04e-11
23057	NMNAT2	3405.01	-0.487671	1.13e-11
23732	FRRS1L	1155.23	-0.610745	1.24e-11
9258	MFHAS1	1059.65	-0.546032	1.28e-11
388135	INSYN1	1363.36	-0.607445	1.38e-11
5824	PEX19	289.045	0.783328	1.41e-11
863	CBFA2T3	510.644	-0.812003	1.5e-11
1540	CYLD	940.346	-0.556282	1.5e-11
23090	ZNF423	1620.64	-0.405142	1.5e-11
57216	VANGL2	2567.62	-0.519192	1.51e-11
222166	MTURN	1353.65	-0.506814	1.59e-11
5865	RAB3B	1661.52	0.678824	1.81e-11
84899	TMTC4	1030.51	0.541945	1.91e-11
27154	BRPF3	1132.85	-0.515152	1.96e-11
2182	ACSL4	1845.38	0.62326	2.08e-11
89853	MVB12B	1384.15	-0.539052	2.12e-11
23303	KIF13B	249.612	0.861075	2.34e-11
10857	PGRMC1	1479.03	-0.520487	2.38e-11
57495	NWD2	387.569	-1.16616	2.41e-11
667	DST	13904.5	0.479618	2.44e-11
7050	TGIF1	27.6822	2.91848	2.46e-11
29994	BAZ2B	2179.46	0.604706	2.5e-11
57690	TNRC6C	1757.4	-0.461707	2.7e-11
149603	RNF187	2430.06	-0.80239	2.73e-11
387119	CEP85L	1812.37	0.542025	2.98e-11
112755	STX1B	1837.18	-0.488298	3.01e-11
256764	WDR72	63.4165	1.80761	3.11e-11
10003	NAALAD2	417.932	0.901907	3.12e-11
5836	PYGL	35.2357	2.89655	3.2e-11
55117	SLC6A15	2782.1	0.558777	3.43e-11
4001	LMNB1	671.458	-0.526617	3.92e-11
400961	PAIP2B	302.229	-0.872228	3.99e-11
401431	ATP6V0E2-AS1	140.566	-1.26328	4.03e-11
9844	ELMO1	507.344	-0.724982	4.09e-11
22843	PPM1E	1392.83	-0.466928	4.15e-11
11237	RNF24	1006.76	-0.46306	4.69e-11
151742	PPM1L	1091.95	0.522008	4.87e-11
57526	PCDH19	616.595	-0.711838	5e-11
3643	INSR	1131.76	-0.517204	5.05e-11
84937	ZNRF1	1026.05	-0.690077	5.25e-11
79836	LONRF3	45.5156	2.46908	5.36e-11
8216	LZTR1	1032.25	0.611442	5.38e-11
10745	PHTF1	451.57	0.625168	5.58e-11
1183	CLCN4	1219.68	-0.462381	5.65e-11
246126	TXLNGY	313.047	0.953966	5.89e-11
54328	GPR173	1214.35	-0.599381	6.12e-11
3786	KCNQ3	608.826	-0.684154	6.33e-11
26052	DNM3	1148.58	-0.695299	6.68e-11
4637	MYL6	1429.98	0.650957	6.72e-11
79365	BHLHE41	49.3566	2.09294	6.82e-11
5613	PRKX	466.823	-0.629842	6.86e-11
84440	RAB11FIP4	1679.18	-0.484933	7.18e-11
1122	CHML	946.004	0.711291	7.93e-11
8470	SORBS2	979.041	-0.730844	8.31e-11
7867	MAPKAPK3	156.526	1.04922	8.31e-11
9671	WSCD2	111.542	1.3939	8.47e-11
93556	EGFEM1P	181.232	0.984753	8.56e-11
3638	INSIG1	538.003	0.734754	8.59e-11
3398	ID2	345.834	0.824661	8.66e-11
343472	BARHL2	134.082	1.16628	9.14e-11
79603	CERS4	376.682	-0.885847	9.93e-11
23768	FLRT2	1202.63	-0.707519	1.01e-10
23508	TTC9	631.546	-0.546374	1.05e-10
8971	H1-10	1083.23	-0.608644	1.09e-10
22941	SHANK2	339.983	-1.07377	1.11e-10
6546	SLC8A1	2078.24	-0.459433	1.12e-10
80150	ASRGL1	337.044	-0.752775	1.15e-10
339105	PRSS53	265.177	-0.977224	1.25e-10
375323	LHFPL4	1155.72	-0.636991	1.36e-10
7029	TFDP2	501.467	0.603767	1.38e-10
128637	TBC1D20	917.551	-0.622117	1.4e-10
5253	PHF2	1025.14	-0.531738	1.42e-10
9256	TSPOAP1	1320.93	-0.640364	1.43e-10
5764	PTN	476.463	0.792603	1.48e-10
80000	GREB1L	1300.15	0.556497	1.5e-10
55515	ASIC4	1655.81	0.675161	1.51e-10
8412	BCAR3	89.9192	1.21307	1.52e-10
7428	VHL	1286.16	-0.642596	1.54e-10
8364	H4C3	779.785	-0.754015	1.55e-10
10124	ARL4A	329.665	-0.877506	1.57e-10
116984	ARAP2	38.5879	2.16398	1.57e-10
192670	AGO4	946.112	-0.464093	1.65e-10
8842	PROM1	22.4568	2.77988	1.65e-10
79054	TRPM8	318.523	1.13703	1.66e-10
8493	PPM1D	261.113	-0.835109	1.67e-10
399806	LBX1-AS1	12.4837	4.71775	1.7e-10
9811	CTIF	2393.82	-0.454453	1.7e-10
6400	SEL1L	3085.56	-0.576789	1.93e-10
3895	KTN1	1330.61	0.673706	1.99e-10
55228	PNMA8A	1803.99	-0.475724	2.12e-10
64781	CERK	2397.27	-0.449013	2.18e-10
2555	GABRA2	285.054	-0.958631	2.21e-10
4697	NDUFA4	706.275	0.959063	2.24e-10
114798	SLITRK1	670.365	0.634278	2.29e-10
1759	DNM1	2811.56	-0.433789	2.34e-10
4047	LSS	1973.23	0.743088	2.37e-10
729830	FHIP1A	21.9388	3.26336	2.45e-10
2781	GNAZ	1533.96	-0.518089	2.48e-10
8458	TTF2	70.0373	1.65669	2.49e-10
3312	HSPA8	8191.45	0.48238	2.56e-10
1047	CLGN	368.575	-0.815898	2.77e-10
6307	MSMO1	826.674	0.690548	2.96e-10
6541	SLC7A1	7505.99	-0.414401	3.16e-10
9706	ULK2	1061.5	-0.513174	3.16e-10
595	CCND1	60.5997	2.24462	3.22e-10
6386	SDCBP	538.829	0.708779	3.54e-10
23327	NEDD4L	2775	-0.392164	3.64e-10
387856	CCDC184	1673.12	-0.584169	3.75e-10
147912	SIX5	16.79	3.28988	3.88e-10
80790	CMIP	2982.76	-0.319616	3.93e-10
124976	SPNS2	421.465	-0.713469	4.22e-10
23657	SLC7A11	1847.4	-0.774821	4.28e-10
23380	SRGAP2	517.284	0.674623	4.34e-10
4086	SMAD1	587.929	-0.575567	4.37e-10
23576	DDAH1	1000.83	0.59398	4.39e-10
201134	CEP112	82.845	1.42818	4.53e-10
308	ANXA5	267.104	0.823191	4.71e-10
5179	PENK	24.857	2.65988	4.74e-10
81928	CABLES2	407.385	-0.695124	4.93e-10
9741	LAPTM4A	927.507	0.926577	5.1e-10
6520	SLC3A2	3358.9	-0.743533	5.56e-10
100507217	CHASERR	1071.61	-0.552835	5.58e-10
1347	COX7A2	723.867	0.647165	5.69e-10
22997	IGSF9B	2410.8	0.550969	6.14e-10
389792	IER5L	478.722	0.631843	7.49e-10
3725	JUN	493.074	0.793308	8.05e-10
7414	VCL	426.029	0.679365	8.66e-10
6331	SCN5A	82.6064	1.76656	9.14e-10
140467	ZNF358	861.017	-0.650706	9.53e-10
57628	DPP10	496.812	-0.703201	9.62e-10
3313	HSPA9	3514.73	-0.448481	9.69e-10
6196	RPS6KA2	2931.73	-0.416165	9.94e-10
8337	H2AC18	111.035	-1.1359	9.99e-10
728116	ZBTB8B	260.972	-0.972054	1.02e-09
376267	RAB15	1083.75	-0.52374	1.13e-09
7204	TRIO	4917.44	-0.32104	1.17e-09
11281	POU6F2	355.639	1.00435	1.22e-09
10154	PLXNC1	398.627	-0.664699	1.28e-09
154860	FEZF1-AS1	122.099	1.02737	1.39e-09
54947	LPCAT2	60.2497	1.69288	1.46e-09
79649	MAP7D3	22.2614	2.71131	1.5e-09
126374	WTIP	210.981	-0.927522	1.53e-09
3977	LIFR	573.099	0.767522	1.55e-09
27087	B3GAT1	2880.71	-0.477103	1.72e-09
8425	LTBP4	238.581	-0.990319	1.72e-09
84033	OBSCN	1640.09	-0.751509	1.73e-09
116135	LRRC3B	132.855	-0.966887	1.82e-09
8496	PPFIBP1	439.727	0.738721	1.87e-09
85352	SHISAL1	702.274	-0.580287	1.97e-09
5453	POU3F1	433.972	-0.815613	2.05e-09
92675	DTD1	803.199	-0.715005	2.17e-09
2891	GRIA2	1116.01	0.641236	2.2e-09
387521	PEDS1	707.948	-0.550884	2.26e-09
60401	EDA2R	175.135	-1.70962	2.33e-09
26031	OSBPL3	60.5245	1.68202	2.44e-09
2131	EXT1	918.522	0.551557	2.53e-09
1793	DOCK1	207.001	0.879247	2.72e-09
1027	CDKN1B	836.178	-0.522906	2.79e-09
140735	DYNLL2	4523.23	-0.413184	2.95e-09
23549	DNPEP	175.377	0.892924	2.99e-09
122786	FRMD6	61.2738	1.61118	3.1e-09
51312	SLC25A37	347.195	0.670199	3.2e-09
6322	SCML1	97.6237	1.6717	3.24e-09
814	CAMK4	796.918	0.667428	3.4e-09
23164	MPRIP	6410.45	-0.433189	3.41e-09
8614	STC2	949.319	-0.621951	3.53e-09
91404	SESTD1	2612.55	-0.483606	3.62e-09
100996717	NOTCH2NLC	30.7591	2.62589	3.64e-09
8879	SGPL1	1014.29	-0.455854	3.81e-09
5829	PXN	773.458	0.626349	3.93e-09
9920	KBTBD11	802.444	-0.628619	3.96e-09
7090	TLE3	2273.22	-0.50142	4.24e-09
22926	ATF6	1204.19	-0.64446	4.29e-09
85455	DISP2	1729.31	-0.393333	4.54e-09
30837	SOCS7	1507.9	-0.458971	4.62e-09
65062	TMEM237	551.67	-0.543025	4.86e-09
23413	NCS1	2919.1	-0.436021	5.02e-09
8573	CASK	4521.84	-0.356251	5.09e-09
9145	SYNGR1	1336.61	-0.489239	5.26e-09
29970	SCHIP1	81.3868	1.21777	5.35e-09
357	SHROOM2	211.463	-0.973608	5.42e-09
7036	TFR2	110.761	-1.35917	5.59e-09
11182	SLC2A6	459.376	0.658856	5.68e-09
63971	KIF13A	462.152	0.577598	5.7e-09
389197	C4orf50	298.301	-0.873603	5.83e-09
83723	TLCD3B	1567.3	-0.4738	5.84e-09
11149	BVES	59.7329	1.70228	5.86e-09
196475	RMST	2475.97	0.357438	6.06e-09
22807	IKZF2	85.8337	1.40925	6.08e-09
9751	SNPH	1009.19	-0.583316	6.17e-09
1612	DAPK1	1822.33	0.343588	6.47e-09
55714	TENM3	1662.86	0.346261	7.05e-09
56243	KIAA1217	65.9495	1.6163	7.16e-09
7405	UVRAG	676.248	-0.60812	7.37e-09
57497	LRFN2	146.251	1.14578	7.82e-09
55959	SULF2	3110.31	-0.60952	8.07e-09
29799	YPEL1	179.707	-0.927151	8.36e-09
54884	RETSAT	148.222	0.903341	8.96e-09
100505881	MAGI2-AS3	442.053	0.809607	9.15e-09
5627	PROS1	54.045	1.49637	9.34e-09
9188	DDX21	800.62	0.571853	9.7e-09
8913	CACNA1G	88.6328	1.54222	1.02e-08
8809	IL18R1	73.0745	1.54924	1.04e-08
6510	SLC1A5	1572.1	-0.460118	1.05e-08
4780	NFE2L2	468.945	0.619338	1.07e-08
506	ATP5F1B	3726.12	0.349757	1.09e-08
89797	NAV2	3001.65	0.355178	1.1e-08
81553	CYRIA	288.442	-0.891766	1.1e-08
2296	FOXC1	58.3309	1.50924	1.19e-08
728661	SLC35E2B	3497.93	-0.349599	1.2e-08
10611	PDLIM5	40.8862	1.77524	1.21e-08
56666	PANX2	312.851	-0.774808	1.23e-08
23418	CRB1	29.5101	2.53558	1.27e-08
642597	AKAIN1	49.8943	1.91771	1.28e-08
5216	PFN1	775.657	0.534468	1.32e-08
9733	SART3	947.464	-0.523166	1.34e-08
8660	IRS2	1041.17	-0.559248	1.35e-08
6489	ST8SIA1	2866.17	0.423487	1.4e-08
1666	DECR1	163.27	0.984422	1.41e-08
8396	PIP4K2B	5139.18	-0.329963	1.43e-08
55856	ACOT13	150.798	0.922406	1.65e-08
27032	ATP2C1	1866.32	0.344126	1.71e-08
23250	ATP11A	1845.01	0.494508	1.74e-08
83539	CHST9	223.904	-1.38267	1.76e-08
5803	PTPRZ1	170.731	1.20038	1.83e-08
8618	CADPS	3907.33	-0.308774	1.84e-08
83851	SYT16	1024.98	-0.692912	1.86e-08
140700	SAMD10	348.256	-0.764949	1.89e-08
10893	MMP24	981.461	-0.468558	1.9e-08
78986	DUSP26	203.043	-1.12773	1.9e-08
6608	SMO	113.3	0.989627	1.9e-08
100507421	TMEM178B	3945.18	-0.305751	1.95e-08
283234	CCDC88B	193.936	-2.15193	1.96e-08
64084	CLSTN2	5718.21	0.412319	1.98e-08
79939	SLC35E1	678.737	-0.566963	2.28e-08
55506	MACROH2A2	1066.13	-0.517671	2.41e-08
26502	NARF	850.965	-0.531785	2.5e-08
121601	ANO4	174.507	0.808658	2.71e-08
56995	TULP4	5363.67	-0.290799	2.86e-08
23621	BACE1	1429.52	-0.387262	2.87e-08
29094	LGALSL	445.62	-0.619549	2.88e-08
2737	GLI3	22.9064	2.60225	2.91e-08
1978	EIF4EBP1	533.94	-0.660634	3.12e-08
2596	GAP43	4270.84	0.477796	3.15e-08
23008	KLHDC10	1435.02	-0.465905	3.17e-08
57132	CHMP1B	445.456	-0.643149	3.19e-08
6929	TCF3	497.331	0.591611	3.22e-08
826	CAPNS1	697.051	0.684962	3.25e-08
54558	SPATA6	193.814	0.846018	3.31e-08
6332	SCN7A	408.359	-0.883718	3.31e-08
55742	PARVA	138.137	1.14723	3.85e-08
10144	FAM13A	301.871	0.755553	4.01e-08
6764	DENND2B	206.659	0.796935	4.06e-08
3737	KCNA2	2492.77	0.486279	4.11e-08
11177	BAZ1A	316.754	0.610485	4.32e-08
11173	ADAMTS7	337.964	0.768869	4.54e-08
55203	LGI2	3701.08	0.466354	4.54e-08
285598	ARL10	1951.45	-0.403598	4.61e-08
27340	UTP20	254.099	0.751374	4.68e-08
23597	ACOT9	181.218	0.879654	4.8e-08
29035	C16orf72	4955.94	-0.279111	4.84e-08
5522	PPP2R2C	936.545	-0.491786	4.85e-08
644139	PIRT	32.2793	3.62944	4.9e-08
10507	SEMA4D	1426.68	-0.411013	5.19e-08
64403	CDH24	319.507	-0.678787	5.44e-08
5584	PRKCI	740.757	0.513292	5.6e-08
2539	G6PD	262.657	0.706026	6.2e-08
2534	FYN	2435.23	-0.402598	6.47e-08
9902	MRC2	38.1394	2.25199	6.82e-08
23765	IL17RA	133.769	1.02957	6.83e-08
51109	RDH11	976.934	0.465867	7.01e-08
401548	SNX30	1720.16	-0.421442	7.15e-08
51696	HECA	522.294	-0.621323	7.15e-08
23288	IQCE	685.319	-0.520726	7.26e-08
4038	LRP4	61.1329	2.36205	7.39e-08
3092	HIP1	1904.26	-0.336376	7.59e-08
221981	THSD7A	4303.34	0.305279	7.6e-08
3177	SLC29A2	156.194	0.937894	7.69e-08
9324	HMGN3	98.2465	1.23271	7.8e-08
1400	CRMP1	10064.6	-0.473647	8.1e-08
23314	SATB2	219.52	0.792275	8.92e-08
110806273	SLC5A4-AS1	555.042	-0.606817	8.96e-08
22928	SEPHS2	692.073	-0.611149	9.12e-08
51347	TAOK3	778.525	0.647772	9.13e-08
92579	G6PC3	396.089	0.743244	9.18e-08
6938	TCF12	719.366	0.507204	9.28e-08
388228	SBK1	3708.87	-0.441902	9.37e-08
4858	NOVA2	3168.33	-0.335193	9.5e-08
55565	ZNF821	530.226	-0.664897	1.03e-07
79794	SPRING1	1181.36	-0.431224	1.04e-07
54549	SDK2	721.595	0.756585	1.06e-07
160335	TMTC2	1069.14	-0.426033	1.07e-07
80821	DDHD1	909.927	0.543505	1.07e-07
10927	SPIN1	2604.79	-0.425058	1.08e-07
80003	PCNX2	2271.61	0.371496	1.12e-07
23384	SPECC1L	788.914	-0.422604	1.12e-07
205147	AMER3	737.324	-0.489861	1.14e-07
644150	WIPF3	200.736	1.224	1.15e-07
282996	RBM20	132.07	1.0584	1.17e-07
84687	PPP1R9B	1590.93	-0.43378	1.23e-07
84280	BTBD10	642.682	-0.484268	1.24e-07
4043	LRPAP1	1872.33	-0.575317	1.26e-07
8672	EIF4G3	5457.76	-0.469354	1.29e-07
4675	NAP1L3	1445.13	-0.518476	1.34e-07
55243	KIRREL1	819.904	0.460221	1.38e-07
83690	CRISPLD1	138.792	0.96035	1.38e-07
90135	BTBD6	434.587	-0.68649	1.38e-07
118812	MORN4	654.918	-0.469757	1.39e-07
23040	MYT1L	1503.67	-0.397922	1.45e-07
10385	BTN2A2	33.7628	1.87747	1.56e-07
9148	NEURL1	337.813	-0.751899	1.57e-07
55553	SOX6	167.769	1.0427	1.68e-07
54386	TERF2IP	2582.56	-0.553134	1.68e-07
3800	KIF5C	24384.7	0.246661	1.79e-07
5154	PDGFA	107.173	-1.31339	1.85e-07
10681	GNB5	921.446	-0.465694	1.87e-07
619208	FAM229B	359.937	-0.657838	1.91e-07
85300	ATCAY	2745.65	-0.38089	1.94e-07
7465	WEE1	116.478	1.04884	1.98e-07
3149	HMGB3	882.031	-0.484211	1.98e-07
22859	ADGRL1	3939.28	-0.494477	2.05e-07
2043	EPHA4	1346.34	0.536128	2.1e-07
11127	KIF3A	2004.68	-0.359068	2.16e-07
6813	STXBP2	98.0351	-1.63019	2.22e-07
653464	SRGAP2C	466.909	0.637685	2.22e-07
10842	PPP1R17	88.247	1.09586	2.26e-07
10645	CAMKK2	976.356	-0.511028	2.31e-07
192683	SCAMP5	3743.26	-0.441252	2.35e-07
285708	LINC00491	44.9201	1.51437	2.35e-07
23129	PLXND1	33.9975	1.86792	2.45e-07
1622	DBI	169.714	0.859544	2.5e-07
4062	LY6H	442.184	-1.57752	2.54e-07
128414	NKAIN4	333.572	-0.75281	2.57e-07
120227	CYP2R1	390.059	-0.671095	2.72e-07
27113	BBC3	404.677	-0.876771	2.74e-07
805	CALM2	5855.3	0.365701	2.77e-07
8829	NRP1	3035.86	0.419145	2.88e-07
114915	EPB41L4A-AS1	327.034	-0.84938	2.9e-07
23505	TMEM131	643.561	0.52067	2.97e-07
114932	MRFAP1L1	836.437	-0.513123	2.98e-07
10396	ATP8A1	4647.87	0.438595	3.01e-07
23235	SIK2	1142.32	-0.447543	3.23e-07
114793	FMNL2	1273.3	0.376944	3.24e-07
154661	RUNDC3B	454.799	-0.664911	3.43e-07
80854	SETD7	842.108	0.538377	3.49e-07
6611	SMS	586.129	-0.579215	4.12e-07
10291	SF3A1	1278.06	-0.378572	4.27e-07
344595	DUBR	324.843	0.690738	4.32e-07
5101	PCDH9	3018.43	-0.651554	4.35e-07
3191	HNRNPL	1142.93	0.48323	4.47e-07
6891	TAP2	278.488	0.745146	4.49e-07
56255	TMX4	1822	-0.425324	4.61e-07
55421	NCBP3	1574.54	-0.32674	4.75e-07
1340	COX6B1	534.574	0.593192	4.81e-07
9839	ZEB2	343.01	0.818154	4.83e-07
871	SERPINH1	77.6366	1.31496	4.9e-07
9721	GPRIN2	141.805	-1.28472	4.98e-07
170690	ADAMTS16	49.1105	-1.8676	5.15e-07
501	ALDH7A1	836.06	-0.432237	5.17e-07
134957	STXBP5	501.997	0.615778	5.24e-07
51170	HSD17B11	39.7333	1.81299	5.28e-07
63895	PIEZO2	1130.16	0.769052	5.31e-07
374655	ZNF710	454.815	-0.59601	5.36e-07
10165	SLC25A13	683.69	0.502819	5.46e-07
114991	ZNF618	1409	-0.328658	5.52e-07
2997	GYS1	383.701	0.609432	5.77e-07
154881	KCTD7	996.942	-0.402653	5.9e-07
27443	CECR2	1887.06	0.348012	6e-07
6662	SOX9	64.0459	1.3917	6.17e-07
23780	APOL2	42.7836	2.19018	6.38e-07
8934	RAB29	49.3335	1.8097	6.77e-07
114787	GPRIN1	1332.26	-0.722524	6.9e-07
90639	COX19	448.155	-0.587905	6.95e-07
126969	SLC44A3	42.792	1.6906	7.07e-07
6812	STXBP1	4012.36	-0.285545	7.16e-07
10381	TUBB3	6746.75	0.44779	7.6e-07
9110	MTMR4	2383.11	-0.331686	7.93e-07
79727	LIN28A	223.738	-0.740261	7.95e-07
154796	AMOT	244.634	0.686317	8.17e-07
55026	TMEM255A	173.604	1.26371	8.35e-07
10643	IGF2BP3	509.747	0.556351	8.39e-07
23428	SLC7A8	112.973	0.982262	8.83e-07
6256	RXRA	225.705	0.685791	8.88e-07
4281	MID1	280.952	-0.728505	9.06e-07
9372	ZFYVE9	1294.02	-0.454917	9.1e-07
817	CAMK2D	544.003	0.58415	9.28e-07
517	ATP5MC2	647.935	0.487429	9.37e-07
6547	SLC8A3	150.627	-1.17721	1.03e-06
23344	ESYT1	707.321	0.569899	1.04e-06
8204	NRIP1	656.202	0.464563	1.05e-06
51560	RAB6B	3455.37	-0.373797	1.06e-06
57519	STARD9	449.258	0.570937	1.06e-06
238	ALK	168.245	0.980397	1.09e-06
399665	FAM102A	409.557	-0.811519	1.09e-06
10846	PDE10A	477.426	-0.553055	1.09e-06
283576	ZDHHC22	399.897	0.564987	1.1e-06
283991	UBALD2	268.506	-0.728853	1.15e-06
9322	TRIP10	35.5981	2.09399	1.18e-06
3768	KCNJ12	308.88	0.884567	1.23e-06
401399	PRRT4	248.735	-0.948507	1.25e-06
8220	ESS2	446.268	-0.655733	1.29e-06
23014	FBXO21	1001.17	-0.445547	1.32e-06
1200	TPP1	196.404	0.81706	1.35e-06
10313	RTN3	5458.1	-0.428466	1.38e-06
27333	GOLIM4	164.822	0.903773	1.4e-06
23174	ZCCHC14	1056.63	-0.39751	1.42e-06
2224	FDPS	363.812	0.656235	1.47e-06
64595	TTTY15	437.948	-0.58401	1.5e-06
64769	MEAF6	1145.97	-0.465223	1.54e-06
7089	TLE2	75.7413	1.67255	1.56e-06
1606	DGKA	166.158	0.821758	1.58e-06
4725	NDUFS5	308.838	0.720874	1.59e-06
9980	DOP1B	526.184	-0.51177	1.6e-06
284697	BTBD8	312.791	0.773299	1.64e-06
11096	ADAMTS5	112.762	0.972216	1.64e-06
56139	PCDHA10	759.302	0.652953	1.65e-06
283349	RASSF3	32.8762	2.00472	1.65e-06
113219467	MIR12136	3013.5	1.74653	1.66e-06
3675	ITGA3	815.081	-0.585714	1.71e-06
7494	XBP1	1447.29	-0.617261	1.72e-06
56105	PCDHGA11	102.044	1.05398	1.77e-06
4037	LRP3	1466.28	-0.548887	1.8e-06
987	LRBA	436.721	0.557595	1.8e-06
7082	TJP1	798.523	0.417458	1.81e-06
170261	ZCCHC12	602.364	-0.671465	1.84e-06
56970	ATXN7L3	1500.31	-0.4395	1.87e-06
1642	DDB1	2715.14	0.332106	1.91e-06
23101	MCF2L2	866.63	-0.501511	1.94e-06
54890	ALKBH5	1404.13	-0.442026	1.94e-06
126731	CCSAP	333.308	-0.592655	1.95e-06
401647	GOLGA7B	502.258	-0.589387	1.98e-06
9388	LIPG	32.8436	2.14221	1.99e-06
5872	RAB13	36.6153	1.74771	2.02e-06
8625	RFXANK	72.0719	1.33957	2.05e-06
2109	ETFB	351.519	-0.879391	2.06e-06
4223	MEOX2	64.1886	3.02931	2.13e-06
401491	VLDLR-AS1	298.16	-0.693991	2.15e-06
1408	CRY2	560.815	-0.506733	2.16e-06
140688	NOL4L	2529.65	-0.349262	2.19e-06
219539	YPEL4	168.848	0.780316	2.19e-06
1308	COL17A1	25.8874	2.38641	2.28e-06
51474	LIMA1	72.1274	1.27535	2.3e-06
143425	SYT9	195.844	0.832371	2.49e-06
6319	SCD	7032.41	0.556366	2.53e-06
1997	ELF1	33.609	1.8675	2.6e-06
215	ABCD1	205.66	0.758834	2.61e-06
2273	FHL1	1074.32	-0.432745	2.62e-06
161253	REM2	75.7622	-1.2497	2.68e-06
55902	ACSS2	238.341	0.719613	2.72e-06
29995	LMCD1	18.5225	3.06999	2.78e-06
26275	HIBCH	151.317	0.934563	2.81e-06
27072	VPS41	1135.89	0.378581	2.85e-06
283131	NEAT1	1641.27	0.899722	2.91e-06
116442	RAB39B	648.126	-0.527995	2.93e-06
57185	NIPAL3	613.564	-0.557697	2.97e-06
1994	ELAVL1	1551.84	-0.357538	3.02e-06
375567	VWC2	228.36	0.74959	3.13e-06
9987	HNRNPDL	2055.76	0.32762	3.21e-06
9881	TRANK1	147.712	1.13651	3.21e-06
149076	ZNF362	805.551	-0.458896	3.31e-06
23406	COTL1	1057.25	-0.484247	3.37e-06
150864	FAM117B	778.376	-0.559731	3.38e-06
347902	AMIGO2	473.707	0.557346	3.38e-06
400451	FAM174B	112.121	-1.29544	3.41e-06
56121	PCDHB15	695.252	0.482792	3.45e-06
4919	ROR1	101.955	1.2768	3.46e-06
3714	JAG2	992.713	-0.686647	3.5e-06
79616	CCNJL	208.007	0.693213	3.51e-06
51232	CRIM1	2069.97	0.398875	3.55e-06
10525	HYOU1	5176.06	-0.604896	3.56e-06
83879	CDCA7	53.3713	1.47242	3.64e-06
57187	THOC2	536.101	0.628816	3.65e-06
6773	STAT2	500.856	0.524117	3.7e-06
26986	PABPC1	3142.59	0.371258	3.73e-06
130589	GALM	19.7465	2.62233	3.75e-06
2023	ENO1	2846.86	0.367641	3.76e-06
79786	KLHL36	969.433	-0.456719	3.81e-06
92815	H2AW	246.765	-0.85274	3.82e-06
51187	RSL24D1	810.36	-0.478967	3.85e-06
9262	STK17B	34.3826	2.32426	3.89e-06
105374338	LOC105374338	653.27	-0.571997	3.89e-06
57095	PITHD1	792.682	-0.531159	3.9e-06
53353	LRP1B	1745.63	0.378041	3.95e-06
7092	TLL1	18.8837	2.93839	3.98e-06
65123	INTS3	1186.6	0.416802	4.25e-06
9900	SV2A	4606.92	-0.323198	4.25e-06
64065	PERP	152.06	0.919683	4.29e-06
322	APBB1	2124.21	-0.435608	4.39e-06
6421	SFPQ	3410.31	0.387724	4.5e-06
157922	CAMSAP1	3271.9	-0.258166	4.55e-06
283638	CEP170B	1800.66	-0.504045	4.6e-06
993	CDC25A	242.238	-0.714495	4.71e-06
10444	ZER1	790.196	-0.408357	4.73e-06
22822	PHLDA1	152.047	0.952313	4.92e-06
10951	CBX1	1266	-0.406045	4.99e-06
121227	LRIG3	11.9218	3.48113	5.03e-06
54994	GID8	1160.45	-0.52942	5.29e-06
84679	SLC9A7	1240.93	-0.40293	5.3e-06
780776	TVP23A	282.78	-0.701205	5.39e-06
10150	MBNL2	147.951	0.968953	5.4e-06
8336	H2AC17	134.679	-1.01684	5.42e-06
6405	SEMA3F	114.182	-0.962379	5.45e-06
65265	C8orf33	733.404	-0.601486	5.53e-06
112441426	TMEM271	368.515	-0.85927	5.55e-06
311	ANXA11	38.7142	2.14331	5.71e-06
6714	SRC	1126.34	-0.428963	5.78e-06
4200	ME2	1125.77	0.418959	5.86e-06
5091	PC	196.649	0.699759	5.94e-06
79006	METRN	360.942	0.762489	6.18e-06
27075	TSPAN13	1185.14	-0.423359	6.33e-06
131873	COL6A6	41.6253	1.77874	6.39e-06
1871	E2F3	399.775	0.623465	6.56e-06
5214	PFKP	680.78	-0.563653	6.59e-06
728621	CCDC30	276.665	-0.738423	6.71e-06
55505	NOP10	237.889	0.690901	6.72e-06
321	APBA2	1675.6	-0.460666	6.98e-06
80331	DNAJC5	2466.84	-0.472149	7.01e-06
1646	AKR1C2	90.8379	-1.13862	7.02e-06
55422	ZNF331	322.124	-0.606749	7.24e-06
284069	FAM171A2	1385.19	-0.621693	7.31e-06
6711	SPTBN1	21710.8	0.25475	7.46e-06
80034	CSRNP3	1855.34	0.461067	7.55e-06
282974	STK32C	359.724	-0.792186	7.78e-06
961	CD47	1917.24	0.535996	7.91e-06
1739	DLG1	431.987	0.529623	8.18e-06
151613	TTC14	727.277	0.528734	8.33e-06
81619	TSPAN14	1099.8	0.384367	8.37e-06
50804	MYEF2	1161.81	0.394562	8.48e-06
6249	CLIP1	1852.81	-0.378307	8.7e-06
63827	BCAN	53.8002	1.40258	8.73e-06
374383	NCR3LG1	269.719	0.880449	8.81e-06
63982	ANO3	30.0589	2.74949	8.98e-06
9849	ZNF518A	819.791	0.665215	9.1e-06
23426	GRIP1	792.454	0.509611	9.66e-06
340533	NEXMIF	680.576	-0.502124	9.87e-06
4478	MSN	135.427	1.36793	1.01e-05
7005	TEAD3	44.2326	1.58478	1.02e-05
81706	PPP1R14C	66.135	-1.68633	1.03e-05
4150	MAZ	2779.87	-0.407482	1.07e-05
27297	CRCP	436.447	-0.68122	1.09e-05
32	ACACB	125.588	1.11917	1.11e-05
22808	MRAS	736.658	-0.444219	1.15e-05
64083	GOLPH3	765.302	-0.458287	1.15e-05
22982	DIP2C	1724.09	-0.308346	1.22e-05
6457	SH3GL3	170.025	-0.884879	1.24e-05
60313	GPBP1L1	715.747	0.492403	1.24e-05
117583	PARD3B	35.5017	2.15551	1.29e-05
2899	GRIK3	1248.63	-0.427035	1.3e-05
168455	CCDC71L	389.087	-0.53468	1.3e-05
5476	CTSA	288.932	0.606794	1.3e-05
112616	CMTM7	26.5147	2.10369	1.33e-05
51809	GALNT7	240.095	0.787597	1.39e-05
83931	STK40	746.297	-0.461017	1.39e-05
3661	IRF3	126.2	0.90231	1.44e-05
23236	PLCB1	1202.6	0.413464	1.47e-05
8897	MTMR3	1353.26	-0.320063	1.47e-05
9406	ZRANB2	776.133	0.374483	1.49e-05
2914	GRM4	799.289	0.56505	1.49e-05
4323	MMP14	13.3811	2.76957	1.49e-05
9248	GPR50	101.292	-2.34295	1.5e-05
8566	PDXK	1779.2	-0.397119	1.51e-05
23368	PPP1R13B	625.673	-0.450538	1.51e-05
7059	THBS3	457.503	0.623154	1.53e-05
8440	NCK2	640.558	-0.477862	1.55e-05
8835	SOCS2	380.477	-0.551665	1.61e-05
54926	UBE2R2	1339.26	-0.321108	1.66e-05
399473	SPRED3	692.942	-0.422083	1.71e-05
349075	ZNF713	379.564	-0.547961	1.76e-05
7468	NSD2	2827.44	-0.297846	1.78e-05
150	ADRA2A	352.31	-0.647526	1.8e-05
253650	ANKRD18A	29.1939	2.25992	1.81e-05
79690	GAL3ST4	190.248	-0.75343	1.82e-05
590	BCHE	286.155	0.671883	1.88e-05
8092	ALX1	16.3456	2.36594	1.92e-05
219654	ZCCHC24	8.74302	5.59617	1.99e-05
389432	SAMD5	259.135	-0.679439	1.99e-05
22881	ANKRD6	427.462	0.572466	2.02e-05
3959	LGALS3BP	516.38	-0.60679	2.08e-05
10763	NES	1484.56	0.652694	2.09e-05
64388	GREM2	89.9727	-1.0691	2.09e-05
375449	MAST4	1044.9	0.384189	2.11e-05
440044	SLC22A20P	50.4292	-1.59651	2.11e-05
10983	CCNI	6088.54	-0.351147	2.17e-05
340719	NANOS1	309.127	-0.776992	2.17e-05
55379	LRRC59	743.327	-0.663201	2.19e-05
220963	SLC16A9	151.367	-1.01696	2.21e-05
126299	ZNF428	785.055	-0.623292	2.22e-05
122060	SLAIN1	331.381	-0.620634	2.22e-05
100130148	MAPT-IT1	109.777	-1.27587	2.24e-05
26167	PCDHB5	761.254	0.395038	2.26e-05
4208	MEF2C	420.403	0.674757	2.28e-05
4343	MOV10	76.3608	1.34629	2.32e-05
1781	DYNC1I2	1097.37	0.354628	2.37e-05
27346	TMEM97	281.088	0.767976	2.38e-05
39	ACAT2	663.519	0.703878	2.44e-05
54741	LEPROT	197.142	0.737235	2.47e-05
645369	TMEM200C	626.285	0.423305	2.48e-05
1316	KLF6	760.534	0.438647	2.51e-05
7203	CCT3	1594.05	0.338757	2.54e-05
128486	FITM2	389.448	-0.572596	2.54e-05
158158	RASEF	72.737	1.32712	2.57e-05
124540	MSI2	995.078	0.437573	2.6e-05
23670	CEMIP2	1254.92	0.358968	2.64e-05
2119	ETV5	1003.7	0.403561	2.71e-05
109	ADCY3	399.585	-0.564899	2.75e-05
9217	VAPB	1846.14	-0.292038	2.76e-05
79937	CNTNAP3	68.3148	1.3008	2.78e-05
79870	BAALC	330.962	-0.643318	2.86e-05
129787	TMEM18	428.668	-0.609659	2.93e-05
51043	ZBTB7B	154.543	-0.956918	2.97e-05
128977	C22orf39	389.982	-0.510645	3.02e-05
10788	IQGAP2	18.6777	2.84102	3.1e-05
2114	ETS2	440.793	-0.544674	3.2e-05
23148	NACAD	1808.64	0.34767	3.21e-05
146223	CMTM4	357.13	-0.570187	3.23e-05
7074	TIAM1	657.042	-0.419585	3.24e-05
54809	SAMD9	7.06153	7.65619	3.25e-05
93185	IGSF8	364.172	0.811283	3.25e-05
23373	CRTC1	1036.29	-0.395766	3.27e-05
5601	MAPK9	1160.9	-0.387323	3.27e-05
285590	SH3PXD2B	1109.08	0.341394	3.28e-05
25885	POLR1A	1108.48	0.335016	3.43e-05
9764	KIAA0513	1219.25	-0.508725	3.44e-05
134429	STARD4	365.688	0.823843	3.44e-05
200933	FBXO45	594.111	-0.514192	3.46e-05
9377	COX5A	595.439	0.495542	3.48e-05
57142	RTN4	9716.96	0.252843	3.5e-05
3012	H2AC8	1052.84	-0.545701	3.55e-05
30010	NXPH1	82.1295	2.13754	3.64e-05
2549	GAB1	269.477	0.70448	3.73e-05
283373	ANKRD52	1689.48	0.342539	3.73e-05
2909	ARHGAP35	6329.98	-0.251849	3.74e-05
79364	ZXDC	611.115	-0.510598	3.78e-05
163486	DENND1B	609.642	0.471636	3.83e-05
643911	CRNDE	842.089	0.421383	3.85e-05
580	BARD1	47.9182	1.38188	3.88e-05
22865	SLITRK3	349.128	0.762952	3.92e-05
5562	PRKAA1	574.946	0.557614	3.92e-05
57460	PPM1H	801.22	0.439921	3.93e-05
100132891	MSC-AS1	119.738	0.993954	3.98e-05
10265	IRX5	125.367	0.856325	4.04e-05
159963	SLC5A12	13.4537	2.7118	4.15e-05
85508	SCRT2	883.046	-0.413804	4.17e-05
401152	C4orf3	470.923	0.500531	4.32e-05
338645	LUZP2	368.867	0.705849	4.34e-05
7086	TKT	1164.03	0.360864	4.39e-05
200407	CREG2	162.236	-1.42681	4.46e-05
79839	CCDC102B	133.277	0.935575	4.5e-05
5324	PLAG1	52.2954	1.42741	4.6e-05
7529	YWHAB	4733.75	-0.355012	4.62e-05
80212	CCDC92	1233.88	-0.373856	4.62e-05
9361	LONP1	1388.04	-0.584407	4.64e-05
6772	STAT1	268.294	0.69146	4.73e-05
2316	FLNA	1866.17	0.496854	4.99e-05
155382	VPS37D	225.478	-0.920502	5.11e-05
79669	C3orf52	13.0104	3.34614	5.12e-05
5372	PMM1	276.777	-0.677622	5.33e-05
57134	MAN1C1	45.7331	1.64963	5.44e-05
79695	GALNT12	32.8571	1.61274	5.48e-05
6382	SDC1	160.094	-1.01457	5.49e-05
23317	DNAJC13	941.909	0.390801	5.61e-05
2271	FH	466.075	0.572276	5.67e-05
22838	RNF44	2878.25	-0.337209	5.73e-05
5530	PPP3CA	1001.12	-0.373382	5.77e-05
257	ALX3	151.344	-0.838616	5.8e-05
151011	SEPTIN10	113.912	0.84525	5.83e-05
9692	PRORP	304.576	0.608764	5.86e-05
11165	NUDT3	5021.72	-0.309069	5.92e-05
153733	CCDC112	448.764	-0.530321	6.06e-05
5885	RAD21	2133.46	-0.337619	6.25e-05
56961	SHD	54.2294	-1.43529	6.27e-05
50632	CALY	131.186	-1.13222	6.3e-05
100507043	TUNAR	215.362	-0.770777	6.3e-05
25820	ARIH1	2019.69	-0.327207	6.47e-05
6579	SLCO1A2	143.499	0.845764	6.52e-05
9659	PDE4DIP	3936.05	0.27782	6.73e-05
9569	GTF2IRD1	734.135	-0.490748	6.84e-05
80777	CYB5B	745.241	0.413653	6.89e-05
8972	MGAM	27.1156	-2.38807	6.92e-05
143244	EIF5AL1	332.533	0.65043	6.94e-05
64211	LHX5	20.2835	-2.35143	7.09e-05
90529	STPG1	177.583	-1.01403	7.15e-05
10220	GDF11	1201.49	0.453802	7.37e-05
83694	RPS6KL1	841.344	-0.438312	7.46e-05
344838	PAQR9	178.119	-0.888105	7.52e-05
24142	NAA80	59.4479	1.17494	7.57e-05
3797	KIF3C	4830.81	-0.330145	7.61e-05
9590	AKAP12	8757.12	0.315289	7.7e-05
6096	RORB	10.7182	3.6567	7.77e-05
10637	LEFTY1	32.2648	-2.58797	7.78e-05
345630	FBLL1	766.125	-0.731091	8.02e-05
56648	EIF5A2	46.4755	1.68013	8.07e-05
100272228	LINC00894	173.448	0.836244	8.4e-05
57727	NCOA5	665.568	-0.467249	8.53e-05
1287	COL4A5	16.7644	6.34946	8.59e-05
10718	NRG3	938.238	-0.408155	8.62e-05
127544	RNF19B	404.274	-0.567858	8.68e-05
285382	C3orf70	749.111	0.423767	8.71e-05
29924	EPN1	1655.37	-0.44467	8.83e-05
101060200	ZNF891	643.295	0.474748	8.87e-05
9792	SERTAD2	165.235	0.684479	8.92e-05
102723742	LINC01500	24.8963	-3.82374	9.01e-05
1131	CHRM3	327.48	0.704574	9.15e-05
646892	SH2D7	68.2642	-1.39097	9.28e-05
2847	MCHR1	15.0707	3.41139	9.3e-05
9715	FAM131B	1729.48	-0.383999	9.42e-05
6505	SLC1A1	184.38	-0.923763	9.77e-05
6602	SMARCD1	1656.6	-0.339652	9.91e-05
23429	RYBP	769.608	-0.548301	0.000101524
56954	NIT2	225.764	0.73517	0.000102044
400322	HERC2P2	388.242	0.598689	0.000102577
7798	LUZP1	272.494	0.583922	0.000104552
1943	EFNA2	250.568	-0.621909	0.00010496
347731	LRRTM3	246.357	-0.941949	0.000105222
84258	SYT3	316.858	-0.648957	0.00010584
64219	PJA1	839.14	-0.483696	0.000107654
1398	CRK	754.308	-0.437821	0.000108043
93	ACVR2B	4135.81	-0.298093	0.000108092
25902	MTHFD1L	1003.76	-0.470752	0.000108955
440248	HERC2P9	2879.54	0.33368	0.000109118
54842	MFSD6	491.779	-0.491082	0.000110268
155400	NSUN5P1	789.043	0.473837	0.000110704
3980	LIG3	514.173	0.470628	0.000110706
1429	CRYZ	61.7032	1.41675	0.000110828
6926	TBX3	579.171	0.569821	0.000112749
58516	SINHCAF	278.027	0.584116	0.00011323
22954	TRIM32	417.55	-0.523605	0.000113363
9567	GTPBP1	1239.65	-0.330801	0.000113582
57470	LRRC47	1001.61	-0.541121	0.000115134
92703	TMEM183A	595.902	-0.516393	0.000116212
4714	NDUFB8	293.848	0.576121	0.000116744
54551	MAGEL2	626.224	-0.428227	0.000119062
5784	PTPN14	52.5057	1.5551	0.000119866
23302	WSCD1	465.173	-0.572453	0.000121304
818	CAMK2G	935.432	-0.390053	0.000121489
201161	CENPV	439.951	-0.675761	0.000122069
84668	FAM126A	432.403	0.515333	0.000123007
5592	PRKG1	932.381	0.540494	0.000123048
9750	RIPOR2	730.747	-0.413551	0.000127545
55920	RCC2	1520.01	-0.302255	0.000130834
121665	SPPL3	1065.68	-0.348163	0.000130878
79991	STN1	345.089	0.553092	0.000131749
56953	NT5M	129.544	-0.963663	0.000132678
4642	MYO1D	141.914	-0.966097	0.000134769
55586	MIOX	40.5552	-1.92168	0.000135479
5170	PDPK1	1279.67	-0.307283	0.000136088
2776	GNAQ	2773.96	-0.361798	0.000137404
1350	COX7C	785.796	0.464979	0.000138957
10178	TENM1	757.784	0.506261	0.000141791
92	ACVR2A	1456.7	-0.369174	0.000142137
11046	SLC35D2	107.558	0.983044	0.000142675
55013	MCUB	17.5192	2.38719	0.000143333
10413	YAP1	17.2814	2.67085	0.000145533
55603	TENT5A	100.934	1.4479	0.000146228
133957	CCDC127	858.784	-0.394994	0.000147407
84909	AOPEP	140.835	0.789582	0.000150115
1075	CTSC	62.1719	1.21698	0.000154314
221710	SMIM13	670.456	-0.472879	0.000154443
23333	DPY19L1	115.163	0.871864	0.000157464
65010	SLC26A6	212.758	0.662727	0.000158912
9737	GPRASP1	670.303	-0.542313	0.000159638
79084	WDR77	347.188	0.523977	0.00016009
6742	SSBP1	312.759	0.541548	0.000162833
27034	ACAD8	862.574	0.379043	0.000163378
54455	FBXO42	959.691	-0.343895	0.000163668
64787	EPS8L2	62.2113	-1.36509	0.000164194
341350	OVCH1	25.5265	2.2239	0.000170786
54681	P4HTM	764.92	-0.525286	0.000172265
23221	RHOBTB2	1247.8	-0.361389	0.000173344
4953	ODC1	1384.16	-0.485803	0.000173875
50717	DCAF8	863.27	0.396085	0.000174155
56172	ANKH	430.866	-0.508654	0.000182046
10160	FARP1	3192	-0.231997	0.000184098
136227	COL26A1	410.246	-0.596314	0.000184197
4897	NRCAM	2156.19	0.354518	0.000187251
146050	ZSCAN29	897.327	-0.347401	0.000189901
81544	GDPD5	395.88	-0.613128	0.000190159
6507	SLC1A3	34.5454	1.76096	0.000192733
25769	SLC24A2	135.542	1.18661	0.000194042
5567	PRKACB	2525.01	-0.51348	0.000194422
56927	GPR108	151.852	0.779739	0.000198223
23476	BRD4	2886.05	-0.287324	0.000199754
4967	OGDH	719.146	0.388148	0.000199886
25879	DCAF13	216.513	0.642785	0.000201233
5519	PPP2R1B	377.574	0.531176	0.000204068
285696	BASP1-AS1	222.245	-0.658654	0.000208438
100128977	MAPT-AS1	141.429	-0.837753	0.000209566
10392	NOD1	33.7932	1.81482	0.000209942
314	AOC2	117.161	-1.017	0.000214515
11260	XPOT	2054.03	-0.416715	0.000223519
26586	CKAP2	179.242	0.696374	0.000228315
133746	JMY	830.519	-0.431205	0.000234784
3008	H1-4	1340.61	-0.795402	0.000235199
5064	PALM	1737.58	-0.431192	0.000235484
4082	MARCKS	7094.59	-0.402485	0.000235556
27074	LAMP3	95.5411	-3.14984	0.000248673
10735	STAG2	540.179	0.47907	0.000250435
144097	SPINDOC	588.785	-0.430843	0.000264076
85403	EAF1	717.655	-0.432526	0.00027083
23326	USP22	6723.18	-0.248627	0.000277779
55084	SOBP	2169.48	-0.359662	0.000280641
2901	GRIK5	1763.55	-0.368619	0.000280787
23530	NNT	1299.92	0.367027	0.000282109
130074	FAM168B	2254.14	-0.294354	0.000285661
85462	FHDC1	205.394	-0.640518	0.00028921
2774	GNAL	1774.6	-0.295145	0.000290199
284656	EPHA10	342.415	-0.599243	0.000291475
81551	STMN4	995.451	0.38389	0.000298801
54583	EGLN1	689.296	-0.443258	0.000301604
2050	EPHB4	9.43148	3.98869	0.000302484
23157	SEPTIN6	1147.88	-0.33504	0.000302484
7175	TPR	1811.08	0.359342	0.00030301
222256	CDHR3	214.805	0.719598	0.000303631
54475	NLE1	432.216	-0.539121	0.000305051
85397	RGS8	1406.21	-0.5056	0.000312267
6778	STAT6	211.63	0.618676	0.000318974
3295	HSD17B4	559.836	0.42011	0.000323879
64764	CREB3L2	340.718	0.571181	0.000330504
83988	NCALD	765.421	0.473225	0.000333738
23092	ARHGAP26	81.5648	1.29194	0.000339046
9645	MICAL2	83.9336	-2.01249	0.000342934
114884	OSBPL10	186.19	0.825763	0.000346877
83450	DRC3	375.782	-0.513557	0.000349695
57205	ATP10D	115.828	0.899684	0.000353494
5423	POLB	301.102	-0.631687	0.000355272
10690	FUT9	306.73	-0.821628	0.00036968
10469	TIMM44	682.707	-0.530368	0.000378247
138151	NACC2	103.701	1.10933	0.000378924
55793	MINDY1	141.783	0.734548	0.000380501
343702	XKR7	1668.43	0.379429	0.000396494
7145	TNS1	49.8381	1.37577	0.000398213
161145	TMEM229B	220.502	-0.815667	0.000398524
154075	SAMD3	87.2079	1.37188	0.000399804
85409	NKD2	53.824	-1.47596	0.000408464
6427	SRSF2	406.675	0.538645	0.000418216
10660	LBX1	8.5819	6.99162	0.000419906
122809	SOCS4	2062.52	0.465729	0.000421766
8503	PIK3R3	854.125	0.345472	0.000425198
2657	GDF1	641.508	-1.09267	0.000425485
5891	MOK	310.109	-0.62525	0.000425664
114804	RNF157	622.916	-0.465938	0.000443802
3945	LDHB	408.988	0.569041	0.000451985
84634	KISS1R	23.9687	1.72001	0.000461267
2647	BLOC1S1	97.3871	0.858825	0.000465309
27122	DKK3	1021.66	-0.468339	0.000465934
1534	CYB561	522.993	-0.54279	0.000470187
150244	ZDHHC8P1	258.284	-0.64473	0.00047328
57713	SFMBT2	689.253	-0.4532	0.000478594
283514	SIAH3	82.7931	-1.4431	0.00048404
4325	MMP16	1711.41	0.417593	0.00049267
57565	KLHL14	616.363	0.435863	0.000493824
1017	CDK2	19.9239	1.62685	0.000495569
2770	GNAI1	799.836	0.402799	0.000500008
84902	CEP89	566.299	-0.411694	0.000501865
2889	RAPGEF1	2193.61	-0.299685	0.000515698
79571	GCC1	423.392	-0.500687	0.000534465
1718	DHCR24	3599.94	0.405217	0.000540232
203068	TUBB	6390.34	0.528165	0.000540698
80757	TMEM121	47.7607	-1.58351	0.000547757
9467	SH3BP5	167.943	-1.06342	0.000548439
51144	HSD17B12	814.703	0.427803	0.000551038
55033	FKBP14	76.8775	1.0492	0.000551938
204962	SLC44A5	266.77	0.625602	0.000552308
9771	RAPGEF5	719.346	-0.458351	0.000554092
157567	ANKRD46	865.868	-0.371909	0.000554408
4217	MAP3K5	139.11	1.10513	0.000554408
9353	SLIT2	3152.68	0.291104	0.000558255
84467	FBN3	644.588	-0.700114	0.000568341
80152	CENPT	589.792	0.460779	0.000568662
340527	NHSL2	128.318	1.00951	0.000570148
26959	HBP1	191.579	0.631806	0.000570556
5908	RAP1B	466.608	0.701571	0.000571501
9625	AATK	481.51	-0.685745	0.000577951
25976	TIPARP	195.993	0.647568	0.000578788
83543	AIF1L	28.9726	-1.8396	0.000580058
57223	PPP4R3B	1076.61	-0.376102	0.000594304
55818	KDM3A	777.627	0.402442	0.000597884
171019	ADAMTS19	67.3621	1.03327	0.000602255
114818	KLHL29	965.049	-0.465832	0.000604779
84720	PIGO	184.264	0.617336	0.000604969
6910	TBX5	47.8079	1.25487	0.000616451
7389	UROD	231.69	0.57811	0.00061773
410	ARSA	347.006	0.698284	0.000626091
10501	SEMA6B	892.959	-0.622441	0.000628814
9282	MED14	631.008	0.498012	0.00063265
23127	COLGALT2	324.462	0.602521	0.000636541
10526	IPO8	312.445	0.580613	0.000640332
3069	HDLBP	3140.6	0.280641	0.000642727
1196	CLK2	345.438	0.479698	0.000652492
650623	BEND3P3	300.516	-0.779225	0.0006528
23283	CSTF2T	421.64	-0.45543	0.000656607
29796	UQCR10	316.675	0.563638	0.000660882
2782	GNB1	7444.01	-0.27047	0.000660945
27133	KCNH5	180.733	-0.923438	0.000661827
81491	GPR63	145.881	0.73592	0.000665456
117	ADCYAP1R1	1831.23	-0.416049	0.000665744
7884	SLBP	282.336	-0.65549	0.000667743
3975	LHX1	818.697	0.403597	0.000678827
23467	NPTXR	1170.01	-0.438218	0.000680317
139189	DGKK	108.883	1.27918	0.000694458
10603	SH2B2	257.545	-0.567487	0.000696635
10194	TSHZ1	201.519	0.706826	0.000705483
10021	HCN4	1405.02	-0.376898	0.00070781
9695	EDEM1	527.575	-0.44465	0.000714247
10018	BCL2L11	168.708	0.768998	0.000726066
1284	COL4A2	487.391	0.695852	0.000728403
50859	SPOCK3	230.893	0.817512	0.000736313
57468	SLC12A5	361.52	-0.560577	0.000745064
57458	TMCC3	147.015	0.761835	0.000748489
170685	NUDT10	494.186	-0.599953	0.000750162
2621	GAS6	228.541	-0.867056	0.00075971
9639	ARHGEF10	84.5453	0.976848	0.000763567
9745	ZNF536	546.76	-0.466732	0.000773114
23362	PSD3	1387.38	0.317704	0.000778271
7132	TNFRSF1A	310.461	0.625764	0.000782588
58517	RBM25	1188.1	0.395304	0.000794034
535	ATP6V0A1	4356.61	-0.257943	0.000807409
8910	SGCE	310.288	0.626877	0.000809718
94239	H2AZ2	1538.54	-0.347334	0.000817824
90134	KCNH7	751.685	0.414157	0.000842919
9399	STOML1	419.011	-0.544549	0.00085172
4131	MAP1B	65539.9	0.348217	0.000854839
22983	MAST1	3481.57	-0.293524	0.000859755
23401	FRAT2	151.708	-0.859456	0.000865981
9812	DELE1	591.862	0.432479	0.000867363
552889	ATXN7L3B	3409.05	-0.261149	0.000885021
2917	GRM7	419.565	-0.554417	0.000888842
9828	ARHGEF17	454.488	-0.490334	0.000893721
91584	PLXNA4	7840.55	0.366359	0.00089435
84968	PNMA6A	206.177	-0.985151	0.000899127
342357	ZKSCAN2	1185.44	-0.349235	0.000899457
23329	TBC1D30	454.678	-0.471115	0.000905071
152330	CNTN4	28.9492	5.76229	0.000910197
54946	SLC41A3	394.159	-0.523815	0.000914884
140809	SRXN1	285.009	-0.641052	0.000919539
158038	LINGO2	355.287	0.651989	0.000925908
3705	ITPK1	621.184	-0.469104	0.000931918
79575	ABHD8	190.206	-0.754744	0.000935147
23389	MED13L	1907.44	-0.253015	0.000939665
23135	KDM6B	2957.9	-0.289109	0.000940424
25854	FAM149A	144.888	-0.934407	0.000955954
152137	CCDC50	2787.49	0.359528	0.000967819
79101	TAF1D	349.822	0.556423	0.00098246
1329	COX5B	664.208	0.518038	0.000989072
3654	IRAK1	906.468	-0.513478	0.0010141
51205	ACP6	178.572	0.803273	0.00102518
1463	NCAN	2944.38	-0.344868	0.00104364
2734	GLG1	3482.83	0.239029	0.00104418
246243	RNASEH1	762.521	-0.361884	0.00106323
7498	XDH	73.5295	-1.09296	0.00106459
26260	FBXO25	862.408	-0.565862	0.00108561
143282	FGFBP3	244.736	0.629693	0.00110121
5591	PRKDC	3969.61	0.268866	0.0011055
8294	H4C9	102.335	-1.19702	0.00110809
402778	IFITM10	75.805	-1.31325	0.00111089
90167	FRMD7	21.2784	2.63743	0.00113635
60496	AASDHPPT	1882.24	-0.363974	0.00115176
100462977	MTRNR2L1	65.0818	1.82173	0.00117505
4125	MAN2B1	315.456	0.534564	0.0012001
57687	VAT1L	2457.8	0.404599	0.00122848
2805	GOT1	974.298	-0.363285	0.00125345
1012	CDH13	59.8255	1.20718	0.00125423
199953	TMEM201	760.284	-0.404876	0.00126778
10898	CPSF4	399.856	0.467021	0.00131572
51071	DERA	66.5528	1.12583	0.00133691
1789	DNMT3B	76.2003	-0.922313	0.00136088
50810	HDGFL3	2043.94	-0.27875	0.00136402
253639	ZNF620	247.572	-0.564812	0.00139619
84466	MEGF10	60.4605	1.76826	0.00141117
102546299	LOC102546299	30.294	2.99747	0.00141747
2629	GBA	199.267	0.637061	0.00142917
23671	TMEFF2	1405.42	-0.438182	0.0014389
51056	LAP3	163.966	0.703984	0.00145049
8804	CREG1	122.059	-1.07258	0.00147086
144348	ZNF664	2933.27	-0.422632	0.00147595
9748	SLK	906.331	0.357728	0.0014781
140578	CHODL	28.2059	1.93563	0.00148953
4678	NASP	800.471	-0.343339	0.00150108
90326	THAP3	151.435	-0.802744	0.00150212
9759	HDAC4	769.982	-0.374808	0.00153353
664709	HNRNPA1P10	748.916	0.561263	0.00157865
8411	EEA1	661.429	0.573673	0.00159899
2791	GNG11	18.2857	5.73208	0.00160685
6326	SCN2A	1660.42	-0.355089	0.00162033
154807	VKORC1L1	852.44	-0.409693	0.00162514
23395	LARS2	415.125	0.461004	0.00164665
23386	NUDCD3	1918.9	-0.395458	0.00165719
100132923	FAM66D	172.743	-0.792368	0.00166574
3146	HMGB1	663.352	0.549433	0.00168827
101928307	LOC101928307	228.27	0.628669	0.00171311
9817	KEAP1	611.696	-0.580368	0.00171405
90102	PHLDB2	18.234	2.33758	0.00173274
401720	FIGNL2	606.585	-0.475721	0.00176081
340895	MALRD1	17.1236	2.18828	0.00177016
3280	HES1	11.3593	2.83807	0.00179083
2334	AFF2	1596.45	-0.400985	0.0017926
27065	NSG1	3485.83	-0.414396	0.00183552
58500	ZNF250	524.694	-0.433788	0.00184213
114784	CSMD2	247.622	0.750668	0.00185277
6515	SLC2A3	1125.48	0.411046	0.00187949
128338	DRAM2	149.796	0.679916	0.0018886
26220	DGCR5	462.266	-0.474696	0.00189222
284800	FAM182A	23.5433	-2.23745	0.00191938
24148	PRPF6	1456.37	-0.471556	0.00195733
64641	EBF2	3010.95	0.385574	0.00197126
9334	B4GALT5	1511.23	0.326472	0.00198257
91351	DDX60L	11.2164	3.21164	0.00201912
54707	GPN2	312.65	-0.514634	0.00203977
111	ADCY5	712.229	-0.415989	0.00203997
154810	AMOTL1	912.909	0.315435	0.00207292
10521	DDX17	8556.04	0.216998	0.00208136
491	ATP2B2	262.031	-0.770917	0.0020922
100132406	NBPF10	55.3334	1.2445	0.00210403
3005	H1-0	1402.43	-0.39641	0.00211713
25870	SUMF2	549.633	0.428975	0.00211953
1778	DYNC1H1	22959.7	0.25314	0.0021694
7533	YWHAH	1435.06	0.342026	0.00219254
10766	TOB2	427.727	0.486998	0.00220707
203859	ANO5	933.763	0.333193	0.00221321
66035	SLC2A11	862.913	0.421001	0.00223637
54863	TOR4A	41.8745	-1.55986	0.00225954
60	ACTB	13223	0.295453	0.00228628
84284	NTPCR	429.517	0.450701	0.00231864
6660	SOX5	292.552	0.556836	0.00234138
51754	TMEM8B	1307.18	-0.321816	0.00234561
6897	TARS1	2180.84	-0.325943	0.00236306
81855	SFXN3	682.819	-0.434199	0.00240163
5136	PDE1A	32.1093	1.59195	0.00240544
10912	GADD45G	124.846	-1.13157	0.00240899
102	ADAM10	1067.15	0.403663	0.00243173
51339	DACT1	164.87	-0.676791	0.0024563
117248	GALNT15	79.2309	-1.24444	0.00248848
25862	USP49	452.453	-0.410042	0.00251484
129138	ANKRD54	448.472	-0.624238	0.00254978
57539	WDR35	208.97	0.58762	0.00259932
9422	ZNF264	1058.97	-0.319214	0.00264212
5575	PRKAR1B	701.697	-0.629387	0.00266572
51337	THEM6	112.191	-1.1247	0.00266601
131566	DCBLD2	2230.94	0.265647	0.0026709
27153	ZNF777	378.093	-0.508712	0.0028007
64770	CCDC14	658.162	0.43618	0.00281938
132660	LIN54	395.887	-0.544858	0.00282284
84915	FAM222A	382.11	-0.465615	0.00284513
728130	NUTM2D	238.316	-0.623945	0.00286382
50512	PODXL2	1668.67	-0.45006	0.00286984
339453	TMEM240	173.803	-0.780934	0.00291063
112770	GLMP	18.3256	1.88384	0.00292618
1349	COX7B	405.158	0.479242	0.00294308
51451	LCMT1	373.2	-0.464478	0.00294393
3030	HADHA	960.455	0.332988	0.00296288
6659	SOX4	4902.29	-0.28297	0.00297117
342865	VSTM2B	130.108	-0.748003	0.00298101
54956	PARP16	127.857	-0.823501	0.0030005
6023	RMRP	28942.8	0.592428	0.0030343
27439	TMEM121B	974.668	-0.459979	0.00309322
1974	EIF4A2	2853.63	0.284314	0.00309865
79772	MCTP1	132.464	0.832389	0.00312926
25914	RTTN	142.57	0.765296	0.00317433
23132	RAD54L2	1803.57	-0.254468	0.00318049
3267	AGFG1	905.138	0.402432	0.00321525
10980	COPS6	584.731	0.412291	0.00324496
5757	PTMA	1343.25	-0.507964	0.00325831
1889	ECE1	841.668	-0.378881	0.00326673
22884	WDR37	835.595	-0.35288	0.0032957
54510	PCDH18	9.38803	5.71543	0.00331392
84293	PRXL2A	1177.45	-0.392115	0.00332014
3988	LIPA	150.336	0.798342	0.00334297
1490	CCN2	26.8686	1.52428	0.00336951
57709	SLC7A14	439.452	-0.555216	0.00340195
8363	H4C11	2136.68	-0.42898	0.00344463
9935	MAFB	377.77	0.506337	0.00355468
79966	SCD5	1169.97	0.463777	0.00357406
23603	CORO1C	1359.8	0.285966	0.00358393
5794	PTPRH	85.6122	-1.15084	0.00361847
203190	LGI3	63.5692	-1.18671	0.00362548
25915	NDUFAF3	142.346	0.737758	0.003627
55187	VPS13D	1710.76	-0.313121	0.00364468
257407	C2orf72	149.771	-0.783565	0.00365877
374920	ZSWIM9	259.419	-0.788397	0.00371755
79943	ZNF696	399.859	-0.570352	0.00376081
23150	FRMD4B	289.719	0.564214	0.00376984
55061	SUSD4	283.368	-0.642777	0.00380068
7764	ZNF217	161.057	0.709832	0.00387151
5097	PCDH1	1473.15	-0.330244	0.00387858
8398	PLA2G6	147.018	0.654894	0.003885
6646	SOAT1	253.589	0.643752	0.00390215
92370	PXYLP1	566.029	-0.40429	0.00392189
115817	DHRS1	151.604	0.667017	0.00393461
4016	LOXL1	86.6432	-0.894165	0.00397276
5557	PRIM1	94.0632	-0.879137	0.00400919
482	ATP1B2	619.208	0.472082	0.00401543
6760	SS18	655.597	0.519292	0.00405913
286128	ZFP41	523.657	-0.43252	0.00412829
57595	PDZD4	3464.81	-0.393091	0.0041642
55351	STK32B	312.112	0.911135	0.00437462
83872	HMCN1	38.7104	1.4435	0.00438175
2904	GRIN2B	259.988	-1.85875	0.00447345
10975	UQCR11	221.567	0.633296	0.0045459
7020	TFAP2A	50.3875	-1.11692	0.00457345
10765	KDM5B	3165.27	0.211698	0.00465583
4756	NEO1	2349.45	-0.282447	0.00469075
79656	BEND5	260.962	-0.57338	0.00474686
3646	EIF3E	778.189	0.581345	0.0047491
6135	RPL11	1110.45	0.486417	0.00488935
9899	SV2B	3332.48	0.255645	0.00491207
55213	RCBTB1	553.687	0.40217	0.00496486
1138	CHRNA5	364.088	0.48906	0.00497989
55016	MARCHF1	378.365	-0.58809	0.00504544
8546	AP3B1	202.951	0.64176	0.00508029
389524	GTF2IRD2B	558.579	-0.381928	0.00511287
8844	KSR1	1021.76	-0.369809	0.00513179
79791	FBXO31	735.929	-0.497487	0.00513892
5753	PTK6	80.8704	-0.984293	0.0051887
27242	TNFRSF21	610.58	-0.432195	0.00526166
5287	PIK3C2B	1409.14	-0.255004	0.00526284
5455	POU3F3	23.6463	2.14653	0.00530892
2532	ACKR1	97.0083	-0.944505	0.00531535
9962	SLC23A2	1140.29	-0.296261	0.00535815
340371	NRBP2	991.006	0.398131	0.00537696
293	SLC25A6	1448.18	0.486141	0.00540839
114879	OSBPL5	672.432	0.419418	0.0054103
147015	DHRS13	407.324	-0.692832	0.00542648
442524	DPY19L2P3	146.54	-0.830304	0.00544359
403341	ZBTB34	710.95	-0.380101	0.00549293
4430	MYO1B	984.56	0.377619	0.00556272
170425	LINC00858	27.6133	1.42252	0.00561042
27044	SND1	1327.72	0.354247	0.00575818
2982	GUCY1A1	131.204	-0.895278	0.00577262
10239	AP3S2	401.288	-0.538364	0.00582611
5478	PPIA	1354.74	0.312228	0.00583771
8540	AGPS	1504.66	0.284161	0.00590358
773	CACNA1A	1342.56	-0.440455	0.00592279
66004	LYNX1	134.962	1.1704	0.0059395
4820	NKTR	1381.16	0.533402	0.00603471
126567	C2CD4C	302.119	-0.698739	0.00611554
23263	MCF2L	1869.78	-0.347046	0.00620373
2048	EPHB2	1710.04	0.30893	0.00620741
728411	GUSBP1	614.586	-0.505243	0.00629116
93487	MAPK1IP1L	1023.72	0.509303	0.00647483
54832	VPS13C	3089.32	0.357844	0.006548
51421	AMOTL2	759.728	-0.423994	0.00679974
668	FOXL2	6.51509	3.6919	0.00681935
2870	GRK6	582.627	-0.657311	0.0068687
81887	LAS1L	682.24	0.369981	0.00688938
23204	ARL6IP1	2159.38	-0.30557	0.0069236
2235	FECH	350.073	-0.588778	0.00699801
57414	RHBDD2	1275.74	-0.420382	0.00717421
4695	NDUFA2	149.316	0.631774	0.00723607
1912	PHC2	1139.83	-0.309934	0.007422
4779	NFE2L1	4487.72	-0.280215	0.00747739
6235	RPS29	781.098	0.376395	0.00752609
55827	DCAF6	241.759	0.629833	0.0075483
4795	NFKBIL1	199.722	-0.716223	0.00779262
79659	DYNC2H1	1232.46	0.406312	0.00783576
3265	HRAS	447.603	-0.631149	0.00786253
121268	RHEBL1	76.6718	-1.0794	0.0079528
80725	SRCIN1	2655.25	-0.335683	0.00802197
81577	GFOD2	1041.98	-0.378306	0.0080428
121512	FGD4	840.896	0.459074	0.00809879
23176	SEPTIN8	573.067	-0.388545	0.00817174
6942	TCF20	2141.4	-0.263577	0.0082245
80031	SEMA6D	2906.85	0.268542	0.00830774
3241	HPCAL1	356.391	-0.5194	0.00842034
51319	RSRC1	153.177	0.829437	0.00851052
9512	PMPCB	482.307	0.372044	0.00851961
4783	NFIL3	286.248	-0.590354	0.00855143
399959	MIR100HG	150.979	-1.00025	0.00860639
55208	DCUN1D2	422.409	-0.494889	0.00864
64780	MICAL1	1272.16	0.468071	0.0087988
401237	CASC15	73.8162	0.980792	0.00886059
440279	UNC13C	395.415	-0.558469	0.00886819
4141	MARS1	4376.81	-0.290828	0.00887366
6492	SIM1	126.101	-1.58342	0.00897807
91608	RASL10B	838.221	-0.476564	0.00899521
221692	PHACTR1	757.182	-0.466169	0.00906198
7678	ZNF124	623.447	-0.415919	0.00915627
57507	ZNF608	3328.61	-0.37015	0.00921638
129685	TAF8	136.533	0.696929	0.00924841
79573	TTC13	352.748	-0.527051	0.00932514
92840	REEP6	66.3634	0.926183	0.00968636
23151	GRAMD4	540.054	-0.402247	0.00976036
50937	CDON	439.468	-0.445116	0.00993958
23383	MAU2	1142.56	-0.280549	0.0101739
774	CACNA1B	3055.33	-0.294826	0.0102605
10809	STARD10	133.754	-0.809353	0.0102828
146227	BEAN1	97.1729	-1.0957	0.0105299
8663	EIF3C	2934.76	0.300606	0.0105345
6147	RPL23A	417.847	0.553004	0.0105949
5768	QSOX1	547.26	-0.546486	0.0106364
55799	CACNA2D3	85.1734	1.34852	0.0107833
78997	GDAP1L1	1279.97	-0.494029	0.0108367
84620	ST6GAL2	661.325	-0.367961	0.0110415
114908	TMEM123	42.0543	1.20004	0.0110846
84272	YIPF4	931.229	-0.323355	0.011167
4345	CD200	1121.45	-0.418407	0.0112285
10297	APC2	8654.48	-0.41643	0.0112336
124274	GPR139	42.3074	-1.36914	0.011318
4643	MYO1E	41.2011	1.82705	0.0114282
1139	CHRNA7	220.134	0.638498	0.0114619
5306	PITPNA	1599.01	-0.348402	0.0115265
11100	HNRNPUL1	1794.21	-0.271806	0.0116285
84961	FBXL20	731.483	-0.362918	0.0116697
116225	ZMYND19	397.418	-0.639925	0.0118117
5080	PAX6	7.58595	3.46475	0.0118412
84612	PARD6B	181.102	-0.653114	0.0120264
339488	TFAP2E	108.084	-0.979052	0.0120594
79805	VASH2	745.605	-0.492516	0.0120683
286343	LURAP1L	87.279	1.14774	0.0121567
79658	ARHGAP10	51.1067	1.13374	0.012202
56204	FAM214A	473.163	0.410406	0.0122379
22986	SORCS3	367.161	0.585656	0.0126593
199692	ZNF627	397.195	-0.423114	0.0129987
5471	PPAT	307.801	0.515023	0.013331
80320	SP6	41.3373	-1.73461	0.0135989
359822	KCNIP4-IT1	42.3223	1.82356	0.0136614
4154	MBNL1	372.278	0.573497	0.0137466
80335	WDR82	2634.95	-0.238714	0.0138582
153090	DAB2IP	1519.15	-0.336124	0.013939
31	ACACA	3187.59	0.209506	0.0139896
1740	DLG2	270.018	-0.674589	0.0139919
55930	MYO5C	37.1655	1.83779	0.0140447
9910	RABGAP1L	1536.86	0.360193	0.0141867
167838	TXLNB	17.2969	2.12343	0.0143354
7466	WFS1	166.919	0.706931	0.0147051
182	JAG1	67.1746	0.971292	0.0147129
378938	MALAT1	125754	0.405141	0.0147977
221336	BEND6	295.363	-0.824666	0.0148912
65249	ZSWIM4	357.931	-0.596631	0.0149768
1289	COL5A1	15.3622	2.15878	0.0150178
23087	TRIM35	444.603	-0.489184	0.0150262
55280	CWF19L1	197.524	-0.599992	0.0150888
23556	PIGN	232.157	0.616892	0.0151338
6461	SHB	146.032	-0.757353	0.0152875
100128127	ADGRA1-AS1	35.5485	-1.37198	0.0152908
23199	GSE1	2806.46	-0.277882	0.0153207
2897	GRIK1	445.386	0.418875	0.0154621
9732	DOCK4	502.353	0.382228	0.0155222
8366	H4C2	337.226	-1.43683	0.0157263
84870	RSPO3	75.0044	-0.968167	0.015751
57498	KIDINS220	10836.9	-0.193276	0.0158095
324	APC	4280.6	0.362941	0.0158554
60484	HAPLN2	48.7579	-1.43254	0.0159025
6117	RPA1	240.957	0.575353	0.0159103
57514	ARHGAP31	38.4676	3.01838	0.0159303
10961	ERP29	904.339	-0.326013	0.0160075
50614	GALNT9	346.205	-0.57416	0.0162305
6666	SOX12	2523.7	-0.41745	0.0163001
8731	RNMT	1074.39	-0.321362	0.0163387
203238	CCDC171	112.348	0.938775	0.01644
9329	GTF3C4	930.951	-0.312791	0.0164767
152926	PPM1K	833.782	-0.323582	0.0167556
2564	GABRE	10.9653	3.30368	0.0167831
197342	EME2	461.829	0.495067	0.0168838
23457	ABCB9	281.327	-0.545148	0.0169493
83541	FAM110A	121.603	-0.84941	0.0169513
439994	LINC00863	474.388	-0.478613	0.0169659
723790	H2AC19	395.702	-0.613915	0.0169972
158586	ZXDB	303.662	-0.523653	0.0171249
3488	IGFBP5	7.67371	6.35994	0.0174656
29969	MDFIC	6.0224	4.7737	0.0175408
79979	TRMT2B	95.3682	0.84452	0.0176629
10256	CNKSR1	113.957	-0.904578	0.0176859
153571	C5orf38	237.241	-0.749594	0.0176859
8777	MPDZ	651.835	0.386794	0.0177006
79720	VPS37B	234.091	-0.55761	0.0178309
6309	SC5D	1041.52	0.549608	0.0178984
387923	SERP2	172.548	-0.678184	0.0178994
284131	ENDOV	342.371	-0.527483	0.0179163
5463	POU6F1	215.325	-0.617648	0.0179356
6548	SLC9A1	305.275	0.504159	0.0181253
3837	KPNB1	2892.01	0.22499	0.0181769
51735	RAPGEF6	1251.17	0.370815	0.0182142
81543	LRRC3	349.333	-0.5201	0.01831
1465	CSRP1	164.64	-0.835666	0.0189466
8471	IRS4	62.0782	-0.906988	0.019119
149420	PDIK1L	379.049	-0.472283	0.0191349
3780	KCNN1	93.8274	-0.85235	0.0192618
186	AGTR2	4.74738	6.50202	0.0193677
55816	DOK5	449.69	0.420714	0.0193727
9001	HAP1	144.345	0.761572	0.0194274
55568	GALNT10	245.266	0.628804	0.019539
291	SLC25A4	832.438	-0.334031	0.0195545
114569	MAL2	134.691	-1.47477	0.020299
23119	HIC2	1848.77	-0.339443	0.0214974
80221	ACSF2	7.63617	4.22094	0.0215355
23325	WASHC4	645.201	0.462478	0.0216906
1002	CDH4	1148.72	0.349414	0.0219546
1388	ATF6B	644.406	0.355196	0.022452
1984	EIF5A	1041.55	0.32868	0.0225712
951	CD37	6.07293	3.53835	0.0226564
284612	SYPL2	12.7709	2.28952	0.022657
23122	CLASP2	5406.93	0.293772	0.0228851
54938	SARS2	108.762	0.698983	0.0229076
55844	PPP2R2D	650.333	-0.643695	0.0230876
148254	ZNF555	317.617	-0.548098	0.023104
9415	FADS2	2955.78	0.310496	0.0232374
55779	CFAP44	161.802	0.647216	0.0232959
23024	PDZRN3	82.3044	0.912418	0.0236121
8497	PPFIA4	237.951	0.578314	0.0236603
6530	SLC6A2	10.9461	2.47228	0.0239717
148189	LINC00662	1271.61	-0.348238	0.0241475
282973	JAKMIP3	156.906	-0.785609	0.0245716
5881	RAC3	418.298	-0.592454	0.0247337
81839	VANGL1	263.54	0.6265	0.0256432
22864	R3HDM2	1333.83	-0.344734	0.0257086
317772	H2AC21	56.7415	-1.25469	0.0258285
119	ADD2	7245.7	-0.18096	0.0260285
84302	PGAP4	1248.9	-0.328804	0.0261878
116154	PHACTR3	387.771	-0.452189	0.0266561
55056	GABPB1-IT1	515.655	-0.506274	0.0266651
4791	NFKB2	57.3503	1.05483	0.0269388
9765	ZFYVE16	748.938	0.502497	0.0269396
91768	CABLES1	106.373	-0.7863	0.0270329
401089	FOXL2NB	5.60287	3.76319	0.0273346
10226	PLIN3	18.1796	2.39994	0.0276731
10451	VAV3	343.332	-0.441671	0.0277625
2171	FABP5	415.019	0.45846	0.0278043
286205	SCAI	493.363	-0.478137	0.0278206
286	ANK1	1580.96	-0.247625	0.0278435
122622	ADSS1	96.1484	-0.953038	0.0278512
84456	L3MBTL3	162.932	0.64055	0.0279054
4921	DDR2	263.459	-0.949993	0.0281539
83648	FAM167A	366.948	-0.540592	0.0283697
79822	ARHGAP28	167.16	0.592219	0.0285109
79906	MORN1	240.704	-0.611279	0.0287013
2245	FGD1	471.841	-0.512975	0.0290456
256302	NATD1	451.664	-0.401031	0.0290724
55030	FBXO34	424.94	-0.418526	0.029245
8927	BSN	3875.95	-0.245385	0.0293706
80148	SLC66A2	550.145	-0.502809	0.0293938
101927120	LINC02735	23.4575	1.592	0.0294251
54458	PRR13	51.4503	1.14461	0.0296198
102724890	LINC02293	7.18037	3.71951	0.029762
55556	ENOSF1	100.674	0.940497	0.0298237
100287846	LOC100287846	45.7921	-1.76154	0.0299027
158135	TTLL11	383.05	-0.515901	0.030028
57222	ERGIC1	1270.48	0.348592	0.030093
81844	TRIM56	20.7299	2.54656	0.0301075
83449	PMFBP1	399.474	-0.529877	0.0305147
10904	BLCAP	1986.01	-0.270909	0.0306051
127281	PRXL2B	537.523	-0.585993	0.0309106
246175	CNOT6L	518.734	-0.534501	0.0312718
9080	CLDN9	23.0005	-2.54745	0.0313498
100133172	FAM66A	45.3003	-1.30699	0.0314956
9540	TP53I3	128.737	0.707341	0.0320689
5866	RAB3IL1	155.607	-0.851502	0.0321688
55238	SLC38A7	612.588	0.400428	0.0322135
379	ARL4D	90.6204	-1.08392	0.0324742
55334	SLC39A9	1651.37	-0.344611	0.0324805
23105	FSTL4	54.5619	1.10028	0.0327982
157	GRK3	1559.01	-0.30229	0.0331559
79724	ZNF768	651.587	-0.475621	0.0333903
23051	ZHX3	799.998	-0.308816	0.0337335
54665	RSBN1	621.068	-0.351306	0.0337361
8613	PLPP3	11.0668	2.75526	0.0338609
79683	ZDHHC14	472.158	-0.414394	0.0342641
8343	H2BC7	113.585	-0.749446	0.0344074
9858	PPP1R26	807.447	-0.32791	0.0345357
10882	C1QL1	47.2516	1.58316	0.0346994
95681	CEP41	348.88	-0.438148	0.0347496
1955	MEGF9	659.789	-0.345988	0.0347602
9532	BAG2	71.8616	0.945657	0.0349229
6526	SLC5A3	1422.29	0.441166	0.0351254
27069	GHITM	1789.97	-0.330636	0.0351863
85363	TRIM5	28.148	1.70221	0.0356628
54753	ZNF853	320.601	-0.63746	0.0358449
2122	MECOM	3.08484	6.47167	0.036039
54934	KANSL2	494.35	-0.389285	0.0362877
6585	SLIT1	3413.02	0.287904	0.0363976
100287225	LINC01630	12.5319	2.9549	0.0369881
10936	GPR75	125.635	-0.939497	0.0375054
219738	FAM241B	489.565	-0.392043	0.0375611
80313	LRRC27	250.996	-0.520188	0.0377018
9627	SNCAIP	167.923	-0.622305	0.0377584
6671	SP4	396.652	-0.509397	0.0378033
6838	SURF6	546.48	-0.49492	0.0380526
9697	TRAM2	114.763	0.745579	0.0380837
84446	BRSK1	1882.03	-0.380936	0.0383488
57085	AGTRAP	17.9851	1.87001	0.0385353
7528	YY1	837.039	-0.40329	0.038687
64097	EPB41L4A	389.554	0.417152	0.0390846
[truncated: 16,648 more rows]

## Sheet: BrainPhys_GIH_HetV337M_d14_RNA
ENTREZID	Gene symbol	baseMean	log2FoldChange	adjusted pvalue
56108	PCDHGA7	260.51	-5.96509	3.71756e-107
57611	ISLR2	6288.68	-1.38681	3.12351e-83
137970	UNC5D	562.969	6.23545	4.09436e-83
5308	PITX2	498.226	-1.76238	7.31501e-82
101928099	PCAT7	298.436	3.54989	8.21794e-80
5570	PKIB	270.286	-2.85618	2.2707e-68
9037	SEMA5A	444.789	-1.30386	1.76424e-67
643401	PURPL	345.113	-3.47189	2.44136e-67
7991	TUSC3	1236.84	-1.16325	1.42876e-66
1184	CLCN5	1071.32	0.932565	3.53999e-56
1826	DSCAM	102.071	5.04052	5.03474e-51
26167	PCDHB5	761.254	-1.3937	7.43767e-50
2318	FLNC	1087.67	1.65792	1.12013e-49
64881	PCDH20	280.211	-2.36251	3.59883e-48
1312	COMT	120.187	-2.45902	1.05631e-46
4330	MN1	1301.83	-0.987268	1.15442e-45
8908	GYG2	469.488	-1.09438	1.23376e-43
654433	PAX8-AS1	87.6162	8.587	2.04331e-41
389906	LOC389906	657.789	-1.22766	1.79512e-40
8641	PCDHGB4	947.809	1.02385	2.04866e-40
196475	RMST	2475.97	-0.635306	3.22883e-38
57680	CHD8	2507.35	-0.633021	1.70295e-37
92126	DSEL	665.89	-1.20828	5.85098e-36
55124	PIWIL2	83.3073	2.0036	9.09971e-36
5613	PRKX	466.823	-0.994421	9.85913e-36
7114	TMSB4X	2647.96	-1.10751	4.85611e-35
29978	UBQLN2	1291.46	0.881367	8.54388e-34
388662	SLC6A17	749.559	0.846089	2.62675e-33
84054	PCDHB19P	47.0126	-3.08296	3.76816e-33
6482	ST3GAL1	567.746	-1.06908	4.23164e-33
1654	DDX3X	2995.84	-0.813239	8.62313e-33
146434	ZNF597	69.0037	-3.79745	6.51739e-32
26033	ATRNL1	1647.86	-0.87407	3.80349e-31
8227	AKAP17A	459.384	-1.19194	6.69738e-31
7030	TFE3	516.551	1.06733	7.57555e-31
644168	DRGX	1357.15	-1.02889	1.45981e-30
6850	SYK	57.9229	2.61852	1.93738e-30
29103	DNAJC15	481.514	1.21342	2.20971e-30
65999	LRRC61	96.2148	-8.05609	1.21936e-29
4842	NOS1	41.5678	-2.61016	3.02615e-29
9500	MAGED1	4348.66	0.700927	3.43444e-29
56850	GRIPAP1	1490.78	0.737277	4.48922e-29
51142	CHCHD2	32.2165	6.63269	1.77676e-28
148206	ZNF714	255.955	2.01568	2.16065e-28
80000	GREB1L	1300.15	-0.891591	3.05666e-28
1968	EIF2S3	1331.8	-0.816246	9.27202e-28
55593	OTUD5	749.226	0.793641	1.15879e-27
54660	PCDHB18P	94.8237	-2.47092	2.0817e-27
85445	CNTNAP4	388.178	0.966507	2.79826e-27
57575	PCDH10	2546.05	-0.603831	3.63194e-27
463	ZFHX3	870.828	-1.31695	5.52878e-27
9282	MED14	631.008	-1.00123	9.22268e-27
100131827	ZNF717	162.146	1.73994	5.72772e-26
5122	PCSK1	1340.84	-0.736392	5.9227e-25
8481	OFD1	338.928	-1.01061	1.19238e-24
28316	CDH20	125.568	-1.46158	2.86053e-24
3371	TNC	144.807	1.48724	8.63863e-24
1964	EIF1AX	1473.85	-0.832031	9.48162e-24
10159	ATP6AP2	968.796	-0.821077	2.17134e-23
6572	SLC18A3	329.223	-1.31379	8.04484e-23
6492	SIM1	126.101	-1.42189	1.49778e-22
2649	NR6A1	1081.06	-0.725428	1.02697e-21
4921	DDR2	263.459	1.07183	1.1035e-21
7503	XIST	56.8067	8.96565	1.71869e-21
5098	PCDHGC3	79.9324	2.57431	5.04475e-21
55742	PARVA	138.137	1.33348	1.4458e-20
5631	PRPS1	555.736	0.739895	1.62323e-20
27018	BEX3	1086.24	0.756734	1.79322e-20
4826	NNAT	4354.87	-0.767878	1.99847e-20
6579	SLCO1A2	143.499	1.89519	5.01566e-20
3480	IGF1R	4332.02	-0.427426	9.90385e-20
79903	NAA60	513.222	-0.769739	1.50688e-19
10904	BLCAP	1986.01	0.555713	1.83652e-19
202559	KHDRBS2	170.756	-6.54155	4.00377e-19
147660	ZNF578	32.912	-2.41773	1.21824e-18
2066	ERBB4	168.419	-2.12151	1.29883e-18
1571	CYP2E1	69.1874	-3.56999	1.71553e-18
79727	LIN28A	223.738	-2.48909	2.40878e-18
54715	RBFOX1	260.89	0.893818	2.68038e-18
11152	WDR45	227.567	1.01948	2.78508e-18
79054	TRPM8	318.523	-1.1417	3.08108e-18
869	CBLN1	878.568	-0.930732	5.06637e-18
51305	KCNK9	39.9717	-2.71656	5.32977e-18
6926	TBX3	579.171	-0.779759	5.34357e-18
9189	ZBED1	569.579	-0.830446	8.11466e-18
9758	FRMPD4	536.044	-0.725059	1.19594e-17
7143	TNR	680.893	0.680258	1.39026e-17
50632	CALY	131.186	1.26408	1.60123e-17
93	ACVR2B	4135.81	-0.489167	1.79219e-17
27328	PCDH11X	4151.11	-0.867091	3.21117e-17
5458	POU4F2	694.704	-0.902851	3.43026e-17
6447	SCG5	799.58	0.630568	4.52838e-17
414	ARSD	300.934	-0.976505	9.05462e-17
5803	PTPRZ1	170.731	-1.45111	1.14426e-16
255308	EIF2S3B	261.983	-0.996482	1.32342e-16
1008	CDH10	211.4	-1.02028	2.7836e-16
54769	DIRAS2	389.597	0.818111	2.99083e-16
6399	TRAPPC2	304.068	-0.989496	3.04751e-16
54811	ZNF562	498.768	-0.706894	3.31623e-16
83259	PCDH11Y	6601.17	-0.867265	3.38786e-16
3350	HTR1A	23.943	-2.7249	4.31355e-16
6596	HLTF	599.017	0.927127	1.15804e-15
116154	PHACTR3	387.771	-0.71253	1.95992e-15
4010	LMX1B	684.759	-3.82545	1.98465e-15
10157	AASS	382.726	-0.956549	3.14805e-15
84914	ZNF587	868.191	-0.689494	3.28662e-15
729162	FAM239B	409.216	-0.827801	6.49496e-15
22987	SV2C	491.613	0.832556	1.28128e-14
84898	PLXDC2	856.268	-0.729749	1.55085e-14
2922	GRP	17.6762	3.05794	1.96405e-14
64478	CSMD1	631.87	-0.801335	2.57781e-14
56180	MOSPD1	129.637	1.37013	6.65755e-14
7545	ZIC1	29.0653	-4.58056	7.9632e-14
389856	USP27X	180.254	1.00868	8.15624e-14
6857	SYT1	10388.5	-0.570135	1.66724e-13
282890	ZNF311	51.3095	2.21515	2.16594e-13
84159	ARID5B	401.477	-0.858167	3.29134e-13
170685	NUDT10	494.186	0.709056	4.41034e-13
79971	WLS	71.4107	-2.90409	4.79697e-13
9806	SPOCK2	3931.46	-0.509966	6.56291e-13
26051	PPP1R16B	316.145	0.914193	7.75503e-13
6490	PMEL	671.398	1.2502	1.0783e-12
4978	OPCML	813.536	-0.679992	1.33434e-12
440248	HERC2P9	2879.54	0.49222	2.21615e-12
10149	ADGRG2	231.378	-1.20862	3.51757e-12
169270	ZNF596	49.3134	-2.55674	5.63589e-12
84295	PHF6	502.24	0.938557	8.54103e-12
57565	KLHL14	616.363	-0.736893	1.6922e-11
283659	PRTG	408.148	-0.761481	1.76786e-11
84620	ST6GAL2	661.325	-0.637839	2.51887e-11
8325	FZD8	1619.2	-0.819379	2.76651e-11
83604	TMEM47	240.633	0.891435	4.22851e-11
5457	POU4F1	2901.23	-0.450113	6.33792e-11
56130	PCDHB6	132.326	-1.21891	8.89625e-11
11043	MID2	417.792	-0.71434	9.09951e-11
7546	ZIC2	351.85	-2.55945	9.51769e-11
284349	ZNF283	187.658	-1.11922	9.55151e-11
91373	UAP1L1	262.764	1.16356	9.87588e-11
7355	SLC35A2	232.379	0.799541	1.00368e-10
6750	SST	370.632	1.14648	1.10453e-10
134466	ZNF300P1	12.4486	-5.37727	1.27205e-10
10587	TXNRD2	22.8097	-8.2443	1.44322e-10
56144	PCDHA4	586.439	0.770946	1.46533e-10
11167	FSTL1	647.58	0.842174	1.60853e-10
83449	PMFBP1	399.474	-0.861131	1.89233e-10
84059	ADGRV1	275.423	-0.916318	2.85252e-10
57526	PCDH19	616.595	-0.523453	2.9512e-10
5165	PDK3	669.006	0.670675	4.71733e-10
57502	NLGN4X	1294.1	-0.460402	4.88201e-10
6329	SCN4A	25.2139	2.25167	5.0013e-10
27164	SALL3	768.651	-0.523709	5.36254e-10
9445	ITM2B	1361.47	-0.520348	9.20657e-10
116	ADCYAP1	402.506	-1.20375	1.04388e-09
2587	GALR1	1115.62	0.672989	1.123e-09
442117	GALNTL6	71.179	-1.30984	1.25918e-09
6103	RPGR	125.715	1.23368	1.67834e-09
202243	CCDC125	65.1631	1.41649	1.72012e-09
22885	ABLIM3	583.559	0.607329	1.78446e-09
8291	DYSF	395.427	0.683465	1.86425e-09
55636	CHD7	2210.26	-0.427151	1.88699e-09
55714	TENM3	1662.86	-0.360774	1.92169e-09
2044	EPHA5	739.022	-0.50847	2.15539e-09
80336	PABPC1L	408.141	0.875139	2.41938e-09
2923	PDIA3	1472.68	-0.610596	2.86943e-09
149837	LINC00654	16.5697	-2.90807	3.48871e-09
595	CCND1	60.5997	-1.56071	3.76678e-09
148156	ZNF558	20.0044	-8.94796	4.12795e-09
54816	ZNF280D	379.698	-0.913378	4.22615e-09
794	CALB2	27.474	2.42728	5.24332e-09
100288805	HYDIN2	90.4692	-1.49013	5.65484e-09
8722	CTSF	18.8108	-8.85202	6.89323e-09
388021	TMEM179	312.912	0.843324	7.1782e-09
4988	OPRM1	260.708	-0.924031	7.50025e-09
729522	AACSP1	226.977	4.17702	1.06237e-08
6855	SYP	4283.33	0.543558	1.12618e-08
8125	ANP32A	757.051	-0.580212	1.27834e-08
85397	RGS8	1406.21	0.684012	1.58908e-08
2898	GRIK2	582.014	-0.725201	1.96196e-08
338645	LUZP2	368.867	-0.748685	2.81495e-08
83482	SCRT1	845.859	0.541289	2.95246e-08
1103	CHAT	63.1249	-1.6022	3.77348e-08
139189	DGKK	108.883	1.04224	3.85079e-08
131405	TRIM71	2098.56	-0.344802	3.8662e-08
55466	DNAJA4	136.258	0.952606	3.89868e-08
3765	KCNJ9	217.773	0.844393	5.21947e-08
9543	IGDCC3	997.692	-0.513498	5.50534e-08
91653	BOC	41.0576	-2.36605	5.61589e-08
5973	RENBP	81.192	1.53767	6.10332e-08
8354	H3C11	27.3806	-2.24338	6.12089e-08
11145	PLAAT3	377.335	0.693345	6.71759e-08
7162	TPBG	232.159	-0.92526	7.14587e-08
1268	CNR1	3489.63	-0.358185	7.59388e-08
1287	COL4A5	16.7644	-3.35704	8.0437e-08
6657	SOX2	81.4663	-1.13788	1.00804e-07
57415	C3orf14	286.148	0.744347	1.06085e-07
5064	PALM	1737.58	0.514537	1.50877e-07
112885	PHF21B	1304	-0.516599	1.59902e-07
8553	BHLHE40	100.558	1.10918	1.64034e-07
78987	CRELD1	653.34	-0.544823	1.66954e-07
3251	HPRT1	124.256	0.962936	1.68926e-07
203859	ANO5	933.763	-0.437032	1.74799e-07
50863	NTM	1013.96	-0.480908	1.91643e-07
283455	KSR2	936.468	-0.398983	1.9399e-07
10130	PDIA6	750.38	-0.684545	2.06464e-07
2020	EN2	68.6285	-2.79408	2.16873e-07
22865	SLITRK3	349.128	-0.776128	2.26851e-07
389206	BEND4	711.6	-0.613914	3.07767e-07
207063	DHRSX	146.656	-1.02237	3.09747e-07
7187	TRAF3	1154.09	0.429654	3.14e-07
445582	POTEE	839.948	-0.461106	3.33314e-07
7984	ARHGEF5	59.6196	1.64396	3.34309e-07
284805	C20orf203	33.2387	-1.95263	3.56016e-07
10957	PNRC1	237.004	-0.877324	4.86775e-07
399947	C11orf87	478.311	-0.47127	5.7908e-07
400322	HERC2P2	388.242	0.781556	6.28746e-07
10590	SCGN	136.625	2.05316	7.75631e-07
10133	OPTN	1031.78	0.356875	7.80332e-07
728448	PPIEL	104.558	-1.2296	8.67624e-07
101930105	FAM239A	104.978	-1.3166	8.92819e-07
5272	SERPINB9	377.124	0.7652	1.00955e-06
26240	FAM50B	39.6984	2.02464	1.01179e-06
5509	PPP1R3D	111.226	-0.930069	1.019e-06
26260	FBXO25	862.408	-0.667256	1.14652e-06
4916	NTRK3	823.222	-0.548154	1.35197e-06
23025	UNC13A	3539.75	0.296906	1.40017e-06
341880	SLC35F4	102.532	-1.02281	1.49707e-06
1462	VCAN	3488.77	-0.898269	1.58446e-06
8447	DOC2B	1156.02	0.438954	1.69059e-06
151354	LRATD1	1291.17	-0.555319	1.74525e-06
6495	SIX1	53.3795	1.32096	1.81316e-06
655	BMP7	45.2562	-1.85673	1.85211e-06
5638	PRRG1	79.5805	1.23813	1.94396e-06
285704	RGMB	1956.22	-0.346404	1.94412e-06
64067	NPAS3	363.412	-0.653682	2.00855e-06
7873	MANF	290.981	-0.895666	2.03779e-06
2556	GABRA3	625.572	-0.427136	2.1096e-06
9353	SLIT2	3152.68	-0.348246	2.18888e-06
2571	GAD1	25.9296	-2.71271	2.25909e-06
54790	TET2	1145.77	-0.58847	2.27217e-06
2778	GNAS	11601.4	-0.277962	2.42556e-06
283731	LOC283731	545.005	-0.965772	2.57831e-06
81502	HM13	855.341	-0.520251	2.75326e-06
9601	PDIA4	959.792	-1.03841	3.65995e-06
153830	RNF145	1747.25	-0.445872	3.89438e-06
22997	IGSF9B	2410.8	0.462435	3.94438e-06
57683	ZDBF2	948.667	-0.399578	4.31145e-06
26053	AUTS2	5327.89	0.325051	4.5067e-06
3054	HCFC1	2448.74	-0.34401	4.53762e-06
10512	SEMA3C	307.08	-0.822733	4.59706e-06
60676	PAPPA2	492.785	-0.810476	4.80189e-06
100293516	ZNF587B	238.567	-0.805031	4.92711e-06
440416	CCDC144NL-AS1	508.037	0.637137	5.21319e-06
5455	POU3F3	23.6463	-2.91447	5.52214e-06
144245	ALG10B	304.209	0.878736	6.0416e-06
5076	PAX2	558.106	0.558565	6.16916e-06
1002	CDH4	1148.72	0.431653	6.56771e-06
4212	MEIS2	71.2654	-1.64014	6.76681e-06
2042	EPHA3	543.748	-0.533995	7.17289e-06
7430	EZR	398.316	0.871603	7.20543e-06
4081	MAB21L1	468.006	0.579349	7.25443e-06
56849	TCEAL7	235.789	0.604932	7.28302e-06
6809	STX3	382.83	0.617343	7.53768e-06
4884	NPTX1	815.475	0.563637	8.79223e-06
55515	ASIC4	1655.81	0.654883	1.11975e-05
90134	KCNH7	751.685	-0.468005	1.14756e-05
118427	OLFM3	420.69	-0.485086	1.3119e-05
29886	SNX8	221.384	0.762005	1.43772e-05
80310	PDGFD	208.253	-1.09588	1.4621e-05
6513	SLC2A1	479.644	-0.5469	1.46759e-05
6506	SLC1A2	3425.08	-0.285701	1.47721e-05
85508	SCRT2	883.046	0.478512	1.49639e-05
6480	ST6GAL1	1499.7	-0.436417	1.65823e-05
1363	CPE	5032.08	-0.360987	1.73718e-05
5502	PPP1R1A	790.269	0.425955	1.84844e-05
340591	CA5BP1	139.08	-0.868033	1.87053e-05
56475	RPRM	1200.91	-0.556999	1.89219e-05
2737	GLI3	22.9064	-2.44544	2.06413e-05
286319	TUSC1	203.819	1.65845	2.17214e-05
79966	SCD5	1169.97	-0.549786	2.22589e-05
3787	KCNS1	70.3079	1.27109	2.23684e-05
5889	RAD51C	98.2835	1.19496	2.43548e-05
56899	ANKS1B	347.386	-0.509603	2.45038e-05
5794	PTPRH	85.6122	0.906122	2.52948e-05
80031	SEMA6D	2906.85	-0.327093	2.59353e-05
9580	SOX13	159.599	-0.703892	2.59732e-05
7849	PAX8	8.59043	7.67857	2.61246e-05
124540	MSI2	995.078	-0.456554	2.68237e-05
8760	CDS2	5009.23	-0.262005	2.70973e-05
6886	TAL1	64.287	1.14485	2.73312e-05
5476	CTSA	288.932	0.637971	2.84781e-05
388336	SHISA6	1081.26	-0.509864	2.87033e-05
5733	PTGER3	115.558	1.00455	2.87105e-05
55022	PID1	160.932	0.715962	2.90548e-05
114043	TSPEAR-AS2	35.0074	3.03856	3.15969e-05
2567	GABRG3	58.5738	1.25814	3.49862e-05
256987	SERINC5	363.383	-0.536157	3.60965e-05
57509	MTUS1	420.078	-0.877648	3.69431e-05
6474	SHOX2	308.096	0.810418	3.70136e-05
10085	EDIL3	3450.51	-0.462066	3.79252e-05
1718	DHCR24	3599.94	-0.434035	4.67077e-05
441666	LOC441666	196.082	-6.22125	4.80152e-05
112476	PRRT2	1570.57	0.38259	4.88302e-05
214	ALCAM	2049.47	-0.46073	5.2849e-05
8503	PIK3R3	854.125	-0.407416	5.47937e-05
120114	FAT3	9986.43	-0.319151	5.59364e-05
10165	SLC25A13	683.69	0.432248	5.89553e-05
54768	HYDIN	373.662	-0.761308	6.10549e-05
7976	FZD3	1768.97	-0.446553	6.48089e-05
28514	DLL1	214.501	-0.947754	8.10844e-05
5208	PFKFB2	154.801	0.743455	8.77746e-05
51393	TRPV2	9.53188	4.06436	9.84419e-05
3939	LDHA	501.321	0.480434	0.000118665
100996738	HERC2P11	136.23	1.08709	0.000120197
80309	SPHKAP	488.559	-0.618895	0.00012082
4677	NARS1	1810.13	0.341438	0.000125493
1288	COL4A6	11.7273	-3.30148	0.000127606
81855	SFXN3	682.819	0.430924	0.000128082
728378	POTEF	217.833	-1.00456	0.000130786
149951	COMMD7	232.077	-0.668549	0.000132679
143	PARP4	174.014	0.886281	0.000135792
3913	LAMB2	177.975	-1.43958	0.000138139
7752	ZNF200	132.4	-0.870685	0.000141754
488	ATP2A2	7105.77	-0.242337	0.000146522
84627	ZNF469	49.2293	1.2019	0.000148194
3983	ABLIM1	2887.18	0.342151	0.00015872
80863	PRRT1	60.5553	1.27848	0.000168325
3556	IL1RAP	147.417	-1.10662	0.000170034
64506	CPEB1	210.943	0.611394	0.000191641
90293	KLHL13	211.757	0.573345	0.00019295
8363	H4C11	2136.68	-0.477197	0.000196018
1768	DNAH6	106.828	1.19021	0.000217862
2823	GPM6A	1080.07	-0.401358	0.000227416
23613	ZMYND8	1071.31	-0.351067	0.000235725
23349	PHF24	257.72	0.715028	0.000240566
8228	PNPLA4	140.568	-0.901477	0.000244566
5362	PLXNA2	2043.23	0.344972	0.000255315
10178	TENM1	757.784	-0.348251	0.000258624
7184	HSP90B1	3328.85	-0.82459	0.00026612
54796	BNC2	761.109	0.500287	0.000274155
3760	KCNJ3	359.512	-0.481113	0.000279401
5453	POU3F1	433.972	-0.736813	0.000289973
2335	FN1	152.989	-0.817869	0.00032768
7903	ST8SIA4	216.431	-0.762493	0.000343351
22829	NLGN4Y	602.092	-0.496516	0.000345895
2824	GPM6B	716.142	-0.405731	0.000346084
821	CANX	6303.19	-0.362754	0.000347682
873	CBR1	104.186	0.996991	0.000371823
8320	EOMES	7.46731	-3.68	0.00038859
8406	SRPX	48.4366	1.20264	0.000412624
5507	PPP1R3C	30.6254	2.5105	0.000421593
440905	FAR2P1	234.585	-0.981844	0.000429334
3156	HMGCR	3982.73	-0.473112	0.0004383
6870	TACR3	65.844	-0.934922	0.000449406
100505876	CEBPZOS	230.015	-0.727816	0.000465188
9828	ARHGEF17	454.488	0.465887	0.000476998
6261	RYR1	145.48	0.804334	0.00048147
4036	LRP2	22.7427	-1.86253	0.000483452
9612	NCOR2	2743.02	0.31505	0.000526362
10765	KDM5B	3165.27	-0.236499	0.000526669
3696	ITGB8	130.727	-0.81748	0.000555148
128674	PROKR2	102.544	0.817816	0.000565793
5358	PLS3	209.438	-0.705306	0.000591359
10891	PPARGC1A	288.579	0.672874	0.000598016
64109	CRLF2	33.2383	-1.59651	0.000604001
29116	MYLIP	151.333	-0.805613	0.000609823
100507303	SNHG19	92.9672	-0.943062	0.000646844
23230	VPS13A	2250.05	0.485253	0.000660002
647979	NORAD	5034.39	-0.263352	0.000696587
339260	LOC339260	206.347	0.918703	0.000722653
5797	PTPRM	392.406	0.482443	0.000806763
84870	RSPO3	75.0044	0.886517	0.00080803
814	CAMK4	796.918	0.473251	0.000821441
56106	PCDHGA10	206.374	-0.691326	0.000842119
1280	COL2A1	8.26249	-3.39603	0.000848546
815	CAMK2A	89.6332	0.929477	0.000859452
9378	NRXN1	3927.96	-0.271968	0.000865337
204962	SLC44A5	266.77	-0.650145	0.000893823
84466	MEGF10	60.4605	-1.03772	0.000917278
116135	LRRC3B	132.855	-0.835235	0.000919555
80216	ALPK1	85.8167	-1.2781	0.000943632
6713	SQLE	1383.82	-0.415295	0.000964848
57690	TNRC6C	1757.4	0.312097	0.000978835
9846	GAB2	2093.41	0.26977	0.00119451
83873	GPR61	138.946	0.811838	0.00121355
2263	FGFR2	12.5695	-2.40258	0.00132824
1910	EDNRB	5.96757	-3.85925	0.00135225
55082	ARGLU1	2785.97	-0.24027	0.00136529
55784	MCTP2	18.8937	-2.00949	0.00140931
201164	PLD6	19.2261	1.79001	0.00141914
4192	MDK	713.782	-0.535284	0.00142621
6258	RXRG	102.558	0.899455	0.00146754
644128	RPL23AP53	19.0844	-4.7962	0.00150165
5493	PPL	126.898	0.714889	0.00152095
2675	GFRA2	364.212	-0.582864	0.00154138
4851	NOTCH1	12.9136	-2.04274	0.00154939
374860	ANKRD30B	9.36462	-3.77936	0.00165856
50853	VILL	23.6351	1.5884	0.00166882
81848	SPRY4	1375.71	0.315343	0.00179648
3309	HSPA5	3696.27	-0.866455	0.00179963
66004	LYNX1	134.962	-1.12979	0.0018054
23017	FAIM2	1691.76	0.38402	0.00181241
5578	PRKCA	1195.69	-0.40865	0.00184879
1465	CSRP1	164.64	0.723585	0.00191534
4886	NPY1R	70.5218	-1.19579	0.0019302
284129	SLC26A11	386.891	-0.466012	0.00197835
63939	FAM217B	102.127	-0.830193	0.00199936
5800	PTPRO	1730.19	-0.357225	0.00205251
22822	PHLDA1	152.047	0.752213	0.00212362
4651	MYO10	143.873	-0.911709	0.00234085
811	CALR	3217.57	-0.792749	0.00235682
8001	GLRA3	297.349	-0.636782	0.00236555
9985	REC8	208.11	-0.728385	0.00252819
11238	CA5B	56.5951	-0.991073	0.00260199
1789	DNMT3B	76.2003	-1.2001	0.00264991
5611	DNAJC3	406.428	-0.563804	0.00265887
84107	ZIC4	29.4429	-6.44431	0.00273575
60482	SLC5A7	665.853	-0.503743	0.00278043
641516	KC6	63.7565	1.34041	0.00279096
1200	TPP1	196.404	0.683016	0.00289363
84707	BEX2	927.543	-0.599153	0.00308393
6307	MSMO1	826.674	-0.471227	0.00308992
728558	ENTPD1-AS1	33.5032	-1.36837	0.00327021
8487	GEMIN2	116.848	0.930744	0.00346721
6778	STAT6	211.63	0.879236	0.00374321
57626	KLHL1	70.2367	-1.1563	0.00388732
3688	ITGB1	1175.92	-0.275596	0.00390827
282996	RBM20	132.07	-1.33012	0.00418899
57593	EBF4	256.21	-0.566776	0.00435088
10003	NAALAD2	417.932	-0.584476	0.00456521
808	CALM3	7834.21	0.274438	0.00463488
1780	DYNC1I1	443.207	0.451593	0.00501296
9367	RAB9A	56.8013	-1.02049	0.00502794
643224	TUBBP5	41.2747	-3.00611	0.00545109
8929	PHOX2B	16.6336	-6.34219	0.00556934
1471	CST3	322.724	0.614314	0.00594286
4744	NEFH	164.536	0.595162	0.00604995
286204	CRB2	39.4661	-1.33864	0.00609736
11040	PIM2	114.493	0.736296	0.00622601
1770	DNAH9	128.814	-0.783635	0.00644748
445815	PALM2AKAP2	771.02	0.418855	0.00651089
6444	SGCD	181.193	-0.637841	0.00672783
972	CD74	22.4591	1.50925	0.00698544
2637	GBX2	50.4583	-1.09491	0.0070334
92154	MTSS2	1530.13	0.282082	0.00795981
55285	RBM41	198.767	-0.549307	0.00814014
167410	LIX1	32.9728	1.3824	0.00814222
4671	NAIP	344.19	-0.595347	0.00817124
11039	GUSBP14	594.887	-0.434063	0.00832769
4267	CD99	39.6134	-1.39965	0.00860621
645996	NAP1L6P	16.1769	6.22298	0.00911124
5422	POLA1	205.99	0.540148	0.00925236
6134	RPL10	1808.77	-0.351255	0.00942313
311	ANXA11	38.7142	1.78826	0.00973352
222256	CDHR3	214.805	0.656467	0.00982933
285708	LINC00491	44.9201	2.51545	0.00989308
25849	PARM1	1346.55	-0.42747	0.0099458
57722	IGDCC4	656.29	-0.400999	0.0103719
22882	ZHX2	108.626	-0.840058	0.0107209
126432	RINL	24.691	1.81925	0.0107725
6252	RTN1	7072.49	-0.214835	0.0110215
1362	CPD	769.026	-0.331163	0.011746
29944	PNMA3	264.474	0.491528	0.0117508
7402	UTRN	635.734	-0.502	0.0119809
8871	SYNJ2	51.3446	1.10039	0.0130492
2149	F2R	552.744	-0.478626	0.0131355
5649	RELN	1722.95	-0.368833	0.0137369
26030	PLEKHG3	149.014	0.702595	0.0140536
577	ADGRB3	1088.56	-0.324296	0.0144351
71	ACTG1	14122.6	-0.274636	0.0145546
28996	HIPK2	5018.85	-0.262641	0.0147394
55023	PHIP	1586.28	-0.394763	0.0156758
391712	TRIM61	6.65467	-3.30252	0.015857
10580	SORBS1	1684.09	-0.398821	0.0171654
10082	GPC6	334.097	-0.414614	0.0171747
9899	SV2B	3332.48	-0.235779	0.0174739
26038	CHD5	1590.78	-0.396167	0.0181658
7059	THBS3	457.503	0.607803	0.0191688
4038	LRP4	61.1329	-1.5491	0.0195803
266722	HS6ST3	120.969	-0.710856	0.0196083
339479	BRINP3	494.618	-0.449933	0.020338
9761	MLEC	1639.88	-0.29156	0.0213229
7071	KLF10	138.255	0.741495	0.021348
83857	TMTC1	1012.74	-0.321682	0.0225819
79888	LPCAT1	1416.44	-0.409253	0.0237581
10245	TIMM17B	421.851	0.464117	0.0241602
266727	MDGA1	4578.89	0.324896	0.024322
2774	GNAL	1774.6	-0.234749	0.0244516
23765	IL17RA	133.769	0.851592	0.025001
7090	TLE3	2273.22	-0.353859	0.0255011
101927120	LINC02735	23.4575	-2.06148	0.0256252
60	ACTB	13223	-0.270571	0.0258983
51005	AMDHD2	208.507	0.744048	0.0260717
1742	DLG4	3123.79	0.240844	0.0267348
54805	CNNM2	1314.14	-0.271486	0.0270394
10625	IVNS1ABP	1112.7	-0.3035	0.0281094
27091	CACNG5	142.921	1.28994	0.0282739
4189	DNAJB9	359.829	-0.517174	0.0285951
54212	SNTG1	315.227	-0.490132	0.0291071
440173	LINC02893	89.4196	0.770182	0.0326717
57633	LRRN1	1716.04	-0.406042	0.0330474
253738	EBF3	5813.06	0.340736	0.0333363
57619	SHROOM3	94.4841	-0.890555	0.0336607
22905	EPN2	480.183	-0.356588	0.0340689
266917	D21S2088E	36.9681	-1.18184	0.0340923
5139	PDE3A	249.057	-0.83925	0.0367398
2643	GCH1	244.583	-0.537841	0.0368592
23566	LPAR3	61.1132	-1.54664	0.0371686
54082	TSPEAR-AS1	36.9586	1.71274	0.0377284
3750	KCND1	101.039	0.79002	0.0382705
9909	DENND4B	1381.97	0.345767	0.0387514
757	TMEM50B	375.49	-0.560934	0.0393851
2742	GLRA2	1193.13	-0.376943	0.0405756
10154	PLXNC1	398.627	-0.403492	0.0406028
9687	GREB1	2711.54	-0.214191	0.0406501
23753	SDF2L1	61.533	-1.25578	0.0407475
54897	CASZ1	1379.34	-0.369233	0.041083
677	ZFP36L1	6.04949	-3.21977	0.041374
590	BCHE	286.155	-0.485135	0.0414709
79057	PRRG3	143.969	0.657871	0.0444054
8336	H2AC17	134.679	-0.760707	0.044979
4254	KITLG	970.074	0.474816	0.045314
3751	KCND2	247.658	-0.484882	0.0459035
653781	POTEJ	124.154	-0.812138	0.0460543
5137	PDE1C	354.783	-0.500335	0.0468037
4929	NR4A2	28.6881	-1.52722	0.0476473
23670	CEMIP2	1254.92	-0.292579	0.0477153
440686	H3-2	18.5427	1.94719	0.0485428
23671	TMEFF2	1405.42	-0.379073	0.050065
118429	ANTXR2	258.684	-0.531293	0.0502469
1845	DUSP3	897.132	0.290703	0.0526323
8324	FZD7	297.642	-0.732715	0.0527233
64579	NDST4	601.546	-0.59267	0.054059
23475	QPRT	319.59	0.619652	0.0550118
6659	SOX4	4902.29	-0.252104	0.0552982
780776	TVP23A	282.78	0.440993	0.0553771
11173	ADAMTS7	337.964	0.554805	0.0560002
83394	PITPNM3	366.386	0.467782	0.0560386
2897	GRIK1	445.386	0.448824	0.057755
5015	OTX2	32.3566	-5.78211	0.0601269
81566	CSRNP2	2124.12	0.25848	0.0618785
50939	IMPG2	144.966	-0.613269	0.0634104
51337	THEM6	112.191	-0.952289	0.0635783
10723	SLC12A7	542.355	0.547762	0.0645595
84267	C9orf64	21.2064	1.31133	0.0647102
284217	LAMA1	57.6166	-0.937223	0.0663613
894	CCND2	4131.74	0.293549	0.0706628
6546	SLC8A1	2078.24	-0.25653	0.0714647
3257	HPS1	147.426	0.700196	0.072591
10370	CITED2	654.585	-0.341127	0.0735772
677808	SNORA23	411.911	-0.686111	0.0741479
9143	SYNGR3	444.29	-0.479941	0.0745827
1523	CUX1	1131.44	-0.291775	0.0752484
1195	CLK1	965.429	-0.363643	0.0771009
8492	PRSS12	260.558	-0.593366	0.0782063
23008	KLHDC10	1435.02	0.287812	0.0792541
159090	PABIR2	99.7634	0.716016	0.079386
11194	ABCB8	677.121	0.355466	0.0886718
6319	SCD	7032.41	-0.39972	0.0888319
29	ABR	2156.78	0.258339	0.0908119
10299	MARCHF6	4560.31	-0.248777	0.0916868
90627	STARD13	71.2185	0.883908	0.0927665
57540	DISP3	1040.7	0.391993	0.095115
51286	CEND1	289.115	0.469994	0.0961624
221303	FAM162B	72.5523	-0.896526	0.096911
54960	GEMIN8	136.433	-0.597539	0.0975578
26160	IFT172	569.22	0.339419	0.0988193
8463	TEAD2	18.1615	-2.80582	0.0995755
5799	PTPRN2	1294.33	-0.345165	0.102197
9699	RIMS2	1044.87	-0.290013	0.106925
734	OSGIN2	147.51	0.616349	0.113157
6510	SLC1A5	1572.1	0.27485	0.117928
100507043	TUNAR	215.362	0.453208	0.118252
8358	H3C2	6.05958	-2.91629	0.11903
347475	CCDC160	17.2483	1.62426	0.120922
56605	ERO1B	130.208	-0.657919	0.125371
1630	DCC	1329.17	-0.300465	0.125496
9497	SLC4A7	840.704	-0.332486	0.128981
5909	RAP1GAP	646.973	0.35361	0.129242
84206	MEX3B	748.596	-0.318185	0.135056
9746	CLSTN3	2703.18	-0.233487	0.135125
1016	CDH18	464.618	-0.373551	0.135466
5034	P4HB	1600.09	-0.349614	0.139815
9322	TRIP10	35.5981	1.83616	0.150003
10418	SPON1	57.0325	-0.792111	0.150657
3012	H2AC8	1052.84	-0.410325	0.15231
100505881	MAGI2-AS3	442.053	0.495264	0.153337
6656	SOX1	8.77341	-2.54818	0.153467
57348	TTYH1	143.656	-0.687136	0.154668
79834	PEAK1	1283.63	-0.323152	0.161094
791114	PWRN1	26.9763	1.36578	0.163874
57643	ZSWIM5	696.749	-0.308664	0.164446
9619	ABCG1	668.731	-0.348877	0.164635
8969	H2AC11	51.3809	-1.09723	0.165992
197370	NSMCE1	124.015	-0.738177	0.166544
79041	TMEM38A	183.14	0.553121	0.168133
11169	WDHD1	197.885	0.558655	0.171722
57224	NHSL1	534.401	0.437041	0.173461
286	ANK1	1580.96	0.232981	0.180959
29118	DDX25	254.746	0.403638	0.182858
147184	KRT10-AS1	82.9164	0.878218	0.18303
818	CAMK2G	935.432	0.284569	0.184868
55690	PACS1	1512.96	0.232615	0.188725
2250	FGF5	72.5721	-1.08237	0.192215
402117	VWC2L	44.9167	-0.963668	0.193209
7504	XK	73.5604	0.821931	0.197512
29799	YPEL1	179.707	-0.535499	0.198351
730051	ZNF814	453.101	-0.435028	0.205283
550643	NBDY	295.866	0.46536	0.20632
2201	FBN2	6.85194	-3.01156	0.212269
148	ADRA1A	20.4221	-1.70073	0.213288
9516	LITAF	81.705	0.806611	0.213406
4300	MLLT3	289.819	-0.582823	0.216273
7547	ZIC3	38.0204	-3.90215	0.217116
53353	LRP1B	1745.63	-0.263656	0.21935
79071	ELOVL6	1210.27	-0.406478	0.220862
8360	H4C4	318.508	-0.601437	0.221821
1607	DGKB	195.394	-0.607237	0.22684
9324	HMGN3	98.2465	-0.730501	0.22984
29780	PARVB	114.292	0.593866	0.229857
130733	TMEM178A	998.697	-0.312944	0.230483
257019	FRMD3	1020.15	-0.325611	0.238267
2173	FABP7	7.76801	-2.50609	0.239636
7188	TRAF5	183.977	0.609329	0.253324
22996	TTC39A	109.076	0.634707	0.253423
5734	PTGER4	33.673	-1.22808	0.25587
4855	NOTCH4	40.0646	0.990481	0.258143
388524	RPSAP58	197.151	-0.566087	0.258876
6464	SHC1	1140.96	-0.344879	0.261355
9902	MRC2	38.1394	-1.54078	0.264328
10972	TMED10	1610.31	-0.276254	0.265855
6777	STAT5B	467.515	-0.330488	0.266279
4130	MAP1A	5162.02	0.202665	0.267438
400120	SERTM1	17.9293	-1.31253	0.267958
3975	LHX1	818.697	-0.395737	0.285041
1605	DAG1	803.675	-0.294102	0.286935
2103	ESRRB	110.162	0.700199	0.293283
23315	SLC9A8	199.791	0.462934	0.301333
6304	SATB1	842.235	-0.456746	0.306958
79174	CRELD2	301.127	-0.646589	0.309152
5479	PPIB	282.617	-0.475361	0.310275
9849	ZNF518A	819.791	-0.464272	0.310684
8345	H2BC9	44.0795	-1.07432	0.31417
54566	EPB41L4B	328.829	0.376302	0.319337
339761	CYP27C1	183.024	-0.599401	0.32056
134429	STARD4	365.688	-0.604791	0.325403
84502	JPH4	3393.26	0.339482	0.334323
9332	CD163	6.34912	5.56916	0.337814
9929	JOSD1	595.974	0.314498	0.33936
101927957	LINC01572	162.733	-0.787167	0.34171
3778	KCNMA1	923.705	-0.318448	0.347736
165	AEBP1	156.589	0.528118	0.35246
1993	ELAVL2	3368.47	-0.378589	0.357126
642597	AKAIN1	49.8943	1.80472	0.361128
23105	FSTL4	54.5619	-1.09621	0.368782
31	ACACA	3187.59	-0.182591	0.369452
85301	COL27A1	236.348	-1.41318	0.38944
4675	NAP1L3	1445.13	-0.273956	0.3913
161357	MDGA2	749.964	-0.319806	0.391638
85453	TSPYL5	361.349	0.36845	0.39403
347902	AMIGO2	473.707	-0.649691	0.396001
4001	LMNB1	671.458	-0.294472	0.398346
390937	ERFL	80.8904	0.813289	0.39891
4833	NME4	238.724	-0.570709	0.406192
26011	TENM4	4046.31	-0.260845	0.432436
25809	TTLL1	193.636	0.458982	0.432922
201595	STT3B	1220.67	-0.309792	0.439156
55884	WSB2	1360.19	0.268775	0.442666
552889	ATXN7L3B	3409.05	-0.201343	0.446337
2185	PTK2B	142.646	0.575262	0.446806
94122	SYTL5	6.49253	2.88601	0.451258
2743	GLRB	141.108	-0.498616	0.454643
11083	DIDO1	2023.68	-0.224718	0.454977
5866	RAB3IL1	155.607	0.60639	0.465476
6469	SHH	40.5323	1.37213	0.472497
10540	DCTN2	1203.58	0.242791	0.483633
53822	FXYD7	801.347	0.333494	0.496818
3949	LDLR	1100.06	-0.335806	0.503977
6622	SNCA	1091.14	-0.300897	0.510541
10235	RASGRP2	217.838	0.508192	0.51611
8351	H3C4	37.8104	-1.05319	0.524611
1717	DHCR7	648.356	-0.459964	0.524805
10413	YAP1	17.2814	-1.82702	0.553799
7108	TM7SF2	595.401	-0.505169	0.559603
3364	HUS1	271.105	0.528389	0.559662
4478	MSN	135.427	0.624447	0.573984
100506658	OCLN	23.0476	-1.30234	0.582602
64342	HS1BP3	263.007	0.453442	0.5892
1620	BRINP1	821.335	0.306033	0.609322
55125	CEP192	484.966	-0.307293	0.62219
2222	FDFT1	1791.42	-0.248275	0.62721
6907	TBL1X	311.75	-0.367823	0.651678
283028	LOC283028	25.3457	1.27267	0.654107
8224	SYN3	711.721	0.40419	0.659875
23193	GANAB	2032.44	-0.276945	0.674473
4528	MTIF2	202.813	0.509853	0.680429
340533	NEXMIF	680.576	-0.308473	0.685095
166752	FREM3	20.5206	-1.20818	0.697544
1456	CSNK1G3	651.179	-0.354551	0.706994
100505967	LINC00645	65.0831	-1.07905	0.722951
152503	SH3D19	472.871	0.368899	0.729567
11196	SEC23IP	527.859	-0.361606	0.741954
2037	EPB41L2	192.79	0.470714	0.776443
2892	GRIA3	447.943	-0.376164	0.799619
10882	C1QL1	47.2516	0.83039	0.801214
9334	B4GALT5	1511.23	-0.253794	0.802051
1000	CDH2	4117.04	-0.234894	0.820612
257313	UTS2B	349.125	-0.355141	0.842962
205428	DIPK2A	508.805	-0.484818	0.869693
10781	ZNF266	302.06	-0.365363	0.887889
23345	SYNE1	4179.09	-0.293448	0.907506
148254	ZNF555	317.617	-0.435178	0.916343
23129	PLXND1	33.9975	1.41702	0.922363
85450	ITPRIP	98.3332	-0.807016	0.947739
18	ABAT	486.149	0.345448	0.951583
64764	CREB3L2	340.718	-0.388327	0.951707
7060	THBS4	121.737	-0.7181	0.971699
90167	FRMD7	21.2784	1.85917	0.97242
4915	NTRK2	2158.58	-0.286931	0.97807
7802	DNALI1	218.352	0.466724	0.990545
100506714	NUP50-DT	143.207	0.596375	0.997061
9185	REPS2	135.069	-0.560419	1
344148	NCKAP5	63.7388	-0.798079	1
1006	CDH8	710.317	-0.32599	1
93664	CADPS2	57.8996	0.834345	1
5095	PCCA	338.924	-0.383451	1
79817	MOB3B	841.596	-0.349818	1
2734	GLG1	3482.83	-0.176768	1
6430	SRSF5	1322.55	-0.233276	1
55335	NIPSNAP3B	88.0073	0.821677	1
1871	E2F3	399.775	-0.378375	1
10659	CELF2	924.335	0.367142	1
22933	SIRT2	688.327	0.29372	1
63908	NAPB	3363.37	0.201448	1
9415	FADS2	2955.78	-0.263224	1
1282	COL4A1	47.6339	-0.880578	1
56987	BBX	866.971	-0.357271	1
114785	MBD6	595.474	0.345923	1
8350	H3C1	32.6124	-1.15422	1
4430	MYO1B	984.56	-0.302111	1
57669	EPB41L5	637.766	-0.296136	1
55020	TTC38	63.2296	0.777684	1
5829	PXN	773.458	0.355463	1
8789	FBP2	15.0252	4.36877	1
115207	KCTD12	1302.86	-0.315594	1
57716	PRX	50.5822	0.950246	1
4241	MELTF	348.9	0.452598	1
11093	ADAMTS13	268.006	0.520807	1
440730	TRIM67	1310.94	0.240813	1
100289274	DNAJC3-DT	83.5848	-0.762993	1
283683	LOC283683	40.5747	1.22552	1
51726	DNAJB11	728.726	-0.387884	1
2788	GNG7	201.626	-0.481588	1
2893	GRIA4	1439.45	-0.245824	1
4685	NCAM2	1107.73	-0.291622	1
477	ATP1A2	4.06341	-3.28078	1
51454	GULP1	46.2961	-1.06004	1
8269	TMEM187	39.7156	-1.00715	1
5654	HTRA1	38.4118	-1.05553	1
1272	CNTN1	5484.22	-0.299348	1
128077	LIX1L	281.181	-0.380424	1
442213	PTCHD4	52.6785	-0.839904	1
23598	PATZ1	1136.19	-0.261805	1
153579	BTNL9	215.477	-0.499539	1
63895	PIEZO2	1130.16	-0.460993	1
57561	ARRDC3	532.619	-0.823718	1
57608	JCAD	14.5395	1.71721	1
10643	IGF2BP3	509.747	-0.358325	1
161176	SYNE3	102.549	0.599569	1
84996	URB1-AS1	9.17521	2.21918	1
92521	SPECC1	959.371	-0.240851	1
113246	C12orf57	764.436	-0.325837	1
3916	LAMP1	1406.25	0.223044	1
3964	LGALS8	497.557	0.383429	1
7111	TMOD1	76.588	-0.749434	1
2820	GPD2	410.757	0.37288	1
777	CACNA1E	1743.21	0.267606	1
55534	MAML3	1508.85	-0.21317	1
57451	TENM2	1363.3	-0.289122	1
57698	SHTN1	885.654	0.324986	1
22836	RHOBTB3	642.671	-0.300512	1
9498	SLC4A8	2554.25	-0.178996	1
55258	THNSL2	141.021	0.524102	1
23158	TBC1D9	1606.53	-0.20101	1
84966	IGSF21	82.0397	0.773179	1
90594	ZNF439	158.741	0.675734	1
196463	PLBD2	770.385	0.304877	1
51309	ARMCX1	544.269	0.318101	1
111216286	LINC02575	20.7128	2.00158	1
2549	GAB1	269.477	-0.481771	1
440026	TMEM41B	543.082	-0.303244	1
84181	CHD6	1443.19	-0.234832	1
1112	FOXN3	844.149	0.286962	1
8346	H2BC10	12.9087	-1.60897	1
222546	RFX6	37.7069	-0.868943	1
348980	HCN1	358.423	0.410395	1
79650	USB1	433.865	0.331453	1
57553	MICAL3	1949.43	0.257076	1
5052	PRDX1	676.794	0.298493	1
147741	ZNF560	123.768	-1.17061	1
84465	MEGF11	214.435	-0.486328	1
23705	CADM1	3882.53	-0.245049	1
728485	LOC728485	37.7375	-1.14731	1
55084	SOBP	2169.48	-0.239028	1
773	CACNA1A	1342.56	0.325967	1
6230	RPS25	388.271	-0.359294	1
1284	COL4A2	487.391	-0.494352	1
4753	NELL2	1917.44	-0.253076	1
22986	SORCS3	367.161	-0.398762	1
57597	BAHCC1	1951.65	-0.308328	1
10317	B3GALT5	153.545	-0.809685	1
1261	CNGA3	233.797	0.608567	1
3749	KCNC4	219.685	-0.484878	1
8338	H2AC20	302.006	-0.487304	1
84255	SLC37A3	722.3	-0.242808	1
25798	BRI3	494.55	0.324502	1
10742	RAI2	133.978	0.462974	1
9211	LGI1	22.9883	1.54512	1
134111	UBE2QL1	1330.87	0.242271	1
84441	MAML2	306.704	0.496583	1
10717	AP4B1	212.869	0.427104	1
341640	FREM2	7.95963	-2.24612	1
1822	ATN1	3428.12	0.218149	1
79567	RIPOR1	1320.97	0.260024	1
22883	CLSTN1	4244.9	-0.233901	1
6445	SGCG	56.8593	0.762021	1
51171	HSD17B14	10.8138	1.99745	1
80176	SPSB1	116.949	0.571785	1
4760	NEUROD1	8.78873	2.13261	1
284233	CYP4F35P	15.51	-1.30674	1
692148	SCARNA10	2175.74	-0.313731	1
57476	GRAMD1B	289.366	0.422861	1
10263	CDK2AP2	220.714	-0.471843	1
440910	LOC440910	89.9022	-0.950776	1
6897	TARS1	2180.84	0.235815	1
163175	LGI4	88.1543	0.822162	1
25769	SLC24A2	135.542	-0.815999	1
79763	ISOC2	94.7494	-0.735589	1
5579	PRKCB	1362.64	0.204814	1
23392	ECPAS	1909.33	0.194261	1
653080	GUSBP16	562.655	-0.419334	1
8913	CACNA1G	88.6328	0.837533	1
4217	MAP3K5	139.11	-0.588251	1
113201	GOLM2	1315.35	-0.243081	1
1756	DMD	203.185	0.507092	1
23461	ABCA5	569.816	0.347753	1
5158	PDE6B	100.084	0.596901	1
131566	DCBLD2	2230.94	-0.196407	1
10207	PATJ	307.569	-0.368906	1
6522	SLC4A2	425.974	-0.422816	1
9197	SLC33A1	339.208	-0.35791	1
28982	FLVCR1	600.526	-0.279162	1
149076	ZNF362	805.551	-0.263651	1
1258	CNGB1	520.027	-0.343236	1
57495	NWD2	387.569	-0.424364	1
8353	H3C6	215.587	-0.489013	1
57484	RNF150	2031.63	-0.196818	1
9331	B4GALT6	269.091	-0.359889	1
55653	BCAS4	677.955	-0.461955	1
4591	TRIM37	930.852	0.242675	1
54413	NLGN3	540.885	-0.244338	1
80790	CMIP	2982.76	0.149905	1
56853	CELF4	2028.76	-0.193926	1
1265	CNN2	8.36131	-1.81126	1
729305	LINC02714	4.51522	-2.56979	1
53947	A4GALT	31.9539	1.09508	1
28964	GIT1	1422.29	0.265191	1
339535	LINC01139	76.5088	-4.6879	1
388561	ZNF761	141.315	0.611026	1
27044	SND1	1327.72	-0.254277	1
6281	S100A10	62.6538	0.831609	1
56311	ANKRD7	16.3104	4.62529	1
145407	ARMH4	581.481	-0.264484	1
55890	GPRC5C	247.362	-0.469598	1
79921	TCEAL4	438.324	0.320838	1
644150	WIPF3	200.736	0.551548	1
51084	CRYL1	41.0783	-0.850365	1
3009	H1-5	4.98189	-2.37689	1
54623	PAF1	402.207	0.314094	1
8927	BSN	3875.95	0.187361	1
23020	SNRNP200	3129.6	-0.181949	1
101929563	LOC101929563	92.289	-0.833175	1
1820	ARID3A	794.911	-0.309212	1
27345	KCNMB4	426.752	-0.349166	1
400961	PAIP2B	302.229	-0.378809	1
1602	DACH1	1477.35	-0.322712	1
412	STS	433.785	-0.297042	1
7704	ZBTB16	84.6078	-0.657955	1
64084	CLSTN2	5718.21	-0.207538	1
80213	TM2D3	492.711	-0.28508	1
10970	CKAP4	971.825	-0.281749	1
11346	SYNPO	56.0651	0.927359	1
3930	LBR	466.681	-0.272977	1
2746	GLUD1	693.514	0.297822	1
2731	GLDC	107.198	-0.822334	1
2907	GRINA	1296.55	0.220796	1
84418	CYSTM1	176.483	0.483431	1
146713	RBFOX3	1075.06	0.287982	1
88	ACTN2	32.6888	0.967619	1
152756	FAM218A	33.7929	-0.949599	1
10516	FBLN5	14.9255	1.64734	1
6925	TCF4	187.479	-0.484352	1
7474	WNT5A	41.915	-1.30385	1
2048	EPHB2	1710.04	-0.228604	1
23251	MINAR1	470.897	-0.307039	1
80254	CEP63	217.494	0.425734	1
64218	SEMA4A	133.607	0.501281	1
6489	ST8SIA1	2866.17	0.220059	1
56143	PCDHA5	161.116	-0.703859	1
23086	EXPH5	20.3897	1.2787	1
1808	DPYSL2	13359.6	-0.16597	1
5359	PLSCR1	9.28807	2.32345	1
51655	RASD1	57.7606	0.896832	1
6830	SUPT6H	1730.75	0.176911	1
10525	HYOU1	5176.06	-0.34558	1
8497	PPFIA4	237.951	0.385205	1
64215	DNAJC1	159.099	-0.512212	1
10090	UST	124.371	0.700358	1
22938	SNW1	389.151	0.357117	1
8091	HMGA2	61.0451	-3.29612	1
115294	PCMTD1	598.516	-0.30024	1
11328	FKBP9	350.336	0.333393	1
4793	NFKBIB	82.1726	0.710625	1
102724105	ZNF528-AS1	150.034	-0.575987	1
7091	TLE4	612.704	-0.24966	1
6833	ABCC8	318.942	0.402733	1
91	ACVR1B	1695.42	-0.222755	1
1186	CLCN7	1182.49	0.288357	1
94274	PPP1R14A	13.9756	1.73347	1
4345	CD200	1121.45	-0.295009	1
11343	MGLL	44.7044	0.89498	1
28951	TRIB2	3021.66	0.202734	1
54840	APTX	330.469	0.390097	1
8623	ASMTL	297.308	-0.569488	1
154215	NKAIN2	223.404	-0.445276	1
57537	SORCS2	1644.97	0.261145	1
7037	TFRC	660.095	-0.279882	1
154796	AMOT	244.634	-0.357334	1
64399	HHIP	150.414	-0.516638	1
22928	SEPHS2	692.073	0.311643	1
5269	SERPINB6	207.086	0.404339	1
6184	RPN1	1686.96	-0.209137	1
1821	DRP2	42.8191	0.819759	1
22948	CCT5	2092.37	0.188486	1
11149	BVES	59.7329	0.770978	1
196792	FAM24B	9.32617	-1.95688	1
56886	UGGT1	1792.45	-0.211629	1
3157	HMGCS1	4302.87	-0.318391	1
170082	TCEANC	44.1057	-0.828731	1
342979	PALM3	102.942	0.620864	1
256281	NUDT14	270.195	0.542084	1
548596	CKMT1A	220.355	0.378276	1
134	ADORA1	70.6516	0.675042	1
139065	SLITRK4	77.2859	-0.595803	1
8110	DPF3	158.226	-0.54937	1
6277	S100A6	6.75046	2.04377	1
84504	NKX6-2	17.9674	-1.29669	1
2121	EVC	290.629	0.420863	1
7062	TCHH	23.571	1.32369	1
57468	SLC12A5	361.52	0.303346	1
8828	NRP2	1103.2	0.282179	1
2323	FLT3LG	9.9576	1.91084	1
2889	RAPGEF1	2193.61	0.186378	1
154075	SAMD3	87.2079	-0.815272	1
257218	SHPRH	716.745	-0.245901	1
90624	LYRM7	364.67	0.370803	1
3797	KIF3C	4830.81	0.198101	1
58516	SINHCAF	278.027	-0.400395	1
347731	LRRTM3	246.357	-0.351738	1
27346	TMEM97	281.088	-0.459507	1
8368	H4C13	4.24132	-2.65142	1
89781	HPS4	620.06	0.262896	1
162972	ZNF550	141.456	0.490803	1
11041	B4GAT1	885.713	-0.284314	1
400499	LOC400499	12.7738	1.7599	1
200150	PLD5	89.7311	-0.665212	1
57649	PHF12	711.924	-0.222087	1
1615	DARS1	329.46	0.337178	1
201163	FLCN	1009.48	0.278968	1
55964	SEPTIN3	5167.42	0.179317	1
23281	MTUS2	812.073	-0.246077	1
196740	VSTM4	307.109	-0.383021	1
8349	H2BC21	413.853	-0.377856	1
55672	NBPF1	788.131	-0.222829	1
5737	PTGFR	39.3131	-0.801501	1
5184	PEPD	432.331	0.332621	1
121274	ZNF641	666.512	0.234536	1
8357	H3C10	62.9827	-0.754752	1
1159	CKMT1B	299.375	0.314328	1
85417	CCNB3	17.8299	1.3353	1
9957	HS3ST1	102.912	0.545333	1
26528	DAZAP1	836.34	0.278976	1
221421	RSPH9	40.1108	0.963928	1
27238	GPKOW	229.783	0.410283	1
8715	NOL4	404.433	-0.301562	1
2444	FRK	88.6273	0.768797	1
5992	RFX4	18.5255	-1.45936	1
7511	XPNPEP1	673.626	0.29159	1
56999	ADAMTS9	30.5436	-1.87422	1
2074	ERCC6	748.707	-0.251627	1
1209	CLPTM1	1190	-0.200489	1
130074	FAM168B	2254.14	0.178138	1
114800	CCDC85A	233.772	-0.35219	1
253782	CERS6	1356.48	-0.255706	1
92	ACVR2A	1456.7	-0.220227	1
6509	SLC1A4	2376.62	-0.185541	1
9399	STOML1	419.011	0.332674	1
64858	DCLRE1B	134.624	0.465997	1
5091	PC	196.649	-0.428916	1
53942	CNTN5	935.42	-0.29606	1
55536	CDCA7L	3.09737	-4.72518	1
7050	TGIF1	27.6822	-1.742	1
63827	BCAN	53.8002	0.940466	1
89848	FCHSD1	224.765	0.40153	1
7791	ZYX	608.735	0.296775	1
51520	LARS1	2119.26	0.176776	1
387646	LRRC37A6P	34.8403	-0.905491	1
8361	H4C6	97.2567	-0.6266	1
90668	CARMIL3	1411.35	0.241013	1
80731	THSD7B	1009.6	-0.232561	1
23127	COLGALT2	324.462	-0.32295	1
2182	ACSL4	1845.38	-0.261917	1
284656	EPHA10	342.415	-0.335903	1
124961	ZFP3	95.9168	0.502961	1
4255	MGMT	62.7784	0.783477	1
10956	OS9	1788.48	-0.244562	1
84436	ZNF528	601.074	-0.392535	1
8906	AP1G2	494.528	0.322379	1
152926	PPM1K	833.782	-0.213897	1
59269	HIVEP3	739.585	-0.294526	1
1958	EGR1	267.937	0.410798	1
139818	DOCK11	660.905	0.256961	1
5079	PAX5	92.2836	0.654892	1
64762	GAREM1	613.803	-0.329658	1
5757	PTMA	1343.25	-0.338405	1
84680	ACCS	55.3971	0.845847	1
334	APLP2	2808.17	-0.209869	1
4582	MUC1	99.6696	0.701938	1
10371	SEMA3A	190.12	-0.570516	1
5024	P2RX3	3717.07	-0.265596	1
221833	SP8	8.76994	-3.92628	1
345557	PLCXD3	272.154	-0.436591	1
26507	CNNM1	131.495	0.446493	1
9162	DGKI	1566.39	0.214209	1
7153	TOP2A	7.7595	-1.86634	1
65084	TMEM135	357.343	-0.361719	1
80020	FOXRED2	336.681	0.294148	1
102723360	LOC102723360	212.933	-0.463778	1
100128553	CTAGE4	16.4189	1.48718	1
121512	FGD4	840.896	-0.319769	1
117154	DACH2	411.528	-0.291666	1
8356	H3C12	31.0984	-0.929608	1
8842	PROM1	22.4568	-1.64512	1
401548	SNX30	1720.16	0.20665	1
3636	INPPL1	350.909	-0.370276	1
2872	MKNK2	970.883	0.24058	1
6692	SPINT1	12.1666	1.39723	1
11221	DUSP10	752.036	-0.310231	1
401106	LINC00884	117.908	0.482837	1
375056	MIA3	1357.08	-0.211912	1
41	ASIC1	1709.44	0.239614	1
54437	SEMA5B	782.89	-0.281451	1
283131	NEAT1	1641.27	0.508331	1
3959	LGALS3BP	516.38	-0.323695	1
326624	RAB37	9.33557	1.69333	1
50814	NSDHL	199.503	-0.393393	1
492	ATP2B3	811.328	-0.299829	1
7020	TFAP2A	50.3875	-1.61229	1
84447	SYVN1	718.508	-0.253751	1
648	BMI1	229.947	-0.429626	1
51761	ATP8A2	4365.01	0.170524	1
610	HCN2	472.123	-0.324322	1
375323	LHFPL4	1155.72	-0.260394	1
220382	FAM181B	151.574	0.515147	1
8343	H2BC7	113.585	-0.571196	1
9427	ECEL1	84.9017	-0.739134	1
5270	SERPINE2	311.937	0.320671	1
81631	MAP1LC3B	2767.58	0.282467	1
85352	SHISAL1	702.274	0.273345	1
85416	ZIC5	41.3892	-4.24216	1
25946	ZNF385A	121.72	0.501019	1
57613	FAM234B	954.106	-0.187582	1
3097	HIVEP2	1359.52	0.237823	1
25834	MGAT4C	1140.45	-0.5488	1
116984	ARAP2	38.5879	0.9285	1
2530	FUT8	688.931	-0.216724	1
5331	PLCB3	321.877	0.494792	1
221491	SMIM29	186.73	0.391435	1
9355	LHX2	26.6884	0.861903	1
65260	COA7	477.842	0.271576	1
54661	PCDHB17P	61.4907	-0.804692	1
387590	TPTEP1	46.0918	0.840166	1
5865	RAB3B	1661.52	0.279831	1
50807	ASAP1	1476.82	0.289449	1
389941	C1QL3	46.6097	-0.73589	1
6400	SEL1L	3085.56	-0.246064	1
2053	EPHX2	124.558	0.555722	1
3422	IDI1	658.424	-0.26429	1
1974	EIF4A2	2853.63	-0.183366	1
84720	PIGO	184.264	0.404007	1
56670	SUCNR1	10.3855	-2.03404	1
79864	JHY	171.286	0.432426	1
9922	IQSEC1	1623.82	0.15938	1
348094	ANKDD1A	121.665	0.434808	1
23191	CYFIP1	292.045	0.325524	1
401720	FIGNL2	606.585	-0.327816	1
221002	RASGEF1A	14.732	1.17427	1
6664	SOX11	7176.13	-0.164424	1
123	PLIN2	24.4169	0.958687	1
387680	WASHC2A	892.007	0.245697	1
440915	POTEKP	29.2457	-0.942132	1
2118	ETV4	400.317	0.345303	1
54328	GPR173	1214.35	-0.255535	1
113675	SDSL	19.6672	1.2756	1
3745	KCNB1	1456.86	-0.217631	1
9177	HTR3B	3.8597	-4.55315	1
5575	PRKAR1B	701.697	0.394203	1
3840	KPNA4	1316.35	0.224074	1
147040	KCTD11	103.161	-0.500101	1
401474	SAMD12	207.999	0.402093	1
56339	METTL3	484.119	-0.273265	1
5058	PAK1	1416.23	0.206284	1
7003	TEAD1	151.572	0.39416	1
79955	PDZD7	89.8251	0.661839	1
23788	MTCH2	970.081	0.223211	1
9559	VPS26A	525.631	0.328092	1
79874	RABEP2	103.319	0.611674	1
2494	NR5A2	623.84	-0.378895	1
4170	MCL1	1284.69	-0.232952	1
57486	NLN	1191.75	0.243877	1
84873	ADGRG7	19.3717	-1.84754	1
113146	AHNAK2	590.033	-0.359649	1
64121	RRAGC	384.1	0.338266	1
54407	SLC38A2	4201.4	-0.261199	1
7678	ZNF124	623.447	-0.305656	1
8471	IRS4	62.0782	-0.609288	1
79710	MORC4	70.2453	-0.604491	1
80312	TET1	1135.1	-0.316934	1
6667	SP1	514.115	-0.327265	1
56099	PCDHGB7	184.881	-0.509927	1
286122	LINC02904	3.48687	3.51839	1
90411	MCFD2	992.304	-0.2684	1
1525	CXADR	2575.03	-0.308573	1
84514	GHDC	28.9056	1.00414	1
8706	B3GALNT1	698.522	0.276037	1
114991	ZNF618	1409	-0.168082	1
491	ATP2B2	262.031	0.358836	1
9255	AIMP1	248.429	0.405874	1
10042	HMGXB4	186.935	-0.432818	1
283149	BCL9L	641.97	0.242153	1
7280	TUBB2A	2664.99	0.208145	1
101928492	OR2A1-AS1	22.2018	1.37617	1
11236	RNF139	340.96	-0.391713	1
2619	GAS1	17.9451	-1.25843	1
256355	RPS2P32	14.6046	-1.55339	1
5701	PSMC2	565.998	0.243228	1
133619	PRRC1	595.617	-0.235788	1
7190	HSP90B2P	161.16	-0.602343	1
55328	RNLS	53.0175	0.725597	1
80115	BAIAP2L2	59.5229	0.772967	1
84516	DCTN5	2413.32	0.18208	1
246243	RNASEH1	762.521	0.21337	1
8464	SUPT3H	129.462	-0.449093	1
55128	TRIM68	110.37	-0.556965	1
100287592	LINC02106	31.7386	-0.784111	1
7710	ZNF154	1035.39	0.21309	1
6566	SLC16A1	489.823	-0.287999	1
113802	HENMT1	93.3953	0.55527	1
2890	GRIA1	243.149	0.408768	1
651302	ZKSCAN8P1	43.5255	0.928001	1
26137	ZBTB20	628.632	-0.366316	1
7431	VIM	1188.48	-0.369064	1
58158	NEUROD4	39.6638	-0.95536	1
100132708	CYP4F30P	59.3647	-0.890833	1
100505854	APTR	135.538	-0.504761	1
353500	BMP8A	92.6041	-0.570418	1
646892	SH2D7	68.2642	-0.650836	1
132158	GLYCTK	42.0504	0.766127	1
57060	PCBP4	3729.86	-0.185393	1
79269	DCAF10	483.009	0.276398	1
79953	SYNDIG1	46.356	-0.780967	1
203547	VMA21	1032.46	-0.311651	1
528	ATP6V1C1	1224.39	0.218529	1
1316	KLF6	760.534	0.242176	1
780529	LOC780529	85.6451	-0.649273	1
57216	VANGL2	2567.62	-0.21014	1
83877	TM2D2	372.423	-0.322657	1
150465	TTL	1053.81	0.204467	1
29953	TRHDE	78.5306	-0.533947	1
2316	FLNA	1866.17	-0.278004	1
22897	CEP164	700.088	0.237505	1
64843	ISL2	224.821	-0.370233	1
90987	ZNF251	461.783	0.250048	1
284307	ZIK1	248.633	-0.376369	1
304	ANXA2P2	287.76	0.338629	1
123041	SLC24A4	95.3553	0.957994	1
80022	MYO15B	146.752	0.471732	1
317772	H2AC21	56.7415	-0.79147	1
285888	CNPY1	54.7422	-0.994224	1
57709	SLC7A14	439.452	0.245837	1
5066	PAM	1233.33	-0.20176	1
7204	TRIO	4917.44	0.134953	1
57209	ZNF248	344.215	-0.304312	1
123096	SLC25A29	1506.34	-0.235024	1
79810	PTCD2	246.907	0.36569	1
57418	WDR18	336.373	0.367828	1
7551	ZNF3	445.098	-0.276362	1
3164	NR4A1	98.7571	0.518565	1
10160	FARP1	3192	0.129195	1
113730	KLHDC7B	64.3314	-0.703674	1
3321	IGSF3	1371.49	-0.21856	1
4168	MCF2	42.1502	0.653922	1
6084	RNY1	162.305	-0.604119	1
50859	SPOCK3	230.893	-0.398484	1
57574	MARCHF4	593.177	-0.26012	1
7770	ZNF227	155.334	-0.433363	1
29842	TFCP2L1	5.54146	2.65052	1
25792	CIZ1	1279.97	0.16987	1
7178	TPT1	2768.73	-0.168242	1
64432	MRPS25	924.39	0.231707	1
29775	CARD10	44.8163	0.749719	1
5991	RFX3	989.369	-0.291281	1
57192	MCOLN1	225.684	0.381595	1
389792	IER5L	478.722	0.305762	1
388523	ZNF728	14.966	1.09483	1
2045	EPHA7	409.384	-0.338784	1
5324	PLAG1	52.2954	-0.881408	1
100505738	MIR4458HG	16.6434	-3.54869	1
23550	PSD4	22.8986	0.935056	1
60674	GAS5	803.661	-0.285449	1
5589	PRKCSH	1627.81	-0.221654	1
10388	SYCP2	25.968	-0.888452	1
26002	MOXD1	32.8306	-0.775157	1
2104	ESRRG	196.277	-0.422123	1
535	ATP6V0A1	4356.61	-0.148371	1
26154	ABCA12	11.7828	-1.23139	1
10795	ZNF268	454.413	-0.276691	1
8911	CACNA1I	361.613	0.312094	1
22821	RASA3	772.666	0.227056	1
27339	PRPF19	980.115	0.209162	1
158038	LINGO2	355.287	-0.344445	1
8455	ATRN	1989.86	-0.156626	1
11158	RABL2B	549.534	0.262424	1
728377	ARHGEF34P	7.08683	2.12857	1
79707	NOL9	760.831	0.230077	1
55273	TMEM100	74.4968	-0.984832	1
7543	ZFX	496.496	-0.273067	1
402665	IGLON5	862.863	-0.180426	1
171423	PDIA3P1	242.941	-0.433312	1
5532	PPP3CB	1408.46	0.187014	1
7025	NR2F1	14.7985	-1.30932	1
5069	PAPPA	1233.66	-0.218936	1
54862	CC2D1A	784.723	0.250592	1
55205	ZNF532	2065.21	-0.210073	1
1813	DRD2	532.615	-0.229687	1
6782	HSPA13	1541.35	-0.249665	1
4052	LTBP1	29.717	-1.00516	1
4199	ME1	236.671	0.377717	1
3693	ITGB5	15.4236	-1.46379	1
29801	ZDHHC8	572.243	0.293866	1
10361	NPM2	179.356	0.396609	1
347252	IGFBPL1	1537.89	-0.246398	1
56101	PCDHGB5	127.383	0.507444	1
966	CD59	656.526	-0.2258	1
51752	ERAP1	447.353	-0.245009	1
79957	PAQR6	75.1784	-0.576889	1
23220	DTX4	1771.66	0.182015	1
55311	ZNF444	375.456	0.421461	1
728393	USP17L27	8.98342	4.11573	1
51421	AMOTL2	759.728	-0.269682	1
90060	CCDC120	273.734	0.32081	1
10335	IRAG1	21.004	1.14445	1
3437	IFIT3	7.77616	-1.71574	1
130162	CLHC1	147.022	0.42413	1
23450	SF3B3	1884.55	-0.155997	1
54798	DCHS2	513.651	-0.252427	1
22837	COBLL1	85.0254	0.764625	1
653082	ZDHHC11B	259.755	0.354559	1
114879	OSBPL5	672.432	0.261281	1
401577	CD99P1	8.05567	-2.27423	1
100874222	OBI1-AS1	35.3962	-1.0405	1
6159	RPL29	487.448	-0.267255	1
58528	RRAGD	519.065	0.280995	1
134829	CLVS2	632.979	-0.257634	1
285093	RTP5	4.33423	2.38116	1
3107	HLA-C	39.9051	-0.863763	1
110806273	SLC5A4-AS1	555.042	-0.230178	1
10509	SEMA4B	303.052	-0.290525	1
85358	SHANK3	900.531	0.269759	1
6867	TACC1	792.704	0.203207	1
6206	RPS12	783.491	-0.237963	1
51363	CHST15	573.826	-0.312845	1
8440	NCK2	640.558	0.248605	1
1996	ELAVL4	1514.5	-0.290977	1
23180	RFTN1	83.9971	0.496716	1
254065	BRWD3	969.556	-0.286324	1
5550	PREP	516.263	0.261865	1
3383	ICAM1	3.46347	3.29792	1
29128	UHRF1	5.34874	-2.35336	1
2029	ENSA	1051.69	-0.178594	1
222008	VSTM2A	1245.78	-0.222268	1
53358	SHC3	1681.29	-0.192208	1
56142	PCDHA6	190.334	-0.423314	1
153478	PLEKHG4B	70.1491	0.717202	1
6432	SRSF7	814.506	0.197318	1
646405	TPTE2P1	107.79	0.498839	1
642938	INSYN2A	140.013	0.36187	1
9348	NDST3	121.76	-0.427669	1
150244	ZDHHC8P1	258.284	0.358121	1
5426	POLE	585.639	0.240735	1
104	ADARB1	1144.16	0.174475	1
1360	CPB1	11.4124	-1.40969	1
51765	STK26	32.1075	0.914088	1
8425	LTBP4	238.581	0.384761	1
10043	TOM1	315.744	0.34279	1
56895	AGPAT4	1577.43	-0.170119	1
440482	ANKRD20A5P	29.3658	-0.834491	1
79634	SCRN3	293.869	0.351075	1
101929550	LOC101929550	5.95254	4.28905	1
157285	PRAG1	99.0252	0.581889	1
5099	PCDH7	2201.54	-0.202629	1
1004	CDH6	198.229	-0.370883	1
2171	FABP5	415.019	0.286094	1
9451	EIF2AK3	233.149	-0.343433	1
1102	RCBTB2	259.715	0.335308	1
253039	CUTALP	399.167	0.265094	1
2058	EPRS1	2608.29	0.144739	1
467	ATF3	286.133	0.308411	1
90768	TENM3-AS1	24.5102	-1.0768	1
90161	HS6ST2	212.822	0.316104	1
170425	LINC00858	27.6133	1.31275	1
657	BMPR1A	449.922	-0.271676	1
219982	OR5A1	42.11	-1.60687	1
55366	LGR4	327.177	-0.337344	1
6328	SCN3A	2805.9	-0.168274	1
126282	TNFAIP8L1	57.9283	-0.781031	1
54843	SYTL2	31.4057	-0.800294	1
9670	IPO13	717.565	0.237643	1
3131	HLF	31.1961	0.98332	1
8761	PABPC4	989.771	-0.196578	1
150946	GAREM2	1743.08	0.258276	1
100506622	LINC00540	8.35286	4.0415	1
284615	ANKRD34A	86.552	0.52473	1
64093	SMOC1	4.36995	-2.00584	1
83539	CHST9	223.904	-0.406647	1
200933	FBXO45	594.111	0.246482	1
27253	PCDH17	2665.75	-0.187959	1
135114	HINT3	747.071	0.263691	1
55824	PAG1	1434.16	0.207979	1
10098	TSPAN5	703.699	-0.188011	1
221914	GPC2	2048.47	-0.331542	1
10644	IGF2BP2	982.392	-0.190191	1
100506334	LINC00649	22.5909	1.12727	1
57291	DANCR	233.289	-0.362763	1
284521	OR2L13	34.2175	-0.795238	1
100996693	SPEGNB	8.57149	2.67966	1
5565	PRKAB2	688.108	0.307461	1
6423	SFRP2	4.53791	-2.00694	1
4018	LPA	45.3248	0.733428	1
5999	RGS4	155.704	0.629244	1
9482	STX8	145.703	0.430213	1
4774	NFIA	477.705	-0.35029	1
9704	DHX34	423.67	0.263709	1
2846	LPAR4	36.5467	-0.935917	1
100129917	LOC100129917	121.01	-0.460742	1
100874260	UBE2CP5	52.7941	-0.75045	1
114757	CYGB	239.605	0.415735	1
10129	FRY	2722.07	-0.202557	1
64750	SMURF2	660.068	-0.22979	1
63929	XPNPEP3	247.328	0.335204	1
79026	AHNAK	7.05583	-1.84844	1
23231	SEL1L3	125.692	0.42713	1
3106	HLA-B	76.2305	-0.504286	1
151174	LINC02610	47.7529	0.66979	1
56256	SERTAD4	261.073	0.446574	1
238	ALK	168.245	-0.423018	1
9289	ADGRG1	1089.83	-0.188654	1
7465	WEE1	116.478	-0.485567	1
23240	TMEM131L	362.994	-0.313151	1
55700	MAP7D1	3589.92	-0.2187	1
54429	TAS2R5	18.3471	-1.16112	1
56123	PCDHB13	208.841	-0.439854	1
7311	UBA52	1536.6	-0.190842	1
10808	HSPH1	1648.59	0.219511	1
151835	CPNE9	110.608	0.574044	1
256435	ST6GALNAC3	177.723	-0.367373	1
339044	PKD1P1	2083.97	0.250734	1
10376	TUBA1B	3304.37	0.222085	1
55915	LANCL2	666.691	-0.24797	1
124935	SLC43A2	317.665	-0.371627	1
157807	CLVS1	156.879	-0.383578	1
9703	KIAA0100	2101.78	0.153607	1
80314	EPC1	984.893	-0.200926	1
729665	CCDC175	31.9765	-0.79497	1
728310	GOLGA6L7	22.6798	1.07861	1
165918	RNF168	468.385	0.257692	1
79365	BHLHE41	49.3566	0.899422	1
55359	STYK1	7.03751	1.52417	1
57018	CCNL1	566.962	-0.269299	1
57795	BRINP2	215.663	-0.355889	1
55532	SLC30A10	249.988	-0.285607	1
171546	SPTSSA	207.58	-0.399458	1
8996	NOL3	103.399	0.534771	1
58499	ZNF462	2938.3	-0.217952	1
80034	CSRNP3	1855.34	-0.224237	1
9491	PSMF1	1117.52	0.176642	1
79776	ZFHX4	288.082	0.386325	1
5451	POU2F1	978.577	-0.207009	1
81706	PPP1R14C	66.135	0.591094	1
57549	IGSF9	146.873	-0.427195	1
81846	SBF2	1065.48	-0.256637	1
10507	SEMA4D	1426.68	-0.174253	1
135152	B3GAT2	267.059	0.315346	1
55526	DHTKD1	450.056	-0.251888	1
11033	ADAP1	698.503	0.276582	1
3767	KCNJ11	69.7688	0.587881	1
9751	SNPH	1009.19	0.229941	1
29887	SNX10	159.943	0.387255	1
152831	KLB	62.8058	-0.579326	1
4883	NPR3	29.8625	-1.18024	1
85379	KIAA1671	636.663	0.234547	1
5498	PPOX	303.561	-0.364875	1
57469	PNMA8B	324.493	0.371305	1
392255	GDF6	13.073	-1.49804	1
25930	PTPN23	1275.16	0.179599	1
100133941	CD24	2486.17	-0.247	1
27143	PALD1	87.3106	0.50556	1
10778	ZNF271P	412.038	0.330885	1
10084	PQBP1	486.886	0.270944	1
60481	ELOVL5	697.896	-0.295908	1
150726	FBXO41	1169.08	0.22136	1
79786	KLHL36	969.433	0.210465	1
5296	PIK3R2	1041.82	0.212875	1
91752	ZNF804A	480.345	-0.316551	1
56978	PRDM8	75.8088	-0.520679	1
2787	GNG5	105.324	0.711927	1
154810	AMOTL1	912.909	-0.212725	1
6142	RPL18A	1460.3	-0.248068	1
283755	HERC2P3	197.668	0.386612	1
6326	SCN2A	1660.42	-0.179281	1
3992	FADS1	1473.91	-0.255505	1
11113	CIT	420.763	-0.23994	1
30010	NXPH1	82.1295	0.677983	1
10382	TUBB4A	1575.51	0.192468	1
375057	STUM	70.4243	0.735443	1
10226	PLIN3	18.1796	-1.27418	1
10953	TOMM34	140.037	0.41101	1
118788	PIK3AP1	66.8681	0.676784	1
6386	SDCBP	538.829	0.290105	1
7726	TRIM26	342.899	0.266347	1
283932	FBXL19-AS1	34.4785	0.862409	1
85414	SLC45A3	250.424	-0.406834	1
6861	SYT5	1654.86	0.17598	1
57161	PELI2	1945.24	0.180851	1
127833	SYT2	1514.52	0.17747	1
7316	UBC	9000.76	-0.166697	1
23284	ADGRL3	4439.73	-0.158422	1
2662	GDF10	3.0514	-2.76342	1
11005	SPINK5	90.3714	0.569425	1
113451	AZIN2	204.551	-0.360566	1
219790	RTKN2	34.1828	-0.760862	1
5860	QDPR	381.721	0.279245	1
84061	MAGT1	82.0312	-0.538109	1
2915	GRM5	120.833	-0.469038	1
100128127	ADGRA1-AS1	35.5485	-0.928659	1
80019	UBTD1	76.3874	0.613349	1
121456	SLC9A7P1	16.3291	1.15877	1
4615	MYD88	105.314	0.493806	1
10929	SRSF8	745.538	-0.258301	1
1739	DLG1	431.987	-0.253579	1
168544	ZNF467	278.282	0.352418	1
2355	FOSL2	58.174	0.644611	1
6715	SRD5A1	1307.69	0.185776	1
1027	CDKN1B	836.178	-0.207332	1
79844	ZDHHC11	192.553	0.408671	1
22849	CPEB3	821.19	-0.228697	1
10945	KDELR1	841.641	-0.208321	1
196913	LINC01599	19.0466	-1.13226	1
2861	GPR37	313.894	-0.374388	1
149297	FAM78B	659.136	0.222639	1
645323	LINC00461	22.9659	-1.20792	1
2023	ENO1	2846.86	0.17169	1
9468	PCYT1B	254.61	0.279108	1
163050	ZNF564	197.033	-0.330848	1
6004	RGS16	1381.95	0.307394	1
161742	SPRED1	596.358	-0.260406	1
105369140	LOC105369140	15.4265	-1.24987	1
646278	PDCD6IPP2	97.6513	0.52394	1
57142	RTN4	9716.96	-0.124115	1
9278	ZBTB22	331.646	-0.306309	1
58494	JAM2	150.84	-0.439282	1
1896	EDA	66.3707	-0.624283	1
124274	GPR139	42.3074	0.658529	1
2676	GFRA3	22.0375	1.18205	1
128387	TATDN3	130.707	0.403438	1
1463	NCAN	2944.38	-0.190064	1
10736	SIX2	3.20461	3.62163	1
83931	STK40	746.297	0.218674	1
10343	PKDREJ	27.2418	0.896778	1
2736	GLI2	111.231	-1.00314	1
1191	CLU	216.896	0.380646	1
10608	MXD4	922.805	-0.229649	1
347730	LRRTM1	77.6852	-0.492649	1
439921	MXRA7	1606.79	0.189374	1
28973	MRPS18B	397.289	0.287761	1
84288	EFCAB2	320.882	-0.247271	1
100506159	LINC02470	141.118	3.67688	1
26960	NBEA	4164.31	-0.17025	1
2801	GOLGA2	796.116	-0.203662	1
9213	XPR1	6905.01	-0.212196	1
27248	ERLEC1	332.625	-0.26963	1
79627	OGFRL1	650.384	0.258018	1
56254	RNF20	853.67	0.192041	1
3151	HMGN2	197.867	-0.40272	1
8650	NUMB	372.742	-0.274776	1
162282	ANKFN1	16.4937	1.07149	1
164832	LONRF2	3484.97	0.147066	1
54663	WDR74	10708.4	-0.628541	1
102546294	LOC102546294	76.1483	0.551423	1
51232	CRIM1	2069.97	-0.185221	1
9472	AKAP6	4467.45	-0.152209	1
23359	FAM189A1	295.776	-0.26303	1
101928718	LOC101928718	8.46329	-1.64463	1
10777	ARPP21	29.9803	0.797335	1
7223	TRPC4	32.5063	-0.816274	1
4135	MAP6	4707.86	0.107986	1
2971	GTF3A	401.711	0.252222	1
4627	MYH9	961.212	0.259588	1
26953	RANBP6	664.528	-0.226476	1
101927667	LINC01535	87.8241	-0.615265	1
51115	RMDN1	248.975	0.316014	1
27098	CLUL1	15.95	1.07752	1
1119	CHKA	512.322	0.225619	1
51280	GOLM1	1911.11	-0.143786	1
6748	SSR4	448.176	-0.308706	1
4741	NEFM	28837.9	0.216174	1
7473	WNT3	94.9386	-0.455449	1
114791	TUBGCP5	346.263	0.253656	1
5833	PCYT2	425.557	-0.256152	1
64753	CCDC136	1176.64	0.198474	1
54535	CCHCR1	117.356	0.43805	1
112806053	TBILA	3.12046	4.15677	1
100506668	NRAV	151.866	0.373965	1
54020	SLC37A1	848.309	-0.188364	1
23324	MAN2B2	368.612	0.268936	1
27092	CACNG4	2491.61	-0.134919	1
6934	TCF7L2	377.25	-0.393452	1
400713	ZNF880	259.148	-0.356715	1
387066	SNHG5	332.456	-0.292722	1
79979	TRMT2B	95.3682	0.511507	1
378938	MALAT1	125754	0.237079	1
440073	IQSEC3	541.443	0.209636	1
4661	MYT1	728.216	-0.211154	1
26873	OPLAH	13.7065	1.19275	1
677772	SCARNA6	399.703	-0.308555	1
8365	H4C8	282.521	-0.354918	1
9515	STXBP5L	371.876	-0.270416	1
5616	PRKY	38.8897	-0.679436	1
8934	RAB29	49.3335	0.604495	1
79891	ZNF671	227.234	0.34924	1
64377	CHST8	431.175	-0.324719	1
7127	TNFAIP2	42.9501	0.709793	1
51660	MPC1	143.579	0.398689	1
23236	PLCB1	1202.6	-0.175203	1
79412	KREMEN2	24.4993	-0.976934	1
2197	FAU	951.002	-0.248011	1
11320	MGAT4A	355.588	-0.292051	1
222223	ELAPOR2	1043.16	-0.18515	1
108	ADCY2	81.7467	0.549809	1
55351	STK32B	312.112	-0.272146	1
8344	H2BC6	77.8101	-0.54463	1
64756	ATPAF1	978.097	-0.197267	1
2902	GRIN1	360.92	0.283579	1
84667	HES7	29.5552	-0.985288	1
3098	HK1	3756.83	0.139128	1
221079	ARL5B	948.776	-0.243843	1
415	ARSL	12.0368	-2.47588	1
9294	S1PR2	165.365	-0.360687	1
91661	ZNF765	220.143	0.346854	1
51606	ATP6V1H	718.998	0.227386	1
25940	FAM98A	206.101	0.31951	1
6309	SC5D	1041.52	-0.31469	1
340267	COL28A1	16.1283	-1.09724	1
150	ADRA2A	352.31	0.292652	1
1992	SERPINB1	29.4311	0.93941	1
81796	SLCO5A1	556.999	-0.204287	1
120	ADD3	474.372	0.236435	1
8459	TPST2	243.868	-0.372647	1
9443	MED7	151.056	0.393213	1
78986	DUSP26	203.043	0.368661	1
54965	PIGX	403.614	0.23255	1
29926	GMPPA	151.437	0.388897	1
1995	ELAVL3	2708.29	0.156452	1
26118	WSB1	2540.54	-0.194497	1
10021	HCN4	1405.02	-0.198169	1
29088	MRPL15	293.265	0.285385	1
100506380	LINC01006	158.166	0.388927	1
162073	ITPRIPL2	95.3394	-0.473417	1
440894	LINC01123	247.336	0.39333	1
84864	RIOX2	136.169	0.365045	1
5530	PPP3CA	1001.12	0.170025	1
84230	LRRC8C	70.5705	0.591151	1
1962	EHHADH	15.7267	1.04497	1
3632	INPP5A	365.405	0.282692	1
84959	UBASH3B	682.717	0.213939	1
8774	NAPG	631.022	0.223894	1
5781	PTPN11	1402.39	0.162814	1
90338	ZNF160	415.1	0.28945	1
4016	LOXL1	86.6432	-0.576992	1
47	ACLY	3642.96	-0.132607	1
2132	EXT2	981.036	-0.193718	1
201780	SLC10A4	36.7802	-0.770954	1
55164	SHQ1	119.418	0.477145	1
2330	FMO5	63.136	0.659759	1
9759	HDAC4	769.982	0.196919	1
10308	ZNF267	53.8201	-0.555383	1
54551	MAGEL2	626.224	0.200197	1
9369	NRXN3	367.254	-0.255107	1
4868	NPHS1	10.6579	1.29168	1
2771	GNAI2	626.255	0.203344	1
9528	TMEM59	1397.49	-0.159728	1
55835	CENPJ	272.319	0.31713	1
8555	CDC14B	216.053	-0.302776	1
124976	SPNS2	421.465	0.268962	1
8607	RUVBL1	369.882	0.269502	1
55243	KIRREL1	819.904	0.213277	1
161823	ADAL	190.232	0.379472	1
6721	SREBF2	5144.11	-0.149408	1
6310	ATXN1	1202.89	-0.188517	1
400916	CHCHD10	160.759	-0.428863	1
57480	PLEKHG1	167.112	-0.37364	1
374491	TPTE2P6	13.7719	1.28668	1
57589	RIC1	239.468	-0.318031	1
339184	CCDC144NL	19.2619	1.05407	1
51104	ABHD17B	279.127	-0.268845	1
654	BMP6	11.1944	-1.4597	1
112574	SNX18	294.343	0.265644	1
79624	ARMT1	197.998	0.38075	1
57030	SLC17A7	433.755	0.316891	1
11122	PTPRT	1945.05	-0.135113	1
351	APP	12850.3	-0.163502	1
59283	CACNG8	626.345	0.246568	1
55568	GALNT10	245.266	0.346902	1
79729	SH3D21	155.428	0.389353	1
641638	SNHG6	193.926	-0.337164	1
64403	CDH24	319.507	0.279475	1
400591	TMEM132E-DT	140.843	-0.43791	1
23510	KCTD2	911.015	-0.191513	1
9145	SYNGR1	1336.61	-0.17972	1
25912	C1orf43	1368.01	0.192232	1
494470	RNF165	661.373	-0.197751	1
3638	INSIG1	538.003	-0.270982	1
6773	STAT2	500.856	-0.231077	1
10594	PRPF8	4803.96	-0.116865	1
105373051	SCUBE1-AS2	5.22529	-3.74231	1
7389	UROD	231.69	0.329541	1
64151	NCAPG	80.6397	0.458626	1
55160	ARHGEF10L	1310.9	-0.2453	1
100500872	MIR3911	85.4801	0.491915	1
5903	RANBP2	3456.47	0.149887	1
5662	PSD	1426.67	0.228433	1
586	BCAT1	4622.25	0.201267	1
55667	DENND4C	350.052	-0.338863	1
79602	ADIPOR2	605.297	-0.27097	1
101928307	LOC101928307	228.27	-0.330543	1
57465	TBC1D24	2062.81	0.151657	1
3359	HTR3A	6.48628	-3.72474	1
81031	SLC2A10	8.38176	1.89268	1
84216	TMEM117	72.6813	0.570933	1
57498	KIDINS220	10836.9	-0.109762	1
55788	LMBRD1	434.664	-0.240744	1
27006	FGF22	14.5806	1.3004	1
285855	RPL7L1	750.799	0.191967	1
8821	INPP4B	52.0493	-0.552644	1
5454	POU3F2	617.366	-0.27034	1
2120	ETV6	207.867	0.364507	1
3096	HIVEP1	945.311	0.18804	1
5914	RARA	128.63	0.421506	1
4860	PNP	60.5131	-0.581018	1
54910	SEMA4C	1316.13	-0.240616	1
145773	FAM81A	83.9944	0.532509	1
55086	RADX	159.303	-0.304026	1
5601	MAPK9	1160.9	0.167459	1
1404	HAPLN1	13.6823	1.60123	1
3670	ISL1	1108.27	-0.218373	1
79718	TBL1XR1	2153.72	-0.180862	1
10395	DLC1	33.7226	0.808177	1
9782	MATR3	4792.68	-0.155975	1
339500	ZNF678	217.289	-0.317106	1
1977	EIF4E	434.551	-0.25085	1
79036	KXD1	232.585	0.309646	1
23491	CES3	43.0179	0.878236	1
774	CACNA1B	3055.33	0.163816	1
25941	TPGS2	1063.72	0.167724	1
2784	GNB3	301.039	0.312469	1
55699	IARS2	714.009	-0.195286	1
375607	NAT16	161.916	0.37516	1
55691	FRMD4A	1343.72	0.197717	1
10137	RBM12	1253.88	-0.174942	1
56884	FSTL5	431.276	-0.260423	1
57326	PBXIP1	21.2667	-1.16451	1
440253	WHAMMP2	38.1913	0.655916	1
219749	ZNF25	228.256	0.275586	1
148189	LINC00662	1271.61	0.201284	1
901	CCNG2	472.098	-0.276564	1
101928591	LINC02745	3.20953	-3.42116	1
11120	BTN2A1	569.714	-0.214642	1
57666	FBRSL1	1469.38	0.228091	1
387921	NHLRC3	296.335	0.284876	1
317751	MESTIT1	26.3552	0.825942	1
100287513	USP17L22	7.12019	3.67841	1
343637	RSPO4	20.0092	0.901119	1
2906	GRIN2D	487.687	-0.250431	1
64423	INF2	197.145	0.421822	1
56937	PMEPA1	111.916	0.494214	1
57863	CADM3	1217.45	-0.17941	1
23333	DPY19L1	115.163	-0.417097	1
9444	QKI	405.187	-0.268185	1
51747	LUC7L3	1782.42	-0.181216	1
2475	MTOR	1873.62	0.127004	1
388558	ZNF808	266.963	0.329451	1
1969	EPHA2	10.2158	-1.68162	1
8448	DOC2A	228.155	0.326195	1
728116	ZBTB8B	260.972	-0.288432	1
57720	GPR107	1726.94	-0.168647	1
9760	TOX	45.4288	-0.657439	1
8514	KCNAB2	561.665	0.241265	1
9114	ATP6V0D1	1058.8	0.213386	1
9645	MICAL2	83.9336	0.535297	1
4126	MANBA	258.712	-0.272411	1
9644	SH3PXD2A	2215.65	0.179174	1
79896	THNSL1	118.51	0.40684	1
85377	MICALL1	1135.86	0.217682	1
255027	MPV17L	111.589	0.397569	1
101928605	ARHGEF35-AS1	4.76148	2.23885	1
59307	SIGIRR	7.42778	1.32476	1
4004	LMO1	168.435	0.424152	1
81491	GPR63	145.881	-0.447145	1
9962	SLC23A2	1140.29	-0.143949	1
128312	H2BU1	162.94	-0.351907	1
782	CACNB1	897.994	0.171035	1
10482	NXF1	827.144	-0.193846	1
101928886	LINC01864	25.3531	1.18412	1
3781	KCNN2	16.9005	-0.89131	1
9897	WASHC5	375.212	0.278878	1
8366	H4C2	337.226	-0.78775	1
57478	USP31	1102.17	0.162484	1
160335	TMTC2	1069.14	-0.15355	1
25814	ATXN10	1877.96	0.140296	1
4889	NPY5R	13.8819	-1.28844	1
80071	CCDC15	20.5821	1.1207	1
54972	TMEM132A	3808.18	-0.334364	1
55697	VAC14	451.949	0.253849	1
23287	AGTPBP1	1409.07	0.172297	1
5783	PTPN13	1580.3	-0.164573	1
26010	SPATS2L	274.731	0.290593	1
7301	TYRO3	280.302	0.337912	1
441061	MARCHF11	130.843	-0.512961	1
728262	FAM157A	31.3168	1.00873	1
9852	EPM2AIP1	975.206	-0.18267	1
56996	SLC12A9	394.24	-0.286336	1
143384	CACUL1	842.281	-0.184048	1
401331	RASA4CP	139.413	0.420671	1
102	ADAM10	1067.15	-0.211059	1
80335	WDR82	2634.95	-0.130415	1
23548	TTC33	355.239	-0.231932	1
387856	CCDC184	1673.12	-0.204537	1
1636	ACE	98.9278	0.525704	1
11161	ERG28	241.388	-0.309329	1
254042	METAP1D	82.8144	0.564343	1
84614	ZBTB37	920.371	0.187191	1
6284	S100A13	37.9254	0.721708	1
2026	ENO2	4819.02	0.191689	1
3115	HLA-DPB1	44.3864	0.839654	1
24139	EML2	182.704	0.342584	1
118487	CHCHD1	105.503	-0.436106	1
10424	PGRMC2	339.515	-0.290283	1
2395	FXN	178.885	-0.305835	1
4211	MEIS1	26.3542	-1.04415	1
115703	ARHGAP33	1646.88	0.233655	1
617	BCS1L	241.686	0.345644	1
65008	MRPL1	153.253	0.35652	1
374868	ATP9B	503.993	-0.247541	1
100128398	LOC100128398	728.903	-0.20924	1
374383	NCR3LG1	269.719	0.285299	1
57569	ARHGAP20	136.442	-0.379248	1
105378653	MIR3659HG	33.6214	-1.00624	1
8572	PDLIM4	34.2518	1.05411	1
390205	LRRC10B	23.7594	-0.970243	1
84916	UTP4	589.578	0.206457	1
162963	ZNF610	121.229	-0.443868	1
54914	FOCAD	1060.14	-0.178259	1
51678	PALS2	357.259	-0.244177	1
100506674	MRPS30-DT	21.3942	1.01652	1
4942	OAT	554.032	0.242916	1
55663	ZNF446	170.594	0.353502	1
8874	ARHGEF7	1928.89	0.150231	1
1608	DGKG	5.21823	2.14885	1
253832	ZDHHC20	292.432	-0.238658	1
8398	PLA2G6	147.018	0.371792	1
5630	PRPH	121.65	0.501744	1
84947	SERAC1	363.524	0.239275	1
10985	GCN1	1772.18	-0.193029	1
4610	MYCL	150.73	-0.342584	1
79960	JADE1	564.154	0.21663	1
285103	MED15P9	11.1138	-1.31809	1
6845	VAMP7	169.416	0.394748	1
80125	CCDC33	42.4388	-0.903669	1
6604	SMARCD3	837.565	0.209179	1
4082	MARCKS	7094.59	-0.18982	1
3838	KPNA2	860.21	0.189025	1
441951	ZFAS1	491.64	-0.238834	1
7182	NR2C2	1471.1	0.150573	1
1005	CDH7	680.362	-0.205239	1
64223	MLST8	347.397	0.26258	1
3148	HMGB2	97.1798	-0.45612	1
1952	CELSR2	2633.54	-0.186338	1
5764	PTN	476.463	-0.260174	1
285220	EPHA6	589.857	-0.26808	1
4094	MAF	385.427	0.24302	1
4783	NFIL3	286.248	-0.290818	1
65009	NDRG4	4302.96	0.160035	1
55422	ZNF331	322.124	0.237079	1
11176	BAZ2A	2242.76	-0.135559	1
54875	CNTLN	143.501	0.385774	1
113177	IZUMO4	56.835	-0.619779	1
317	APAF1	338.762	-0.247347	1
50805	IRX4	57.1126	1.21681	1
653483	AFDN-DT	164.827	-0.476657	1
107985939	LOC107985939	49.7504	0.591861	1
84328	LZIC	527.13	0.242831	1
10114	HIPK3	1342.09	-0.170461	1
10664	CTCF	639.415	-0.200686	1
5754	PTK7	879.294	-0.210737	1
57731	SPTBN4	500.753	0.266311	1
2791	GNG11	18.2857	-2.53066	1
340526	RTL5	609.824	0.19092	1
3899	AFF3	1943.51	0.190547	1
83468	GLT8D2	52.9574	0.580883	1
101928601	MEI4	22.7505	1.00012	1
57596	BEGAIN	327.426	0.300563	1
57198	ATP8B2	893.134	-0.181455	1
91179	SCARF2	114.142	0.46662	1
2589	GALNT1	555.858	-0.217383	1
9640	ZNF592	1013.56	0.176381	1
3597	IL13RA1	14.8387	0.950146	1
83637	ZMIZ2	1892.51	0.132977	1
93099	DMKN	3.39487	-1.98843	1
6567	SLC16A2	1128.63	-0.159941	1
2962	GTF2F1	743.697	0.259257	1
1947	EFNB1	119.462	-0.499437	1
206358	SLC36A1	639.923	0.222908	1
284312	ZSCAN1	33.8432	-0.737896	1
285613	RELL2	201.408	0.426023	1
5874	RAB27B	116.833	0.371501	1
84343	HPS3	140.713	0.359223	1
2186	BPTF	3641.67	-0.170168	1
203197	TMEM268	810.658	0.149795	1
678	ZFP36L2	6.46946	-1.57026	1
222183	SRRM3	2096.27	0.202215	1
55014	STX17	430.283	-0.242473	1
4162	MCAM	66.667	0.514369	1
10905	MAN1A2	1330.43	-0.205666	1
51144	HSD17B12	814.703	-0.203455	1
79143	MBOAT7	625.518	-0.177517	1
10314	LANCL1	1292.68	0.200298	1
11086	ADAM29	11.0559	-1.13323	1
115908	CTHRC1	23.4344	0.910669	1
140730	RIMS4	1070.99	0.220766	1
274	BIN1	3215.38	0.210124	1
5306	PITPNA	1599.01	0.179936	1
84725	PLEKHA8	1239.16	-0.154732	1
57507	ZNF608	3328.61	-0.194813	1
114805	GALNT13	673.737	-0.175808	1
130813	C2orf50	14.1832	1.04734	1
5077	PAX3	2.98943	-2.35196	1
359822	KCNIP4-IT1	42.3223	-0.924396	1
1809	DPYSL3	13906.4	-0.111039	1
80816	ASXL3	2852.07	-0.188083	1
6651	SON	3943.4	-0.112252	1
94241	TP53INP1	435.17	-0.237112	1
100129223	THCAT155	348.671	-0.285362	1
101927636	LOC101927636	18.2401	1.09192	1
3419	IDH3A	264.884	0.258503	1
25844	YIPF3	751.312	-0.186794	1
2775	GNAO1	3881.49	0.132787	1
55173	MRPS10	189.978	0.384393	1
143872	ARHGAP42	57.6486	0.92815	1
1397	CRIP2	596.588	0.226964	1
143884	CWF19L2	217.531	-0.29102	1
129684	CNTNAP5	1432.71	-0.169186	1
90355	MACIR	340.606	-0.246333	1
9732	DOCK4	502.353	-0.198878	1
3159	HMGA1	746.51	0.177334	1
7423	VEGFB	286.084	0.280322	1
7046	TGFBR1	2035.42	-0.147611	1
23199	GSE1	2806.46	0.152974	1
1459	CSNK2A2	958.429	0.16804	1
57221	ARFGEF3	3282.1	0.131866	1
85446	ZFHX2	164.527	0.34781	1
7248	TSC1	1164.03	0.144125	1
3998	LMAN1	626.241	-0.207084	1
8111	GPR68	46.1644	0.605805	1
79719	AAGAB	604.387	0.178288	1
114908	TMEM123	42.0543	-0.619105	1
29946	SERTAD3	46.4699	-0.623424	1
114884	OSBPL10	186.19	0.372555	1
56146	PCDHA2	376.563	-0.27331	1
83698	CALN1	94.5877	-0.445196	1
23604	DAPK2	17.3969	0.992537	1
22906	TRAK1	1687.96	0.133913	1
1595	CYP51A1	1871.96	-0.182716	1
25830	SULT4A1	886.406	0.168928	1
9134	CCNE2	22.7801	-0.895679	1
162394	SLFN5	813.803	0.294716	1
27075	TSPAN13	1185.14	-0.166974	1
107	ADCY1	2140.76	-0.167085	1
11154	AP4S1	289.99	-0.259756	1
8831	SYNGAP1	1782.42	0.186536	1
79658	ARHGAP10	51.1067	-0.602287	1
7076	TIMP1	24.3607	0.762833	1
100128890	FAM66B	55.833	-0.815097	1
3756	KCNH1	468.806	-0.250079	1
5663	PSEN1	695.097	-0.175523	1
253725	WASHC2C	534.846	0.233037	1
5596	MAPK4	604.615	0.201789	1
79598	CEP97	556.282	-0.219003	1
7266	DNAJC7	618.004	0.185068	1
27130	INVS	236.314	0.284114	1
283876	LINC00921	12.7245	-1.71263	1
4781	NFIB	36.2916	-1.02228	1
30819	KCNIP2	207.781	0.316386	1
23023	TMCC1	937.536	-0.159421	1
51320	MEX3C	968.983	-0.16118	1
10973	ASCC3	701.473	-0.189199	1
81037	CLPTM1L	751.446	-0.245878	1
100507050	TPBGL	134.244	0.433422	1
115123	MARCHF3	56.0736	-0.500641	1
55800	SCN3B	4289.5	0.134121	1
257240	KLHL34	37.1172	-0.667424	1
56245	C21orf62	21.427	0.89897	1
6813	STXBP2	98.0351	0.513746	1
58986	PGAP6	476.695	0.260783	1
8863	PER3	73.8572	0.518659	1
222658	KCTD20	759.792	0.203033	1
222194	RSBN1L	513.699	-0.227539	1
643246	MAP1LC3B2	400.02	0.265351	1
390940	PINLYP	28.6722	0.725266	1
2874	GPS2	376.601	0.226749	1
25885	POLR1A	1108.48	-0.142178	1
51669	SARAF	3186.81	-0.148911	1
54414	SIAE	135.486	0.457777	1
6938	TCF12	719.366	-0.207578	1
55291	PPP6R3	826.693	-0.158694	1
114004397	CA5BP1-CA5B	7.99918	-1.28992	1
9254	CACNA2D2	785.923	-0.180442	1
26166	RGS22	9.86996	-1.64313	1
376940	ZC3H6	377.014	0.294591	1
110006325	PPIP5K1P1-CATSPER2	407.818	0.208153	1
664709	HNRNPA1P10	748.916	-0.278795	1
871	SERPINH1	77.6366	-0.511018	1
51434	ANAPC7	669.78	0.178722	1
8313	AXIN2	207.846	-0.39	1
6836	SURF4	853.288	-0.223657	1
6122	RPL3	2646.5	-0.254986	1
6125	RPL5	1506.57	-0.181295	1
6737	TRIM21	66.1355	0.672044	1
8243	SMC1A	2171.62	0.131295	1
110006323	PKD1P4-NPIPA8	3162.83	0.239808	1
23552	CDK20	292.723	0.29207	1
51195	RAPGEFL1	348.263	0.273822	1
84240	ZCCHC9	95.1476	0.402102	1
2521	FUS	2928.82	0.117694	1
25777	SUN2	1074.27	-0.275245	1
109616975	SNORA74D	27.6169	-0.96701	1
6141	RPL18	1674.37	-0.175237	1
5101	PCDH9	3018.43	-0.250872	1
8835	SOCS2	380.477	-0.229693	1
1757	SARDH	13.3473	1.40232	1
10201	NME6	332.42	0.275943	1
132204	SYNPR	45.3716	-0.512867	1
283417	DPY19L2	226.91	0.31477	1
7169	TPM2	49.3081	0.537455	1
112724	RDH13	192.376	0.364441	1
100132526	FGD5P1	4.10438	2.29443	1
51318	MRPL35	460.642	0.286331	1
113419	TEX261	541.329	0.208469	1
9856	KIAA0319	152.05	0.316723	1
221711	SYCP2L	34.0221	0.590388	1
9725	TMEM63A	66.4434	-0.674989	1
144404	TMEM120B	414.92	0.229686	1
100113386	UCKL1-AS1	92.0033	0.5851	1
55213	RCBTB1	553.687	0.194804	1
285962	WEE2-AS1	11.8549	1.32177	1
1	A1BG	113.492	0.410523	1
10328	EMC8	224.77	0.331001	1
400960	PCBP1-AS1	988.81	-0.276509	1
7328	UBE2H	1052.02	-0.168952	1
23245	ASTN2	1482.89	-0.195986	1
4775	NFATC3	371.717	-0.235456	1
[truncated: 15,714 more rows]

## Sheet: BrainPhys_WTC_HetV337M_d14_RNA
ENTREZID	Gene symbol	baseMean	log2FoldChange	adjusted pvalue
7248	TSC1	1164.03	-1.84427	5.55e-179
22987	SV2C	491.613	3.03575	4.49e-160
8828	NRP2	1103.2	1.77528	7.23e-123
4137	MAPT	8685.51	-1.22081	1.37e-109
5362	PLXNA2	2043.23	-1.46695	1.13e-101
7402	UTRN	635.734	1.69431	2.59e-77
5358	PLS3	209.438	3.98086	9.57e-77
8531	YBX3	208.068	3.00238	7.58e-75
1809	DPYSL3	13906.4	-0.783079	4.99e-72
5978	REST	165.374	3.31495	4.45e-71
1021	CDK6	238.448	2.97762	4.58e-71
51780	KDM3B	1651.75	-1.02326	2.04e-69
127833	SYT2	1514.52	0.963326	5.21e-67
1006	CDH8	710.317	-1.56759	2.5e-65
7430	EZR	398.316	1.94692	7.66e-65
3636	INPPL1	350.909	1.77329	1.83e-63
51176	LEF1	382.455	1.82851	7.39e-63
56981	PRDM11	453.789	-1.56603	1.34e-61
51761	ATP8A2	4365.01	0.819124	2.4e-60
4330	MN1	1301.83	-1.07782	1.44e-59
8324	FZD7	297.642	2.39316	3.24e-59
5783	PTPN13	1580.3	0.976451	1.67e-58
3913	LAMB2	177.975	4.33434	4.07e-56
60681	FKBP10	256.532	2.33421	1.24e-50
57575	PCDH10	2546.05	-0.827406	8.95e-50
5139	PDE3A	249.057	2.14048	2.21e-49
10090	UST	124.371	2.58432	1.93e-48
6750	SST	370.632	5.03313	7.06e-48
79192	IRX1	798.606	-1.28223	3.66e-46
9693	RAPGEF2	2145.69	-0.645744	3.17e-45
8291	DYSF	395.427	1.67871	7.87e-45
6303	SAT1	1040.38	1.42759	1.4e-44
644150	WIPF3	200.736	2.08352	2.57e-44
11122	PTPRT	1945.05	-0.720052	3.64e-43
1495	CTNNA1	710.846	1.2941	4.32e-42
116443	GRIN3A	711.432	-1.08865	9.52e-42
10590	SCGN	136.625	3.91202	1.07e-41
79971	WLS	71.4107	4.20304	1.35e-41
80139	ZNF703	808.211	-1.26803	2.33e-41
5270	SERPINE2	311.937	1.48392	1.48e-40
83449	PMFBP1	399.474	-1.61995	1.57e-40
5024	P2RX3	3717.07	1.10352	1.04e-39
5331	PLCB3	321.877	1.6598	1.71e-38
10769	PLK2	336.131	1.23982	6.09e-37
55619	DOCK10	104.497	2.65102	8.28e-36
2318	FLNC	1087.67	1.35881	2.18e-35
26064	RAI14	1574.33	0.860389	3.64e-35
55294	FBXW7	1002.59	0.986491	6.57e-35
9076	CLDN1	83.7446	2.21306	1.37e-34
57493	HEG1	408.634	1.49125	2.36e-33
84898	PLXDC2	856.268	1.00661	2.47e-32
10157	AASS	382.726	1.25926	2.7e-32
57514	ARHGAP31	38.4676	3.87374	3.52e-32
4661	MYT1	728.216	-0.952226	8.09e-32
5458	POU4F2	694.704	-0.836314	1.05e-31
6474	SHOX2	308.096	1.741	1.61e-31
152503	SH3D19	472.871	1.14132	1.72e-31
643401	PURPL	345.113	1.48368	1.14e-30
11214	AKAP13	716.007	0.975723	1.09e-29
1499	CTNNB1	3979.11	0.597474	3.55e-29
23566	LPAR3	61.1132	3.15512	2.42e-28
894	CCND2	4131.74	0.747394	2.54e-28
9289	ADGRG1	1089.83	-0.795662	3.88e-28
56475	RPRM	1200.91	-1.07508	2.44e-27
3670	ISL1	1108.27	0.960274	2.88e-27
2494	NR5A2	623.84	1.1485	3.26e-27
836	CASP3	1002.38	1.01618	1.06e-26
151354	LRATD1	1291.17	-0.938974	2.34e-26
84628	NTNG2	1503.56	0.912574	4.12e-26
7204	TRIO	4917.44	-0.484652	5.09e-26
10149	ADGRG2	231.378	1.89154	6.32e-26
2736	GLI2	111.231	2.52572	1e-25
2918	GRM8	255.739	-1.30766	3.1e-25
6239	RREB1	95.6505	5.37821	5.53e-25
7009	TMBIM6	3482.85	0.546005	1.01e-24
26020	LRP10	271.374	1.3945	3.84e-24
51363	CHST15	573.826	1.11254	6.1e-24
85461	TANC1	165.949	1.66	6.49e-24
10606	PAICS	854.452	0.759125	9.72e-24
56121	PCDHB15	695.252	0.83116	1.39e-23
153572	IRX2	1303.35	-0.855537	1.99e-23
114	ADCY8	211.66	-1.38408	4.69e-23
2995	GYPC	220.62	1.48911	6.21e-23
4163	MCC	250.937	1.22957	6.88e-23
117	ADCYAP1R1	1831.23	-0.787529	9.74e-23
2731	GLDC	107.198	2.38759	1.07e-22
23046	KIF21B	5572.7	-0.507524	1.09e-22
5069	PAPPA	1233.66	-0.76294	2.42e-22
7431	VIM	1188.48	1.23653	2.5e-22
2906	GRIN2D	487.687	-1.08793	3.67e-22
63895	PIEZO2	1130.16	1.19134	3.71e-22
79966	SCD5	1169.97	0.950784	6.3e-22
131034	CPNE4	114.78	1.87888	8.72e-22
60680	CELF5	1892.95	-0.668937	1.11e-21
257194	NEGR1	746.582	-0.848156	1.13e-21
1958	EGR1	267.937	-1.34881	1.58e-21
3728	JUP	1931.07	0.73533	1.82e-21
2823	GPM6A	1080.07	-0.816255	2.6e-21
55970	GNG12	114.21	2.24752	3.32e-21
2066	ERBB4	168.419	1.57875	6.64e-21
157506	RDH10	95.9252	1.81569	1.28e-20
5079	PAX5	92.2836	2.10295	2.12e-20
5818	NECTIN1	884.235	0.766009	2.35e-20
56104	PCDHGB1	75.4447	2.09204	2.57e-20
117583	PARD3B	35.5017	3.91775	4.29e-20
81551	STMN4	995.451	0.729645	4.47e-20
10098	TSPAN5	703.699	-0.700715	4.51e-20
6546	SLC8A1	2078.24	-0.588376	8.84e-20
4010	LMX1B	684.759	-0.812705	4.14e-19
2787	GNG5	105.324	1.96624	6.17e-19
3482	IGF2R	2855.51	0.487598	7.56e-19
27328	PCDH11X	4151.11	-0.904412	8.17e-19
3175	ONECUT1	2445.26	-0.80962	1.04e-18
84033	OBSCN	1640.09	-0.991728	1.75e-18
2045	EPHA7	409.384	-1.01148	2.08e-18
399947	C11orf87	478.311	0.863552	2.18e-18
10165	SLC25A13	683.69	0.73642	2.22e-18
4088	SMAD3	95.0622	1.75353	2.98e-18
2872	MKNK2	970.883	0.667326	3.57e-18
54880	BCOR	1158.55	-0.680607	4.55e-18
80274	SCUBE1	2642.6	-0.670679	8.16e-18
9806	SPOCK2	3931.46	0.594503	1.03e-17
222008	VSTM2A	1245.78	-0.687658	1.35e-17
5454	POU3F2	617.366	0.996865	1.36e-17
26037	SIPA1L1	110.557	1.66664	1.63e-17
79834	PEAK1	1283.63	0.723288	1.9e-17
577	ADGRB3	1088.56	-0.633756	1.96e-17
6860	SYT4	7611.75	-0.675568	2.34e-17
3912	LAMB1	652.001	0.833807	2.66e-17
55213	RCBTB1	553.687	0.770133	2.96e-17
6506	SLC1A2	3425.08	-0.455928	3.54e-17
3099	HK2	34.6334	3.55789	3.66e-17
7111	TMOD1	76.588	2.31995	3.86e-17
4254	KITLG	970.074	0.964515	6.41e-17
54437	SEMA5B	782.89	-0.746217	6.67e-17
171024	SYNPO2	161.297	1.46807	7.2e-17
57458	TMCC3	147.015	1.4028	1.58e-16
642597	AKAIN1	49.8943	2.52526	1.61e-16
85301	COL27A1	236.348	2.25784	1.8e-16
2119	ETV5	1003.7	0.625776	2.31e-16
493869	GPX8	31.2931	4.19242	4.87e-16
8911	CACNA1I	361.613	-0.91403	1.05e-15
2917	GRM7	419.565	-1.01041	1.62e-15
390874	ONECUT3	12586.2	-0.597932	1.71e-15
134111	UBE2QL1	1330.87	-0.523342	1.74e-15
93	ACVR2B	4135.81	-0.474597	1.89e-15
84959	UBASH3B	682.717	0.717583	2.06e-15
60436	TGIF2	37.721	4.37151	2.6e-15
57526	PCDH19	616.595	-0.751811	3.18e-15
2674	GFRA1	2028.04	0.611524	4.17e-15
6490	PMEL	671.398	1.22466	8.7e-15
3667	IRS1	861.305	-0.658934	9.68e-15
9469	CHST3	47.2304	2.15171	1.19e-14
200942	KLHDC8B	346.877	1.03621	1.24e-14
302	ANXA2	487.329	0.989564	1.36e-14
47	ACLY	3642.96	0.41819	1.51e-14
113026	PLCD3	98.338	1.71887	3.26e-14
19	ABCA1	779.985	-0.644732	3.84e-14
57689	LRRC4C	564.606	-0.906912	3.88e-14
4853	NOTCH2	48.0771	2.73371	3.94e-14
56967	C14orf132	3869.35	0.5269	4.31e-14
23040	MYT1L	1503.67	-0.508376	4.58e-14
4753	NELL2	1917.44	0.591379	5.04e-14
158399	ZNF483	666.349	-0.742053	5.56e-14
4313	MMP2	320.552	1.00675	5.65e-14
5764	PTN	476.463	0.87938	6.21e-14
7227	TRPS1	143.794	1.26946	7.13e-14
3768	KCNJ12	308.88	1.20655	7.3e-14
7145	TNS1	49.8381	2.51211	8.2e-14
56853	CELF4	2028.76	-0.464729	9.18e-14
54947	LPCAT2	60.2497	1.84617	9.32e-14
55799	CACNA2D3	85.1734	2.14849	9.47e-14
80854	SETD7	842.108	0.663322	9.73e-14
2893	GRIA4	1439.45	-0.504384	9.9e-14
8618	CADPS	3907.33	-0.368731	1.38e-13
22949	PTGR1	200.965	1.09348	1.59e-13
27164	SALL3	768.651	-0.681113	1.81e-13
1840	DTX1	751.357	-0.698606	2.13e-13
8671	SLC4A4	80.806	1.89635	2.35e-13
5101	PCDH9	3018.43	-0.826375	3.53e-13
152007	GLIPR2	59.6365	2.05617	3.64e-13
140885	SIRPA	431.963	-0.755554	4.14e-13
374946	DRAXIN	677.981	-0.707879	4.37e-13
7474	WNT5A	41.915	2.48613	4.53e-13
439921	MXRA7	1606.79	0.538245	6.13e-13
100130148	MAPT-IT1	109.777	-1.73884	6.57e-13
23208	SYT11	2906.85	0.429884	6.92e-13
2894	GRID1	482.259	-0.703531	8.07e-13
79776	ZFHX4	288.082	0.97491	8.59e-13
4026	LPP	280.947	1.02089	8.95e-13
151242	PPP1R1C	508.229	1.11229	9.35e-13
11031	RAB31	334.895	1.19538	9.75e-13
143872	ARHGAP42	57.6486	2.71358	1.04e-12
25849	PARM1	1346.55	0.651794	1.11e-12
1258	CNGB1	520.027	-0.765098	1.18e-12
7091	TLE4	612.704	-0.709889	1.19e-12
6299	SALL1	632.454	-0.919466	1.24e-12
167410	LIX1	32.9728	2.53133	1.31e-12
4240	MFGE8	46.1112	4.16524	1.52e-12
7050	TGIF1	27.6822	3.62388	1.58e-12
2	A2M	42.093	2.08132	1.82e-12
1381	CRABP1	1074.01	1.58536	1.9e-12
2121	EVC	290.629	1.0366	1.92e-12
57507	ZNF608	3328.61	-0.613639	2.57e-12
5502	PPP1R1A	790.269	0.623633	2.65e-12
9531	BAG3	140.148	1.33953	2.65e-12
55959	SULF2	3110.31	-0.68359	4.31e-12
389	RHOC	172.551	1.2683	4.44e-12
4978	OPCML	813.536	0.652875	5.06e-12
359948	IRF2BP2	2052.92	-0.527538	5.1e-12
114991	ZNF618	1409	-0.43362	5.61e-12
8425	LTBP4	238.581	-1.07503	6.51e-12
50944	SHANK1	2743.27	-0.538079	7.13e-12
6892	TAPBP	450.116	0.78136	7.25e-12
3485	IGFBP2	85.2751	2.61008	8.47e-12
145407	ARMH4	581.481	0.617994	1.19e-11
26053	AUTS2	5327.89	-0.419633	1.34e-11
100505881	MAGI2-AS3	442.053	0.855953	1.85e-11
168667	BMPER	258.234	1.03969	1.86e-11
440173	LINC02893	89.4196	1.28416	1.88e-11
348093	RBPMS2	150.697	1.28373	2.11e-11
4012	LNPEP	1077.04	0.630695	2.13e-11
4741	NEFM	28837.9	0.594229	2.28e-11
5122	PCSK1	1340.84	-0.535331	2.69e-11
64405	CDH22	360.783	-0.996015	3.03e-11
10580	SORBS1	1684.09	-0.641089	3.31e-11
56139	PCDHA10	759.302	0.822635	3.67e-11
344838	PAQR9	178.119	-1.01321	3.89e-11
948	CD36	46.0221	-2.27223	4.05e-11
9124	PDLIM1	35.9398	3.00696	4.28e-11
120	ADD3	474.372	0.667887	4.57e-11
4212	MEIS2	71.2654	1.80389	4.76e-11
6913	TBX15	68.2674	1.53495	5.02e-11
375449	MAST4	1044.9	0.469726	5.04e-11
223117	SEMA3D	254.084	1.02023	5.76e-11
4267	CD99	39.6134	2.66449	5.95e-11
463	ZFHX3	870.828	0.742922	6.66e-11
56100	PCDHGB6	320.649	-0.800463	7.33e-11
83259	PCDH11Y	6601.17	-0.71069	7.46e-11
1742	DLG4	3123.79	-0.404952	8.04e-11
9866	TRIM66	2748.06	-0.729148	8.31e-11
2742	GLRA2	1193.13	-0.669405	1.03e-10
10265	IRX5	125.367	1.15494	1.58e-10
56999	ADAMTS9	30.5436	3.96805	1.71e-10
23389	MED13L	1907.44	-0.360064	1.85e-10
493	ATP2B4	449.848	1.1121	1.86e-10
2257	FGF12	464.001	0.77716	2.06e-10
51347	TAOK3	778.525	0.723892	2.16e-10
5979	RET	2136.59	0.648897	2.41e-10
55714	TENM3	1662.86	-0.368625	3.17e-10
1612	DAPK1	1822.33	0.375087	3.2e-10
11249	NXPH2	35.6489	4.08417	3.29e-10
253738	EBF3	5813.06	-0.54426	3.47e-10
3685	ITGAV	240.447	0.954623	3.52e-10
8837	CFLAR	1326.89	0.525865	3.68e-10
8503	PIK3R3	854.125	0.559782	3.86e-10
5445	PON2	141.056	1.22676	4.09e-10
3746	KCNC1	1102.76	-0.502366	4.96e-10
10507	SEMA4D	1426.68	-0.470996	5e-10
150	ADRA2A	352.31	-0.808112	5.18e-10
101927957	LINC01572	162.733	-1.25563	6.69e-10
5618	PRLR	84.8248	-1.46816	6.93e-10
57162	PELI1	372.567	0.69982	7.38e-10
53822	FXYD7	801.347	-0.581063	8.51e-10
116984	ARAP2	38.5879	1.90534	8.93e-10
1666	DECR1	163.27	1.19097	9.1e-10
340260	UNCX	1066.7	-0.778827	9.17e-10
64084	CLSTN2	5718.21	0.421075	9.89e-10
80005	DOCK5	927.139	0.645971	1.04e-09
284611	FAM102B	400.674	0.849061	1.14e-09
23344	ESYT1	707.321	0.662179	1.23e-09
1122	CHML	946.004	0.690483	1.29e-09
146713	RBFOX3	1075.06	-0.584978	1.3e-09
90427	BMF	67.847	1.47187	1.52e-09
23670	CEMIP2	1254.92	0.455198	1.81e-09
4915	NTRK2	2158.58	0.526939	1.92e-09
57182	ANKRD50	2481.73	-0.410431	2.11e-09
2254	FGF9	258.771	0.774321	2.15e-09
6900	CNTN2	1097.17	1.10078	2.34e-09
6386	SDCBP	538.829	0.7245	2.46e-09
64215	DNAJC1	159.099	-0.989091	2.52e-09
131544	CRYBG3	192.68	1.06542	2.54e-09
91584	PLXNA4	7840.55	0.494627	2.6e-09
154796	AMOT	244.634	1.06721	2.99e-09
286	ANK1	1580.96	-0.381121	3.02e-09
1837	DTNA	672.541	0.631371	3.25e-09
2047	EPHB1	1175.94	0.502923	3.27e-09
6522	SLC4A2	425.974	0.779923	3.41e-09
304	ANXA2P2	287.76	0.845238	3.53e-09
4094	MAF	385.427	0.638075	3.64e-09
116987	AGAP1	5922.36	-0.344714	3.85e-09
1756	DMD	203.185	1.03809	3.95e-09
81491	GPR63	145.881	1.05963	4.04e-09
57685	CACHD1	324.224	0.798965	5.12e-09
3755	KCNG1	91.4046	1.31373	5.82e-09
5754	PTK7	879.294	0.586096	6.42e-09
5099	PCDH7	2201.54	-0.467354	6.57e-09
283659	PRTG	408.148	-0.745154	7.47e-09
221935	SDK1	1523.86	0.446814	7.51e-09
84620	ST6GAL2	661.325	-0.591917	7.77e-09
473	RERE	5293.93	-0.316055	7.84e-09
4185	ADAM11	2475.03	0.496866	9.15e-09
1832	DSP	158.283	0.933448	1.03e-08
22871	NLGN1	454.976	-0.78191	1.13e-08
114818	KLHL29	965.049	-0.595904	1.21e-08
56133	PCDHB2	721.334	0.570382	1.25e-08
643827	CNTNAP3P2	149.668	1.16396	1.37e-08
1829	DSG2	123.691	1.19727	1.44e-08
55616	ASAP3	158.165	1.17492	1.47e-08
8204	NRIP1	656.202	0.539452	1.49e-08
57863	CADM3	1217.45	-0.48456	1.51e-08
4627	MYH9	961.212	0.640647	1.54e-08
23013	SPEN	2958.57	-0.384222	1.58e-08
29952	DPP7	485.781	0.7418	1.64e-08
56288	PARD3	729.943	-0.537378	1.69e-08
3097	HIVEP2	1359.52	-0.443106	1.7e-08
64067	NPAS3	363.412	-0.761261	1.71e-08
11163	NUDT4	989.278	0.653239	1.74e-08
257364	SNX33	156.416	1.16048	1.76e-08
26040	SETBP1	2327.78	-0.58316	1.99e-08
9037	SEMA5A	444.789	0.958619	2.07e-08
23266	ADGRL2	3404.71	-0.666724	2.21e-08
130733	TMEM178A	998.697	-0.486715	2.41e-08
4004	LMO1	168.435	1.05678	2.69e-08
1143	CHRNB4	59.9887	2.54961	2.85e-08
23365	ARHGEF12	3356.19	-0.305697	3.15e-08
8013	NR4A3	147.437	-1.22032	3.25e-08
3371	TNC	144.807	1.30192	4.65e-08
5295	PIK3R1	1100.38	0.419883	4.7e-08
124925	SEZ6	717.163	-0.593932	4.73e-08
56898	BDH2	52.2	1.77467	4.87e-08
60482	SLC5A7	665.853	-0.705593	4.88e-08
619279	ZNF704	1897.93	-0.518915	5.03e-08
4683	NBN	419.49	0.650102	5.04e-08
3837	KPNB1	2892.01	0.326856	5.33e-08
1826	DSCAM	102.071	1.06511	5.53e-08
79365	BHLHE41	49.3566	1.64558	5.63e-08
114788	CSMD3	600.817	-0.601805	6.4e-08
2023	ENO1	2846.86	0.402279	6.44e-08
11119	BTN3A1	58.7415	1.55613	6.66e-08
10718	NRG3	938.238	-0.471297	6.68e-08
143282	FGFBP3	244.736	0.835744	7.39e-08
51375	SNX7	32.2695	2.26308	8.12e-08
22807	IKZF2	85.8337	1.42237	8.4e-08
23090	ZNF423	1620.64	-0.370812	8.52e-08
57161	PELI2	1945.24	-0.42102	8.6e-08
105	ADARB2	1989.47	-0.51529	8.67e-08
51726	DNAJB11	728.726	-0.671382	8.89e-08
4299	AFF1	449.554	0.696882	9.94e-08
9723	SEMA3E	394.097	0.671025	1.01e-07
1129	CHRM2	113.995	1.28363	1.04e-07
9162	DGKI	1566.39	0.431888	1.21e-07
339479	BRINP3	494.618	-0.694136	1.24e-07
3995	FADS3	249.485	-0.812566	1.25e-07
10396	ATP8A1	4647.87	-0.449463	1.37e-07
23240	TMEM131L	362.994	0.64117	1.55e-07
5590	PRKCZ	278.133	-0.81304	1.66e-07
23302	WSCD1	465.173	-0.67137	1.71e-07
3257	HPS1	147.426	0.918897	1.77e-07
10540	DCTN2	1203.58	0.400727	1.85e-07
92840	REEP6	66.3634	1.63442	1.91e-07
57820	CCNB1IP1	174.378	0.925671	1.92e-07
57690	TNRC6C	1757.4	-0.394626	2.44e-07
57224	NHSL1	534.401	0.542578	2.58e-07
79979	TRMT2B	95.3682	1.19882	2.69e-07
9659	PDE4DIP	3936.05	0.310967	2.85e-07
23237	ARC	42.0806	-1.99462	3e-07
155435	RBM33	1676.17	-0.389862	3.01e-07
55266	TMEM19	343.944	0.641811	3.05e-07
10130	PDIA6	750.38	-0.67862	3.07e-07
112885	PHF21B	1304	0.453565	3.33e-07
7511	XPNPEP1	673.626	0.564487	3.34e-07
23576	DDAH1	1000.83	0.521636	3.46e-07
51704	GPRC5B	443.721	-0.581574	3.63e-07
4054	LTBP3	73.9106	1.21557	3.74e-07
10644	IGF2BP2	982.392	-0.391845	3.78e-07
53942	CNTN5	935.42	-0.556901	4.03e-07
55742	PARVA	138.137	0.988792	4.11e-07
7184	HSP90B1	3328.85	-0.969888	4.77e-07
2587	GALR1	1115.62	0.572503	5.29e-07
23475	QPRT	319.59	0.880629	5.31e-07
340719	NANOS1	309.127	-0.856691	5.66e-07
400986	ANKRD36C	888.618	-0.726467	5.74e-07
2596	GAP43	4270.84	0.45916	5.84e-07
8496	PPFIBP1	439.727	0.668028	6.05e-07
575	ADGRB1	1866.12	-0.649699	6.62e-07
23108	RAP1GAP2	606.866	-0.481629	6.86e-07
57512	GPR158	147.039	1.06861	6.87e-07
1184	CLCN5	1071.32	0.431797	7.39e-07
7546	ZIC2	351.85	0.734794	7.64e-07
143	PARP4	174.014	0.895886	7.65e-07
23136	EPB41L3	1839.45	0.439534	8.1e-07
23504	RIMBP2	1266.97	-0.371605	8.36e-07
4124	MAN2A1	365.99	0.81253	8.72e-07
114882	OSBPL8	2366.74	0.452091	9.06e-07
10082	GPC6	334.097	0.674483	9.35e-07
25966	C2CD2	267.217	0.732292	9.51e-07
128674	PROKR2	102.544	-1.13052	9.56e-07
100271927	RASA4B	432.758	-0.698344	9.65e-07
55187	VPS13D	1710.76	-0.380651	9.73e-07
642366	ISL1-DT	332.916	0.657699	1.01e-06
83988	NCALD	765.421	0.567509	1.03e-06
8339	H2BC8	402.953	0.708381	1.11e-06
7405	UVRAG	676.248	-0.480046	1.11e-06
83892	KCTD10	955.538	0.423194	1.14e-06
729830	FHIP1A	21.9388	2.65339	1.17e-06
63827	BCAN	53.8002	1.56941	1.31e-06
116	ADCYAP1	402.506	0.888394	1.35e-06
10160	FARP1	3192	-0.261771	1.35e-06
2296	FOXC1	58.3309	1.67178	1.39e-06
6480	ST6GAL1	1499.7	0.47255	1.47e-06
57624	NYAP2	266.251	-0.730994	1.6e-06
729993	SHISA9	309.711	-0.736539	1.79e-06
59345	GNB4	355.627	0.583646	1.79e-06
1139	CHRNA7	220.134	0.742469	1.81e-06
57553	MICAL3	1949.43	-0.425908	1.89e-06
1630	DCC	1329.17	-0.475915	1.91e-06
217	ALDH2	1440.49	0.404551	1.95e-06
5121	PCP4	211.86	0.96191	2.07e-06
101927043	EPCAM-DT	34.0649	-2.02914	2.1e-06
4130	MAP1A	5162.02	0.304144	2.11e-06
55885	LMO3	171.051	-1.13991	2.19e-06
3945	LDHB	408.988	0.657913	2.28e-06
57480	PLEKHG1	167.112	0.769012	2.28e-06
3800	KIF5C	24384.7	0.233797	2.53e-06
4745	NELL1	300.951	0.634637	2.58e-06
85508	SCRT2	883.046	0.444552	2.6e-06
134353	LSM11	664.548	-0.447152	2.62e-06
4001	LMNB1	671.458	-0.470277	2.64e-06
5789	PTPRD	2659.6	-0.461972	2.76e-06
8470	SORBS2	979.041	-0.601457	3.12e-06
9805	SCRN1	4271.06	0.452756	3.14e-06
28996	HIPK2	5018.85	-0.341642	3.29e-06
1600	DAB1	1227.85	-0.577976	3.37e-06
140578	CHODL	28.2059	3.02416	3.43e-06
11247	NXPH4	928.219	-0.506375	3.59e-06
151742	PPM1L	1091.95	0.440547	3.9e-06
6332	SCN7A	408.359	-0.603234	3.91e-06
388403	YPEL2	116.453	-1.00812	4.03e-06
773	CACNA1A	1342.56	-0.561906	4.24e-06
51196	PLCE1	147.986	-0.821402	4.27e-06
9951	HS3ST4	87.7582	1.50168	4.38e-06
83539	CHST9	223.904	-1.00418	4.41e-06
55816	DOK5	449.69	0.571194	4.98e-06
9710	GARRE1	697.436	-0.429114	5.23e-06
8001	GLRA3	297.349	-0.875061	5.26e-06
728116	ZBTB8B	260.972	-0.715812	5.55e-06
871	SERPINH1	77.6366	1.17412	5.63e-06
7881	KCNAB1	243.002	0.884817	5.76e-06
1471	CST3	322.724	0.786766	5.79e-06
10439	OLFM1	2371.14	0.402417	6.25e-06
3725	JUN	493.074	0.664396	6.52e-06
10235	RASGRP2	217.838	-0.821937	6.87e-06
7378	UPP1	484.204	0.67363	7.26e-06
4192	MDK	713.782	0.663586	7.74e-06
81552	VOPP1	775.835	-0.56139	8.21e-06
40	ASIC2	343.203	-0.664019	8.29e-06
388021	TMEM179	312.912	-0.839282	8.53e-06
54551	MAGEL2	626.224	-0.432935	8.66e-06
1822	ATN1	3428.12	-0.35805	9.22e-06
3321	IGSF3	1371.49	0.429394	9.37e-06
11189	CELF3	2473.17	-0.326143	9.67e-06
200424	TET3	3535.36	-0.253313	9.77e-06
78987	CRELD1	653.34	-0.506693	9.84e-06
10253	SPRY2	539.665	0.502485	9.86e-06
1314	COPA	2569.34	0.289025	1e-05
8663	EIF3C	2934.76	0.380235	1.01e-05
5993	RFX5	237.232	0.787559	1.06e-05
54768	HYDIN	373.662	-0.750681	1.07e-05
6608	SMO	113.3	0.967611	1.17e-05
4609	MYC	558.329	0.585853	1.2e-05
57510	XPO5	1376.22	0.32499	1.28e-05
4259	MGST3	431.362	0.579679	1.39e-05
1337	COX6A1	830.045	0.530877	1.41e-05
2791	GNG11	18.2857	2.90134	1.49e-05
9053	MAP7	296.529	0.694565	1.54e-05
55556	ENOSF1	100.674	1.30127	1.55e-05
2770	GNAI1	799.836	0.455234	1.64e-05
100287225	LINC01630	12.5319	3.45706	1.66e-05
10362	HMG20B	96.5543	1.19082	1.71e-05
797	CALCB	82.2367	1.1566	1.85e-05
5144	PDE4D	722.225	0.546945	1.88e-05
1642	DDB1	2715.14	0.323475	1.97e-05
25841	ABTB2	267.22	0.69132	2.01e-05
6891	TAP2	278.488	0.66498	2.05e-05
1113	CHGA	2464.91	0.53996	2.06e-05
10197	PSME3	1015.99	0.391586	2.08e-05
22821	RASA3	772.666	-0.46354	2.1e-05
125058	TBC1D16	2851.38	0.347757	2.11e-05
6737	TRIM21	66.1355	1.4374	2.15e-05
402665	IGLON5	862.863	-0.395066	2.18e-05
2353	FOS	79.2123	-1.09921	2.24e-05
3642	INSM1	443.004	0.724013	2.44e-05
5253	PHF2	1025.14	-0.40558	2.53e-05
25758	KIAA1549L	1326.49	-0.396473	2.56e-05
3782	KCNN3	123.624	-1.11971	2.57e-05
57178	ZMIZ1	6084.74	-0.217703	2.57e-05
100996717	NOTCH2NLC	30.7591	1.9342	2.75e-05
8972	MGAM	27.1156	-2.05065	2.85e-05
9948	WDR1	1004.48	-0.418477	2.91e-05
1759	DNM1	2811.56	-0.349676	2.97e-05
5999	RGS4	155.704	1.06009	3.05e-05
58504	ARHGAP22	459.533	-0.70411	3.1e-05
91300	R3HDM4	655.611	0.465479	3.22e-05
1284	COL4A2	487.391	0.801652	3.22e-05
83439	TCF7L1	34.036	2.12832	3.42e-05
387680	WASHC2A	892.007	0.431055	3.57e-05
1607	DGKB	195.394	-0.951458	3.69e-05
285761	DCBLD1	101.018	1.08367	3.86e-05
23780	APOL2	42.7836	1.77739	3.86e-05
27087	B3GAT1	2880.71	-0.389502	3.91e-05
48	ACO1	281.769	0.629975	3.92e-05
85414	SLC45A3	250.424	0.834937	4.17e-05
80709	AKNA	822.152	-0.511692	4.22e-05
79718	TBL1XR1	2153.72	-0.388397	4.24e-05
79937	CNTNAP3	68.3148	1.34246	4.25e-05
54020	SLC37A1	848.309	-0.397776	4.33e-05
8092	ALX1	16.3456	2.98868	4.39e-05
4756	NEO1	2349.45	-0.331113	4.43e-05
84249	PSD2	1382.58	-0.401185	4.66e-05
55353	LAPTM4B	805.699	0.524627	5e-05
644139	PIRT	32.2793	2.00803	5.01e-05
57611	ISLR2	6288.68	-0.403256	5.19e-05
4804	NGFR	1127.31	0.591388	5.67e-05
8078	USP5	1685.17	0.47774	5.69e-05
2786	GNG4	909.574	-0.425507	5.85e-05
7203	CCT3	1594.05	0.333165	5.91e-05
10263	CDK2AP2	220.714	-0.732192	6.05e-05
2151	F2RL2	30.2222	2.66611	6.33e-05
56123	PCDHB13	208.841	0.715164	7.5e-05
10690	FUT9	306.73	-0.673463	7.63e-05
4478	MSN	135.427	1.29001	8.34e-05
56114	PCDHGA1	52.3687	1.28999	8.35e-05
8508	NIPSNAP1	1482.24	0.372065	8.47e-05
9256	TSPOAP1	1320.93	-0.489491	8.83e-05
8938	BAIAP3	304.458	-0.627567	9.16e-05
9722	NOS1AP	962.671	0.467597	9.54e-05
9110	MTMR4	2383.11	-0.294494	9.59e-05
51307	FAM53C	696.465	0.445006	9.93e-05
29995	LMCD1	18.5225	2.09869	9.94e-05
56112	PCDHGA3	138.614	1.12058	0.000102388
80023	NRSN2	743.1	0.450197	0.000102547
8325	FZD8	1619.2	-0.598595	0.000103054
10124	ARL4A	329.665	-0.631361	0.000103793
375248	ANKRD36	1883.72	-0.616665	0.00010542
9748	SLK	906.331	0.37894	0.000108196
56983	POGLUT1	330.452	0.595169	0.000113656
5997	RGS2	128.029	0.892098	0.000116091
3105	HLA-A	161.474	1.00907	0.000119266
83692	CD99L2	1003.12	0.439097	0.000119634
58476	TP53INP2	789.053	0.458083	0.000124799
1316	KLF6	760.534	0.422002	0.000128065
57118	CAMK1D	1339.34	-0.316304	0.000144843
101927314	LOC101927314	72.5234	-1.25616	0.000147628
8934	RAB29	49.3335	1.34494	0.000156694
222256	CDHR3	214.805	0.690384	0.000161941
7533	YWHAH	1435.06	0.374516	0.000163026
9590	AKAP12	8757.12	0.30253	0.000169195
64506	CPEB1	210.943	0.690825	0.000175397
6585	SLIT1	3413.02	0.344711	0.000179897
57468	SLC12A5	361.52	-0.576843	0.000185313
51170	HSD17B11	39.7333	1.74065	0.000190088
286183	NKAIN3	2206.52	0.508449	0.000192651
10602	CDC42EP3	691.445	0.446146	0.000194641
8321	FZD1	1185.35	-0.572007	0.000196473
128434	VSTM2L	555.999	0.719755	0.000203604
84687	PPP1R9B	1590.93	-0.367544	0.00020473
5137	PDE1C	354.783	-0.628262	0.000205862
100128977	MAPT-AS1	141.429	-0.859776	0.000207321
56977	STOX2	1814.75	-0.314816	0.000207483
5066	PAM	1233.33	0.333724	0.000221181
1119	CHKA	512.322	0.433203	0.000222215
27092	CACNG4	2491.61	-0.270512	0.000229153
55737	VPS35	1558.97	0.338088	0.000229977
84441	MAML2	306.704	0.728331	0.000234234
10043	TOM1	315.744	0.636893	0.000248387
7326	UBE2G1	1193.35	0.345611	0.000248635
348980	HCN1	358.423	0.529513	0.000251971
85442	KNDC1	331.418	-0.608459	0.000253084
80824	DUSP16	305.282	0.580305	0.000255118
23054	NCOA6	1442.84	-0.471423	0.000256679
110806273	SLC5A4-AS1	555.042	-0.422978	0.000260126
5578	PRKCA	1195.69	0.428808	0.000285758
2077	ERF	334.589	0.71203	0.000286356
27443	CECR2	1887.06	0.316448	0.000295937
65082	VPS33A	575.687	0.419496	0.000300724
3195	TLX1	133.641	0.801298	0.000301213
10491	CRTAP	337.968	0.533877	0.000328139
2149	F2R	552.744	0.543951	0.000329256
94030	LRRC4B	1617.57	-0.545182	0.000341498
55870	ASH1L	1805.19	-0.345951	0.000342653
5230	PGK1	1808.95	0.373359	0.000347824
4176	MCM7	868.985	-0.403764	0.000350206
9771	RAPGEF5	719.346	-0.494861	0.000351445
6451	SH3BGRL	373.852	0.63748	0.000352626
5019	OXCT1	781.044	0.369181	0.000361093
91608	RASL10B	838.221	0.485888	0.000368596
51088	KLHL5	329.377	0.603179	0.000393645
10371	SEMA3A	190.12	-0.846809	0.00039383
9242	MSC	130.719	1.03281	0.000410415
8224	SYN3	711.721	-0.558596	0.000427355
3916	LAMP1	1406.25	0.32065	0.00042888
3747	KCNC2	219.744	-0.81037	0.000430545
9601	PDIA4	959.792	-0.912734	0.000433197
5824	PEX19	289.045	0.602357	0.000439412
55450	CAMK2N1	1564.8	-0.360487	0.00044088
55118	CRTAC1	152.385	0.990265	0.000444519
23420	NOMO1	2061.7	0.276811	0.000460447
728689	EIF3CL	726.017	0.438191	0.000461651
162394	SLFN5	813.803	0.607239	0.000471107
80777	CYB5B	745.241	0.416338	0.000483483
4857	NOVA1	2224.39	-0.58937	0.0004878
3417	IDH1	3007.66	0.366202	0.00048946
221303	FAM162B	72.5523	1.46401	0.000496186
283234	CCDC88B	193.936	-1.36929	0.000503349
9612	NCOR2	2743.02	-0.305254	0.000507089
60468	BACH2	2096.06	-0.26893	0.000522297
23127	COLGALT2	324.462	0.542864	0.000529646
11176	BAZ2A	2242.76	-0.282345	0.000531739
128414	NKAIN4	333.572	-0.706046	0.000547795
64399	HHIP	150.414	0.898031	0.000564552
23005	MAPKBP1	1150.09	-0.354308	0.000569716
440279	UNC13C	395.415	-0.524132	0.000571219
7132	TNFRSF1A	310.461	0.60678	0.000574656
389206	BEND4	711.6	0.491904	0.000582541
347731	LRRTM3	246.357	-0.705624	0.000594987
2581	GALC	381.8	0.556983	0.000600535
6093	ROCK1	491.358	-0.446691	0.000638217
51155	JPT1	2523.7	0.351391	0.000651358
7704	ZBTB16	84.6078	-1.17147	0.0006537
64218	SEMA4A	133.607	-0.924396	0.000654627
283131	NEAT1	1641.27	0.782238	0.000688725
5581	PRKCE	2441.74	0.406153	0.000715789
56605	ERO1B	130.208	-0.848498	0.000718849
137970	UNC5D	562.969	-0.537359	0.000724227
2739	GLO1	362.202	0.569216	0.000741775
79147	FKRP	783.841	0.359894	0.00077313
29	ABR	2156.78	-0.314625	0.000785308
3295	HSD17B4	559.836	0.40809	0.00080562
1329	COX5B	664.208	0.541673	0.000819933
114815	SORCS1	604.448	-0.574262	0.000853783
392617	ELFN1	722.916	-0.482544	0.000867705
23220	DTX4	1771.66	-0.317972	0.000872261
256714	MAP7D2	534.636	0.446824	0.000877258
5106	PCK2	261.019	0.844981	0.000880993
5521	PPP2R2B	980.159	0.510026	0.000882735
2734	GLG1	3482.83	0.242385	0.000915995
23768	FLRT2	1202.63	-0.497067	0.000928965
389421	LIN28B	544.09	0.599956	0.000947274
55603	TENT5A	100.934	0.926117	0.000961852
58508	KMT2C	3691.16	-0.351803	0.000969341
1846	DUSP4	2376.79	-0.400466	0.000977211
491	ATP2B2	262.031	-0.650691	0.000993922
203259	FAM219A	1633.26	0.339693	0.00103852
7317	UBA1	4467.87	0.288768	0.00108247
10451	VAV3	343.332	-0.52178	0.00109363
83873	GPR61	138.946	0.808903	0.00111009
343450	KCNT2	1004.08	-0.412839	0.00111453
28316	CDH20	125.568	-0.955483	0.00112723
23392	ECPAS	1909.33	0.285028	0.00113545
10314	LANCL1	1292.68	0.412345	0.00113828
1795	DOCK3	2807.79	-0.215414	0.00114218
6258	RXRG	102.558	-1.06889	0.00117935
7026	NR2F2	33.5341	1.63298	0.00121826
54800	KLHL24	1496.54	-0.325622	0.00122257
595	CCND1	60.5997	1.28334	0.00122539
2590	GALNT2	1336.75	0.430202	0.00123998
22982	DIP2C	1724.09	-0.266262	0.00124593
9554	SEC22B	338.857	0.565636	0.001262
1501	CTNND2	4630.7	-0.281893	0.00127382
7873	MANF	290.981	-0.734492	0.00128413
8458	TTF2	70.0373	1.15093	0.00129548
652991	SKOR2	86.9483	1.09186	0.0012992
23788	MTCH2	970.081	0.363441	0.00131222
10382	TUBB4A	1575.51	-0.377314	0.00133581
3745	KCNB1	1456.86	-0.359444	0.00134388
57509	MTUS1	420.078	0.552843	0.00135409
23767	FLRT3	105.72	0.864972	0.00136411
5366	PMAIP1	83.0642	0.973729	0.00138185
4987	OPRL1	350.405	-0.504647	0.00143375
10226	PLIN3	18.1796	2.51768	0.0014765
10979	FERMT2	715.165	0.386236	0.00150076
145748	LYSMD4	378.89	0.54135	0.00152038
80816	ASXL3	2852.07	-0.392323	0.00152486
9857	CEP350	1618.49	-0.363941	0.00152586
4038	LRP4	61.1329	1.62062	0.00155464
153222	CREBRF	331.118	-0.63147	0.00155564
51111	KMT5B	1323.12	-0.319572	0.00158382
7090	TLE3	2273.22	-0.365279	0.0017367
10743	RAI1	2404.1	-0.319266	0.00173693
387119	CEP85L	1812.37	0.342405	0.00176164
8347	H2BC4	181.989	0.948667	0.00177195
2673	GFPT1	3347.86	0.317629	0.00181375
440359	YBX3P1	15.5171	2.96449	0.00184448
23613	ZMYND8	1071.31	-0.327939	0.00184487
54769	DIRAS2	389.597	0.469247	0.00185584
3959	LGALS3BP	516.38	-0.558426	0.00194508
285175	UNC80	797.794	-0.433655	0.00197315
1138	CHRNA5	364.088	-0.563379	0.00205746
55351	STK32B	312.112	0.586549	0.00211628
27091	CACNG5	142.921	-0.870624	0.00212064
4752	NEK3	114.878	0.996819	0.00219858
2043	EPHA4	1346.34	0.40793	0.00222341
79993	ELOVL7	20.838	1.90037	0.00222558
5611	DNAJC3	406.428	-0.568023	0.00229735
9334	B4GALT5	1511.23	0.328622	0.00234171
8831	SYNGAP1	1782.42	-0.379695	0.00238826
5784	PTPN14	52.5057	1.24995	0.0023992
51056	LAP3	163.966	0.723089	0.00243704
805	CALM2	5855.3	0.292922	0.00246673
56934	CA10	725.307	-0.454052	0.00260106
2186	BPTF	3641.67	-0.338444	0.00265619
875	CBS	798.529	0.446029	0.00266283
2771	GNAI2	626.255	-0.427123	0.00266384
8884	SLC5A6	575.624	0.39523	0.00280213
51696	HECA	522.294	-0.459163	0.00294913
23178	PASK	385.478	-0.554214	0.00295615
5478	PPIA	1354.74	0.336518	0.0029661
4005	LMO2	190.077	0.706829	0.00299906
56895	AGPAT4	1577.43	-0.286792	0.00312227
129685	TAF8	136.533	0.767923	0.00313005
55890	GPRC5C	247.362	0.613661	0.00314039
22948	CCT5	2092.37	0.270688	0.0032767
162073	ITPRIPL2	95.3394	0.843145	0.00340966
11069	RAPGEF4	648.463	-0.38219	0.00357322
23089	PEG10	9013.97	0.343815	0.00362559
5522	PPP2R2C	936.545	-0.327881	0.00368554
57586	SYT13	1593.86	-0.364787	0.0040101
79085	SLC25A23	672.135	0.439854	0.00409907
1152	CKB	1784.9	0.333226	0.0040999
23362	PSD3	1387.38	0.307894	0.00417312
51606	ATP6V1H	718.998	0.417012	0.004203
4643	MYO1E	41.2011	1.24798	0.00433426
5550	PREP	516.263	0.438337	0.00454447
3751	KCND2	247.658	-0.700769	0.00479101
2108	ETFA	518.836	0.430096	0.0048939
4645	MYO5B	102.58	0.838531	0.00489454
57649	PHF12	711.924	-0.330712	0.00494487
10768	AHCYL1	767.085	0.347886	0.00501897
2597	GAPDH	6671.06	0.357748	0.00503505
89797	NAV2	3001.65	-0.251732	0.00503914
729956	SHISA7	392.135	-0.524603	0.00505125
23327	NEDD4L	2775	-0.268218	0.00509793
1653	DDX1	1707.05	0.29986	0.00512927
6507	SLC1A3	34.5454	1.39843	0.00522121
2548	GAA	576.39	0.474176	0.00522391
5292	PIM1	248.792	-0.650774	0.00526869
256158	HMCN2	862.557	-0.619006	0.00537243
653513	LOC653513	108.411	0.828905	0.00545311
2114	ETS2	440.793	-0.42606	0.00546029
124359	CDYL2	542.353	0.408356	0.00548355
55553	SOX6	167.769	0.679856	0.00558911
22999	RIMS1	2099.69	-0.306275	0.00597153
83394	PITPNM3	366.386	-0.540052	0.00611277
165	AEBP1	156.589	-0.744914	0.00613198
27161	AGO2	2180.28	-0.276877	0.00613264
101929176	ADAMTS16-DT	108.202	-1.01769	0.00614096
255520	ELMOD2	623.966	0.411712	0.00618327
56062	KLHL4	128.989	0.857711	0.00634476
79729	SH3D21	155.428	0.726214	0.00641524
4986	OPRK1	186.871	-0.73569	0.00647951
5147	PDE6D	341.087	0.497618	0.00650735
58488	PCTP	177.808	0.671299	0.00666244
23385	NCSTN	677.407	0.433702	0.00671867
9586	CREB5	196.984	0.853474	0.0068633
100379224	LOC100379224	102.845	0.90408	0.00691133
30010	NXPH1	82.1295	1.11453	0.00715147
7092	TLL1	18.8837	2.93296	0.00719528
222865	TMEM130	843.088	-0.354563	0.0071995
4677	NARS1	1810.13	0.296752	0.00723874
91851	CHRDL1	35.3453	2.71074	0.0072448
53905	DUOX1	173.775	-0.756202	0.0075146
2665	GDI2	2221.68	0.328541	0.00758081
64778	FNDC3B	127.047	0.769469	0.00763709
2562	GABRB3	2207.13	-0.319501	0.00769229
54904	NSD3	3125.37	-0.324129	0.00784407
64208	POPDC3	18.3535	2.10708	0.0079089
51555	PEX5L	1344.45	0.361211	0.00806474
84912	SLC35B4	1095.48	0.324369	0.00823658
8295	TRRAP	2827.13	-0.274764	0.00846807
29099	COMMD9	327.069	0.524169	0.00850376
5464	PPA1	504.406	0.405592	0.00869176
2035	EPB41	2304.69	-0.335659	0.00900638
131405	TRIM71	2098.56	-0.271103	0.00922413
9569	GTF2IRD1	734.135	-0.416473	0.00927052
5836	PYGL	35.2357	1.36646	0.00939826
8357	H3C10	62.9827	1.41742	0.00957095
374378	GALNT18	161.092	0.741113	0.00957665
154043	CNKSR3	27.7162	1.72833	0.00962953
389792	IER5L	478.722	-0.447391	0.0097099
3939	LDHA	501.321	0.433221	0.0100854
5627	PROS1	54.045	1.15151	0.0101478
1948	EFNB2	751.612	-0.419326	0.0102436
23549	DNPEP	175.377	0.647632	0.0105455
26022	TMEM98	209.076	0.634368	0.0105707
23321	TRIM2	4946.67	0.344444	0.0106442
1983	EIF5	1791.58	-0.300926	0.0110234
55532	SLC30A10	249.988	-0.514316	0.0110293
6659	SOX4	4902.29	-0.275393	0.0110902
5796	PTPRK	158.789	-0.692881	0.0112391
801	CALM1	5650.98	0.269876	0.0112405
10369	CACNG2	357.745	-0.514942	0.0113423
58477	SRPRB	499.711	0.42996	0.011867
9975	NR1D2	272.737	-0.546147	0.0119118
53826	FXYD6	1615.44	-0.419044	0.0119391
643641	ZNF862	433.842	-0.444389	0.0120581
80309	SPHKAP	488.559	-0.479897	0.0121962
26115	TANC2	4068.61	-0.298344	0.0122084
8660	IRS2	1041.17	-0.378532	0.012466
389941	C1QL3	46.6097	-1.21741	0.0125121
3309	HSPA5	3696.27	-0.806392	0.0126476
150776	SMPD4BP	733.917	-0.35529	0.0128847
56126	PCDHB10	167.447	0.696883	0.0130904
201501	ZBTB7C	306.547	-0.554964	0.0134591
84634	KISS1R	23.9687	1.76919	0.0134728
644168	DRGX	1357.15	0.413788	0.0141116
2115	ETV1	269.056	0.797392	0.0143185
9322	TRIP10	35.5981	1.42287	0.0146423
138151	NACC2	103.701	0.928629	0.0146426
51144	HSD17B12	814.703	0.391901	0.0149826
282996	RBM20	132.07	0.832441	0.0151698
10842	PPP1R17	88.247	1.28222	0.0154479
140688	NOL4L	2529.65	-0.271585	0.0154884
399806	LBX1-AS1	12.4837	5.37032	0.0154884
159963	SLC5A12	13.4537	2.15992	0.0156458
4081	MAB21L1	468.006	-0.48948	0.0160914
9863	MAGI2	819.168	-0.381318	0.0161266
2444	FRK	88.6273	-0.888918	0.0164195
5865	RAB3B	1661.52	0.425043	0.017046
2982	GUCY1A1	131.204	-0.960881	0.0171597
23741	EID1	1200.02	0.341567	0.017216
5814	PURB	508.456	-0.346064	0.0175847
94015	TTYH2	69.9263	1.22742	0.017911
50859	SPOCK3	230.893	0.752664	0.0185831
54458	PRR13	51.4503	1.34174	0.0186176
50632	CALY	131.186	-0.784849	0.0186698
26094	DCAF4	134.829	0.725319	0.0186756
84688	C9orf24	53.7226	1.17134	0.0189188
5723	PSPH	329.751	0.488525	0.0190366
6542	SLC7A2	16.7168	1.96112	0.0192124
23283	CSTF2T	421.64	-0.400204	0.0197773
9368	SLC9A3R1	58.8246	1.12843	0.0198596
84867	PTPN5	1128.89	-0.339897	0.0200349
8802	SUCLG1	496.229	0.396895	0.0201338
7088	TLE1	1177.31	0.369118	0.0203395
57460	PPM1H	801.22	0.369802	0.0203694
389333	PROB1	86.7376	0.850214	0.0207228
6252	RTN1	7072.49	0.212271	0.0208427
23193	GANAB	2032.44	0.33396	0.0208764
8853	ASAP2	438.263	-0.471849	0.021615
8563	THOC5	1600.73	0.292082	0.0216434
63982	ANO3	30.0589	1.84914	0.0216945
3326	HSP90AB1	6860.38	0.241003	0.0222516
158471	PRUNE2	681.615	0.596025	0.0224453
357	SHROOM2	211.463	-0.729059	0.0229246
2549	GAB1	269.477	0.640755	0.0232624
23753	SDF2L1	61.533	-1.32395	0.0235181
9148	NEURL1	337.813	-0.513906	0.0236007
56113	PCDHGA2	55.2018	1.18991	0.0237525
79739	TTLL7	3002.42	-0.44636	0.0238709
4637	MYL6	1429.98	0.432168	0.024394
1508	CTSB	1473.08	0.302441	0.0245185
401097	C3orf80	58.8037	1.06073	0.0249964
285513	GPRIN3	1494.27	-0.384645	0.0255359
54858	PGPEP1	561.215	0.401774	0.0255557
2184	FAH	48.5001	1.28399	0.0257719
6670	SP3	986.807	-0.396499	0.0265055
1000	CDH2	4117.04	-0.280017	0.0270404
56109	PCDHGA6	55.2967	1.11801	0.0271563
8872	CDC123	481.725	0.398919	0.0273139
57449	PLEKHG5	583.835	-0.489886	0.0275212
8925	HERC1	4755.66	-0.235748	0.0277828
7764	ZNF217	161.057	0.808866	0.0277975
18	ABAT	486.149	0.426381	0.0279227
5218	CDK14	1173.93	0.394064	0.0279453
286451	YIPF6	955.489	0.358203	0.0283143
23245	ASTN2	1482.89	0.386469	0.02905
92211	CDHR1	233.151	0.732846	0.0294293
29970	SCHIP1	81.3868	0.896193	0.0298629
728621	CCDC30	276.665	-0.515503	0.0298689
130589	GALM	19.7465	1.97943	0.0300201
10097	ACTR2	1967.65	0.338008	0.0300732
9258	MFHAS1	1059.65	-0.330623	0.030253
3730	ANOS1	79.5874	1.03353	0.0305831
8019	BRD3	1424.43	-0.28092	0.0323865
6117	RPA1	240.957	0.614232	0.0327411
29799	YPEL1	179.707	-0.671094	0.0330855
3164	NR4A1	98.7571	-0.772818	0.0332007
23199	GSE1	2806.46	-0.275946	0.033483
26084	ARHGEF26	97.4738	1.22392	0.0335312
54438	GFOD1	980.36	-0.294165	0.0340839
10594	PRPF8	4803.96	-0.201151	0.0341202
8805	TRIM24	1268.29	-0.296	0.0344036
2629	GBA	199.267	0.602861	0.0345071
191	AHCY	475.261	0.412988	0.0348252
57636	ARHGAP23	1568.55	-0.370819	0.0353316
4113	MAGEB2	5.50597	6.32711	0.0353474
85416	ZIC5	41.3892	2.227	0.0357871
84623	KIRREL3	512.355	0.475791	0.0360256
57222	ERGIC1	1270.48	0.346072	0.0360951
10174	SORBS3	52.1951	1.10692	0.0361065
6342	SCP2	206.186	0.577977	0.0361577
26137	ZBTB20	628.632	-0.541415	0.0362098
10687	PNMA2	1804.84	-0.279501	0.0362475
5998	RGS3	599.818	-0.412337	0.0364372
64168	NECAB1	53.9644	1.05681	0.0365372
81619	TSPAN14	1099.8	0.311793	0.0368614
10660	LBX1	8.5819	5.99207	0.037837
23158	TBC1D9	1606.53	0.246841	0.0383441
56105	PCDHGA11	102.044	0.830076	0.0385781
2997	GYS1	383.701	0.484183	0.0390212
1312	COMT	120.187	-0.851619	0.0401303
9508	ADAMTS3	11.1504	3.68759	0.0406722
7114	TMSB4X	2647.96	0.412782	0.0407014
23331	TTC28	2974.1	-0.26549	0.0408151
400451	FAM174B	112.121	-0.809673	0.0414144
162494	RHBDL3	411.34	-0.525567	0.0415481
9377	COX5A	595.439	0.402228	0.0422437
25769	SLC24A2	135.542	0.942028	0.0425316
93432	MGAM2	11.4968	-2.53875	0.0429946
7328	UBE2H	1052.02	0.324542	0.0431494
11149	BVES	59.7329	1.1516	0.0432343
3572	IL6ST	520.199	0.373598	0.0437552
757	TMEM50B	375.49	-0.566666	0.0443143
10904	BLCAP	1986.01	-0.269168	0.0445948
5989	RFX1	297.144	-0.46734	0.0448147
57537	SORCS2	1644.97	0.33819	0.0448167
9132	KCNQ4	23.5807	1.576	0.044971
54453	RIN2	425.435	-0.407258	0.0449829
10627	MYL12A	140.244	0.675503	0.0453835
55748	CNDP2	1162.09	0.338208	0.0457112
7468	NSD2	2827.44	-0.230371	0.0468418
6256	RXRA	225.705	0.556861	0.0470413
6942	TCF20	2141.4	-0.242812	0.0473488
10327	AKR1A1	450.636	0.474044	0.0478273
27333	GOLIM4	164.822	0.699834	0.0487186
29969	MDFIC	6.0224	6.10286	0.0489379
83872	HMCN1	38.7104	1.41686	0.0491148
202559	KHDRBS2	170.756	-0.57423	0.0491593
2138	EYA1	93.7183	1.06151	0.0494124
222194	RSBN1L	513.699	-0.431043	0.0496162
23522	KAT6B	1209.56	-0.406137	0.0504727
60676	PAPPA2	492.785	0.651732	0.0505511
57528	KCTD16	1404.07	0.44698	0.0505511
11107	PRDM5	68.2261	0.936871	0.051039
7275	TUB	1423.45	-0.259419	0.0510965
6566	SLC16A1	489.823	0.399642	0.0515101
7071	KLF10	138.255	-0.687188	0.0515128
92370	PXYLP1	566.029	-0.37154	0.0526343
3908	LAMA2	42.6544	1.14589	0.053122
56252	YLPM1	2552.14	-0.220116	0.0532991
266917	D21S2088E	36.9681	2.22082	0.0543284
4281	MID1	280.952	-0.636354	0.0544392
6641	SNTB1	20.024	1.77857	0.0561447
6769	STAC	129.43	0.689568	0.0565227
3977	LIFR	573.099	0.494648	0.0575449
401145	CCSER1	447.066	-0.414155	0.0575681
58516	SINHCAF	278.027	0.531331	0.0586646
9388	LIPG	32.8436	1.86853	0.0601774
3838	KPNA2	860.21	0.325259	0.0603208
114757	CYGB	239.605	0.56819	0.0609806
7837	PXDN	2230.24	-0.253356	0.0618263
23318	TUT4	1296.65	-0.31337	0.0622363
23683	PRKD3	221.248	0.662427	0.0625643
4916	NTRK3	823.222	0.405123	0.0628052
8603	FAM193A	924.398	-0.320742	0.063828
5834	PYGB	2816.22	0.310488	0.0641427
80243	PREX2	83.0428	1.15279	0.0648114
7818	DAP3	469.12	0.383982	0.0656125
25996	REXO2	170.581	0.564969	0.0666942
643911	CRNDE	842.089	0.335899	0.066839
10529	NEBL	1301.06	-0.384508	0.0684862
79649	MAP7D3	22.2614	1.69181	0.0688928
7087	ICAM5	25.2504	1.63013	0.0694873
2950	GSTP1	644.77	0.491425	0.0704825
5167	ENPP1	21.1379	1.93471	0.0712414
5859	QARS1	897.284	0.36207	0.0714213
23316	CUX2	988.187	-0.352019	0.0719163
7360	UGP2	566.456	0.383109	0.0742268
38	ACAT1	321.39	0.461774	0.0742322
124274	GPR139	42.3074	-1.34053	0.0762813
163175	LGI4	88.1543	-0.90167	0.0766109
57205	ATP10D	115.828	0.766301	0.0770523
6091	ROBO1	3759.18	-0.329945	0.0773555
401089	FOXL2NB	5.60287	6.0224	0.0780622
501	ALDH7A1	836.06	-0.315926	0.0796609
4988	OPRM1	260.708	0.84034	0.0799092
23025	UNC13A	3539.75	0.211825	0.0802237
84838	ZNF496	827.549	-0.433841	0.0805158
5426	POLE	585.639	-0.375447	0.0806164
7840	ALMS1	1291.98	-0.363214	0.0810155
5801	PTPRR	248.47	0.591108	0.0819642
59336	PRDM13	47.1619	-1.18511	0.0858656
653082	ZDHHC11B	259.755	-0.513743	0.0860139
8406	SRPX	48.4366	1.01585	0.0885445
80344	DCAF11	721.838	0.403847	0.091045
55062	WIPI1	98.4345	0.782412	0.0925753
643988	FNDC10	244.487	0.521773	0.0942779
7915	ALDH5A1	390.398	0.417402	0.0950381
253725	WASHC2C	534.846	0.398699	0.09564
3815	KIT	220.726	-1.50892	0.0957766
10203	CALCRL	39.6847	1.3847	0.0965849
54884	RETSAT	148.222	0.712646	0.097301
7520	XRCC5	3393.41	0.190934	0.0973269
445	ASS1	557.6	-0.446734	0.0982898
81611	ANP32E	220.173	0.586495	0.0991343
153020	RASGEF1B	577.651	-0.377929	0.099343
266727	MDGA1	4578.89	-0.304913	0.100645
9588	PRDX6	352.632	0.43608	0.101949
8507	ENC1	5094.98	0.246716	0.10219
816	CAMK2B	961.789	-0.32507	0.102286
596	BCL2	215.154	0.550883	0.102706
124402	UBALD1	221.363	-0.549006	0.103017
26986	PABPC1	3142.59	0.26731	0.105829
54549	SDK2	721.595	0.492714	0.105953
406	ARNTL	153.02	0.579541	0.107996
1130	LYST	1263.67	-0.324724	0.108848
64403	CDH24	319.507	-0.493129	0.111151
2896	GRN	377.818	0.685733	0.11173
254065	BRWD3	969.556	-0.423395	0.112489
57628	DPP10	496.812	-0.421625	0.118088
1268	CNR1	3489.63	-0.235802	0.119097
55512	SMPD3	1017.28	-0.302991	0.119283
6652	SORD	217.432	0.547095	0.121218
79669	C3orf52	13.0104	2.3902	0.122103
811	CALR	3217.57	-0.678868	0.122698
3159	HMGA1	746.51	-0.335254	0.124786
215	ABCD1	205.66	0.598735	0.126329
114876	OSBPL1A	482.396	0.380828	0.12679
10652	YKT6	1273.07	0.298056	0.128137
10794	ZNF460	1142.04	-0.297795	0.128529
29035	C16orf72	4955.94	0.180626	0.129251
26038	CHD5	1590.78	-0.367718	0.130563
460	ASTN1	2450.04	0.222912	0.131447
55435	AP1AR	383.863	0.440258	0.131754
900	CCNG1	580.713	0.438054	0.1334
3092	HIP1	1904.26	-0.219613	0.134053
23345	SYNE1	4179.09	-0.324188	0.135908
4676	NAP1L4	1493.09	0.275592	0.136077
23236	PLCB1	1202.6	0.295817	0.138079
57634	EP400	2232.53	-0.244519	0.140077
91351	DDX60L	11.2164	5.64639	0.141603
55026	TMEM255A	173.604	0.848781	0.141971
23654	PLXNB2	1244.63	-0.362587	0.142669
23067	SETD1B	1143.12	-0.336761	0.14357
644554	LOC644554	128.909	0.688523	0.145147
256764	WDR72	63.4165	0.945902	0.145704
57338	JPH3	1292.63	-0.333339	0.15016
10888	GPR83	341.565	-0.46751	0.150496
204801	NLRP11	6.97049	3.79973	0.151814
389906	LOC389906	657.789	-0.38193	0.152159
11060	WWP2	491.079	0.347737	0.153072
54798	DCHS2	513.651	0.394425	0.154688
27285	TEKT2	53.8447	-1.04378	0.155128
2904	GRIN2B	259.988	-0.889232	0.15521
80346	REEP4	75.1232	0.858155	0.155263
5459	POU4F3	28.8234	1.50765	0.155455
3675	ITGA3	815.081	-0.3926	0.156427
5610	EIF2AK2	721.064	0.31468	0.159603
4357	MPST	233.523	0.549474	0.161632
5738	PTGFRN	438.301	0.393089	0.161993
7267	TTC3	8334.58	-0.266915	0.163239
26240	FAM50B	39.6984	1.26369	0.16328
10487	CAP1	1158.88	0.314405	0.163435
732253	TDRG1	70.5714	1.13762	0.164053
3777	KCNK3	551.669	-0.397585	0.165617
8857	FCGBP	49.502	-1.12567	0.167849
10150	MBNL2	147.951	0.633077	0.168908
506	ATP5F1B	3726.12	0.222315	0.170704
51079	NDUFA13	618.693	0.523454	0.17102
51312	SLC25A37	347.195	0.419127	0.172819
84870	RSPO3	75.0044	-0.928601	0.173173
6548	SLC9A1	305.275	0.444684	0.174022
6717	SRI	573.641	0.453556	0.179515
256987	SERINC5	363.383	0.447273	0.179932
23299	BICD2	841.966	-0.275198	0.18043
7389	UROD	231.69	0.494827	0.180791
375484	SIMC1	287.649	-0.460704	0.181391
10616	RBCK1	814.365	0.376122	0.181559
6492	SIM1	126.101	-2.11723	0.184389
51324	SPG21	511.078	0.375148	0.184945
57175	CORO1B	386.045	0.477471	0.185602
56884	FSTL5	431.276	-0.485495	0.189293
23149	FCHO1	253.688	-0.545056	0.191672
140685	ZBTB46	835.602	-0.376207	0.194188
79822	ARHGAP28	167.16	0.546787	0.194311
8140	SLC7A5	7514.24	0.300577	0.196515
3012	H2AC8	1052.84	0.415743	0.196884
148254	ZNF555	317.617	-0.505454	0.196973
56111	PCDHGA4	27.2559	1.38569	0.200644
54956	PARP16	127.857	-0.649373	0.200849
2560	GABRB1	27.9634	-1.50324	0.202174
57722	IGDCC4	656.29	-0.372894	0.205149
122809	SOCS4	2062.52	0.367386	0.20695
152330	CNTN4	28.9492	5.3987	0.207064
160428	ALDH1L2	1273.92	0.371789	0.207821
10114	HIPK3	1342.09	-0.284448	0.208789
9844	ELMO1	507.344	-0.388769	0.209505
285590	SH3PXD2B	1109.08	0.276333	0.212622
10207	PATJ	307.569	-0.442442	0.214669
80221	ACSF2	7.63617	5.6452	0.216167
6870	TACR3	65.844	-1.08108	0.219636
2899	GRIK3	1248.63	-0.324051	0.221382
54842	MFSD6	491.779	-0.342161	0.225531
84074	QRICH2	625.721	-0.402724	0.227471
9902	MRC2	38.1394	1.91616	0.227643
471	ATIC	553.922	0.356213	0.235359
4249	MGAT5	1586.96	-0.255453	0.235463
7296	TXNRD1	1282.29	0.250181	0.23808
51043	ZBTB7B	154.543	-0.607475	0.238586
4836	NMT1	1193.03	0.300153	0.239458
10623	POLR3C	368.5	0.447798	0.240608
11039	GUSBP14	594.887	-0.388099	0.243469
79191	IRX3	143.713	0.638556	0.2443
414194	CCNYL2	38.1604	1.29535	0.244307
246126	TXLNGY	313.047	0.52466	0.245751
100192378	ZFHX4-AS1	12.8921	2.04713	0.249708
51454	GULP1	46.2961	1.31148	0.249948
60312	AFAP1	820.92	-0.294351	0.250265
5894	RAF1	816.669	-0.283613	0.250692
5573	PRKAR1A	2971.69	0.212881	0.252102
85450	ITPRIP	98.3332	0.954989	0.252964
57291	DANCR	233.289	0.503763	0.253598
10252	SPRY1	220.05	0.501803	0.253665
3688	ITGB1	1175.92	0.248106	0.254045
54492	NEURL1B	127.263	-0.789123	0.25731
753	LDLRAD4	424.386	-0.35739	0.259181
54726	OTUD4	502.196	-0.344806	0.259936
646892	SH2D7	68.2642	-0.863146	0.261289
57540	DISP3	1040.7	-0.343157	0.262265
170690	ADAMTS16	49.1105	-1.32782	0.264344
1859	DYRK1A	1852.7	-0.200434	0.267747
5318	PKP2	41.2723	-1.17877	0.27076
64087	MCCC2	309.603	0.435032	0.271073
1020	CDK5	269.019	0.506312	0.271994
1387	CREBBP	2975.77	-0.272271	0.273083
7058	THBS2	15.0548	1.68274	0.275455
79991	STN1	345.089	0.418144	0.278664
4103	MAGEA4	832.908	0.337334	0.282284
197335	WDR90	400.125	-0.576406	0.285541
55073	LRRC37A4P	375.653	-0.447483	0.286477
64065	PERP	152.06	0.5785	0.290966
7001	PRDX2	1868.93	0.359556	0.298636
54938	SARS2	108.762	0.708239	0.299586
4522	MTHFD1	451.801	0.377891	0.303633
51754	TMEM8B	1307.18	0.269133	0.307783
3149	HMGB3	882.031	0.314327	0.308015
494470	RNF165	661.373	-0.33712	0.311437
114786	XKR4	1963.57	0.31295	0.314047
153527	ZMAT2	453.939	0.396524	0.314282
50618	ITSN2	319.966	-0.426773	0.321358
2974	GUCY1B2	5.6514	3.15774	0.321927
646851	FAM227A	336.913	-0.393931	0.321927
23228	PLCL2	461.917	-0.364176	0.323842
5188	GATB	183.47	0.544009	0.326583
814	CAMK4	796.918	0.387351	0.326962
54847	SIDT1	61.8392	1.07808	0.328906
23001	WDFY3	4398.84	-0.291164	0.329363
1026	CDKN1A	74.211	1.00461	0.335692
1002	CDH4	1148.72	0.301653	0.336342
308	ANXA5	267.104	0.467366	0.341626
7005	TEAD3	44.2326	1.22292	0.343923
51701	NLK	1092.44	-0.385626	0.350863
151473	SLC16A14	611.33	-0.394458	0.357228
56128	PCDHB8	92.5764	0.738504	0.357704
6092	ROBO2	3347.71	-0.24188	0.358916
64409	GALNT17	954.833	0.342737	0.363651
100996291	LINC01993	55.3654	-1.31222	0.368304
57523	NYNRIN	488.816	-0.413911	0.369633
9604	RNF14	671.617	0.323733	0.36988
8360	H4C4	318.508	-0.611845	0.372125
79633	FAT4	317.676	0.434839	0.387211
55529	PIP4P2	913.864	0.326219	0.389092
567	B2M	11.2511	2.51596	0.391135
25879	DCAF13	216.513	0.480844	0.394852
401647	GOLGA7B	502.258	-0.372598	0.395149
445582	POTEE	839.948	-0.317648	0.399172
55726	INTS13	200.719	0.496742	0.399286
7903	ST8SIA4	216.431	-0.684864	0.401641
57476	GRAMD1B	289.366	-0.488503	0.406547
1944	EFNA3	399.81	-0.392739	0.410532
157922	CAMSAP1	3271.9	-0.174494	0.41143
22837	COBLL1	85.0254	0.719912	0.412381
1645	AKR1C1	348.687	-0.442485	0.414749
26013	L3MBTL1	676.274	-0.388853	0.426177
85397	RGS8	1406.21	-0.3848	0.426398
653483	AFDN-DT	164.827	-0.764671	0.427118
8974	P4HA2	116.752	0.728814	0.427345
55023	PHIP	1586.28	-0.345345	0.432909
22881	ANKRD6	427.462	0.366279	0.436867
6874	TAF4	306.111	-0.423564	0.439637
7170	TPM3	1022.86	0.258049	0.440476
6530	SLC6A2	10.9461	4.69621	0.440609
8718	TNFRSF25	270.518	-0.566316	0.44124
283455	KSR2	936.468	-0.272382	0.444119
27154	BRPF3	1132.85	-0.272437	0.449281
311	ANXA11	38.7142	1.29257	0.45158
27032	ATP2C1	1866.32	0.212686	0.455724
645369	TMEM200C	626.285	0.328191	0.457374
5939	RBMS2	102.126	0.693707	0.459541
4122	MAN2A2	1540.53	-0.294527	0.461953
9248	GPR50	101.292	-1.32357	0.462661
3400	ID4	922.601	0.414093	0.468136
9277	WDR46	390.608	0.471404	0.469389
10129	FRY	2722.07	0.281424	0.472089
79603	CERS4	376.682	-0.447863	0.47893
9743	ARHGAP32	1145.15	-0.282357	0.48772
389765	LOC389765	134.826	-0.585672	0.491044
728577	CNTNAP3B	40.3005	1.21005	0.491058
26167	PCDHB5	761.254	0.289697	0.501101
5136	PDE1A	32.1093	1.29975	0.50297
64431	ACTR6	197.992	0.533543	0.504298
3798	KIF5A	6839.88	0.203822	0.504927
642394	ADARB2-AS1	28.291	-1.21996	0.511444
91775	NXPE3	618.905	0.332782	0.519534
6515	SLC2A3	1125.48	0.325665	0.529441
25987	TSKU	136.308	0.60162	0.54199
100128252	ZNF667-AS1	149.639	0.70974	0.545037
64211	LHX5	20.2835	-2.12654	0.545359
79006	METRN	360.942	0.561508	0.547272
9692	PRORP	304.576	0.432636	0.54844
9881	TRANK1	147.712	0.68547	0.549011
5141	PDE4A	126.63	-0.722958	0.552513
10476	ATP5PD	418.082	0.382041	0.562115
196463	PLBD2	770.385	0.345638	0.568728
56098	PCDHGC4	297.453	-0.512275	0.569105
23105	FSTL4	54.5619	1.08051	0.571844
8817	FGF18	320.193	0.466334	0.572738
6095	RORA	989.186	-0.604913	0.579298
5795	PTPRJ	574.294	-0.330578	0.584003
23072	HECW1	1729.85	-0.216104	0.585491
6272	SORT1	2197.38	0.209032	0.589018
5694	PSMB6	491.187	0.391479	0.591143
3676	ITGA4	8.86772	2.67634	0.593172
11076	TPPP	930.604	-0.255212	0.605158
1183	CLCN4	1219.68	-0.248574	0.609095
27324	TOX3	383.153	-0.446676	0.610209
4948	OCA2	11.75	2.97495	0.612373
2992	GYG1	126.883	0.673621	0.632561
1155	TBCB	1045.81	0.309278	0.634155
51168	MYO15A	53.6865	-1.01379	0.634539
6323	SCN1A	294.11	-0.469319	0.635535
55223	TRIM62	177.718	0.586792	0.643858
285382	C3orf70	749.111	0.329738	0.647971
51566	ARMCX3	1300.92	0.280458	0.649843
2720	GLB1	276.86	0.445984	0.65332
51318	MRPL35	460.642	0.465711	0.654324
50804	MYEF2	1161.81	0.274606	0.654825
57565	KLHL14	616.363	-0.337339	0.655376
79874	RABEP2	103.319	0.778792	0.664938
154860	FEZF1-AS1	122.099	0.847128	0.667404
283078	MKX	125.907	0.562037	0.668878
220441	RNF152	2714.6	-0.245012	0.669356
9644	SH3PXD2A	2215.65	-0.272037	0.676971
539	ATP5PO	848.63	0.291344	0.682943
1200	TPP1	196.404	0.547021	0.687052
25904	CNOT10	318.849	0.458079	0.69193
3096	HIVEP1	945.311	-0.286749	0.69531
4297	KMT2A	4381.4	-0.331253	0.69664
23597	ACOT9	181.218	0.554814	0.697389
10099	TSPAN3	1857.47	0.211688	0.703335
24139	EML2	182.704	-0.63688	0.70426
26470	SEZ6L2	3776.03	0.299208	0.704302
254048	UBN2	1243.44	-0.295075	0.716131
3927	LASP1	1457.08	0.271229	0.721032
51301	GCNT4	77.9508	1.19259	0.735907
653121	ZBTB8A	204.731	-0.505199	0.747844
51474	LIMA1	72.1274	0.875538	0.74794
2675	GFRA2	364.212	0.476827	0.752246
26035	GLCE	309.82	0.459943	0.760969
284697	BTBD8	312.791	0.471671	0.76243
133308	SLC9B2	588.452	0.302954	0.77396
1943	EFNA2	250.568	-0.471575	0.775493
71	ACTG1	14122.6	-0.230523	0.780636
51573	GDE1	625.847	0.32645	0.790217
113201	GOLM2	1315.35	-0.267591	0.798486
9784	SNX17	649.836	0.478586	0.808698
134147	CMBL	16.1298	1.8328	0.81519
9489	PGS1	595.113	-0.342485	0.819314
4747	NEFL	33264.7	0.363728	0.821691
29118	DDX25	254.746	0.428417	0.822449
9459	ARHGEF6	55.3494	1.10188	0.824644
93664	CADPS2	57.8996	1.68709	0.829382
6646	SOAT1	253.589	0.498026	0.830686
1768	DNAH6	106.828	-0.853646	0.838982
1302	COL11A2	181.218	-0.632388	0.854383
9899	SV2B	3332.48	0.189237	0.856086
163	AP2B1	6698.46	0.22118	0.873826
967	CD63	1176.53	0.416712	0.881494
10156	RASA4	186.049	-0.591038	0.89336
92579	G6PC3	396.089	0.4862	0.904077
100506433	LINC00648	44.9822	1.03333	0.922788
23635	SSBP2	1685.43	-0.40401	0.929356
55366	LGR4	327.177	0.462195	0.935975
6890	TAP1	9.28446	2.9516	0.936043
10363	HMG20A	674.3	0.296417	0.937123
387104	SOGA3	2928.2	-0.193284	0.940986
23476	BRD4	2886.05	-0.200407	0.941689
729723	DNAJC27-AS1	49.251	-1.01719	0.950543
26059	ERC2	931.345	-0.348356	0.95565
387509	GPR153	1582.48	-0.332609	0.956167
10957	PNRC1	237.004	-0.541341	0.965774
25842	ASF1A	340.467	0.453103	0.967023
57530	CGN	114.357	-0.655832	0.967912
115817	DHRS1	151.604	0.550942	0.976838
53947	A4GALT	31.9539	-1.50295	0.978286
23636	NUP62	564.637	-0.324012	0.984758
653080	GUSBP16	562.655	-0.454501	0.991385
221914	GPC2	2048.47	0.441484	0.99571
56980	PRDM10	294.965	-0.418693	0.99682
8905	AP1S2	721.113	0.401839	1
7190	HSP90B2P	161.16	-0.744153	1
51706	CYB5R1	389.267	0.470469	1
51520	LARS1	2119.26	0.203839	1
93349	SP140L	12.2528	1.81064	1
6623	SNCG	1223.75	0.40501	1
57595	PDZD4	3464.81	-0.308359	1
55422	ZNF331	322.124	-0.368505	1
9788	MTSS1	874.581	-0.302443	1
9510	ADAMTS1	33.3077	1.40454	1
79750	ZNF385D	762.625	0.510988	1
51070	NOSIP	402.83	0.392062	1
3708	ITPR1	93.6497	0.592844	1
3655	ITGA6	134.068	0.647845	1
727910	TLCD2	51.8274	0.987371	1
1827	RCAN1	574.76	-0.364817	1
6457	SH3GL3	170.025	-0.531194	1
22990	PCNX1	1499.45	-0.254533	1
8365	H4C8	282.521	0.513447	1
11278	KLF12	1917.28	-0.403917	1
2335	FN1	152.989	0.603054	1
10980	COPS6	584.731	0.320111	1
868	CBLB	682.808	-0.339684	1
3421	IDH3G	354.993	0.388566	1
60528	ELAC2	665.294	0.30877	1
10159	ATP6AP2	968.796	0.327846	1
171019	ADAMTS19	67.3621	0.799138	1
7547	ZIC3	38.0204	1.59446	1
10592	SMC2	379.656	-0.425767	1
51135	IRAK4	50.1909	0.911455	1
359845	RFLNB	100.715	0.729508	1
1457	CSNK2A1	1748.72	0.266625	1
6242	RTKN	112.709	0.86625	1
10274	STAG1	649.42	-0.298109	1
219287	AMER2	800.392	-0.295724	1
283373	ANKRD52	1689.48	0.231574	1
94104	PAXBP1	616.782	-0.300237	1
9910	RABGAP1L	1536.86	0.287481	1
668	FOXL2	6.51509	3.5331	1
80169	CTC1	505.697	-0.336669	1
113802	HENMT1	93.3953	0.68212	1
6894	TARBP1	620.116	-0.348819	1
138046	RALYL	185.327	0.526017	1
6249	CLIP1	1852.81	-0.234761	1
6595	SMARCA2	973.94	0.248165	1
23542	MAPK8IP2	3135.97	0.278647	1
2258	FGF13	2248.82	0.33828	1
100288346	NCAM1-AS1	193.395	-0.626265	1
10072	DPP3	274.479	0.602216	1
3340	NDST1	1860.42	0.209962	1
10385	BTN2A2	33.7628	1.11001	1
23429	RYBP	769.608	-0.365528	1
3062	HCRTR2	53.6424	-0.953614	1
100131320	RAB6C-AS1	13.8858	-2.68811	1
1889	ECE1	841.668	0.269487	1
57717	PCDHB16	106.585	0.662789	1
114088	TRIM9	1363.55	-0.262891	1
64651	CSRNP1	59.7258	-0.741739	1
11083	DIDO1	2023.68	-0.20843	1
23401	FRAT2	151.708	-0.650703	1
1142	CHRNB3	208.688	0.496802	1
131096	KCNH8	289.725	-0.403443	1
81688	C6orf62	783.75	0.370642	1
16	AARS1	4691.06	-0.214545	1
92949	ADAMTSL1	11.0908	2.02252	1
10772	SRSF10	1203.28	0.306232	1
112770	GLMP	18.3256	2.10579	1
10444	ZER1	790.196	-0.256381	1
118427	OLFM3	420.69	0.343537	1
56961	SHD	54.2294	-1.07859	1
100652772	NNT-AS1	220.34	0.467918	1
55112	DYNC2I1	331.147	-0.386944	1
26230	TIAM2	80.2995	0.804902	1
186	AGTR2	4.74738	5.29244	1
57495	NWD2	387.569	0.460794	1
51635	DHRS7	428.271	0.468253	1
4883	NPR3	29.8625	1.30287	1
6430	SRSF5	1322.55	-0.238953	1
5116	PCNT	1296.64	-0.307139	1
81844	TRIM56	20.7299	1.80278	1
344558	SH3RF3	203.385	0.548659	1
6331	SCN5A	82.6064	0.913062	1
3709	ITPR2	74.7767	0.873253	1
3221	HOXC4	4.8678	3.57056	1
53616	ADAM22	1098.24	0.273394	1
153571	C5orf38	237.241	-0.638074	1
821	CANX	6303.19	-0.255864	1
347902	AMIGO2	473.707	0.360799	1
90161	HS6ST2	212.822	0.495762	1
5245	PHB	547.59	0.410616	1
5753	PTK6	80.8704	-0.62404	1
10664	CTCF	639.415	-0.303705	1
8546	AP3B1	202.951	0.490435	1
57574	MARCHF4	593.177	0.357349	1
9640	ZNF592	1013.56	-0.25998	1
123920	CMTM3	108.252	0.644548	1
23138	N4BP3	365.6	-0.432684	1
7390	UROS	520.688	0.341595	1
55699	IARS2	714.009	0.283098	1
170261	ZCCHC12	602.364	-0.403829	1
2011	MARK2	1018.33	0.245387	1
23336	SYNM	404.857	0.430096	1
27249	MMADHC	412.605	0.365932	1
114884	OSBPL10	186.19	0.526913	1
4232	MEST	289.828	-0.47846	1
83985	SPNS1	537.88	0.424929	1
4324	MMP15	1225.25	0.373159	1
5179	PENK	24.857	2.2185	1
6129	RPL7	702.149	0.322388	1
3988	LIPA	150.336	0.642881	1
6772	STAT1	268.294	0.433297	1
23765	IL17RA	133.769	0.816603	1
5757	PTMA	1343.25	-0.385183	1
8646	CHRD	250.324	-0.547206	1
100128927	ZBTB42	23.7616	1.68159	1
349075	ZNF713	379.564	-0.34704	1
25934	NIPSNAP3A	251.82	0.433891	1
79642	ARSJ	4.84081	3.5236	1
598	BCL2L1	624.994	0.325601	1
220213	OTUD1	145.669	-0.529742	1
908	CCT6A	1356.26	0.230908	1
6498	SKIL	1150.97	-0.352225	1
25989	ULK3	677.83	0.383426	1
23705	CADM1	3882.53	0.248848	1
64747	MFSD1	244.056	0.4715	1
727956	SDHAP2	755.671	-0.323904	1
55800	SCN3B	4289.5	-0.203353	1
54082	TSPEAR-AS1	36.9586	-1.05215	1
23769	FLRT1	226.548	-0.42459	1
5315	PKM	3708.88	0.320416	1
6833	ABCC8	318.942	0.405415	1
9252	RPS6KA5	231.645	-0.513796	1
25976	TIPARP	195.993	0.490534	1
100133005	RASA4DP	106.302	-0.714614	1
5684	PSMA3	427.59	0.315561	1
644353	ZCCHC18	340.665	-0.379051	1
55203	LGI2	3701.08	0.261606	1
5028	P2RY1	71.5877	0.928313	1
5770	PTPN1	1134.76	0.244521	1
6526	SLC5A3	1422.29	-0.35576	1
5214	PFKP	680.78	-0.295325	1
56147	PCDHA1	75.263	0.744692	1
55033	FKBP14	76.8775	0.678371	1
8491	MAP4K3	651.153	-0.306191	1
8038	ADAM12	197.404	0.639651	1
7020	TFAP2A	50.3875	-0.992907	1
55022	PID1	160.932	0.494667	1
9867	PJA2	3141.51	-0.23568	1
862	RUNX1T1	3076.85	-0.260303	1
4919	ROR1	101.955	0.700673	1
27436	EML4	729.881	0.313655	1
5476	CTSA	288.932	0.383715	1
80045	GPR157	13.7822	1.75396	1
219537	SMTNL1	54.2771	-0.897157	1
7991	TUSC3	1236.84	-0.247461	1
4189	DNAJB9	359.829	-0.425606	1
9145	SYNGR1	1336.61	-0.264369	1
64077	LHPP	74.7575	0.757083	1
869	CBLN1	878.568	-0.310231	1
259217	HSPA12A	1938.85	0.208872	1
55625	ZDHHC7	465.904	0.344117	1
28966	SNX24	138.429	0.522852	1
9475	ROCK2	779.26	-0.255148	1
124751	KRBA2	867.299	-0.289919	1
84513	PLPP5	181.396	-0.47688	1
59349	KLHL12	429.981	0.37166	1
7094	TLN1	426.262	-0.332681	1
10723	SLC12A7	542.355	-0.386771	1
10576	CCT2	1824.27	0.237476	1
8535	CBX4	1099.35	-0.300686	1
10109	ARPC2	1197.16	0.265477	1
343472	BARHL2	134.082	0.651438	1
55075	UACA	50.7856	1.16198	1
5931	RBBP7	743.439	0.289115	1
23530	NNT	1299.92	0.25488	1
11034	DSTN	1336.39	0.267732	1
8927	BSN	3875.95	-0.194902	1
84299	MIEN1	150.483	0.712265	1
285878	VSTM2A-OT1	117.754	-0.708469	1
147912	SIX5	16.79	2.10066	1
5535	PPP3R2	12.9724	-1.99496	1
2781	GNAZ	1533.96	-0.25826	1
9537	TP53I11	1558.71	-0.311634	1
8534	CHST1	416.426	-0.724436	1
9061	PAPSS1	1241.64	0.225459	1
53827	FXYD5	28.9318	-1.16966	1
11315	PARK7	903.795	0.267469	1
5226	PGD	1625.95	0.266709	1
4016	LOXL1	86.6432	-0.863221	1
55064	SPATA6L	47.7535	-0.916984	1
23732	FRRS1L	1155.23	-0.267704	1
50937	CDON	439.468	-0.326925	1
89890	KBTBD6	739.033	-0.271595	1
5493	PPL	126.898	-0.529128	1
5745	PTH1R	20.7529	1.37387	1
1549	CYP2A7	18.0956	-1.70634	1
333932	H3C15	245.145	-0.570174	1
6535	SLC6A8	600.233	0.329921	1
1770	DNAH9	128.814	-0.641844	1
5436	POLR2G	304.315	0.449322	1
23065	EMC1	1417.41	0.223372	1
9683	N4BP1	759.653	-0.247978	1
85476	GFM1	755.723	0.243965	1
340554	ZC3H12B	177.82	-0.574309	1
56896	DPYSL5	5115.23	-0.180715	1
5584	PRKCI	740.757	0.279991	1
6840	SVIL	320.941	-0.347798	1
91445	RNF185	413.716	0.36462	1
83759	RBM4B	442.217	-0.362432	1
2182	ACSL4	1845.38	0.305287	1
55769	ZNF83	256.303	0.447401	1
488	ATP2A2	7105.77	-0.160539	1
26207	PITPNC1	630.68	0.314157	1
148398	SAMD11	1351.26	-0.581875	1
54566	EPB41L4B	328.829	-0.348532	1
2017	CTTN	1929.02	0.233888	1
6764	DENND2B	206.659	0.489748	1
3339	HSPG2	32.5412	1.1929	1
8997	KALRN	5079.43	-0.214829	1
1301	COL11A1	215.28	-0.786492	1
1213	CLTC	6886.91	0.189085	1
401431	ATP6V0E2-AS1	140.566	-0.537149	1
51669	SARAF	3186.81	-0.223447	1
1340	COX6B1	534.574	0.365247	1
79171	RBM42	418.791	0.461759	1
8897	MTMR3	1353.26	-0.195155	1
6445	SGCG	56.8593	0.78523	1
2264	FGFR4	38.9146	-1.07688	1
10574	CCT7	1999.66	0.282048	1
22882	ZHX2	108.626	-0.629433	1
54877	ZCCHC2	284.127	-0.395295	1
30811	HUNK	230.515	-0.430637	1
6651	SON	3943.4	-0.161617	1
28992	MACROD1	254.797	0.405973	1
7295	TXN	446.208	0.334404	1
84435	ADGRA1	143.551	-0.550962	1
64061	TSPYL2	498.173	-0.340064	1
55904	KMT2E	1938.83	-0.349317	1
144406	CFAP251	133.216	-0.617686	1
10000	AKT3	1931.8	-0.244406	1
728609	SDHAP3	261.899	-0.406349	1
287	ANK2	18456.4	0.227391	1
25817	TAFA5	740.098	-0.353461	1
109	ADCY3	399.585	-0.33875	1
6547	SLC8A3	150.627	-0.55051	1
9197	SLC33A1	339.208	-0.360641	1
64857	PLEKHG2	1019.74	-0.266716	1
6857	SYT1	10388.5	-0.251582	1
114908	TMEM123	42.0543	0.970284	1
1287	COL4A5	16.7644	4.17374	1
80003	PCNX2	2271.61	-0.195624	1
25824	PRDX5	1225.93	0.551299	1
192670	AGO4	946.112	-0.227907	1
219654	ZCCHC24	8.74302	4.77757	1
8625	RFXANK	72.0719	0.922922	1
101927374	LOC101927374	16.0652	-1.93561	1
8624	PSMG1	226.239	0.455232	1
8641	PCDHGB4	947.809	0.281527	1
146754	DNAH2	56.4889	-0.807652	1
144165	PRICKLE1	252.949	0.416988	1
65059	RAPH1	493.619	-0.302528	1
9158	FIBP	614.806	0.37325	1
4584	MUC3A	38.8545	-1.31194	1
10367	MICU1	333.118	0.331116	1
5734	PTGER4	33.673	0.993161	1
5475	PPEF1	29.2383	1.25823	1
4135	MAP6	4707.86	-0.139781	1
9468	PCYT1B	254.61	0.421521	1
27132	CPNE7	397.605	-0.403189	1
83729	INHBE	153.841	0.560664	1
10202	DHRS2	43.4566	0.955944	1
5453	POU3F1	433.972	-0.440212	1
80196	RNF34	313.641	0.37438	1
57730	ANKRD36B	256.644	-0.504723	1
145783	LOC145783	65.3408	-0.723379	1
427	ASAH1	813.719	0.296954	1
26005	C2CD3	533.586	-0.338027	1
63027	SLC22A23	672.821	-0.278175	1
3680	ITGA9	170.864	0.535076	1
55269	PSPC1	680.691	-0.290357	1
23604	DAPK2	17.3969	1.38437	1
114781	BTBD9	603.775	0.271972	1
10512	SEMA3C	307.08	-0.519823	1
89792	GAL3ST3	170.181	-0.497484	1
83855	KLF16	241.411	0.466312	1
57701	NCKAP5L	1340.02	0.208313	1
9922	IQSEC1	1623.82	-0.183959	1
1009	CDH11	529.875	0.305638	1
57835	SLC4A5	193.752	-0.540565	1
7444	VRK2	44.5742	1.0674	1
11343	MGLL	44.7044	0.93355	1
196385	DNAH10	434.441	-0.30388	1
80017	DGLUCY	213.313	0.46491	1
196383	RILPL2	10.498	2.17489	1
51071	DERA	66.5528	0.974258	1
85377	MICALL1	1135.86	0.29651	1
400961	PAIP2B	302.229	-0.412143	1
55733	HHAT	44.4726	1.03913	1
10456	HAX1	545.549	0.308321	1
5797	PTPRM	392.406	0.3607	1
148362	BROX	251.641	0.469769	1
4326	MMP17	196.949	-0.553235	1
26999	CYFIP2	4335	-0.180249	1
54602	NDFIP2	455.707	0.330418	1
467	ATF3	286.133	0.363483	1
2926	GRSF1	801.307	0.273851	1
9231	DLG5	3645.34	-0.202481	1
7529	YWHAB	4733.75	0.220696	1
4858	NOVA2	3168.33	-0.184866	1
101241892	NPTN-IT1	158.679	0.541917	1
8774	NAPG	631.022	0.292964	1
5937	RBMS1	927.907	0.307959	1
143884	CWF19L2	217.531	-0.424721	1
4150	MAZ	2779.87	-0.245491	1
863	CBFA2T3	510.644	-0.380164	1
147011	PROCA1	147.689	-0.589464	1
84443	FRMPD3	457.189	-0.398645	1
1762	DMWD	1407.88	-0.283577	1
8907	AP1M1	1015.21	-0.244025	1
7014	TERF2	595.305	-0.292884	1
84645	C22orf23	368.844	0.367614	1
6624	FSCN1	3370.86	0.265271	1
9118	INA	11442.8	0.236379	1
25832	NBPF14	90.6807	0.6018	1
2850	GPR27	594.067	-0.332916	1
29766	TMOD3	454.025	0.312355	1
6843	VAMP1	127.596	0.611892	1
338645	LUZP2	368.867	0.406609	1
84288	EFCAB2	320.882	-0.351472	1
8447	DOC2B	1156.02	-0.250944	1
112	ADCY6	1374.19	0.302059	1
80319	CXXC4	750.767	-0.355696	1
10413	YAP1	17.2814	1.69086	1
5864	RAB3A	1161.88	0.320246	1
113219467	MIR12136	3013.5	1.0016	1
5870	RAB6A	2484.77	0.215197	1
7732	RNF112	69.6262	-0.793912	1
23580	CDC42EP4	178.573	-0.530622	1
5881	RAC3	418.298	-0.44652	1
375056	MIA3	1357.08	-0.229235	1
56103	PCDHGB2	65.8288	0.762294	1
547	KIF1A	25456.1	0.192242	1
54510	PCDH18	9.38803	3.49447	1
55238	SLC38A7	612.588	0.324423	1
100130155	MIR124-2HG	1274.85	0.231479	1
2334	AFF2	1596.45	-0.275468	1
4430	MYO1B	984.56	0.277859	1
55722	CEP72	114.584	-0.56528	1
1488	CTBP2	1259.29	-0.231333	1
205428	DIPK2A	508.805	-0.430468	1
23174	ZCCHC14	1056.63	-0.227124	1
10586	MAB21L2	44.7255	1.03959	1
283848	CES4A	178.267	0.514107	1
387	RHOA	1017.41	0.267785	1
23400	ATP13A2	1817.47	0.323532	1
55814	BDP1	1471.07	-0.201855	1
4665	NAB2	306.35	-0.392096	1
256006	ANKRD31	12.197	-1.8742	1
9851	KIAA0753	520.699	-0.276398	1
9927	MFN2	1784.49	0.187798	1
51400	PPME1	679.303	0.245838	1
410	ARSA	347.006	0.505302	1
23387	SIK3	1048.46	-0.233116	1
6543	SLC8A2	548.305	-0.322227	1
3592	IL12A	20.855	1.22991	1
1103	CHAT	63.1249	-0.894659	1
441151	TMEM151B	711.487	-0.325309	1
8518	ELP1	2002.3	-0.243296	1
11313	LYPLA2	623.548	0.356433	1
53358	SHC3	1681.29	-0.230389	1
54432	YIPF1	238.039	0.412968	1
84216	TMEM117	72.6813	0.708461	1
11100	HNRNPUL1	1794.21	-0.200762	1
25819	NOCT	173.186	-0.46255	1
10885	WDR3	499.516	0.272987	1
10642	IGF2BP1	1676.61	0.207153	1
57453	DSCAML1	60.5571	-0.746069	1
65250	CPLANE1	1184.05	-0.358468	1
8448	DOC2A	228.155	-0.496306	1
84962	AJUBA	24.974	1.29902	1
58526	MID1IP1	596.493	0.304423	1
10154	PLXNC1	398.627	-0.324786	1
2915	GRM5	120.833	-0.623008	1
80896	NPL	30.5264	1.01542	1
55074	OXR1	337.345	0.39102	1
10013	HDAC6	1401.59	0.225849	1
64222	TOR3A	205.807	0.458076	1
54676	GTPBP2	911.631	0.289257	1
6567	SLC16A2	1128.63	-0.226359	1
27254	CSDC2	104.827	-0.618719	1
10987	COPS5	446.593	0.325993	1
285381	DPH3	532.7	0.341749	1
347404	LANCL3	139.389	0.633522	1
92126	DSEL	665.89	-0.376961	1
3659	IRF1	15.7778	1.48381	1
6788	STK3	20.7144	1.39917	1
220164	DOK6	1773.6	-0.236912	1
3069	HDLBP	3140.6	0.18872	1
6786	STIM1	378.072	0.354021	1
285708	LINC00491	44.9201	0.811298	1
4076	CAPRIN1	3292.94	0.190388	1
114794	ELFN2	341.842	-0.448428	1
2593	GAMT	191.749	0.492729	1
79819	DNAI4	79.9984	-0.618493	1
1767	DNAH5	31.2991	-1.11651	1
55370	PPP4R1L	27.7839	1.12252	1
4678	NASP	800.471	-0.240811	1
653653	LOC653653	63.2449	0.830114	1
55130	ODAD2	33.3659	1.04423	1
84519	ACRBP	32.088	-1.05275	1
55759	WDR12	423.205	0.31603	1
1407	CRY1	233.755	-0.421263	1
6453	ITSN1	1955.12	-0.212202	1
51440	HPCAL4	327.535	-0.415929	1
93185	IGSF8	364.172	0.49093	1
114793	FMNL2	1273.3	0.211286	1
78991	PCYOX1L	301.523	0.417666	1
11165	NUDT3	5021.72	0.189791	1
3737	KCNA2	2492.77	0.252885	1
56927	GPR108	151.852	0.53883	1
6001	RGS10	381.613	0.384526	1
9480	ONECUT2	9784.64	-0.320333	1
56171	DNAH7	37.8955	-0.911767	1
55615	PRR5	107.411	-0.584875	1
90525	SHF	623.54	-0.424942	1
197342	EME2	461.829	0.389022	1
9750	RIPOR2	730.747	-0.25803	1
51361	HOOK1	195.191	-0.449764	1
10430	TMEM147	305.338	0.389296	1
29103	DNAJC15	481.514	0.336038	1
9380	GRHPR	572.669	0.316943	1
344595	DUBR	324.843	0.364314	1
80725	SRCIN1	2655.25	-0.242436	1
54145	H2BS1	65.4651	0.916233	1
57337	SENP7	713.522	-0.324906	1
121053	NOPCHAP1	905.926	0.271373	1
146664	MGAT5B	649.714	0.368238	1
285093	RTP5	4.33423	-4.87264	1
4040	LRP6	1118.1	-0.19695	1
5579	PRKCB	1362.64	-0.21263	1
5702	PSMC3	709.379	0.289524	1
5076	PAX2	558.106	0.3192	1
84456	L3MBTL3	162.932	0.469902	1
9667	SAFB2	574.314	-0.330437	1
7544	ZFY	190.598	-0.430792	1
84926	SPRYD3	416.783	0.380565	1
64843	ISL2	224.821	0.429084	1
1001	CDH3	37.6755	-1.0192	1
5526	PPP2R5B	734.609	0.331192	1
440119	FZD10-AS1	5.59801	4.17094	1
3188	HNRNPH2	580.998	0.312196	1
57498	KIDINS220	10836.9	-0.1422	1
11177	BAZ1A	316.754	0.369919	1
57552	NCEH1	41.9212	0.989825	1
7048	TGFBR2	10.7003	3.09467	1
100128590	SLC8A1-AS1	12.6238	-1.93948	1
2040	STOM	26.007	1.17532	1
283450	HECTD4	6718.11	-0.181056	1
7029	TFDP2	501.467	0.293721	1
3911	LAMA5	1550.62	-0.370306	1
8363	H4C11	2136.68	0.300633	1
27445	PCLO	2770.06	-0.336116	1
6574	SLC20A1	1044.73	0.246789	1
4826	NNAT	4354.87	-0.289134	1
374354	NHLRC2	608.844	-0.290771	1
1431	CS	1209.05	0.236425	1
90485	ZNF835	11.8025	2.19755	1
387890	TMEM233	8.62504	2.84068	1
254228	CALHM5	92.3296	0.701105	1
8476	CDC42BPA	2909.33	-0.174394	1
22983	MAST1	3481.57	-0.194679	1
80852	GRIP2	152.444	-0.544114	1
23464	GCAT	153.221	0.537553	1
27314	RAB30	395.339	0.462425	1
27133	KCNH5	180.733	-0.447125	1
9120	SLC16A6	30.8128	1.19232	1
23064	SETX	1607.68	-0.267718	1
11331	PHB2	660.197	0.290644	1
56102	PCDHGB3	21.6047	1.35496	1
729218	LOC729218	211.053	-0.497466	1
3563	IL3RA	157.868	-0.527364	1
79828	METTL8	148.972	0.480032	1
145173	B3GLCT	60.2135	0.707419	1
55793	MINDY1	141.783	0.535824	1
80314	EPC1	984.893	-0.239368	1
10554	AGPAT1	434.57	0.325901	1
26018	LRIG1	235.959	-0.415249	1
10392	NOD1	33.7932	1.03923	1
56776	FMN2	978.398	-0.254554	1
7011	TEP1	178.295	0.481935	1
8443	GNPAT	324.827	0.352184	1
253152	EPHX4	7.50112	2.35958	1
8809	IL18R1	73.0745	0.68473	1
102	ADAM10	1067.15	0.27752	1
2908	NR3C1	158.758	0.52883	1
1503	CTPS1	616.032	0.248435	1
159	ADSS2	464.356	0.314728	1
152002	XXYLT1	375.876	0.317603	1
201780	SLC10A4	36.7802	1.04562	1
399473	SPRED3	692.942	-0.247287	1
6616	SNAP25	1757.03	0.302884	1
111	ADCY5	712.229	-0.25752	1
7126	TNFAIP1	497.518	0.290947	1
10486	CAP2	271.252	0.468009	1
396	ARHGDIA	1519.65	0.264312	1
2901	GRIK5	1763.55	-0.235326	1
159195	USP54	372.981	-0.313295	1
126969	SLC44A3	42.792	0.975356	1
158405	KIAA1958	647.631	-0.331383	1
8492	PRSS12	260.558	0.456575	1
27034	ACAD8	862.574	0.239608	1
4175	MCM6	108.105	0.625548	1
7994	KAT6A	1960.8	-0.234025	1
55672	NBPF1	788.131	-0.242645	1
7148	TNXB	157.302	-0.514023	1
1871	E2F3	399.775	0.339863	1
141	ADPRH	17.0187	1.73571	1
200958	MUC20	222.114	-0.532504	1
23596	OPN3	15.9172	1.74338	1
143686	SESN3	1880.71	0.36585	1
25940	FAM98A	206.101	0.412176	1
399959	MIR100HG	150.979	-0.564729	1
7494	XBP1	1447.29	-0.332828	1
586	BCAT1	4622.25	0.251632	1
26953	RANBP6	664.528	-0.274783	1
23037	PDZD2	193.924	-0.458939	1
5433	POLR2D	720.632	0.273607	1
9422	ZNF264	1058.97	-0.216878	1
100132273	NDUFA6-DT	287.27	-0.382155	1
22864	R3HDM2	1333.83	-0.245922	1
83607	AMMECR1L	503.789	0.290561	1
253461	ZBTB38	822.214	-0.28834	1
7263	TST	31.0396	1.12383	1
90313	TP53I13	86.6932	0.780858	1
6655	SOS2	700.473	-0.278485	1
116151	FAM210B	198.583	0.48941	1
84871	AGBL4	87.3526	0.625041	1
1350	COX7C	785.796	0.294541	1
339044	PKD1P1	2083.97	-0.290699	1
9920	KBTBD11	802.444	-0.299781	1
134526	ACOT12	9.89623	-1.7294	1
64388	GREM2	89.9727	-0.801596	1
10121	ACTR1A	1602.87	0.221633	1
51138	COPS4	314.224	0.339455	1
22873	DZIP1	872.632	-0.236111	1
399706	LINC00200	71.1679	-0.82145	1
401237	CASC15	73.8162	0.799417	1
1611	DAP	349.399	0.333198	1
9054	NFS1	86.4305	0.615999	1
349160	LOC349160	7.70608	1.95871	1
3720	JARID2	830.742	-0.246851	1
2752	GLUL	949.41	0.266275	1
348094	ANKDD1A	121.665	-0.508768	1
56648	EIF5A2	46.4755	0.874456	1
23035	PHLPP2	445.859	-0.293283	1
1952	CELSR2	2633.54	-0.249013	1
342184	FMN1	28.252	1.21168	1
5272	SERPINB9	377.124	0.39826	1
5126	PCSK2	1214.28	0.300868	1
6489	ST8SIA1	2866.17	0.206898	1
4191	MDH2	1018.01	0.256911	1
9039	UBA3	354.951	0.353437	1
115426	UHRF2	559.92	-0.264877	1
8335	H2AC4	21.1274	1.4765	1
80031	SEMA6D	2906.85	-0.194312	1
11230	PRAF2	441.211	0.319979	1
9848	MFAP3L	156.419	0.468207	1
5641	LGMN	170.686	0.518513	1
10312	TCIRG1	42.9599	-0.842881	1
56956	LHX9	1277.74	-0.284365	1
333926	PPM1J	17.189	2.16466	1
55255	WDR41	590.477	0.290749	1
55013	MCUB	17.5192	1.70133	1
55246	CCDC25	297.472	0.377555	1
100128537	MIR29B2CHG	83.8037	-0.718041	1
80349	WDR61	286.518	0.353252	1
100507377	LINC02882	13.9504	1.33782	1
5348	FXYD1	28.7875	-1.18456	1
498	ATP5F1A	3670.91	0.236142	1
100507043	TUNAR	215.362	-0.385141	1
730	C7	5.67706	3.07911	1
22998	LIMCH1	357.851	-0.333	1
10397	NDRG1	74.6161	-0.829841	1
9087	TMSB4Y	126.268	-0.464742	1
8463	TEAD2	18.1615	4.36415	1
23349	PHF24	257.72	0.467753	1
90135	BTBD6	434.587	-0.334682	1
79836	LONRF3	45.5156	1.16087	1
51029	DESI2	288.326	0.381398	1
7049	TGFBR3	12.6202	1.70307	1
3070	HELLS	312.547	-0.339152	1
79953	SYNDIG1	46.356	-0.975614	1
25820	ARIH1	2019.69	-0.189201	1
23334	SZT2	1089.91	-0.260593	1
517	ATP5MC2	647.935	0.281063	1
728448	PPIEL	104.558	-0.554492	1
50805	IRX4	57.1126	-0.906046	1
9846	GAB2	2093.41	0.171561	1
55728	N4BP2	734.886	-0.331619	1
84932	RAB2B	611.143	0.332495	1
114327	EFHC1	451.453	-0.3214	1
54809	SAMD9	7.06153	4.49339	1
151188	ARL6IP6	128.183	-0.517963	1
6496	SIX3	195.601	0.469621	1
6510	SLC1A5	1572.1	0.204885	1
101060200	ZNF891	643.295	0.284687	1
3351	HTR1B	64.9226	0.739589	1
5165	PDK3	669.006	0.318292	1
5588	PRKCQ	15.5998	1.52401	1
22902	RUFY3	4730.1	0.194677	1
3107	HLA-C	39.9051	1.05253	1
51109	RDH11	976.934	0.233819	1
23428	SLC7A8	112.973	0.576136	1
441531	PGAM4	462.208	0.345643	1
27246	RNF115	837.098	0.2453	1
79586	CHPF	571.562	0.391338	1
3399	ID3	26.1011	1.88762	1
25885	POLR1A	1108.48	0.194141	1
9486	CHST10	426.558	0.312732	1
9112	MTA1	1475.31	-0.206085	1
4983	OPHN1	327.886	0.337075	1
57142	RTN4	9716.96	0.14577	1
10250	SRRM1	943.426	-0.311687	1
2834	PRLHR	4.00954	-4.69111	1
8916	HERC3	307.084	-0.3473	1
23077	MYCBP2	6701.33	-0.147983	1
8682	PEA15	937.63	0.26623	1
4257	MGST1	6.59444	3.34837	1
55763	EXOC1	544.86	0.27057	1
730234	LOC730234	197.517	-0.418871	1
199953	TMEM201	760.284	-0.250994	1
8882	ZPR1	893.023	0.258564	1
6461	SHB	146.032	-0.547524	1
137964	GPAT4	1290.41	0.19127	1
126731	CCSAP	333.308	-0.306476	1
55835	CENPJ	272.319	-0.391499	1
166929	SGMS2	8.88721	2.02429	1
10120	ACTR1B	448	0.337323	1
90407	TMEM41A	223.81	0.419385	1
100132891	MSC-AS1	119.738	0.57114	1
5733	PTGER3	115.558	-0.658144	1
57136	APMAP	924.315	0.269525	1
23253	ANKRD12	1453.34	-0.300409	1
126567	C2CD4C	302.119	-0.493828	1
2737	GLI3	22.9064	1.4438	1
118788	PIK3AP1	66.8681	-0.76989	1
259230	SGMS1	209.491	-0.455556	1
5635	PRPSAP1	687.483	-0.25177	1
25813	SAMM50	368.094	0.318014	1
440672	NUDT4B	104.947	0.521695	1
105369154	PKD1P6-NPIPP1	495.095	-0.384673	1
55014	STX17	430.283	0.316674	1
80071	CCDC15	20.5821	-1.16278	1
8459	TPST2	243.868	0.456806	1
23603	CORO1C	1359.8	0.196207	1
55125	CEP192	484.966	-0.247667	1
6777	STAT5B	467.515	-0.263555	1
100506930	LINC00665	511.561	0.288794	1
116843	SLC18B1	347.613	0.375465	1
129804	FBLN7	16.5627	-2.08471	1
23221	RHOBTB2	1247.8	-0.217042	1
51368	TEX264	206.724	0.41204	1
9925	ZBTB5	455.488	-0.268608	1
340526	RTL5	609.824	-0.247297	1
254827	NAALADL2	19.0873	-1.57467	1
23181	DIP2A	766.24	-0.270265	1
79658	ARHGAP10	51.1067	0.81355	1
9423	NTN1	88.7472	0.619352	1
6383	SDC2	198.634	-0.523831	1
10814	CPLX2	2885.87	0.229481	1
653319	KIAA0895L	1625.71	0.269916	1
9149	DYRK1B	503.483	-0.271009	1
3736	KCNA1	40.9597	1.0386	1
101927550	LOC101927550	57.2724	-0.679406	1
375567	VWC2	228.36	0.413755	1
7703	PCGF2	451.345	-0.300789	1
6671	SP4	396.652	-0.35578	1
84498	FAM120B	766.238	-0.218155	1
26993	AKAP8L	1132.74	-0.243419	1
84820	POLR2J4	262.604	-0.392142	1
55821	ALLC	5.1379	-2.38947	1
221692	PHACTR1	757.182	-0.309201	1
3693	ITGB5	15.4236	1.33443	1
118813	ZFYVE27	795.668	0.283889	1
8623	ASMTL	297.308	0.530137	1
2070	EYA4	5.31709	3.35297	1
374868	ATP9B	503.993	-0.320374	1
100129917	LOC100129917	121.01	-0.524643	1
3329	HSPD1	1549.33	0.244695	1
[truncated: 15,247 more rows]

## Sheet: BrainPhys_WTC_HomV337M_d14_RNA
ENTREZID	Gene symbol	baseMean	log2FoldChange	adjusted pvalue
6664	SOX11	7176.13	-4.1268	0
127833	SYT2	1514.52	1.68016	3.59e-218
64084	CLSTN2	5718.21	1.55514	4.39e-170
83857	TMTC1	1012.74	1.61798	2.67e-157
9899	SV2B	3332.48	1.18602	2.14e-149
2318	FLNC	1087.67	2.58041	1.3e-138
6900	CNTN2	1097.17	3.3579	1.08e-136
56934	CA10	725.307	-2.56648	1.26e-136
7143	TNR	680.893	1.95126	3.85e-136
54796	BNC2	761.109	-2.95154	1.17e-122
374946	DRAXIN	677.981	-2.67602	1.15e-118
5066	PAM	1233.33	1.29763	4.29e-115
56956	LHX9	1277.74	-2.30045	4.73e-114
2587	GALR1	1115.62	1.87002	1.07e-110
22979	EFR3B	2805.05	-1.46542	1.19e-106
9289	ADGRG1	1089.83	-1.62577	3.29e-101
253738	EBF3	5813.06	-1.54362	1.02e-97
85453	TSPYL5	361.349	5.14943	4.43e-96
7070	THY1	1640.61	1.42255	5.72e-94
6622	SNCA	1091.14	1.45759	3.77e-92
4988	OPRM1	260.708	3.39649	7.72e-92
2899	GRIK3	1248.63	-1.69577	5.33e-87
114991	ZNF618	1409	-1.17776	1.25e-86
23046	KIF21B	5572.7	-0.962074	1.08e-84
5358	PLS3	209.438	4.13132	1.05e-82
23052	ENDOD1	590.923	1.4795	1.56e-82
56112	PCDHGA3	138.614	3.38465	2.17e-81
7857	SCG2	1882.49	1.25324	2.72e-80
57526	PCDH19	616.595	-1.91439	3.78e-77
7402	UTRN	635.734	1.69978	7.79e-77
92312	MEX3A	2178.82	-1.02958	8.36e-77
4661	MYT1	728.216	-1.56179	3.71e-75
3038	HAS3	492.535	1.75656	1.15e-74
84898	PLXDC2	856.268	1.4669	7.02e-73
8531	YBX3	208.068	2.92862	6.29e-70
60482	SLC5A7	665.853	1.64676	3.82e-67
5139	PDE3A	249.057	2.46531	4.27e-67
57178	ZMIZ1	6084.74	-0.649494	4.12e-66
5649	RELN	1722.95	-1.37009	7.9e-65
51176	LEF1	382.455	1.8555	5.19e-64
22876	INPP5F	1216.19	1.03649	1.21e-63
6899	TBX1	158.098	-3.94114	1.62e-63
134111	UBE2QL1	1330.87	-1.03878	4.48e-63
8828	NRP2	1103.2	1.29403	4.85e-62
6892	TAPBP	450.116	1.58552	7.14e-62
3636	INPPL1	350.909	1.76269	2.37e-61
894	CCND2	4131.74	1.06079	7.19e-60
222256	CDHR3	214.805	1.88913	9.57e-59
347902	AMIGO2	473.707	1.44187	3.57e-58
7074	TIAM1	657.042	-1.28432	1.13e-57
643401	PURPL	345.113	1.96058	6.23e-57
4130	MAP1A	5162.02	0.764265	4.92e-56
80036	TRPM3	903.737	1.18971	1.34e-55
9037	SEMA5A	444.789	2.04535	1.35e-55
85397	RGS8	1406.21	-1.52869	1.73e-55
54798	DCHS2	513.651	1.3434	5.9e-54
285175	UNC80	797.794	1.19945	2.29e-52
32	ACACB	125.588	2.37118	1.44e-51
25769	SLC24A2	135.542	2.8957	9.84e-51
1495	CTNNA1	710.846	1.40651	6.61e-50
1793	DOCK1	207.001	1.90741	6.74e-50
6510	SLC1A5	1572.1	0.893976	3.04e-49
2898	GRIK2	582.014	1.75356	4.7e-49
55604	CARMIL1	328.122	1.34826	1.07e-48
85301	COL27A1	236.348	3.55985	2.12e-48
2995	GYPC	220.62	2.0559	3.83e-48
2195	FAT1	1559.24	1.01834	4.55e-48
84733	CBX2	358.609	-2.15672	7.39e-48
25849	PARM1	1346.55	1.16921	1.52e-47
5122	PCSK1	1340.84	0.960434	1.53e-47
1021	CDK6	238.448	2.49688	1.62e-47
23245	ASTN2	1482.89	1.18245	3.55e-47
80816	ASXL3	2852.07	-1.12613	3.75e-47
23327	NEDD4L	2775	-0.792933	2.09e-45
6383	SDC2	198.634	1.85752	2.11e-45
23236	PLCB1	1202.6	0.94444	4.71e-45
116443	GRIN3A	711.432	-1.14632	3.15e-44
10396	ATP8A1	4647.87	0.938665	3.48e-44
441151	TMEM151B	711.487	-1.41369	8.01e-44
9723	SEMA3E	394.097	1.38184	1.21e-43
85439	STON2	709.089	1.12329	1.53e-43
961	CD47	1917.24	1.16202	1.79e-43
2257	FGF12	464.001	1.42243	2.44e-43
84628	NTNG2	1503.56	1.14965	4.4e-43
2121	EVC	290.629	1.75794	6.77e-43
80310	PDGFD	208.253	1.84478	9.64e-42
55691	FRMD4A	1343.72	-1.0564	2.17e-41
2744	GLS	1365.42	0.748118	4.01e-41
55970	GNG12	114.21	2.98429	4.38e-41
488	ATP2A2	7105.77	0.586008	5.98e-41
4012	LNPEP	1077.04	1.09552	1.11e-40
2823	GPM6A	1080.07	-1.14304	1.6e-40
10590	SCGN	136.625	3.87115	2.04e-40
402665	IGLON5	862.863	-0.988843	2.47e-40
2908	NR3C1	158.758	1.89806	3.39e-40
22885	ABLIM3	583.559	1.14768	3.83e-40
55515	ASIC4	1655.81	1.22884	4.28e-40
1113	CHGA	2464.91	1.22396	4.64e-40
79054	TRPM8	318.523	1.5851	4.82e-40
8128	ST8SIA2	689.927	-1.27716	5.68e-40
4081	MAB21L1	468.006	-1.54661	9.31e-40
8837	CFLAR	1326.89	0.94192	2.05e-39
7009	TMBIM6	3482.85	0.677717	2.08e-39
5979	RET	2136.59	1.14728	6.3e-39
148189	LINC00662	1271.61	-1.02994	6.69e-39
3913	LAMB2	177.975	3.69057	1.08e-38
2045	EPHA7	409.384	-1.51464	2.73e-38
1809	DPYSL3	13906.4	-0.577389	5.46e-38
5783	PTPN13	1580.3	0.805507	9.15e-38
6695	SPOCK1	3853.37	0.870723	1.1e-37
9746	CLSTN3	2703.18	0.721749	1.5e-37
60468	BACH2	2096.06	-0.676723	1.76e-37
285382	C3orf70	749.111	1.03523	2.94e-37
2903	GRIN2A	533.764	1.20335	3.32e-37
3556	IL1RAP	147.417	1.80851	4.86e-37
2805	GOT1	974.298	0.806556	4.75e-36
26064	RAI14	1574.33	0.874079	8.39e-36
4208	MEF2C	420.403	1.30743	8.65e-36
7837	PXDN	2230.24	-0.744412	1.16e-35
60681	FKBP10	256.532	2.01683	3.27e-35
8760	CDS2	5009.23	0.575567	5.81e-35
1756	DMD	203.185	-4.79663	7.14e-35
7546	ZIC2	351.85	1.39907	8.58e-35
4176	MCM7	868.985	-0.984906	3.47e-34
25758	KIAA1549L	1326.49	-0.880121	4.19e-34
862	RUNX1T1	3076.85	-0.877662	1.35e-33
64857	PLEKHG2	1019.74	-0.97638	1.79e-33
65998	ZFTA	1604.83	-1.02918	2.7e-33
9722	NOS1AP	962.671	1.00263	6.14e-33
493	ATP2B4	449.848	1.80261	6.79e-33
4001	LMNB1	671.458	-1.01052	7.38e-33
148281	SYT6	551.81	-1.07133	1.46e-32
6860	SYT4	7611.75	-0.897406	1.98e-32
6464	SHC1	1140.96	0.940612	3.07e-32
55964	SEPTIN3	5167.42	-0.6527	3.47e-32
102723828	LINC02506	161.566	-1.94935	3.96e-32
6496	SIX3	195.601	1.59635	8.83e-32
57509	MTUS1	420.078	1.2501	1.27e-31
5100	PCDH8	160.553	2.00919	1.38e-31
1107	CHD3	3845.12	-0.658038	2.72e-31
23765	IL17RA	133.769	2.35162	3.87e-31
10194	TSHZ1	201.519	1.45375	1.01e-30
57493	HEG1	408.634	1.4507	1.91e-30
9900	SV2A	4606.92	0.62203	2.01e-30
3747	KCNC2	219.744	1.4307	2.28e-30
57633	LRRN1	1716.04	-1.08235	2.34e-30
10157	AASS	382.726	1.23975	2.55e-30
83641	FAM107B	410.82	-1.32159	3.57e-30
6566	SLC16A1	489.823	1.00974	3.72e-30
116985	ARAP1	119.204	2.21544	4.57e-30
1284	COL4A2	487.391	-1.993	7.03e-30
30811	HUNK	230.515	-1.70808	7.05e-30
10317	B3GALT5	153.545	1.69721	1.07e-29
6855	SYP	4283.33	0.925884	1.93e-29
2786	GNG4	909.574	-0.901251	2.12e-29
80274	SCUBE1	2642.6	-0.849925	2.85e-29
2736	GLI2	111.231	2.67778	3.85e-29
1026	CDKN1A	74.211	2.60456	6.02e-29
5978	REST	165.374	2.257	6.47e-29
1191	CLU	216.896	1.58224	7.3e-29
57690	TNRC6C	1757.4	-0.716527	7.94e-29
6711	SPTBN1	21710.8	0.483001	1.11e-28
9770	RASSF2	370.465	-1.38821	1.24e-28
4804	NGFR	1127.31	-1.31993	1.48e-28
11113	CIT	420.763	1.02302	1.64e-28
10814	CPLX2	2885.87	0.79725	1.71e-28
5796	PTPRK	158.789	-1.88236	2.59e-28
23344	ESYT1	707.321	1.03832	3.26e-28
4241	MELTF	348.9	1.2987	1.09e-27
30010	NXPH1	82.1295	2.46432	1.21e-27
6511	SLC1A6	345.078	-1.40597	4.33e-27
6891	TAP2	278.488	1.23361	5.13e-27
10439	OLFM1	2371.14	0.73836	6.79e-27
4010	LMX1B	684.759	-0.969958	7.54e-27
80336	PABPC1L	408.141	1.35913	8.9e-27
128674	PROKR2	102.544	-3.40617	9.22e-27
7430	EZR	398.316	1.32934	1.15e-26
23208	SYT11	2906.85	0.587234	2.33e-26
80164	PRR36	1219.31	-0.769702	2.8e-26
9242	MSC	130.719	2.01566	3.7e-26
19	ABCA1	779.985	-0.876076	4.35e-26
1600	DAB1	1227.85	-1.06489	4.75e-26
5798	PTPRN	2353.55	0.686073	7.16e-26
56896	DPYSL5	5115.23	-0.545088	1.19e-25
23250	ATP11A	1845.01	0.800194	1.21e-25
23432	GPR161	977.971	-0.823066	1.38e-25
157922	CAMSAP1	3271.9	-0.47455	1.55e-25
348093	RBPMS2	150.697	1.78059	1.57e-25
10810	WASF3	1778.79	0.708866	2.07e-25
131096	KCNH8	289.725	-1.28689	2.77e-25
85508	SCRT2	883.046	-0.853436	3.06e-25
1571	CYP2E1	69.1874	-3.25799	3.3e-25
124842	TMEM132E	2518.38	0.924465	4.37e-25
3084	NRG1	1168.81	0.696014	8.23e-25
400916	CHCHD10	160.759	1.73062	9.83e-25
1837	DTNA	672.541	0.947929	1.17e-24
26020	LRP10	271.374	1.41751	1.33e-24
7678	ZNF124	623.447	-0.986395	1.34e-24
23338	JADE2	130.128	1.62425	1.4e-24
79690	GAL3ST4	190.248	-1.85333	1.44e-24
25966	C2CD2	267.217	1.21598	1.45e-24
3418	IDH2	496.804	-1.10358	1.64e-24
10846	PDE10A	477.426	-1.00266	1.85e-24
27328	PCDH11X	4151.11	1.0001	2.33e-24
23475	QPRT	319.59	1.43098	2.71e-24
80820	EEPD1	132.579	1.85014	2.76e-24
3572	IL6ST	520.199	0.84966	4.54e-24
5502	PPP1R1A	790.269	0.831265	4.62e-24
3164	NR4A1	98.7571	-2.27816	4.85e-24
483	ATP1B3	1402.74	0.669397	5.13e-24
84467	FBN3	644.588	-1.50587	5.16e-24
865	CBFB	1967.37	0.813294	5.48e-24
727910	TLCD2	51.8274	2.51954	6.14e-24
57687	VAT1L	2457.8	0.794345	7.1e-24
2861	GPR37	313.894	1.31931	7.71e-24
25797	QPCT	100.399	1.84587	1.84e-23
100507050	TPBGL	134.244	1.94503	1.87e-23
5865	RAB3B	1661.52	0.929908	2.24e-23
55885	LMO3	171.051	-4.45691	2.29e-23
152503	SH3D19	472.871	1.01123	2.71e-23
57156	TMEM63C	528.123	1.00487	2.75e-23
869	CBLN1	878.568	0.840902	2.75e-23
154860	FEZF1-AS1	122.099	2.04499	3.81e-23
2893	GRIA4	1439.45	0.600579	4.53e-23
1471	CST3	322.724	1.32455	4.78e-23
3685	ITGAV	240.447	1.329	5.26e-23
64478	CSMD1	631.87	-1.07894	5.66e-23
9448	MAP4K4	4836.07	-0.442245	6.13e-23
83604	TMEM47	240.633	1.34689	7.54e-23
9743	ARHGAP32	1145.15	-0.745893	8.29e-23
57182	ANKRD50	2481.73	-0.602015	1.01e-22
27253	PCDH17	2665.75	0.66688	1.12e-22
1159	CKMT1B	299.375	1.05846	1.14e-22
22949	PTGR1	200.965	1.35791	1.43e-22
55117	SLC6A15	2782.1	0.737599	2.1e-22
85445	CNTNAP4	388.178	-1.43131	2.25e-22
460	ASTN1	2450.04	0.52306	2.57e-22
6303	SAT1	1040.38	1.06405	2.86e-22
79191	IRX3	143.713	-3.05369	2.9e-22
83660	TLN2	1335.2	0.5704	2.92e-22
151835	CPNE9	110.608	1.79216	2.97e-22
84206	MEX3B	748.596	-0.820176	3.08e-22
81832	NETO1	244.86	1.24216	3.08e-22
79817	MOB3B	841.596	0.822444	3.21e-22
51761	ATP8A2	4365.01	0.519306	3.46e-22
206358	SLC36A1	639.923	0.840717	3.95e-22
57549	IGSF9	146.873	-2.17981	4.04e-22
5214	PFKP	680.78	0.763218	4.47e-22
256158	HMCN2	862.557	1.21273	4.98e-22
23025	UNC13A	3539.75	0.483831	5.24e-22
84249	PSD2	1382.58	-0.728044	5.94e-22
57553	MICAL3	1949.43	-0.706135	6.45e-22
63908	NAPB	3363.37	0.519554	6.66e-22
5954	RCN1	1050.18	0.653982	6.89e-22
25861	WHRN	145.353	1.4647	7.22e-22
9353	SLIT2	3152.68	0.558804	8.62e-22
1192	CLIC1	536.271	0.985346	9.29e-22
57709	SLC7A14	439.452	0.839303	1.03e-21
4217	MAP3K5	139.11	1.44492	1.15e-21
8503	PIK3R3	854.125	-0.913613	1.22e-21
388228	SBK1	3708.87	-0.689466	1.22e-21
644353	ZCCHC18	340.665	-1.1555	1.43e-21
170954	PPP1R18	875.737	-0.91323	1.88e-21
7040	TGFB1	105.288	1.85626	1.89e-21
10867	TSPAN9	485.464	1.00082	2.38e-21
57224	NHSL1	534.401	0.832982	2.45e-21
83988	NCALD	765.421	0.895441	2.98e-21
26030	PLEKHG3	149.014	-2.26183	3.11e-21
4915	NTRK2	2158.58	0.73764	3.18e-21
10090	UST	124.371	1.83583	4.16e-21
1871	E2F3	399.775	0.968787	4.18e-21
23365	ARHGEF12	3356.19	-0.457746	4.27e-21
6653	SORL1	341.259	0.922349	4.71e-21
8193	DPF1	527.028	-1.01685	5.19e-21
1363	CPE	5032.08	0.609431	5.55e-21
11069	RAPGEF4	648.463	0.704311	5.59e-21
26011	TENM4	4046.31	0.630591	5.97e-21
51177	PLEKHO1	499.841	-1.13084	6.28e-21
2770	GNAI1	799.836	0.761304	7.11e-21
23017	FAIM2	1691.76	0.761895	7.59e-21
7060	THBS4	121.737	1.75676	7.71e-21
10144	FAM13A	301.871	0.990032	8.14e-21
79085	SLC25A23	672.135	0.862457	8.2e-21
266727	MDGA1	4578.89	-0.698278	8.25e-21
309	ANXA6	379.515	1.02506	8.66e-21
84466	MEGF10	60.4605	2.64887	8.91e-21
29952	DPP7	485.781	1.06314	1.04e-20
399473	SPRED3	692.942	-0.768357	1.07e-20
200424	TET3	3535.36	-0.425678	1.4e-20
57142	RTN4	9716.96	0.43387	1.63e-20
6239	RREB1	95.6505	4.94907	1.89e-20
4478	MSN	135.427	2.16456	1.94e-20
10491	CRTAP	337.968	0.949561	2.35e-20
54756	IL17RD	1001.79	-0.778883	4.1e-20
399947	C11orf87	478.311	0.907227	4.2e-20
3925	STMN1	4843.21	-0.605072	4.85e-20
64506	CPEB1	210.943	1.19262	5.17e-20
81615	TMEM163	521.624	-1.0088	6.29e-20
155435	RBM33	1676.17	-0.59694	6.51e-20
10371	SEMA3A	190.12	-1.64586	9.49e-20
10451	VAV3	343.332	-1.04299	1.39e-19
375449	MAST4	1044.9	0.599957	1.39e-19
3730	ANOS1	79.5874	2.06107	1.41e-19
55800	SCN3B	4289.5	0.516838	1.74e-19
5426	POLE	585.639	-0.869594	1.76e-19
10160	FARP1	3192	-0.408966	2.3e-19
51363	CHST15	573.826	1.0225	2.41e-19
55203	LGI2	3701.08	0.667982	2.67e-19
81606	LBH	2737.6	-0.714079	3.07e-19
120	ADD3	474.372	0.841905	3.53e-19
26289	AK5	184.814	1.19233	4.16e-19
8324	FZD7	297.642	1.46838	4.19e-19
54492	NEURL1B	127.263	-2.59932	4.48e-19
10765	KDM5B	3165.27	-0.440571	4.58e-19
10606	PAICS	854.452	0.69734	5.47e-19
6405	SEMA3F	114.182	-2.62554	5.81e-19
10052	GJC1	383.727	-1.08308	6.65e-19
2590	GALNT2	1336.75	0.78271	6.75e-19
80309	SPHKAP	488.559	0.90341	7.45e-19
3737	KCNA2	2492.77	0.684206	7.7e-19
54858	PGPEP1	561.215	0.807351	9.82e-19
10904	BLCAP	1986.01	0.544998	9.84e-19
131544	CRYBG3	192.68	1.39688	1.75e-18
23544	SEZ6L	5655.51	0.51308	1.78e-18
646851	FAM227A	336.913	-0.963937	1.82e-18
51421	AMOTL2	759.728	-0.883394	2.12e-18
26999	CYFIP2	4335	0.467981	2.17e-18
2131	EXT1	918.522	0.731531	2.53e-18
4858	NOVA2	3168.33	-0.494409	2.78e-18
23037	PDZD2	193.924	1.13669	3.21e-18
4005	LMO2	190.077	1.27985	3.34e-18
481	ATP1B1	2601.03	0.443047	3.38e-18
1272	CNTN1	5484.22	0.729496	3.45e-18
3066	HDAC2	2169.87	-0.560396	4.05e-18
4013	VWA5A	363.068	0.917272	4.14e-18
54207	KCNK10	442.566	-0.980826	4.89e-18
1996	ELAVL4	1514.5	-0.942434	5.47e-18
1337	COX6A1	830.045	0.829246	6.17e-18
3326	HSP90AB1	6860.38	0.476784	7.06e-18
80023	NRSN2	743.1	0.737577	9.65e-18
6335	SCN9A	5630.31	0.572368	1.16e-17
23780	APOL2	42.7836	2.74885	1.19e-17
1509	CTSD	1106.92	0.6167	1.2e-17
5799	PTPRN2	1294.33	0.728298	1.34e-17
340527	NHSL2	128.318	1.79322	1.38e-17
84899	TMTC4	1030.51	0.69726	1.49e-17
55816	DOK5	449.69	0.859773	1.52e-17
4924	NUCB1	493.24	0.955368	1.53e-17
158471	PRUNE2	681.615	1.16207	1.54e-17
8497	PPFIA4	237.951	1.15509	1.55e-17
22837	COBLL1	85.0254	1.5684	1.65e-17
3096	HIVEP1	945.311	-0.687604	1.71e-17
285704	RGMB	1956.22	0.499104	1.77e-17
9659	PDE4DIP	3936.05	0.441267	1.84e-17
123041	SLC24A4	95.3553	-4.07581	1.93e-17
4807	NHLH1	1527.86	0.708353	2.11e-17
26051	PPP1R16B	316.145	-1.08673	2.27e-17
101929176	ADAMTS16-DT	108.202	-2.55855	2.31e-17
57185	NIPAL3	613.564	0.738827	2.77e-17
11189	CELF3	2473.17	-0.510037	2.83e-17
9781	RNF144A	997.885	-0.656414	3.06e-17
57221	ARFGEF3	3282.1	0.476286	3.86e-17
5458	POU4F2	694.704	-0.634766	3.95e-17
1261	CNGA3	233.797	1.29588	4.21e-17
23281	MTUS2	812.073	-0.612165	4.75e-17
8496	PPFIBP1	439.727	0.947431	4.96e-17
5067	CNTN3	118.478	1.30217	5.69e-17
9497	SLC4A7	840.704	-0.762962	6.02e-17
51111	KMT5B	1323.12	-0.577834	6.23e-17
84864	RIOX2	136.169	1.26076	8.02e-17
7112	TMPO	423.661	-0.939481	8.22e-17
9889	ZBED4	1165.63	-0.571538	8.55e-17
5098	PCDHGC3	79.9324	2.05859	8.64e-17
1607	DGKB	195.394	1.28515	9.84e-17
9627	SNCAIP	167.923	-1.47228	9.86e-17
55466	DNAJA4	136.258	-1.3342	1.09e-16
801	CALM1	5650.98	0.504206	1.18e-16
442117	GALNTL6	71.179	2.38661	1.19e-16
11237	RNF24	1006.76	-0.590941	1.25e-16
8013	NR4A3	147.437	-1.75234	1.55e-16
2120	ETV6	207.867	1.09859	1.59e-16
8019	BRD3	1424.43	-0.562562	1.59e-16
54676	GTPBP2	911.631	0.730386	1.61e-16
1641	DCX	15380.9	-0.6281	1.94e-16
81544	GDPD5	395.88	-1.07862	2.01e-16
5613	PRKX	466.823	-0.89217	2.31e-16
11041	B4GAT1	885.713	0.76879	2.41e-16
8739	HRK	643.408	-0.841754	2.55e-16
9145	SYNGR1	1336.61	0.612003	2.64e-16
8795	TNFRSF10B	1281.51	0.770041	2.68e-16
27164	SALL3	768.651	-0.758567	2.74e-16
100133941	CD24	2486.17	-0.781189	2.74e-16
351	APP	12850.3	0.535709	2.8e-16
29114	TAGLN3	2776.97	0.626633	3.2e-16
1955	MEGF9	659.789	-0.736032	3.26e-16
11247	NXPH4	928.219	0.702469	3.39e-16
57030	SLC17A7	433.755	0.964858	3.41e-16
9076	CLDN1	83.7446	1.62449	3.66e-16
11173	ADAMTS7	337.964	-1.2154	4.5e-16
9771	RAPGEF5	719.346	-0.842328	4.59e-16
23040	MYT1L	1503.67	-0.545461	4.78e-16
9517	SPTLC2	812.929	0.6044	5.09e-16
85461	TANC1	165.949	1.42874	5.65e-16
51559	NT5DC3	173.021	1.12705	5.94e-16
1943	EFNA2	250.568	-1.1656	5.99e-16
8650	NUMB	372.742	0.864143	6.46e-16
100132891	MSC-AS1	119.738	1.46185	7.08e-16
6522	SLC4A2	425.974	0.97243	7.33e-16
2731	GLDC	107.198	2.09359	7.39e-16
80314	EPC1	984.893	-0.638734	7.69e-16
55075	UACA	50.7856	2.55457	7.93e-16
23224	SYNE2	1777.71	-0.757073	8e-16
2556	GABRA3	625.572	0.712012	9.4e-16
114	ADCY8	211.66	-1.165	1.2e-15
9586	CREB5	196.984	1.49315	1.24e-15
51440	HPCAL4	327.535	-1.10147	1.25e-15
81618	ITM2C	2123.01	0.683377	1.34e-15
7204	TRIO	4917.44	-0.388298	1.38e-15
80731	THSD7B	1009.6	0.632871	1.39e-15
65999	LRRC61	96.2148	-3.06893	1.4e-15
85379	KIAA1671	636.663	0.660375	1.41e-15
26108	PYGO1	466.828	-0.849382	1.44e-15
5457	POU4F1	2901.23	0.509252	1.44e-15
11013	TMSB15A	112.502	-3.09803	1.65e-15
200942	KLHDC8B	346.877	1.07057	1.7e-15
114815	SORCS1	604.448	0.823123	1.76e-15
4298	MLLT1	950.703	-0.582819	2.19e-15
338761	C1QL4	247.197	-1.48089	2.23e-15
78987	CRELD1	653.34	0.695316	2.26e-15
51286	CEND1	289.115	0.985922	2.61e-15
3897	L1CAM	8305.22	0.517632	2.66e-15
55506	MACROH2A2	1066.13	-0.691936	2.81e-15
5364	PLXNB1	2029.62	-0.771399	2.92e-15
54874	FNBP1L	2946.94	-0.729194	3.02e-15
11145	PLAAT3	377.335	0.716994	3.13e-15
8140	SLC7A5	7514.24	0.610909	3.23e-15
2550	GABBR1	3510.63	0.420637	3.83e-15
90007	MIDN	2028.81	-0.556018	5.29e-15
60312	AFAP1	820.92	-0.628752	5.62e-15
1006	CDH8	710.317	-0.762338	6.21e-15
1138	CHRNA5	364.088	0.853315	6.62e-15
9026	HIP1R	1246.64	-0.954372	6.67e-15
255027	MPV17L	111.589	1.55795	6.95e-15
56100	PCDHGB6	320.649	-0.947457	7.4e-15
80144	FRAS1	1422.19	0.646559	7.53e-15
57507	ZNF608	3328.61	-0.664667	9.13e-15
9543	IGDCC3	997.692	-0.742399	9.69e-15
5209	PFKFB3	746.011	-0.705809	1.01e-14
343472	BARHL2	134.082	-3.04294	1.09e-14
60401	EDA2R	175.135	1.43896	1.12e-14
535	ATP6V0A1	4356.61	0.411597	1.14e-14
192670	AGO4	946.112	-0.561876	1.14e-14
5099	PCDH7	2201.54	0.558323	1.17e-14
9369	NRXN3	367.254	0.914689	1.33e-14
51752	ERAP1	447.353	0.696055	1.43e-14
83851	SYT16	1024.98	-0.807674	1.51e-14
494470	RNF165	661.373	-0.731386	1.78e-14
57512	GPR158	147.039	1.41058	2.08e-14
215	ABCD1	205.66	1.13694	2.09e-14
131405	TRIM71	2098.56	0.45784	2.2e-14
338645	LUZP2	368.867	0.946771	2.29e-14
54880	BCOR	1158.55	-0.6217	2.3e-14
91404	SESTD1	2612.55	-0.581667	2.31e-14
308	ANXA5	267.104	0.933205	2.63e-14
7102	TSPAN7	1117.41	0.562277	2.9e-14
321	APBA2	1675.6	-0.663336	3.27e-14
92211	CDHR1	233.151	1.29642	3.51e-14
54749	EPDR1	36.1087	2.92188	3.63e-14
64409	GALNT17	954.833	0.693593	3.85e-14
6515	SLC2A3	1125.48	0.670975	4e-14
150864	FAM117B	778.376	-0.802396	4.13e-14
25870	SUMF2	549.633	0.752136	4.17e-14
7468	NSD2	2827.44	-0.43216	4.66e-14
23420	NOMO1	2061.7	0.431805	5.4e-14
1301	COL11A1	215.28	1.59266	5.52e-14
8440	NCK2	640.558	-0.709567	5.66e-14
118427	OLFM3	420.69	0.739361	5.69e-14
3098	HK1	3756.83	0.421179	5.72e-14
55421	NCBP3	1574.54	-0.452702	6.03e-14
5253	PHF2	1025.14	-0.594104	6.15e-14
821	CANX	6303.19	0.557551	6.59e-14
57458	TMCC3	147.015	1.32512	6.9e-14
8671	SLC4A4	80.806	1.94226	6.96e-14
10782	ZNF274	369.089	-0.850292	7.4e-14
57476	GRAMD1B	289.366	0.913196	7.93e-14
2787	GNG5	105.324	1.75165	8.69e-14
11167	FSTL1	647.58	0.817291	9.55e-14
2048	EPHB2	1710.04	-0.57258	1.02e-13
9531	BAG3	140.148	1.40961	1.03e-13
55753	OGDHL	160.982	1.22039	1.06e-13
100288805	HYDIN2	90.4692	1.47173	1.09e-13
85416	ZIC5	41.3892	3.8139	1.11e-13
836	CASP3	1002.38	0.7729	1.13e-13
4045	LSAMP	2947.31	0.732581	1.18e-13
478	ATP1A3	16834.7	0.419467	1.2e-13
6586	SLIT3	590.451	0.970636	1.22e-13
7171	TPM4	1122.48	-0.521453	1.24e-13
23677	SH3BP4	209.704	1.04487	1.33e-13
57502	NLGN4X	1294.1	0.570892	1.36e-13
23089	PEG10	9013.97	-0.569122	1.75e-13
4299	AFF1	449.554	0.866296	1.83e-13
482	ATP1B2	619.208	0.778873	1.85e-13
171024	SYNPO2	161.297	1.3504	1.88e-13
8821	INPP4B	52.0493	2.37274	1.95e-13
57216	VANGL2	2567.62	-0.570631	1.96e-13
2146	EZH2	229.442	-1.09967	1.98e-13
57162	PELI1	372.567	-0.937178	2.15e-13
389	RHOC	172.551	1.33072	2.3e-13
11214	AKAP13	716.007	0.706574	2.48e-13
23467	NPTXR	1170.01	0.681578	2.71e-13
92126	DSEL	665.89	0.825969	2.81e-13
283248	RCOR2	612.793	-0.929827	2.98e-13
5738	PTGFRN	438.301	0.739012	3.26e-13
92579	G6PC3	396.089	0.991758	3.29e-13
53353	LRP1B	1745.63	-0.518991	4.11e-13
43	ACHE	730.808	0.860446	4.13e-13
386617	KCTD8	214.467	0.908954	4.57e-13
80320	SP6	41.3373	-3.09872	4.91e-13
283131	NEAT1	1641.27	1.19252	5.99e-13
54751	FBLIM1	127.737	-1.70329	6.13e-13
11030	RBPMS	173.334	1.236	6.22e-13
7090	TLE3	2273.22	-0.580085	6.23e-13
342865	VSTM2B	130.108	-1.46861	6.43e-13
6857	SYT1	10388.5	0.557522	6.9e-13
476	ATP1A1	836.557	0.602497	7.48e-13
80005	DOCK5	927.139	0.724489	7.97e-13
7812	CSDE1	5657.82	-0.42792	8.22e-13
51312	SLC25A37	347.195	0.777886	8.92e-13
221914	GPC2	2048.47	-0.938315	9.64e-13
10891	PPARGC1A	288.579	1.03151	9.73e-13
5814	PURB	508.456	-0.612954	1.01e-12
63982	ANO3	30.0589	3.05019	1.04e-12
222223	ELAPOR2	1043.16	0.523612	1.07e-12
5126	PCSK2	1214.28	0.712901	1.07e-12
23389	MED13L	1907.44	-0.395628	1.07e-12
400793	C1orf226	290.936	1.07956	1.13e-12
118788	PIK3AP1	66.8681	1.56947	1.2e-12
2042	EPHA3	543.748	0.611052	1.32e-12
7188	TRAF5	183.977	1.20379	1.34e-12
7132	TNFRSF1A	310.461	0.904896	1.38e-12
2752	GLUL	949.41	-0.673261	1.41e-12
50863	NTM	1013.96	0.551641	1.46e-12
23504	RIMBP2	1266.97	0.452809	1.66e-12
1381	CRABP1	1074.01	1.5922	1.67e-12
808	CALM3	7834.21	0.446004	1.77e-12
389524	GTF2IRD2B	558.579	-0.655408	1.81e-12
6934	TCF7L2	377.25	-1.31896	1.93e-12
4038	LRP4	61.1329	2.44978	2.04e-12
440193	CCDC88C	297.869	-0.923576	2.09e-12
58155	PTBP2	1180.91	-0.597657	2.22e-12
4163	MCC	250.937	0.97104	2.41e-12
201501	ZBTB7C	306.547	-0.960518	2.44e-12
5015	OTX2	32.3566	4.73124	2.45e-12
1741	DLG3	771.406	-0.620634	2.78e-12
23230	VPS13A	2250.05	0.714684	3.19e-12
285195	SLC9A9	157.716	1.26045	3.5e-12
9590	AKAP12	8757.12	0.431898	3.5e-12
54847	SIDT1	61.8392	1.96369	3.85e-12
23127	COLGALT2	324.462	0.7968	4.09e-12
619279	ZNF704	1897.93	-0.613789	4.24e-12
55068	ENOX1	267.954	-0.928302	4.31e-12
3998	LMAN1	626.241	0.668291	4.46e-12
23199	GSE1	2806.46	-0.47683	5.08e-12
147	ADRA1B	158.16	1.14889	5.12e-12
1200	TPP1	196.404	1.05308	5.17e-12
4103	MAGEA4	832.908	0.631038	5.22e-12
90139	TSPAN18	914.704	0.644941	5.92e-12
55603	TENT5A	100.934	1.3675	5.97e-12
1846	DUSP4	2376.79	-0.605031	6.16e-12
26040	SETBP1	2327.78	-0.67013	6.75e-12
55920	RCC2	1520.01	-0.434752	7.03e-12
23231	SEL1L3	125.692	1.34828	7.08e-12
10973	ASCC3	701.473	0.602838	7.92e-12
2023	ENO1	2846.86	0.470894	7.96e-12
1465	CSRP1	164.64	1.12959	8.13e-12
114818	KLHL29	965.049	-0.682546	8.31e-12
5579	PRKCB	1362.64	-0.494338	8.63e-12
26037	SIPA1L1	110.557	1.44496	8.65e-12
57332	CBX8	296.113	-0.931776	9.65e-12
1005	CDH7	680.362	0.650095	1.09e-11
349075	ZNF713	379.564	-0.761502	1.09e-11
134353	LSM11	664.548	-0.580976	1.09e-11
10265	IRX5	125.367	-1.86795	1.1e-11
7905	REEP5	1172.29	0.546333	1.18e-11
2734	GLG1	3482.83	0.358721	1.21e-11
340533	NEXMIF	680.576	-0.652383	1.23e-11
5610	EIF2AK2	721.064	0.565115	1.24e-11
6602	SMARCD1	1656.6	-0.493556	1.26e-11
23193	GANAB	2032.44	0.550437	1.27e-11
8091	HMGA2	61.0451	3.04075	1.27e-11
441666	LOC441666	196.082	-1.40557	1.34e-11
5754	PTK7	879.294	0.653096	1.38e-11
11264	PXMP4	74.5522	1.72989	1.43e-11
643827	CNTNAP3P2	149.668	1.3094	1.46e-11
23362	PSD3	1387.38	0.477159	1.54e-11
728116	ZBTB8B	260.972	-0.9503	1.54e-11
9920	KBTBD11	802.444	-0.706886	1.66e-11
642597	AKAIN1	49.8943	2.21696	1.7e-11
133522	PPARGC1B	165.651	1.0675	1.72e-11
9960	USP3	448.306	-0.748126	1.94e-11
11328	FKBP9	350.336	0.762842	2.16e-11
84900	RNFT2	796.228	0.534492	2.33e-11
1606	DGKA	166.158	1.03924	2.4e-11
54437	SEMA5B	782.89	0.591872	2.4e-11
84870	RSPO3	75.0044	-5.33636	2.41e-11
2043	EPHA4	1346.34	-0.657181	2.55e-11
9518	GDF15	20.3795	2.76547	2.7e-11
23646	PLD3	4754.24	0.496138	2.71e-11
5608	MAP2K6	1810.17	0.618016	2.71e-11
9848	MFAP3L	156.419	1.03689	3.22e-11
140885	SIRPA	431.963	0.646637	3.44e-11
26031	OSBPL3	60.5245	1.70023	3.56e-11
6310	ATXN1	1202.89	0.507865	4.11e-11
205	AK4	101.131	1.35704	4.23e-11
23026	MYO16	218.187	-1.37318	4.25e-11
140688	NOL4L	2529.65	-0.440566	4.41e-11
126731	CCSAP	333.308	-0.756467	4.41e-11
9806	SPOCK2	3931.46	0.491076	4.52e-11
5019	OXCT1	781.044	0.519732	4.74e-11
79969	ATAT1	1019.06	-0.55509	4.83e-11
5121	PCP4	211.86	1.17478	5.27e-11
9882	TBC1D4	245.365	0.858001	5.31e-11
6778	STAT6	211.63	0.960496	5.54e-11
8853	ASAP2	438.263	-0.792775	5.73e-11
9671	WSCD2	111.542	1.29614	6.01e-11
463	ZFHX3	870.828	-0.782612	6.53e-11
9891	NUAK1	312.869	-1.08884	6.62e-11
23136	EPB41L3	1839.45	0.525284	6.85e-11
5596	MAPK4	604.615	-0.654855	6.93e-11
3672	ITGA1	36.7636	2.14268	6.96e-11
2196	FAT2	254.773	1.08807	7.24e-11
27132	CPNE7	397.605	0.799334	7.37e-11
80821	DDHD1	909.927	0.603435	7.53e-11
23589	CARHSP1	409.957	-0.791102	7.73e-11
100271927	RASA4B	432.758	-0.852714	8.11e-11
57670	KIAA1549	2222.97	-0.472632	8.21e-11
2566	GABRG2	206.603	0.954682	8.35e-11
8851	CDK5R1	1804.87	-0.4311	8.58e-11
5909	RAP1GAP	646.973	0.600801	8.98e-11
10159	ATP6AP2	968.796	0.632726	9e-11
7554	ZNF8	564.682	-0.664143	1e-10
6567	SLC16A2	1128.63	0.468292	1e-10
113026	PLCD3	98.338	1.56222	1.02e-10
26470	SEZ6L2	3776.03	0.562388	1.04e-10
5106	PCK2	261.019	1.19137	1.27e-10
29799	YPEL1	179.707	-1.1943	1.27e-10
66004	LYNX1	134.962	1.79025	1.28e-10
10908	PNPLA6	726.004	0.744462	1.3e-10
80312	TET1	1135.1	-0.758301	1.34e-10
23329	TBC1D30	454.678	-0.678321	1.35e-10
23576	DDAH1	1000.83	0.605138	1.46e-10
3749	KCNC4	219.685	0.964184	1.47e-10
3716	JAK1	907.93	0.52345	1.49e-10
137868	SGCZ	86.3894	-1.74672	1.51e-10
2799	GNS	851.596	0.500776	1.56e-10
22880	MORC2	1388.53	-0.451115	1.59e-10
6572	SLC18A3	329.223	0.923493	1.6e-10
3257	HPS1	147.426	1.04894	1.63e-10
83690	CRISPLD1	138.792	1.05146	1.7e-10
83449	PMFBP1	399.474	0.750945	1.73e-10
138046	RALYL	185.327	0.994095	1.77e-10
6598	SMARCB1	1288.51	-0.501014	1.98e-10
143903	LAYN	28.8582	2.42451	2.07e-10
473	RERE	5293.93	-0.337767	2.41e-10
6585	SLIT1	3413.02	0.461552	2.65e-10
28951	TRIB2	3021.66	-0.441035	2.74e-10
814	CAMK4	796.918	0.686028	2.78e-10
547	KIF1A	25456.1	0.398236	2.83e-10
815	CAMK2A	89.6332	-1.86214	3.06e-10
53826	FXYD6	1615.44	-0.652474	3.2e-10
6546	SLC8A1	2078.24	-0.447963	3.24e-10
5129	CDK18	77.794	1.52011	3.36e-10
57597	BAHCC1	1951.65	-0.612953	3.46e-10
7425	VGF	3437.98	0.759595	3.52e-10
1666	DECR1	163.27	1.22215	3.6e-10
390	RND3	753.978	-0.656945	3.63e-10
83259	PCDH11Y	6601.17	0.688852	3.8e-10
2334	AFF2	1596.45	-0.577206	3.99e-10
10769	PLK2	336.131	-0.823236	4.27e-10
4162	MCAM	66.667	1.68067	4.31e-10
22807	IKZF2	85.8337	1.57085	4.33e-10
439921	MXRA7	1606.79	0.49111	4.46e-10
9693	RAPGEF2	2145.69	-0.330949	4.64e-10
64403	CDH24	319.507	-0.881457	4.92e-10
58505	OSTC	202.371	0.957958	5.11e-10
83759	RBM4B	442.217	-0.756467	5.28e-10
23132	RAD54L2	1803.57	-0.382422	5.44e-10
117	ADCYAP1R1	1831.23	0.540148	5.52e-10
6452	SH3BP2	1150.75	-0.559798	5.67e-10
1535	CYBA	118.363	1.30212	6.07e-10
967	CD63	1176.53	0.768341	6.2e-10
108	ADCY2	81.7467	1.32356	6.33e-10
56961	SHD	54.2294	-2.82083	6.4e-10
7148	TNXB	157.302	-1.16702	6.52e-10
1184	CLCN5	1071.32	0.498768	6.84e-10
23174	ZCCHC14	1056.63	-0.479816	7.1e-10
6143	RPL19	1326.49	0.442762	8.67e-10
9329	GTF3C4	930.951	-0.515972	8.74e-10
8786	RGS11	467.934	0.917384	9.07e-10
23411	SIRT1	400.051	-0.738298	9.32e-10
284273	ZADH2	455.767	0.685144	9.45e-10
5140	PDE3B	556.246	0.602595	9.8e-10
4548	MTR	817.395	0.518885	1.04e-09
777	CACNA1E	1743.21	0.530698	1.06e-09
1840	DTX1	751.357	-0.619068	1.08e-09
408	ARRB1	1609.02	-0.507125	1.15e-09
3745	KCNB1	1456.86	0.485311	1.19e-09
4185	ADAM11	2475.03	0.517168	1.23e-09
10370	CITED2	654.585	-0.608449	1.24e-09
284680	SPATA46	132.296	1.14893	1.25e-09
135152	B3GAT2	267.059	-0.969292	1.32e-09
7155	TOP2B	2365.56	-0.428072	1.5e-09
23072	HECW1	1729.85	-0.394246	1.52e-09
57282	SLC4A10	642.635	0.533223	1.63e-09
22883	CLSTN1	4244.9	0.459684	1.71e-09
23279	NUP160	653.262	-0.598076	1.83e-09
595	CCND1	60.5997	1.7357	1.89e-09
6331	SCN5A	82.6064	1.65761	1.94e-09
130733	TMEM178A	998.697	0.485323	1.94e-09
57613	FAM234B	954.106	0.454458	1.99e-09
55351	STK32B	312.112	0.817052	2e-09
55193	PBRM1	2456.52	-0.422817	2.03e-09
25862	USP49	452.453	-0.621086	2.08e-09
58500	ZNF250	524.694	-0.649489	2.1e-09
3930	LBR	466.681	-0.619023	2.17e-09
81831	NETO2	539.912	-0.752221	2.35e-09
8861	LDB1	1794.61	-0.39454	2.39e-09
445815	PALM2AKAP2	771.02	0.625824	2.44e-09
163404	PLPPR5	411.848	0.645362	2.61e-09
644596	SMIM10L2B	172.964	1.03173	2.76e-09
8321	FZD1	1185.35	-0.750972	2.89e-09
24139	EML2	182.704	0.996542	2.9e-09
5874	RAB27B	116.833	1.17357	2.9e-09
7011	TEP1	178.295	0.97696	2.92e-09
311	ANXA11	38.7142	2.17506	3e-09
5621	PRNP	1179.55	0.509697	3.03e-09
57136	APMAP	924.315	0.576618	3.11e-09
92154	MTSS2	1530.13	-0.423547	3.21e-09
27020	NPTN	1549.35	0.541655	3.42e-09
374378	GALNT18	161.092	1.07154	3.43e-09
6548	SLC9A1	305.275	0.728772	3.55e-09
7644	ZNF91	1852.61	-0.72224	3.58e-09
28996	HIPK2	5018.85	-0.394827	3.83e-09
92737	DNER	3348.79	0.480601	3.83e-09
349136	WDR86	376.334	-1.05929	3.97e-09
8938	BAIAP3	304.458	-0.810689	3.98e-09
653121	ZBTB8A	204.731	-0.95774	4.16e-09
161253	REM2	75.7622	-1.82705	4.21e-09
5831	PYCR1	623.932	0.607048	4.25e-09
3688	ITGB1	1175.92	0.415422	4.83e-09
55356	SLC22A15	536.376	0.663704	5e-09
10382	TUBB4A	1575.51	-0.520051	5.23e-09
287	ANK2	18456.4	0.438292	5.36e-09
1718	DHCR24	3599.94	0.543299	5.4e-09
11309	SLCO2B1	43.71	1.91255	5.4e-09
9143	SYNGR3	444.29	0.801948	5.48e-09
284129	SLC26A11	386.891	0.681341	5.81e-09
64764	CREB3L2	340.718	0.679463	5.85e-09
100216479	FAR2P2	63.5645	1.61149	6.18e-09
158405	KIAA1958	647.631	-0.702189	6.31e-09
1302	COL11A2	181.218	-1.18719	6.33e-09
867	CBL	1880.23	0.421205	6.68e-09
1496	CTNNA2	1591.35	-0.416794	6.73e-09
64579	NDST4	601.546	0.706042	7.4e-09
7444	VRK2	44.5742	1.97216	7.58e-09
58504	ARHGAP22	459.533	0.753978	8.26e-09
9881	TRANK1	147.712	1.15777	8.26e-09
64065	PERP	152.06	0.95016	8.56e-09
6597	SMARCA4	4987.89	-0.347381	8.77e-09
5024	P2RX3	3717.07	-0.621939	8.84e-09
3778	KCNMA1	923.705	0.537626	8.95e-09
7378	UPP1	484.204	0.779075	9.22e-09
81796	SLCO5A1	556.999	-0.606552	9.24e-09
1983	EIF5	1791.58	-0.440785	9.61e-09
7637	ZNF84	1087.69	-0.543289	9.76e-09
10743	RAI1	2404.1	-0.434294	9.97e-09
85460	ZNF518B	898.954	-0.536163	1e-08
5928	RBBP4	1378.73	-0.429338	1.05e-08
23549	DNPEP	175.377	0.922893	1.06e-08
27044	SND1	1327.72	0.497972	1.09e-08
56134	PCDHAC2	207.718	0.955529	1.09e-08
162494	RHBDL3	411.34	0.729437	1.15e-08
22997	IGSF9B	2410.8	0.525849	1.16e-08
9791	PTDSS1	1055.17	0.472727	1.2e-08
5803	PTPRZ1	170.731	1.2518	1.28e-08
9783	RIMS3	8794.72	0.391908	1.34e-08
168455	CCDC71L	389.087	-0.733065	1.4e-08
5590	PRKCZ	278.133	-0.877848	1.45e-08
9890	PLPPR4	179.122	1.16053	1.48e-08
8663	EIF3C	2934.76	0.439699	1.48e-08
153733	CCDC112	448.764	-0.657525	1.51e-08
57523	NYNRIN	488.816	-0.723651	1.51e-08
55699	IARS2	714.009	0.511443	1.59e-08
106614088	MIR34AHG	19.8957	2.89062	1.64e-08
1949	EFNB3	859.013	-0.528262	1.81e-08
80017	DGLUCY	213.313	0.874518	1.82e-08
374879	ZNF699	154.248	-1.09579	1.87e-08
2258	FGF13	2248.82	0.601707	1.87e-08
22901	ARSG	91.7476	1.43463	1.92e-08
2674	GFRA1	2028.04	0.489058	1.93e-08
4330	MN1	1301.83	-0.442848	1.93e-08
2020	EN2	68.6285	-1.75891	2.07e-08
2720	GLB1	276.86	0.754893	2.11e-08
10763	NES	1484.56	0.798153	2.16e-08
56853	CELF4	2028.76	0.369666	2.19e-08
2997	GYS1	383.701	0.719529	2.22e-08
54551	MAGEL2	626.224	-0.503687	2.34e-08
9509	ADAMTS2	55.0709	1.84063	2.39e-08
387680	WASHC2A	892.007	0.511272	2.42e-08
9741	LAPTM4A	927.507	0.868913	2.55e-08
357	SHROOM2	211.463	-1.14607	2.58e-08
5097	PCDH1	1473.15	0.443013	2.6e-08
7466	WFS1	166.919	0.992257	2.63e-08
3069	HDLBP	3140.6	0.366035	2.64e-08
1627	DBN1	4052.72	-0.421285	2.72e-08
79937	CNTNAP3	68.3148	1.58167	2.78e-08
100507421	TMEM178B	3945.18	0.297304	2.81e-08
9248	GPR50	101.292	-2.26755	2.86e-08
1106	CHD2	2878.44	-0.365331	2.91e-08
60680	CELF5	1892.95	-0.448946	3.05e-08
50810	HDGFL3	2043.94	-0.370531	3.07e-08
4978	OPCML	813.536	0.569189	3.18e-08
84668	FAM126A	432.403	0.646655	3.24e-08
124936	CYB5D2	439.606	0.671155	3.25e-08
64843	ISL2	224.821	-0.973728	3.35e-08
440482	ANKRD20A5P	29.3658	2.30005	3.46e-08
2182	ACSL4	1845.38	0.562541	3.47e-08
84620	ST6GAL2	661.325	-0.585065	3.49e-08
126374	WTIP	210.981	-0.876614	3.54e-08
58488	PCTP	177.808	0.920606	3.56e-08
5101	PCDH9	3018.43	-0.684306	3.93e-08
10291	SF3A1	1278.06	-0.406242	4e-08
8507	ENC1	5094.98	0.379719	4.02e-08
7586	ZKSCAN1	2128.2	-0.340688	4.04e-08
285696	BASP1-AS1	222.245	-0.831275	4.41e-08
54777	CFAP46	35.7189	6.04537	4.62e-08
84912	SLC35B4	1095.48	0.449524	4.82e-08
7020	TFAP2A	50.3875	-2.23535	4.95e-08
3708	ITPR1	93.6497	1.00881	5.16e-08
643988	FNDC10	244.487	0.790301	5.22e-08
57580	PREX1	294.703	1.07434	5.28e-08
64151	NCAPG	80.6397	-1.72072	5.58e-08
728448	PPIEL	104.558	-1.21484	5.62e-08
9120	SLC16A6	30.8128	2.23085	5.74e-08
1639	DCTN1	6168.39	0.589089	5.79e-08
260425	MAGI3	726.763	0.523502	5.8e-08
93556	EGFEM1P	181.232	0.968992	5.96e-08
23516	SLC39A14	805.155	0.515897	6.07e-08
55323	LARP6	491.219	0.607077	6.22e-08
116843	SLC18B1	347.613	0.760032	6.24e-08
8175	SF3A2	874.827	-0.507202	6.26e-08
55521	TRIM36	653.835	-0.664871	6.36e-08
11100	HNRNPUL1	1794.21	-0.387742	6.55e-08
28969	BZW2	714.523	-0.517	6.65e-08
124976	SPNS2	421.465	-0.696612	6.98e-08
5445	PON2	141.056	1.13565	7.08e-08
113730	KLHDC7B	64.3314	1.29756	7.16e-08
27443	CECR2	1887.06	0.390046	7.17e-08
128434	VSTM2L	555.999	0.87347	7.19e-08
54453	RIN2	425.435	-0.621352	7.28e-08
285	ANGPT2	45.8964	1.68863	7.85e-08
548596	CKMT1A	220.355	0.820766	7.96e-08
84725	PLEKHA8	1239.16	-0.422034	8.02e-08
10951	CBX1	1266	-0.459659	8.15e-08
57604	TRMT9B	162.394	0.899279	8.25e-08
23220	DTX4	1771.66	-0.407537	8.35e-08
8514	KCNAB2	561.665	0.634618	8.38e-08
55512	SMPD3	1017.28	0.443531	8.43e-08
6751	SSTR1	54.5547	-2.1112	8.46e-08
2896	GRN	377.818	1.03711	8.47e-08
9185	REPS2	135.069	1.12908	8.94e-08
6641	SNTB1	20.024	2.55519	8.97e-08
23303	KIF13B	249.612	0.800026	9.11e-08
64798	DEPTOR	197.712	0.81972	9.52e-08
1123	CHN1	676.274	-0.576963	9.64e-08
146754	DNAH2	56.4889	-1.64301	9.92e-08
56109	PCDHGA6	55.2967	1.56639	1.05e-07
339535	LINC01139	76.5088	1.26762	1.05e-07
23768	FLRT2	1202.63	-0.633957	1.05e-07
1740	DLG2	270.018	0.802002	1.06e-07
79656	BEND5	260.962	-0.849328	1.06e-07
57552	NCEH1	41.9212	1.81876	1.08e-07
5885	RAD21	2133.46	-0.394991	1.14e-07
1522	CTSZ	51.7007	1.67182	1.2e-07
4745	NELL1	300.951	0.682886	1.27e-07
1832	DSP	158.283	0.901428	1.28e-07
4905	NSF	1370.59	0.406326	1.29e-07
1387	CREBBP	2975.77	-0.431889	1.31e-07
54769	DIRAS2	389.597	0.60363	1.36e-07
9794	MAML1	570.177	-0.517204	1.36e-07
5092	PCBD1	275.13	0.685311	1.39e-07
8224	SYN3	711.721	-0.692649	1.41e-07
6813	STXBP2	98.0351	-1.45233	1.41e-07
4772	NFATC1	44.3799	1.79457	1.45e-07
27163	NAAA	213.051	0.818004	1.46e-07
6910	TBX5	47.8079	-4.34617	1.47e-07
93109	TMEM44	236.196	-0.907977	1.47e-07
10459	MAD2L2	309.515	-0.770899	1.48e-07
26122	EPC2	709.964	-0.628792	1.52e-07
3609	ILF3	4225.34	-0.321724	1.52e-07
6184	RPN1	1686.96	0.401038	1.57e-07
8659	ALDH4A1	220.273	0.993335	1.58e-07
23385	NCSTN	677.407	0.581355	1.6e-07
9053	MAP7	296.529	0.775616	1.63e-07
359822	KCNIP4-IT1	42.3223	2.10969	1.66e-07
399664	MEX3D	685.797	-0.695707	1.69e-07
257313	UTS2B	349.125	0.579849	1.73e-07
114801	TMEM200A	416.889	0.608808	1.8e-07
55733	HHAT	44.4726	1.82601	1.8e-07
283848	CES4A	178.267	0.935061	1.82e-07
10580	SORBS1	1684.09	-0.551267	1.84e-07
3241	HPCAL1	356.391	-0.709911	1.85e-07
23013	SPEN	2958.57	-0.367718	1.88e-07
26502	NARF	850.965	-0.546151	1.99e-07
83482	SCRT1	845.859	-0.507378	2e-07
9761	MLEC	1639.88	0.403621	2.23e-07
26578	OSTF1	113.94	1.09162	2.32e-07
64900	LPIN3	46.2536	1.54741	2.33e-07
2184	FAH	48.5001	1.76843	2.36e-07
7746	ZSCAN9	283.298	-0.733933	2.41e-07
6457	SH3GL3	170.025	-0.955108	2.41e-07
5935	RBM3	1187.86	-0.487713	2.44e-07
87	ACTN1	587.715	0.522433	2.45e-07
7329	UBE2I	1226.04	-0.417943	2.5e-07
5366	PMAIP1	83.0642	1.21699	2.5e-07
51144	HSD17B12	814.703	0.536373	2.51e-07
7037	TFRC	660.095	-0.5183	2.57e-07
10525	HYOU1	5176.06	0.633689	2.57e-07
2774	GNAL	1774.6	0.349044	2.6e-07
56252	YLPM1	2552.14	-0.321024	2.62e-07
100505881	MAGI2-AS3	442.053	0.729325	2.66e-07
1114	CHGB	1028.05	0.496838	2.71e-07
9980	DOP1B	526.184	-0.560948	2.79e-07
8455	ATRN	1989.86	0.335202	2.85e-07
3032	HADHB	345.786	0.589177	2.93e-07
57538	ALPK3	53.3006	1.70635	3.07e-07
377	ARF3	2507.24	0.422892	3.2e-07
27161	AGO2	2180.28	-0.367747	3.2e-07
4660	PPP1R12B	970.632	0.41901	3.26e-07
3780	KCNN1	93.8274	-1.3311	3.26e-07
6599	SMARCC1	1810.62	-0.36965	3.28e-07
5153	PDE1B	190.257	0.894263	3.57e-07
6557	SLC12A1	54.0194	1.27443	3.63e-07
9498	SLC4A8	2554.25	0.313748	3.68e-07
55205	ZNF532	2065.21	-0.452151	3.74e-07
114787	GPRIN1	1332.26	-0.73909	4.02e-07
3912	LAMB1	652.001	0.601858	4.1e-07
6737	TRIM21	66.1355	1.58264	4.17e-07
3768	KCNJ12	308.88	0.944128	4.51e-07
2969	GTF2I	5098.39	-0.279022	4.64e-07
81839	VANGL1	263.54	0.912168	4.75e-07
7984	ARHGEF5	59.6196	1.51608	4.78e-07
115703	ARHGAP33	1646.88	-0.588324	5.01e-07
6575	SLC20A2	366.517	0.58068	5.06e-07
80723	SLC35G2	331.196	0.627009	5.53e-07
84162	KIAA1109	3929.96	0.48912	5.57e-07
347404	LANCL3	139.389	1.12882	5.78e-07
84889	SLC7A3	676.091	0.743118	5.79e-07
79991	STN1	345.089	0.636616	5.8e-07
9459	ARHGEF6	55.3494	1.73424	5.95e-07
7840	ALMS1	1291.98	-0.528447	6e-07
7169	TPM2	49.3081	2.18751	6.02e-07
389206	BEND4	711.6	0.590635	6.06e-07
57205	ATP10D	115.828	1.08882	6.11e-07
57863	CADM3	1217.45	-0.453334	6.17e-07
387509	GPR153	1582.48	-0.549297	6.22e-07
50805	IRX4	57.1126	-1.94626	6.3e-07
64747	MFSD1	244.056	0.791178	6.39e-07
3301	DNAJA1	3192.34	-0.344928	6.41e-07
81890	QTRT1	442.715	0.646995	6.57e-07
79007	DBNDD1	631.838	-0.524076	6.62e-07
2675	GFRA2	364.212	-0.86302	6.74e-07
644150	WIPF3	200.736	0.985213	6.83e-07
4860	PNP	60.5131	1.49719	6.88e-07
81844	TRIM56	20.7299	2.90102	6.89e-07
23054	NCOA6	1442.84	-0.552776	7e-07
140685	ZBTB46	835.602	-0.572994	7.13e-07
219287	AMER2	800.392	-0.498688	7.27e-07
80206	FHOD3	531.576	-0.530704	7.78e-07
2035	EPB41	2304.69	-0.442127	7.84e-07
56136	PCDHA13	85.1946	1.21574	7.88e-07
23313	KIAA0930	1238	-0.435259	7.91e-07
7772	ZNF229	281.496	-0.702689	7.94e-07
100505876	CEBPZOS	230.015	-0.805751	8.09e-07
54795	TRPM4	154.928	1.2134	8.12e-07
158219	TTC39B	78.1234	1.272	8.18e-07
10512	SEMA3C	307.08	0.870399	8.71e-07
23451	SF3B1	3413.66	-0.323297	8.84e-07
101929653	LOC101929653	23.6373	2.3037	9.04e-07
4779	NFE2L1	4487.72	0.361256	9.14e-07
51706	CYB5R1	389.267	0.756815	9.18e-07
517	ATP5MC2	647.935	0.530574	9.31e-07
353274	ZNF445	2125.75	-0.355799	9.67e-07
831	CAST	378.646	0.610715	9.69e-07
55672	NBPF1	788.131	-0.465668	9.84e-07
51246	SHISA5	1156.6	0.481665	1e-06
55529	PIP4P2	913.864	0.500265	1.01e-06
65108	MARCKSL1	5463.04	-0.507792	1.01e-06
95681	CEP41	348.88	-0.67199	1.03e-06
490	ATP2B1	2253.59	0.345017	1.06e-06
2549	GAB1	269.477	0.860558	1.09e-06
10274	STAG1	649.42	-0.500504	1.1e-06
134429	STARD4	365.688	0.88972	1.12e-06
5213	PFKM	1804.66	0.535155	1.12e-06
5158	PDE6B	100.084	1.08407	1.14e-06
11221	DUSP10	752.036	0.537157	1.15e-06
4711	NDUFB5	418.231	0.596844	1.22e-06
11046	SLC35D2	107.558	1.07451	1.27e-06
8572	PDLIM4	34.2518	1.93569	1.27e-06
2051	EPHB6	136.417	-1.19281	1.27e-06
128553	TSHZ2	71.6068	-2.1828	1.3e-06
221710	SMIM13	670.456	-0.505288	1.33e-06
4041	LRP5	285.663	-0.719377	1.34e-06
4678	NASP	800.471	-0.446529	1.38e-06
410	ARSA	347.006	0.884774	1.39e-06
22986	SORCS3	367.161	0.725437	1.39e-06
90313	TP53I13	86.6932	1.40722	1.42e-06
221303	FAM162B	72.5523	1.70403	1.45e-06
5236	PGM1	216.147	0.827656	1.47e-06
79815	NIPAL2	249.081	0.698478	1.48e-06
1859	DYRK1A	1852.7	-0.305289	1.51e-06
4150	MAZ	2779.87	-0.433084	1.52e-06
3189	HNRNPH3	927.803	-0.497157	1.52e-06
2030	SLC29A1	132.939	0.93249	1.52e-06
59345	GNB4	355.627	0.594032	1.57e-06
51768	TM7SF3	287.122	0.644829	1.64e-06
101241892	NPTN-IT1	158.679	0.931683	1.65e-06
7317	UBA1	4467.87	0.345623	1.66e-06
79365	BHLHE41	49.3566	1.55626	1.66e-06
5464	PPA1	504.406	0.522581	1.67e-06
6490	PMEL	671.398	-1.2529	1.68e-06
220441	RNF152	2714.6	-0.385451	1.79e-06
8641	PCDHGB4	947.809	-0.51376	1.83e-06
2077	ERF	334.589	0.816628	1.86e-06
646113	LINC00643	261.019	-0.643747	1.87e-06
5125	PCSK5	264.833	0.830392	1.87e-06
1889	ECE1	841.668	0.436923	1.88e-06
6886	TAL1	64.287	-2.71204	1.96e-06
22794	CASC3	1687.91	-0.425754	1.98e-06
23028	KDM1A	1969.75	-0.386163	1.99e-06
122060	SLAIN1	331.381	-0.721965	2.06e-06
11119	BTN3A1	58.7415	1.46786	2.11e-06
4259	MGST3	431.362	0.613328	2.12e-06
55602	CDKN2AIP	323.882	-0.691496	2.12e-06
396	ARHGDIA	1519.65	0.479065	2.16e-06
6721	SREBF2	5144.11	0.346476	2.2e-06
7704	ZBTB16	84.6078	-1.46854	2.21e-06
11176	BAZ2A	2242.76	-0.331292	2.22e-06
23580	CDC42EP4	178.573	-0.990377	2.27e-06
8492	PRSS12	260.558	0.819517	2.27e-06
84679	SLC9A7	1240.93	0.374507	2.28e-06
57648	KIAA1522	509.353	-0.618745	2.28e-06
51704	GPRC5B	443.721	0.510135	2.33e-06
57556	SEMA6A	603.71	0.586892	2.36e-06
5641	LGMN	170.686	0.938747	2.36e-06
51566	ARMCX3	1300.92	0.433559	2.44e-06
85465	SELENOI	1885.45	0.483948	2.48e-06
101927043	EPCAM-DT	34.0649	-2.1275	2.55e-06
91373	UAP1L1	262.764	0.720329	2.57e-06
90594	ZNF439	158.741	-1.00197	2.6e-06
217	ALDH2	1440.49	0.405445	2.61e-06
3295	HSD17B4	559.836	0.481327	2.62e-06
59342	SCPEP1	32.0762	2.01344	2.64e-06
4026	LPP	280.947	0.800016	2.72e-06
23654	PLXNB2	1244.63	-0.52429	2.82e-06
6785	ELOVL4	745.387	0.49028	2.91e-06
9750	RIPOR2	730.747	0.440761	2.92e-06
5924	RASGRF2	115.091	1.04628	2.93e-06
5034	P4HB	1600.09	0.493663	3.09e-06
23213	SULF1	27.3836	-3.08768	3.2e-06
55705	IPO9	2757.21	-0.30395	3.24e-06
4752	NEK3	114.878	1.19714	3.28e-06
9201	DCLK1	3870.2	-0.330934	3.34e-06
23400	ATP13A2	1817.47	0.558273	3.5e-06
7572	ZNF24	1233.96	-0.432565	3.82e-06
4192	MDK	713.782	0.679263	3.94e-06
161357	MDGA2	749.964	0.482497	4e-06
388	RHOB	1102.06	0.617904	4.02e-06
56143	PCDHA5	161.116	-1.231	4.04e-06
9955	HS3ST3A1	195.184	0.777934	4.07e-06
84687	PPP1R9B	1590.93	-0.411983	4.14e-06
2181	ACSL3	1493.01	0.395979	4.35e-06
863	CBFA2T3	510.644	-0.665511	4.43e-06
1384	CRAT	430.19	0.630126	4.62e-06
57222	ERGIC1	1270.48	0.459623	4.63e-06
222962	SLC29A4	428.249	-0.693222	4.65e-06
2897	GRIK1	445.386	-0.642048	4.72e-06
2946	GSTM2	103.672	1.03751	4.84e-06
107985879	LINC01833	34.7443	2.8213	4.86e-06
440279	UNC13C	395.415	0.569941	4.94e-06
5165	PDK3	669.006	0.580864	5.02e-06
81533	ITFG1	899.635	0.428202	5.11e-06
1454	CSNK1E	1204.45	-0.351255	5.12e-06
5335	PLCG1	2594.16	-0.358817	5.43e-06
9423	NTN1	88.7472	-1.43674	5.49e-06
128414	NKAIN4	333.572	-0.825252	5.59e-06
27248	ERLEC1	332.625	0.590024	5.63e-06
64388	GREM2	89.9727	-1.82613	5.66e-06
24147	FJX1	1304.89	0.681922	5.9e-06
22854	NTNG1	231.176	0.782749	6.27e-06
283234	CCDC88B	193.936	-1.55515	6.43e-06
21	ABCA3	3399.32	0.338217	6.61e-06
79143	MBOAT7	625.518	0.442912	6.61e-06
130074	FAM168B	2254.14	-0.329756	6.67e-06
22823	MTF2	871.486	-0.427937	6.75e-06
84623	KIRREL3	512.355	0.625366	6.78e-06
643853	TMPPE	214.632	0.742448	6.79e-06
57569	ARHGAP20	136.442	0.895284	6.79e-06
1786	DNMT1	1320.65	-0.374857	6.84e-06
94015	TTYH2	69.9263	1.5484	7.26e-06
23288	IQCE	685.319	-0.474983	7.56e-06
6004	RGS16	1381.95	0.620938	7.78e-06
56	ACRV1	40.9989	-1.85415	7.96e-06
1717	DHCR7	648.356	0.707332	8.05e-06
26268	FBXO9	1026.64	0.418148	8.3e-06
147741	ZNF560	123.768	-1.0756	8.47e-06
7414	VCL	426.029	0.587327	8.66e-06
9315	NREP	474.469	-0.756636	8.74e-06
3235	HOXD9	23.3475	-2.61063	8.95e-06
6185	RPN2	1433.81	0.339184	9.11e-06
5547	PRCP	142.883	0.801251	9.22e-06
26528	DAZAP1	836.34	-0.500968	9.25e-06
30837	SOCS7	1507.9	-0.391256	9.25e-06
51170	HSD17B11	39.7333	1.89083	9.51e-06
54897	CASZ1	1379.34	0.45908	9.72e-06
652991	SKOR2	86.9483	1.25669	9.89e-06
57472	CNOT6	863.278	-0.601198	9.91e-06
83992	CTTNBP2	471.235	-0.534028	9.91e-06
1917	EEF1A2	2259.18	0.482825	9.91e-06
121053	NOPCHAP1	905.926	0.465376	1e-05
6576	SLC25A1	698.93	0.55965	1.01e-05
3798	KIF5A	6839.88	0.299927	1.04e-05
63827	BCAN	53.8002	1.51446	1.05e-05
901	CCNG2	472.098	-0.667056	1.06e-05
540	ATP7B	327.912	0.635217	1.07e-05
23014	FBXO21	1001.17	-0.439818	1.09e-05
6879	TAF7	890.647	-0.417413	1.12e-05
18	ABAT	486.149	-0.595437	1.13e-05
9394	HS6ST1	532.767	-0.608185	1.13e-05
5577	PRKAR2B	1801.26	-0.431249	1.18e-05
7716	VEZF1	725.175	-0.614817	1.18e-05
5999	RGS4	155.704	-1.2337	1.18e-05
26986	PABPC1	3142.59	0.363289	1.19e-05
91775	NXPE3	618.905	0.488448	1.27e-05
6434	TRA2B	1549.6	-0.397887	1.28e-05
3782	KCNN3	123.624	-1.17974	1.29e-05
54989	ZNF770	1135.13	-0.514052	1.32e-05
80216	ALPK1	85.8167	-1.53375	1.38e-05
114800	CCDC85A	233.772	0.692614	1.39e-05
79979	TRMT2B	95.3682	1.11364	1.39e-05
857	CAV1	21.3992	2.62497	1.4e-05
4249	MGAT5	1586.96	0.35181	1.4e-05
284233	CYP4F35P	15.51	3.11655	1.41e-05
56829	ZC3HAV1	349.728	0.645493	1.47e-05
10847	SRCAP	2407.37	-0.360936	1.52e-05
9219	MTA2	946.092	-0.53793	1.53e-05
23774	BRD1	1168.44	-0.553942	1.53e-05
84447	SYVN1	718.508	0.441429	1.54e-05
23418	CRB1	29.5101	2.31068	1.59e-05
102724105	ZNF528-AS1	150.034	-0.939052	1.65e-05
5824	PEX19	289.045	0.66691	1.67e-05
501	ALDH7A1	836.06	-0.429902	1.68e-05
93663	ARHGAP18	99.0423	0.9794	1.69e-05
150	ADRA2A	352.31	-0.653609	1.71e-05
3149	HMGB3	882.031	-0.473117	1.75e-05
55130	ODAD2	33.3659	1.70396	1.78e-05
3177	SLC29A2	156.194	0.858529	1.78e-05
55742	PARVA	138.137	0.922835	1.78e-05
221935	SDK1	1523.86	0.382057	1.83e-05
6448	SGSH	281.047	0.678564	1.84e-05
10888	GPR83	341.565	-0.654642	1.9e-05
85363	TRIM5	28.148	1.85511	1.9e-05
57713	SFMBT2	689.253	-0.460402	1.93e-05
26039	SS18L1	868.7	-0.470229	1.95e-05
57134	MAN1C1	45.7331	1.62071	1.99e-05
411	ARSB	312.221	0.598847	2e-05
6648	SOD2	1676.44	0.360117	2.04e-05
57172	CAMK1G	34.8246	1.68144	2.14e-05
90701	SEC11C	479.771	0.527138	2.15e-05
23373	CRTC1	1036.29	-0.421251	2.24e-05
64881	PCDH20	280.211	0.798647	2.35e-05
60559	SPCS3	911.669	0.5104	2.36e-05
1397	CRIP2	596.588	-0.570811	2.4e-05
4248	MGAT3	1832.84	0.426127	2.42e-05
23085	ERC1	2096.34	0.292723	2.44e-05
56983	POGLUT1	330.452	0.62567	2.47e-05
55716	LMBR1L	911.134	-0.467382	2.54e-05
64109	CRLF2	33.2383	1.64982	2.57e-05
8506	CNTNAP1	1132.63	0.396648	2.59e-05
25820	ARIH1	2019.69	-0.335653	2.6e-05
375323	LHFPL4	1155.72	0.471564	2.61e-05
93058	COQ10A	159.032	0.855687	2.64e-05
84059	ADGRV1	275.423	0.699907	2.64e-05
10043	TOM1	315.744	0.683788	2.66e-05
1400	CRMP1	10064.6	-0.416761	2.75e-05
9445	ITM2B	1361.47	0.431608	2.79e-05
23670	CEMIP2	1254.92	0.375242	2.87e-05
399959	MIR100HG	150.979	-1.03061	2.89e-05
10165	SLC25A13	683.69	0.468178	2.91e-05
57545	CC2D2A	344.761	0.572552	3.06e-05
64855	NIBAN2	265.171	-0.774671	3.08e-05
729178	STXBP5-AS1	74.7871	1.07094	3.2e-05
54487	DGCR8	634.587	-0.490149	3.24e-05
114041	B3GALT5-AS1	16.6719	2.29762	3.26e-05
6446	SGK1	79.7337	-1.72193	3.31e-05
4204	MECP2	1906.04	-0.345454	3.35e-05
11269	DDX19B	435.716	-0.500657	3.45e-05
199692	ZNF627	397.195	-0.584759	3.49e-05
6996	TDG	283.644	-0.638484	3.5e-05
3916	LAMP1	1406.25	0.347194	3.56e-05
143425	SYT9	195.844	0.811478	3.67e-05
22937	SCAP	1480.69	0.423264	3.78e-05
6623	SNCG	1223.75	0.598255	3.79e-05
8974	P4HA2	116.752	1.01999	3.8e-05
442213	PTCHD4	52.6785	1.34443	3.82e-05
80824	DUSP16	305.282	0.618753	3.82e-05
10257	ABCC4	57.2544	1.59062	3.88e-05
826	CAPNS1	697.051	0.607446	3.89e-05
84457	PHYHIPL	313.782	-0.80634	3.97e-05
2992	GYG1	126.883	0.961157	4e-05
10082	GPC6	334.097	0.627074	4.07e-05
10982	MAPRE2	3443.53	-0.436426	4.07e-05
8897	MTMR3	1353.26	-0.315338	4.14e-05
91661	ZNF765	220.143	-0.727897	4.19e-05
100128252	ZNF667-AS1	149.639	1.00181	4.28e-05
64753	CCDC136	1176.64	0.413366	4.38e-05
170690	ADAMTS16	49.1105	-2.39214	4.5e-05
5074	PAWR	331.745	0.586994	4.61e-05
10842	PPP1R17	88.247	1.53872	4.63e-05
79443	FYCO1	19.2417	2.45983	4.68e-05
6595	SMARCA2	973.94	0.370998	4.72e-05
55022	PID1	160.932	0.755491	4.8e-05
728215	FAM155A	716.067	0.444535	4.82e-05
4094	MAF	385.427	-0.571398	4.86e-05
11281	POU6F2	355.639	0.975147	4.96e-05
23543	RBFOX2	6843.12	-0.332391	4.99e-05
286343	LURAP1L	87.279	0.986661	5e-05
7994	KAT6A	1960.8	-0.397338	5.01e-05
147949	ZNF583	235.486	-0.712092	5.09e-05
4200	ME2	1125.77	0.365525	5.14e-05
5973	RENBP	81.192	1.14631	5.34e-05
53822	FXYD7	801.347	-0.460774	5.38e-05
54993	ZSCAN2	370.33	-0.567305	5.39e-05
3787	KCNS1	70.3079	1.18645	5.4e-05
54799	MBTD1	566.58	-0.541197	5.48e-05
388662	SLC6A17	749.559	0.371052	5.56e-05
875	CBS	798.529	0.505193	5.57e-05
302	ANXA2	487.329	0.679596	5.75e-05
54926	UBE2R2	1339.26	-0.330274	5.86e-05
124925	SEZ6	717.163	0.480152	6.03e-05
4861	NPAS1	71.1185	1.24802	6.11e-05
6332	SCN7A	408.359	0.533363	6.14e-05
90627	STARD13	71.2185	1.16427	6.26e-05
51205	ACP6	178.572	0.797966	6.36e-05
1995	ELAVL3	2708.29	-0.334105	6.49e-05
115	ADCY9	874.23	0.383194	6.52e-05
55266	TMEM19	343.944	0.573728	6.57e-05
143	PARP4	174.014	0.816526	6.66e-05
605	BCL7A	1081.38	-0.418809	6.69e-05
79966	SCD5	1169.97	0.539625	6.69e-05
92255	LMBRD2	917.327	0.509677	6.86e-05
23114	NFASC	7318.92	0.322744	6.98e-05
7913	DEK	481.806	-0.604147	7.16e-05
55975	KLHL7	909.648	-0.445563	7.23e-05
55852	TEX2	614.741	0.448376	7.4e-05
25	ABL1	2054.3	-0.396216	7.56e-05
64101	LRRC4	489.545	-0.511496	7.58e-05
23251	MINAR1	470.897	-0.520063	7.84e-05
91746	YTHDC1	931.164	-0.379711	7.84e-05
5595	MAPK3	446.314	0.528552	7.89e-05
112	ADCY6	1374.19	0.478435	7.93e-05
3417	IDH1	3007.66	0.387084	8.04e-05
5797	PTPRM	392.406	0.567754	8.09e-05
23049	SMG1	3229.66	-0.33186	8.14e-05
84159	ARID5B	401.477	0.649892	8.15e-05
58480	RHOU	372.847	-0.607672	8.16e-05
23316	CUX2	988.187	-0.452494	8.2e-05
11078	TRIOBP	1558.75	-0.489668	8.26e-05
720	C4A	236.121	-0.68521	8.31e-05
9811	CTIF	2393.82	-0.343728	8.39e-05
22839	DLGAP4	1459.12	-0.351491	8.43e-05
94104	PAXBP1	616.782	-0.450072	8.47e-05
10476	ATP5PD	418.082	0.535254	8.7e-05
5604	MAP2K1	297.49	0.557867	8.74e-05
374882	TMEM205	103.144	1.01717	9.19e-05
83982	IFI27L2	99.1483	1.08629	9.22e-05
5894	RAF1	816.669	-0.388586	9.43e-05
2835	GPR12	20.9895	-3.28134	9.48e-05
84856	LINC00839	167.675	-0.881042	9.63e-05
84823	LMNB2	1025.71	-0.479753	9.72e-05
100505738	MIR4458HG	16.6434	-7.12417	0.000101164
63971	KIF13A	462.152	0.482113	0.000102216
3187	HNRNPH1	2980.35	-0.291162	0.000104651
128486	FITM2	389.448	0.477029	0.000105198
7423	VEGFB	286.084	0.62396	0.000106318
23392	ECPAS	1909.33	0.30827	0.000109496
23187	PHLDB1	988.84	-0.488088	0.000110409
9126	SMC3	1281.41	-0.443071	0.000113177
22829	NLGN4Y	602.092	0.451147	0.000115997
22803	XRN2	903.017	-0.39838	0.000117084
5989	RFX1	297.144	-0.593532	0.000117492
26267	FBXO10	639.668	0.427183	0.000118546
3482	IGF2R	2855.51	0.290804	0.000120137
8567	MADD	2305.56	0.263802	0.000122897
51447	IP6K2	1013.41	-0.418874	0.000124511
54212	SNTG1	315.227	0.553763	0.000129268
9500	MAGED1	4348.66	0.346655	0.000129831
125058	TBC1D16	2851.38	-0.339386	0.000131056
4061	LY6E	201.681	0.678049	0.000131588
7915	ALDH5A1	390.398	0.530371	0.000132287
1783	DYNC1LI2	2541.95	-0.257466	0.00013238
9649	RALGPS1	696.808	-0.422244	0.000135758
80333	KCNIP4	44.5345	1.38277	0.000135868
8471	IRS4	62.0782	-2.34562	0.000136426
5270	SERPINE2	311.937	-0.770404	0.000136724
10100	TSPAN2	192.638	-0.92732	0.000137717
31	ACACA	3187.59	0.252027	0.000137719
2982	GUCY1A1	131.204	0.91086	0.000138129
3679	ITGA7	771.602	0.611189	0.000140849
26240	FAM50B	39.6984	1.6219	0.000141522
83692	CD99L2	1003.12	0.440409	0.000142514
202243	CCDC125	65.1631	1.05336	0.00014615
79924	ADM2	517.874	0.489781	0.000149034
5611	DNAJC3	406.428	0.591069	0.000150256
5128	CDK17	812.269	-0.39692	0.000151604
374969	SVBP	165.614	-0.847638	0.000152302
6326	SCN2A	1660.42	0.355288	0.000153193
140710	SOGA1	4458.08	-0.319678	0.000153389
8864	PER2	232.306	-0.680349	0.000153998
55870	ASH1L	1805.19	-0.356767	0.000154395
8884	SLC5A6	575.624	0.437538	0.000158169
58491	ZNF71	335.715	-0.583972	0.000160415
115123	MARCHF3	56.0736	1.19763	0.00016541
344595	DUBR	324.843	0.577893	0.000168994
22858	CILK1	783.084	-0.515492	0.000171125
5454	POU3F2	617.366	0.61562	0.000171151
4857	NOVA1	2224.39	-0.609815	0.000173067
64393	ZMAT3	542.803	0.454601	0.000174227
101927151	LOC101927151	145.564	-0.870056	0.000177347
57460	PPM1H	801.22	0.437311	0.00017898
7705	ZNF146	682.739	-0.392785	0.000180641
91272	BOD1	626.018	-0.429329	0.000183535
50649	ARHGEF4	737.019	0.506019	0.000190558
349667	RTN4RL2	1132.95	0.507482	0.000195018
7431	VIM	1188.48	0.675061	0.000200104
85415	RHPN2	40.897	1.63857	0.000208155
80128	TRIM46	777.644	-0.441892	0.000208614
54681	P4HTM	764.92	0.514946	0.000210387
9732	DOCK4	502.353	-0.513738	0.000210776
7625	ZNF74	568.511	-0.46607	0.000210882
57701	NCKAP5L	1340.02	0.319556	0.000215392
253725	WASHC2C	534.846	0.499774	0.000215546
57506	MAVS	865.334	0.359011	0.000216507
64397	ZNF106	1327.74	-0.334966	0.000216803
9863	MAGI2	819.168	-0.448046	0.000217885
23145	SSPOP	305.484	0.940456	0.000223657
29780	PARVB	114.292	1.02328	0.000224779
4135	MAP6	4707.86	-0.214808	0.000225486
84902	CEP89	566.299	-0.433807	0.00022789
5414	SEPTIN4	212.572	0.676627	0.000229482
283149	BCL9L	641.97	-0.427891	0.000230129
22834	ZNF652	1185.94	-0.424693	0.000230173
50999	TMED5	291.371	0.677654	0.000230199
80315	CPEB4	2619.77	0.383495	0.000233948
8874	ARHGEF7	1928.89	-0.328532	0.000247651
403341	ZBTB34	710.95	-0.430221	0.000247806
166614	DCLK2	808.544	-0.408885	0.000248641
79729	SH3D21	155.428	0.813231	0.00024996
114805	GALNT13	673.737	0.380197	0.0002521
197407	ZNF48	561.925	-0.662924	0.000252259
253650	ANKRD18A	29.1939	1.77876	0.000253593
1182	CLCN3	2638.94	0.453445	0.000254565
84436	ZNF528	601.074	-0.599432	0.000258316
51466	EVL	2492.37	-0.361707	0.000259137
55337	SHFL	51.9643	1.41957	0.000264159
27143	PALD1	87.3106	1.03888	0.000264245
55715	DOK4	892.345	-0.476631	0.000272478
150275	CCDC117	298.061	-0.590653	0.000283063
256714	MAP7D2	534.636	0.466599	0.000287211
257019	FRMD3	1020.15	0.444842	0.000288526
283284	IGSF22	49.3039	-1.37495	0.000298193
9672	SDC3	5715.62	0.322547	0.00029985
10399	RACK1	3190.83	0.353991	0.000301906
491	ATP2B2	262.031	0.625239	0.000307257
5784	PTPN14	52.5057	1.34105	0.00031793
79012	CAMKV	886.367	-0.660927	0.000323923
7551	ZNF3	445.098	-0.506391	0.000325338
79772	MCTP1	132.464	0.814537	0.000331114
2232	FDXR	60.8195	1.282	0.000331444
2316	FLNA	1866.17	-0.48698	0.000332155
10777	ARPP21	29.9803	-2.34453	0.000335188
55729	ATF7IP	2438.57	-0.390442	0.000337211
79192	IRX1	798.606	-0.464558	0.000341029
6242	RTKN	112.709	1.19676	0.000346858
80854	SETD7	842.108	0.44051	0.000347238
1009	CDH11	529.875	0.461211	0.00034726
22808	MRAS	736.658	-0.421741	0.000365296
64061	TSPYL2	498.173	0.483624	0.000367733
54331	GNG2	4449.86	-0.553456	0.000388976
55755	CDK5RAP2	522.925	-0.491305	0.000393749
153830	RNF145	1747.25	0.39761	0.000394578
3354	HTR1E	23.6627	1.74701	0.000394853
131034	CPNE4	114.78	1.05908	0.000400937
6327	SCN2B	74.0851	1.21751	0.000404655
51696	HECA	522.294	-0.498038	0.000406334
9777	TM9SF4	904.978	0.386903	0.000410169
79888	LPCAT1	1416.44	0.482499	0.000416293
5420	PODXL	243.167	-0.640195	0.000417781
23566	LPAR3	61.1132	1.62458	0.000418968
57537	SORCS2	1644.97	-0.415481	0.0004205
8934	RAB29	49.3335	1.3241	0.000421291
168667	BMPER	258.234	0.738692	0.000424164
8398	PLA2G6	147.018	0.807306	0.000425891
6616	SNAP25	1757.03	0.476801	0.000425928
56133	PCDHB2	721.334	-0.482562	0.000427059
54700	RRN3	621.315	-0.485735	0.000432256
10983	CCNI	6088.54	-0.324451	0.000440449
2256	FGF11	252.891	0.640423	0.000445824
51196	PLCE1	147.986	-0.732438	0.000448705
3959	LGALS3BP	516.38	0.551421	0.000452309
9377	COX5A	595.439	0.476535	0.000453027
4886	NPY1R	70.5218	-1.23441	0.000463348
10486	CAP2	271.252	0.73176	0.000464828
4810	NHS	501.423	0.452943	0.000471445
9910	RABGAP1L	1536.86	0.400112	0.000473142
3074	HEXB	185.371	0.702436	0.000491607
11249	NXPH2	35.6489	3.05842	0.00049941
3975	LHX1	818.697	0.427128	0.000499587
5287	PIK3C2B	1409.14	-0.295607	0.000504676
55220	KLHDC8A	628.187	0.428811	0.000506547
64218	SEMA4A	133.607	-0.958461	0.000511093
222546	RFX6	37.7069	1.88438	0.00052297
256987	SERINC5	363.383	0.562403	0.000527479
4637	MYL6	1429.98	0.496246	0.000547367
1954	MEGF8	4146.14	0.451088	0.000550551
25960	ADGRA2	65.5904	-1.28598	0.000573055
8997	KALRN	5079.43	-0.314827	0.000576712
2791	GNG11	18.2857	2.65112	0.000594261
6867	TACC1	792.704	0.352576	0.00060218
6489	ST8SIA1	2866.17	0.326973	0.000605868
2923	PDIA3	1472.68	0.453831	0.000606806
23476	BRD4	2886.05	-0.274469	0.000610153
389549	FEZF1	20.6898	2.19519	0.000613812
392617	ELFN1	722.916	0.465045	0.000622459
79616	CCNJL	208.007	0.716601	0.000627804
4326	MMP17	196.949	-0.852728	0.000628476
64847	SPATA20	260.346	0.751372	0.000634691
6774	STAT3	841.055	0.365581	0.000637718
149420	PDIK1L	379.049	-0.540765	0.000638663
155382	VPS37D	225.478	-0.872145	0.000640641
10767	HBS1L	660.56	-0.442098	0.0006484
56605	ERO1B	130.208	0.761139	0.000652351
93664	CADPS2	57.8996	2.21766	0.000653183
23253	ANKRD12	1453.34	-0.488142	0.000668203
6646	SOAT1	253.589	0.669073	0.000687221
50937	CDON	439.468	-0.484003	0.00069007
146050	ZSCAN29	897.327	-0.358287	0.000698107
23178	PASK	385.478	-0.591036	0.000700594
54884	RETSAT	148.222	0.860966	0.000705071
100507043	TUNAR	215.362	-0.639408	0.000717691
84061	MAGT1	82.0312	1.00086	0.000718308
23210	JMJD6	663.545	-0.440461	0.00072104
114757	CYGB	239.605	0.67175	0.000736279
79763	ISOC2	94.7494	1.02692	0.000745422
57335	ZNF286A	899.05	-0.42302	0.000746962
440359	YBX3P1	15.5171	3.05726	0.000771919
5740	PTGIS	57.5959	-1.33616	0.000778797
114885	OSBPL11	305.222	-0.539457	0.000781049
375056	MIA3	1357.08	0.332933	0.000818387
8535	CBX4	1099.35	-0.430958	0.000830167
5351	PLOD1	209.461	0.696959	0.000841516
9871	SEC24D	170.896	0.767038	0.000847864
57449	PLEKHG5	583.835	-0.562734	0.000857944
4897	NRCAM	2156.19	0.341919	0.000860086
5818	NECTIN1	884.235	0.418883	0.000873933
100129792	CCDC152	35.4204	1.97532	0.000877693
84662	GLIS2	290.407	-0.646538	0.00089143
57820	CCNB1IP1	174.378	0.764805	0.000897642
79892	MCMBP	450.094	-0.513715	0.000897859
7062	TCHH	23.571	-2.16443	0.000899883
6400	SEL1L	3085.56	0.391723	0.000907315
196463	PLBD2	770.385	0.452279	0.000912351
10492	SYNCRIP	1234.61	-0.366862	0.000915212
10893	MMP24	981.461	-0.362677	0.000916957
27133	KCNH5	180.733	-0.706325	0.000920074
6419	SETMAR	172.357	-0.718072	0.000942289
55671	PPP4R3A	1164.3	-0.339399	0.000966197
23135	KDM6B	2957.9	-0.296999	0.000970954
92181	UBTD2	755.99	-0.457386	0.000974555
3800	KIF5C	24384.7	0.198697	0.000982988
90678	LRSAM1	708.146	0.411503	0.000985031
29890	RBM15B	1006.99	-0.358077	0.000996924
84197	POMK	2966.2	0.239312	0.00100438
445	ASS1	557.6	0.513841	0.00101546
5150	PDE7A	472.119	-0.494331	0.00104306
340542	BEX5	194.78	0.753669	0.00108171
84838	ZNF496	827.549	-0.516214	0.00108299
55766	H2AJ	196.137	0.726978	0.00110405
223082	ZNRF2	227.126	0.713733	0.00111334
8458	TTF2	70.0373	1.16816	0.00112659
84978	FRMD5	276.835	-0.643516	0.00113725
113219467	MIR12136	3013.5	1.46223	0.00116178
6002	RGS12	849.985	-0.494107	0.00119101
117583	PARD3B	35.5017	2.22284	0.00120323
10712	FAM189B	536.799	0.504492	0.00121829
93185	IGSF8	364.172	0.72939	0.00123599
682	BSG	2163.37	0.339305	0.00124654
80003	PCNX2	2271.61	0.277268	0.0012554
25925	ZNF521	913.551	-0.407689	0.00126966
56980	PRDM10	294.965	-0.575622	0.00128894
9829	DNAJC6	2608.18	0.376686	0.00129025
140609	NEK7	311.47	0.593726	0.00129632
2186	BPTF	3641.67	-0.347523	0.00131069
79718	TBL1XR1	2153.72	-0.352055	0.00131566
90	ACVR1	247.436	0.620671	0.00133637
11031	RAB31	334.895	0.795223	0.00134279
91975	ZNF300	396.534	-0.561628	0.00136271
900	CCNG1	580.713	0.52594	0.00136965
6431	SRSF6	1364.32	-0.399884	0.0013919
9139	CBFA2T2	807.992	-0.33097	0.00141457
58477	SRPRB	499.711	0.467385	0.00143315
79006	METRN	360.942	0.720127	0.00143491
4440	MSI1	992.617	-0.429691	0.00144965
3106	HLA-B	76.2305	1.14639	0.0015385
201161	CENPV	439.951	-0.664884	0.00154985
91768	CABLES1	106.373	-0.961075	0.00156962
51477	ISYNA1	1084.26	0.390171	0.00157402
203259	FAM219A	1633.26	0.337378	0.00159422
132671	SPATA18	29.6582	1.64147	0.00161086
9711	RUBCN	1255.44	0.276073	0.00161958
115817	DHRS1	151.604	0.726263	0.00163333
6683	SPAST	1079.04	-0.394898	0.00165657
23201	FAM168A	1724.4	-0.292381	0.00165892
9866	TRIM66	2748.06	-0.498274	0.00167382
728689	EIF3CL	726.017	0.425424	0.00169912
197187	SNAI3-AS1	138.886	0.788569	0.00171664
271	AMPD2	801.706	0.388972	0.00175472
5230	PGK1	1808.95	0.356461	0.00176236
6678	SPARC	39.1934	3.09971	0.00176701
6750	SST	370.632	1.97578	0.00180322
5144	PDE4D	722.225	0.482679	0.0018181
10168	ZNF197	947.398	-0.378243	0.00183057
6861	SYT5	1654.86	-0.331342	0.00185177
5452	POU2F2	129.872	-0.823955	0.0018721
55556	ENOSF1	100.674	1.14976	0.00190802
5108	PCM1	2932.48	-0.263026	0.00191966
23101	MCF2L2	866.63	0.372176	0.00194956
27285	TEKT2	53.8447	-1.34029	0.00195394
64221	ROBO3	35.6989	1.75798	0.00195569
124930	ANKRD13B	881.496	-0.415773	0.00200911
7536	SF1	2256.2	-0.335844	0.00201615
57562	CEP126	186.608	0.675112	0.00203943
3915	LAMC1	555.178	0.407708	0.00204169
9753	ZSCAN12	252.084	-0.581817	0.00204218
79932	KIAA0319L	777.276	0.351457	0.00204743
29906	ST8SIA5	83.0738	1.06081	0.00205274
6272	SORT1	2197.38	-0.274213	0.00208172
56146	PCDHA2	376.563	-0.633842	0.00208229
283078	MKX	125.907	0.719887	0.00208386
57684	ZBTB26	182.666	-0.761436	0.00209542
344558	SH3RF3	203.385	0.735328	0.00210493
23139	MAST2	1299.08	-0.29479	0.00211124
85446	ZFHX2	164.527	-0.804599	0.0021327
57628	DPP10	496.812	-0.506099	0.00214381
5660	PSAP	7444.55	0.419905	0.00215454
11278	KLF12	1917.28	-0.533314	0.002183
56849	TCEAL7	235.789	0.732409	0.0021964
389114	ZNF662	16.8316	-3.33006	0.00222778
23034	SAMD4A	228.451	0.587653	0.00223673
2673	GFPT1	3347.86	0.316083	0.00225022
8402	SLC25A11	358.934	0.550736	0.0023122
1826	DSCAM	102.071	-0.987828	0.002314
56924	PAK6	26.1028	-2.17854	0.00231803
8603	FAM193A	924.398	-0.369941	0.00233311
6713	SQLE	1383.82	0.414156	0.00238316
5993	RFX5	237.232	0.686023	0.00238798
2917	GRM7	419.565	0.518855	0.00240967
375484	SIMC1	287.649	-0.562991	0.00243785
23510	KCTD2	911.015	0.376031	0.00244622
157506	RDH10	95.9252	0.994805	0.00253443
1938	EEF2	15497.4	0.352351	0.00254665
84267	C9orf64	21.2064	6.42378	0.00257227
90411	MCFD2	992.304	0.418476	0.00258775
4240	MFGE8	46.1112	2.75988	0.00259028
340543	TCEAL5	82.7786	1.00488	0.00262332
7559	ZNF12	445.822	-0.453848	0.00267838
9654	TTLL4	268.722	-0.646319	0.00269251
63941	NECAB3	212.203	0.757636	0.00272537
79144	PPDPF	654.178	0.523106	0.002732
10297	APC2	8654.48	-0.440964	0.00277179
523	ATP6V1A	2862.03	0.29864	0.00277281
7802	DNALI1	218.352	-0.678959	0.00279492
2192	FBLN1	68.7499	-1.623	0.00279754
26043	UBXN7	1930.93	-0.388243	0.00279831
387	RHOA	1017.41	0.382925	0.00285661
3131	HLF	31.1961	1.56682	0.00286867
2530	FUT8	688.931	0.395114	0.00288662
100128927	ZBTB42	23.7616	2.20977	0.00289848
6925	TCF4	187.479	0.76135	0.00291795
23769	FLRT1	226.548	-0.591039	0.00295199
6281	S100A10	62.6538	1.22042	0.00296213
359948	IRF2BP2	2052.92	-0.338967	0.00297686
2902	GRIN1	360.92	-0.561143	0.00299602
256536	TCERG1L	11.0273	-6.61638	0.00303109
84937	ZNRF1	1026.05	-0.476166	0.00308238
6772	STAT1	268.294	0.579563	0.00312179
23461	ABCA5	569.816	0.503047	0.00317473
79586	CHPF	571.562	0.594839	0.00321932
115825	WDFY2	657.983	0.351976	0.00322248
80319	CXXC4	750.767	-0.51014	0.00331281
23767	FLRT3	105.72	-1.08091	0.00331829
6773	STAT2	500.856	0.45338	0.00341418
23108	RAP1GAP2	606.866	-0.383666	0.00342056
3790	KCNS3	54.0635	1.18128	0.00342219
26005	C2CD3	533.586	-0.48197	0.003427
123096	SLC25A29	1506.34	-0.379781	0.00345282
1820	ARID3A	794.911	0.448422	0.00349436
7259	TSPYL1	1175.8	0.339311	0.00351598
10657	KHDRBS1	1952.15	-0.313296	0.00351616
10497	UNC13B	1706.23	0.303704	0.00362914
9767	JADE3	128.977	-0.880096	0.00366937
9375	TM9SF2	1195	0.376669	0.00367079
387066	SNHG5	332.456	0.549926	0.00370303
23530	NNT	1299.92	0.345744	0.00370415
6601	SMARCC2	3339.09	-0.311601	0.0037215
84680	ACCS	55.3971	1.24083	0.00372907
3105	HLA-A	161.474	0.926372	0.00380188
57649	PHF12	711.924	-0.340313	0.00380401
83862	TMEM120A	242.013	0.608402	0.00382296
8473	OGT	4113.39	0.292206	0.00383278
6659	SOX4	4902.29	-0.287477	0.00383607
78991	PCYOX1L	301.523	0.598552	0.00383686
123606	NIPA1	1318.3	0.33039	0.00383867
203	AK1	117.371	-0.892151	0.0038926
1760	DMPK	1183.75	-0.410201	0.00392051
8912	CACNA1H	1327.97	-0.53289	0.00393565
27315	PGAP2	101.464	0.903419	0.00393954
220965	FAM13C	284.457	-0.56489	0.00395059
10404	CPQ	19.9973	2.02232	0.00401771
1142	CHRNB3	208.688	0.648513	0.0041201
1636	ACE	98.9278	0.824129	0.00412214
79944	L2HGDH	140.236	0.677582	0.00416257
56987	BBX	866.971	0.443267	0.00416498
8125	ANP32A	757.051	0.400846	0.00419392
3988	LIPA	150.336	0.847435	0.00420847
594	BCKDHB	126.481	0.806249	0.00421064
64901	RANBP17	341.201	-0.574345	0.00423908
57451	TENM2	1363.3	-0.398346	0.00430143
51079	NDUFA13	618.693	0.610562	0.00431987
6625	SNRNP70	3239.61	0.469039	0.00452983
26524	LATS2	382.647	0.446179	0.00456305
8204	NRIP1	656.202	0.399363	0.00459084
23092	ARHGAP26	81.5648	1.03813	0.0046047
152831	KLB	62.8058	0.966205	0.00462017
4808	NHLH2	795.528	0.431446	0.00462287
91752	ZNF804A	480.345	0.545757	0.00463185
339500	ZNF678	217.289	-0.650984	0.00463435
8718	TNFRSF25	270.518	-0.703918	0.00464778
246243	RNASEH1	762.521	-0.342948	0.00464876
56138	PCDHA11	299.318	0.520913	0.00466145
150776	SMPD4BP	733.917	-0.373937	0.00481791
10695	CNPY3	348.7	0.531838	0.00482268
149076	ZNF362	805.551	-0.366319	0.00482846
773	CACNA1A	1342.56	0.444378	0.0049166
6509	SLC1A4	2376.62	0.273843	0.00492101
8829	NRP1	3035.86	0.314474	0.00492285
80031	SEMA6D	2906.85	-0.289653	0.00495288
327	APEH	840.372	0.417712	0.00498917
3654	IRAK1	906.468	0.458264	0.00500083
114788	CSMD3	600.817	0.422469	0.00500856
51555	PEX5L	1344.45	0.369363	0.00500896
10099	TSPAN3	1857.47	0.265234	0.00501498
23167	EFR3A	342.408	0.455977	0.0051202
5091	PC	196.649	0.598957	0.00516823
202181	LOC202181	106.258	-0.964157	0.00516908
84132	USP42	463.324	-0.450582	0.00517821
1788	DNMT3A	2468.33	-0.261925	0.00520604
81033	KCNH6	21.9243	1.64614	0.00527545
79137	RETREG2	1433.82	0.346849	0.0053309
100133036	FAM95B1	42.3744	1.17543	0.00539752
219537	SMTNL1	54.2771	-1.27414	0.00540249
81491	GPR63	145.881	0.768436	0.00555925
284307	ZIK1	248.633	-0.581239	0.00564648
252839	TMEM9	723.48	0.409245	0.00566934
348235	SKA2	458.144	-0.516286	0.00571061
3263	HPX	70.198	-1.12982	0.005719
253559	CADM2	3162.57	0.354756	0.00575951
23394	ADNP	2428.39	-0.378184	0.00577773
11248	NXPH3	48.1449	-1.59869	0.0058139
3696	ITGB8	130.727	0.864921	0.00593511
1650	DDOST	752.016	0.396208	0.00602241
4133	MAP2	10915.3	-0.312156	0.0061284
10664	CTCF	639.415	-0.401807	0.00618979
22911	WDR47	1122.01	-0.364888	0.00624037
3299	HSF4	82.3179	-1.3952	0.00626943
2918	GRM8	255.739	-0.560567	0.00631083
2250	FGF5	72.5721	0.911667	0.0063484
655	BMP7	45.2562	1.45737	0.00638922
29888	STRN4	2007.85	-0.350587	0.00639994
56001	NXF2	18.7123	-2.04261	0.00640542
55129	ANO10	368.713	0.483399	0.00643197
162394	SLFN5	813.803	0.557118	0.00652041
114793	FMNL2	1273.3	-0.31149	0.00653433
79048	SECISBP2	684.759	-0.413666	0.00658898
22982	DIP2C	1724.09	-0.253805	0.00673038
63935	PCIF1	478.358	-0.444163	0.00676089
5269	SERPINB6	207.086	0.566392	0.00686082
1388	ATF6B	644.406	0.397737	0.00689216
7709	ZBTB17	405.023	-0.575173	0.00690866
403	ARL3	735.502	-0.381572	0.00698169
1312	COMT	120.187	-0.938564	0.00705444
2259	FGF14	360.858	-0.623477	0.00709739
2824	GPM6B	716.142	0.422784	0.00711861
9380	GRHPR	572.669	0.446772	0.00714327
1002	CDH4	1148.72	-0.370726	0.00717115
71	ACTG1	14122.6	-0.285008	0.00718591
51109	RDH11	976.934	0.346494	0.00723168
9678	PHF14	1298.87	-0.310827	0.00726012
4297	KMT2A	4381.4	-0.406827	0.00730106
23348	DOCK9	179.938	0.589641	0.00731485
158158	RASEF	72.737	0.973233	0.00731781
55208	DCUN1D2	422.409	-0.512625	0.00735289
133308	SLC9B2	588.452	0.375899	0.00744571
101928433	ATXN1-AS1	23.2948	1.66859	0.007483
1282	COL4A1	47.6339	-1.82078	0.00749514
83879	CDCA7	53.3713	1.32688	0.00765486
10129	FRY	2722.07	0.337786	0.00772127
54956	PARP16	127.857	-0.770055	0.00791906
285676	ZNF454	91.452	-0.918117	0.0079789
3298	HSF2	311.989	-0.552838	0.00809558
5961	PRPH2	31.4655	1.42584	0.00813318
6942	TCF20	2141.4	-0.262686	0.00826608
25943	DNAAF9	1461.51	-0.276473	0.00827811
348980	HCN1	358.423	0.476404	0.0084511
835	CASP2	394.287	-0.561968	0.00862252
153579	BTNL9	215.477	-0.653433	0.00862373
6334	SCN8A	1243.87	0.380656	0.00864088
4281	MID1	280.952	-0.704794	0.00866039
57718	PPP4R4	33.7435	1.44557	0.0086625
7855	FZD5	95.2182	0.885663	0.00870332
138050	HGSNAT	860.416	0.369235	0.00878427
51148	CERCAM	248.342	0.672191	0.0088974
729956	SHISA7	392.135	-0.52222	0.00901591
1136	CHRNA3	211.781	0.844377	0.00903018
4072	EPCAM	48.2582	-1.7906	0.00906967
4016	LOXL1	86.6432	0.939799	0.00911173
374383	NCR3LG1	269.719	0.523867	0.00913972
6674	SPAG1	73.6064	0.862457	0.00914268
1824	DSC2	101.89	-1.07286	0.00933802
6988	TCTA	328.607	0.52908	0.00934247
54619	CCNJ	480.044	-0.512513	0.0093798
1314	COPA	2569.34	0.236969	0.00939676
6874	TAF4	306.111	-0.515297	0.00941966
1595	CYP51A1	1871.96	0.360525	0.00945398
55084	SOBP	2169.48	-0.312084	0.00950241
9569	GTF2IRD1	734.135	-0.420142	0.00954512
84553	FAXC	819.207	-0.393054	0.0096146
101929637	NTM-AS1	19.2905	1.91705	0.00967281
7108	TM7SF2	595.401	0.661514	0.00969311
26353	HSPB8	11.2074	2.37472	0.00976686
83937	RASSF4	159.958	0.721606	0.00994093
79845	RNF122	83.2407	-1.15499	0.0100617
90525	SHF	623.54	-0.600517	0.0101535
9780	PIEZO1	230.56	0.629564	0.0102473
64097	EPB41L4A	389.554	0.466765	0.0103257
55799	CACNA2D3	85.1734	1.31951	0.0103534
147872	KASH5	28.8698	1.66951	0.0103554
100507032	TMCC1-DT	54.995	1.19217	0.0103626
23149	FCHO1	253.688	-0.632658	0.0106829
65979	PHACTR4	601.043	-0.38815	0.0107028
55118	CRTAC1	152.385	0.908504	0.0107359
26032	SUSD5	96.9496	0.974069	0.0108034
23097	CDK19	329.514	-0.475424	0.0110183
11343	MGLL	44.7044	1.24129	0.0112903
257218	SHPRH	716.745	0.351175	0.0114393
223117	SEMA3D	254.084	-0.781133	0.0114554
7077	TIMP2	1287.87	-0.398658	0.0114559
55163	PNPO	61.2173	1.18104	0.0115978
2532	ACKR1	97.0083	-0.96726	0.0117883
132204	SYNPR	45.3716	-1.54912	0.0117974
27122	DKK3	1021.66	0.398148	0.0118576
51661	FKBP7	127.842	-0.760311	0.0119361
2444	FRK	88.6273	-0.916922	0.0119454
1501	CTNND2	4630.7	-0.26094	0.0119838
23332	CLASP1	3653.41	-0.26376	0.0120064
55902	ACSS2	238.341	0.584002	0.0121242
23534	TNPO3	1231.87	-0.291888	0.0121276
84284	NTPCR	429.517	0.428506	0.0121885
2912	GRM2	394.922	-0.740556	0.0122503
1780	DYNC1I1	443.207	0.450483	0.012287
1463	NCAN	2944.38	-0.335057	0.0123602
100130155	MIR124-2HG	1274.85	-0.327444	0.0126285
54491	OTULINL	74.7911	-1.34051	0.0126296
10745	PHTF1	451.57	0.433563	0.0127786
8482	SEMA7A	218.546	-0.664258	0.0128907
590	BCHE	286.155	0.520997	0.0128908
586	BCAT1	4622.25	0.353745	0.0129276
23613	ZMYND8	1071.31	0.296019	0.0130763
84063	KIRREL2	31.2272	1.71005	0.0131255
7707	ZNF148	753.121	-0.376016	0.0131886
6671	SP4	396.652	-0.534539	0.0132711
79608	RIC3	700.901	0.333773	0.0132971
10156	RASA4	186.049	-0.737618	0.0133568
1730	DIAPH2	179.297	0.687772	0.013537
9805	SCRN1	4271.06	0.352898	0.0135669
80204	FBXO11	1352.83	-0.282006	0.0135851
101669762	BLACAT1	332.731	-0.537363	0.0136741
10236	HNRNPR	1618.77	-0.336101	0.0137032
610	HCN2	472.123	0.47501	0.0138248
9113	LATS1	753.473	-0.467102	0.0138821
9454	HOMER3	203.906	-0.821724	0.0138846
9528	TMEM59	1397.49	0.289572	0.0139173
2863	GPR39	16.8142	1.97698	0.0139422
151556	GPR155	256.048	0.681087	0.0140066
5447	POR	820.609	0.449598	0.0140285
7561	ZNF14	141.267	-0.731559	0.0140474
26275	HIBCH	151.317	0.694636	0.0140806
222865	TMEM130	843.088	0.333765	0.0141658
339105	PRSS53	265.177	-0.638975	0.0146831
54414	SIAE	135.486	0.86971	0.0147085
144404	TMEM120B	414.92	0.447049	0.0149445
1143	CHRNB4	59.9887	1.86488	0.0151274
9908	G3BP2	3404.82	-0.236766	0.0151812
3097	HIVEP2	1359.52	-0.307478	0.0152486
55502	HES6	222.018	-0.936815	0.0152548
64919	BCL11B	102.519	-0.828206	0.015289
112936	VPS26B	1446.44	-0.331245	0.0153347
1329	COX5B	664.208	0.492452	0.0155217
90522	YIF1B	293.874	0.501572	0.0158461
407738	TAFA1	27.1613	1.88044	0.0158979
57565	KLHL14	616.363	0.386087	0.0161901
8445	DYRK2	665.952	-0.413979	0.0163267
57619	SHROOM3	94.4841	0.868435	0.0164571
51320	MEX3C	968.983	-0.316926	0.0165243
22824	HSPA4L	338.893	0.457757	0.0165903
1508	CTSB	1473.08	0.308976	0.016685
205428	DIPK2A	508.805	0.556723	0.0168122
9618	TRAF4	900.541	-0.559257	0.0168136
100505483	PRKAG2-AS1	43.5166	1.34467	0.0168506
100506658	OCLN	23.0476	1.62317	0.0169324
645513	SEPTIN7P14	147.973	-0.685691	0.0170237
56062	KLHL4	128.989	0.840177	0.017149
80757	TMEM121	47.7607	-1.44219	0.0172086
54805	CNNM2	1314.14	0.287751	0.0174601
2217	FCGRT	13.22	2.97449	0.0175045
84271	POLDIP3	752.376	-0.368818	0.0178548
25888	ZNF473	213.333	-0.605946	0.0180277
84519	ACRBP	32.088	-1.5615	0.018121
10250	SRRM1	943.426	-0.449962	0.0185287
5631	PRPS1	555.736	0.393972	0.0186703
51301	GCNT4	77.9508	1.41001	0.0187953
5859	QARS1	897.284	0.385992	0.0190571
304	ANXA2P2	287.76	0.58362	0.0190974
1762	DMWD	1407.88	-0.376792	0.0195112
23244	PDS5A	1102.92	-0.299175	0.0196377
28986	MAGEH1	290.031	0.611535	0.0197071
6560	SLC12A4	56.8582	1.1827	0.0198608
653513	LOC653513	108.411	0.80007	0.0199261
6262	RYR2	624.883	0.385761	0.0199555
4697	NDUFA4	706.275	0.621533	0.0200814
8880	FUBP1	1703.31	-0.473352	0.0201117
286	ANK1	1580.96	-0.253839	0.0201552
59283	CACNG8	626.345	0.425688	0.0201578
575	ADGRB1	1866.12	-0.479513	0.02025
146760	RTN4RL1	823.63	0.445829	0.0202657
54361	WNT4	56.7929	-1.20769	0.0205289
64595	TTTY15	437.948	-0.437235	0.0211137
6507	SLC1A3	34.5454	1.34343	0.0212224
143684	FAM76B	259.692	-0.634192	0.0212898
162073	ITPRIPL2	95.3394	0.799908	0.0215441
153642	ARSK	88.4613	0.819542	0.0219508
7391	USF1	447.818	-0.457503	0.0221139
116987	AGAP1	5922.36	-0.228954	0.0223185
2977	GUCY1A2	449.693	0.536193	0.0223187
4139	MARK1	1055.52	-0.343338	0.022472
27069	GHITM	1789.97	0.332132	0.0228469
6001	RGS10	381.613	0.517629	0.0229103
57662	CAMSAP3	997.761	-0.399812	0.0232744
8975	USP13	409.3	0.418472	0.0233276
10456	HAX1	545.549	0.404317	0.0233415
84632	AFAP1L2	73.5137	1.09934	0.0233965
5900	RALGDS	2155.61	-0.319312	0.0234633
9745	ZNF536	546.76	-0.393454	0.0235319
101927768	HDAC2-AS2	73.849	-0.976349	0.0238057
9887	SMG7	1764.13	-0.373268	0.0238057
320	APBA1	2422.1	0.257787	0.0238653
341359	SYT10	15.2057	3.89999	0.0238773
231	AKR1B1	764.311	0.359549	0.023917
5753	PTK6	80.8704	-0.794342	0.023936
22927	HABP4	339.976	0.561856	0.0245954
100288152	SLC9A3-AS1	432.781	0.531958	0.0247411
56137	PCDHA12	480.571	0.586336	0.0247501
89797	NAV2	3001.65	-0.237947	0.0248868
9677	PPIP5K1	388.811	0.421163	0.0253352
10327	AKR1A1	450.636	0.490906	0.0255092
9524	TECR	508.64	0.488134	0.0255526
167410	LIX1	32.9728	1.54729	0.0256592
57644	MYH7B	160.079	-0.704053	0.0258454
528	ATP6V1C1	1224.39	0.329318	0.0258686
4967	OGDH	719.146	0.35806	0.0262803
6786	STIM1	378.072	0.471086	0.0264906
283373	ANKRD52	1689.48	0.280158	0.0270575
11108	PRDM4	454.032	-0.39807	0.0271903
219743	TYSND1	153.223	0.830349	0.0273606
10392	NOD1	33.7932	1.39283	0.0276643
2914	GRM4	799.289	0.420037	0.02777
4522	MTHFD1	451.801	0.424173	0.0280243
728621	CCDC30	276.665	-0.524416	0.0280278
151242	PPP1R1C	508.229	0.649893	0.0282714
581	BAX	199.933	0.665001	0.0288163
79813	EHMT1	1133.78	-0.381172	0.0289596
1292	COL6A2	43.6889	1.15834	0.0290464
55624	POMGNT1	724.64	0.454758	0.0296253
152006	RNF38	1243.97	-0.360944	0.0297663
57514	ARHGAP31	38.4676	1.61289	0.0297844
56650	CLDND1	667.108	0.333177	0.029822
27324	TOX3	383.153	-0.523464	0.0298898
6307	MSMO1	826.674	0.441763	0.0298991
11151	CORO1A	346.268	-0.554176	0.0306469
51669	SARAF	3186.81	0.280544	0.0307348
113177	IZUMO4	56.835	1.15489	0.030852
8642	DCHS1	4146.24	-0.335263	0.030894
132160	PPM1M	55.1102	1.06472	0.0311815
10570	DPYSL4	1404.95	-0.407222	0.0316215
56889	TM9SF3	1583.21	0.349273	0.0319391
4925	NUCB2	295.29	0.520276	0.0319391
114795	TMEM132B	93.3535	-1.23992	0.0319723
5423	POLB	301.102	-0.544586	0.0329962
57337	SENP7	713.522	-0.436368	0.0333015
283624	LINC00641	1325.07	-0.479429	0.0334631
50809	HP1BP3	1474.24	-0.274377	0.034159
22859	ADGRL1	3939.28	-0.349754	0.0343583
23464	GCAT	153.221	0.718507	0.0345118
9368	SLC9A3R1	58.8246	1.11685	0.0347154
6926	TBX3	579.171	0.398248	0.0352929
2137	EXTL3	1563.82	0.282555	0.0353896
9694	EMC2	186.447	0.675182	0.0354051
11149	BVES	59.7329	1.17306	0.0354625
5733	PTGER3	115.558	0.815134	0.0357746
6608	SMO	113.3	-0.970639	0.0357931
10058	ABCB6	466.083	0.429448	0.0358935
10656	KHDRBS3	260.543	-0.576612	0.0363161
1340	COX6B1	534.574	0.461416	0.0365458
9749	PHACTR2	232.109	0.595721	0.0366217
23067	SETD1B	1143.12	-0.360588	0.0368806
7520	XRCC5	3393.41	-0.20448	0.0369376
51742	ARID4B	703.498	-0.352405	0.037278
5820	PVT1	196.85	0.704155	0.0375374
3760	KCNJ3	359.512	0.432593	0.0380207
4854	NOTCH3	103.904	-1.08973	0.0380544
51528	JKAMP	294.048	0.530366	0.0383591
55915	LANCL2	666.691	-0.42709	0.0384117
100508120	GMDS-DT	76.0023	1.04197	0.0389209
342977	NANOS3	22.0547	-1.71721	0.0392005
344148	NCKAP5	63.7388	-1.44243	0.0392584
110006325	PPIP5K1P1-CATSPER2	407.818	0.380673	0.0394011
57688	ZSWIM6	696.247	-0.408889	0.0395878
29072	SETD2	1771.28	-0.32319	0.0396332
8448	DOC2A	228.155	-0.669644	0.039785
649	BMP1	171.734	-0.705277	0.0397958
79776	ZFHX4	288.082	-0.613139	0.0399507
6541	SLC7A1	7505.99	0.254486	0.0400824
7706	TRIM25	57.2787	1.02905	0.0401682
93	ACVR2B	4135.81	-0.248283	0.0405269
63933	MCUR1	420.897	0.399545	0.0406033
26260	FBXO25	862.408	-0.481529	0.0409057
4082	MARCKS	7094.59	-0.337693	0.0413043
375607	NAT16	161.916	-0.736054	0.0413858
23556	PIGN	232.157	0.584156	0.0414468
64222	TOR3A	205.807	0.595187	0.0414816
79084	WDR77	347.188	0.453456	0.0414959
7552	ZNF711	908.037	-0.382667	0.0418684
81794	ADAMTS10	824.241	-0.404656	0.0421699
84418	CYSTM1	176.483	0.570721	0.0423158
5216	PFN1	775.657	0.379512	0.042799
100506108	SIX3-AS1	10.9173	2.67339	0.0430457
51449	PCYOX1	1060.5	0.365854	0.0430835
10026	PIGK	246.372	0.563275	0.0431818
89890	KBTBD6	739.033	-0.342055	0.0432552
54839	LRRC49	429.686	-0.504551	0.0436082
152	ADRA2C	138.275	0.682974	0.0441368
10609	P3H4	218.491	0.665086	0.0441979
54913	RPP25	228.272	0.67193	0.0442769
1209	CLPTM1	1190	0.274975	0.0443659
1994	ELAVL1	1551.84	-0.273827	0.044948
8625	RFXANK	72.0719	1.1542	0.0450157
57486	NLN	1191.75	-0.35616	0.0455677
23005	MAPKBP1	1150.09	-0.304346	0.0458308
8802	SUCLG1	496.229	0.38845	0.0459937
64087	MCCC2	309.603	0.475568	0.0462064
10207	PATJ	307.569	-0.483373	0.0462503
64208	POPDC3	18.3535	1.9883	0.0470457
57161	PELI2	1945.24	-0.287885	0.0470892
9726	ZNF646	555.297	-0.367533	0.0475419
79720	VPS37B	234.091	-0.582596	0.0478606
400940	LOC400940	10.9304	-5.86834	0.0481578
55862	ECHDC1	402.617	-0.418727	0.0482158
6428	SRSF3	1327.36	-0.298765	0.0485582
8658	TNKS	3486.9	-0.267501	0.0487205
[truncated: 16,181 more rows]

## Sheet: NB_WTC_HetV337M_d14_RNA
ENTREZID	Gene symbol	baseMean	log2FoldChange	adjusted pvalue
56956	LHX9	3900.28	-2.26946	0
6664	SOX11	19961.2	-2.39414	0
9037	SEMA5A	2716.81	2.06032	1.23406e-205
22876	INPP5F	9385.56	1.90367	1.53716e-183
4081	MAB21L1	4996.57	-1.33125	2.71456e-165
5649	RELN	7852.12	-1.39117	1.40703e-164
10777	ARPP21	375.044	-3.34253	1.13261e-146
374946	DRAXIN	2003.84	-2.32488	1.53083e-142
6934	TCF7L2	2344.06	-1.75753	4.46885e-140
1292	COL6A2	1991.94	2.26032	5.55434e-138
64084	CLSTN2	25023.7	1.09967	4.00573e-137
55885	LMO3	478.464	-2.65213	4.11403e-135
115207	KCTD12	2385.31	-1.35531	1.0407e-132
56109	PCDHGA6	543.893	2.86144	3.84664e-132
54796	BNC2	4021.51	-1.77296	1.26021e-125
85397	RGS8	1113.87	-1.855	2.8169e-125
2045	EPHA7	1240.5	-2.24486	8.27381e-122
162494	RHBDL3	1980.76	1.92441	1.12617e-120
60482	SLC5A7	2118.39	2.17312	2.96875e-118
55203	LGI2	11210.6	0.995439	3.39383e-110
114815	SORCS1	5815.23	1.14419	1.0459e-107
595	CCND1	361.351	2.9936	5.3015e-105
2890	GRIA1	2054.03	-1.26093	3.32073e-103
23224	SYNE2	3413.49	-1.18861	2.34881e-102
9369	NRXN3	2405.12	1.26256	2.92938e-102
1571	CYP2E1	301.167	-3.79696	1.07764e-100
128674	PROKR2	351.026	-2.89018	1.25873e-100
24139	EML2	2237.7	1.56316	1.24704e-98
23089	PEG10	90466.4	-1.1315	1.91131e-97
127833	SYT2	8001.27	1.28081	1.95495e-97
5179	PENK	298.128	4.02441	2.96198e-95
463	ZFHX3	2790.95	-1.27679	6.29755e-94
9732	DOCK4	1002.59	-1.5724	2.32928e-93
5066	PAM	10766	0.813639	9.61519e-91
85453	TSPYL5	1325.85	1.30855	6.61546e-90
9770	RASSF2	1109.54	-1.49866	2.53115e-89
2318	FLNC	1277.19	2.08579	2.78464e-89
5122	PCSK1	16523.1	0.993872	1.43962e-88
862	RUNX1T1	7939.27	-1.15629	3.29189e-88
79827	CLMP	881.867	1.60673	4.32044e-87
23327	NEDD4L	7228.4	-0.868453	3.82838e-86
54798	DCHS2	1543.13	1.39712	1.00346e-85
79054	TRPM8	1740.5	1.61744	2.22197e-85
9899	SV2B	14054	0.877395	1.91735e-83
10659	CELF2	3230.78	-1.32937	5.12838e-83
57526	PCDH19	1952.79	-1.50927	5.86488e-83
7074	TIAM1	2225.87	-1.1684	7.40587e-81
6900	CNTN2	521.121	2.24902	2.29052e-80
219527	LRRC55	5407.86	0.964194	2.15965e-79
22987	SV2C	2861.24	1.02345	2.34232e-79
123041	SLC24A4	353.749	-3.01849	1.58789e-78
2913	GRM3	641.274	-1.7549	1.62087e-77
1826	DSCAM	742.961	-1.77858	1.51795e-76
253738	EBF3	18370.4	-1.06753	4.69245e-76
56675	NRIP3	2042.59	1.25632	6.20287e-75
11122	PTPRT	10941.9	0.898651	1.01695e-74
8503	PIK3R3	6083.29	-0.804676	2.6829e-74
92211	CDHR1	1034.46	1.54224	3.47523e-72
3636	INPPL1	538.322	2.12616	1.80691e-70
5028	P2RY1	496.755	-1.7352	2.0313e-70
5865	RAB3B	22267.2	0.891475	2.12564e-70
8788	DLK1	1377.45	1.74268	2.61258e-70
9074	CLDN6	537.997	2.10973	1.05277e-69
58504	ARHGAP22	444.162	2.25224	1.05296e-69
5979	RET	4232.81	1.52038	1.43147e-69
151835	CPNE9	798.354	1.55023	3.73773e-69
23026	MYO16	667.331	-1.83417	1.14689e-68
57687	VAT1L	26208	0.841921	1.55055e-68
135152	B3GAT2	1961.64	-0.976354	1.0989e-67
1312	COMT	389.421	2.59557	5.91978e-67
5076	PAX2	1087.87	1.37244	2.52464e-66
6405	SEMA3F	487.064	-1.78039	6.75072e-66
83857	TMTC1	3355.07	0.899241	1.12952e-65
5452	POU2F2	1595.46	-1.10866	2.29195e-65
10888	GPR83	1969.43	1.22468	2.54029e-65
1289	COL5A1	640.09	2.20906	3.84088e-64
655	BMP7	421.021	2.04449	1.04766e-63
11145	PLAAT3	1010.28	1.50705	2.29925e-62
57451	TENM2	729.641	-1.57562	2.91466e-62
22989	MYH15	945.872	1.30858	4.99657e-62
148254	ZNF555	809.767	-1.3868	2.07212e-61
4300	MLLT3	1173.07	-1.37274	2.56368e-61
7040	TGFB1	590.766	1.64333	4.41383e-61
57522	SRGAP1	4214.63	-0.909842	5.16963e-61
2736	GLI2	458.441	1.95554	6.05166e-61
5308	PITX2	1898.71	-1.08492	7.38183e-61
4016	LOXL1	421.462	1.99104	9.02825e-60
26289	AK5	1720.36	1.05495	8.0977e-59
5579	PRKCB	6248.88	-0.806889	1.37727e-58
23432	GPR161	3589.04	-0.890454	2.28629e-58
304	ANXA2P2	4434.64	0.897484	5.6096e-57
23504	RIMBP2	3042.65	0.877616	2.09551e-56
1630	DCC	3331	-0.970954	6.26406e-56
7143	TNR	2671.6	1.23633	9.6462e-56
7262	PHLDA2	823.718	1.39689	2.15238e-55
6331	SCN5A	845.946	1.39545	2.8732e-55
2903	GRIN2A	4765.33	0.900735	3.24563e-55
7425	VGF	102190	1.33802	3.90165e-55
158471	PRUNE2	2377.9	0.940318	5.70253e-55
2904	GRIN2B	1134.18	-1.37091	1.24716e-54
5796	PTPRK	3249.37	-1.21831	1.5601e-54
1192	CLIC1	7968.84	0.880928	6.40781e-54
389	RHOC	1381.05	1.35255	1.41124e-53
4162	MCAM	616.562	1.77726	2.40086e-53
1261	CNGA3	971.699	1.24629	2.43434e-53
81606	LBH	8849.48	-0.860025	5.56004e-53
340527	NHSL2	1785.27	1.16406	8.23664e-53
5125	PCSK5	413.992	1.77793	5.37393e-52
92126	DSEL	1657.24	1.08292	5.38374e-52
8828	NRP2	2137.14	0.908775	1.83322e-51
55163	PNPO	603.029	1.71016	1.32018e-50
106660612	LINC00680	259.042	-2.06518	1.44884e-50
9627	SNCAIP	518.94	-1.47793	1.6199e-50
1813	DRD2	4472.12	0.916656	1.72415e-50
10178	TENM1	971.078	-1.4443	2.75878e-50
4241	MELTF	495.337	2.14978	5.7026e-50
23345	SYNE1	30195.6	0.75349	1.4218e-49
8837	CFLAR	4582.88	0.711635	5.23471e-49
6926	TBX3	408.771	2.01301	9.7131e-49
4478	MSN	456.788	1.69624	1.20432e-48
6623	SNCG	6863.32	1.02483	1.4927e-48
79776	ZFHX4	1226.79	-1.65961	2.55451e-48
8507	ENC1	15137.4	-0.832132	3.04944e-48
80731	THSD7B	1856.41	0.956849	3.05749e-48
6899	TBX1	433.859	-1.66324	4.0487e-48
7431	VIM	8407.25	0.762189	4.43185e-48
4744	NEFH	1784.45	1.08522	6.77433e-48
83641	FAM107B	1262.68	-1.13015	9.35591e-48
219699	UNC5B	300.004	2.24962	1.72205e-47
11281	POU6F2	431.075	1.83321	1.78319e-47
83449	PMFBP1	620.569	1.55043	2.89265e-47
83988	NCALD	4229.04	0.808603	4.73781e-47
6464	SHC1	2471.83	0.960693	1.11981e-46
101927120	LINC02735	358.966	2.58426	5.09008e-46
5783	PTPN13	742.214	1.1347	1.52925e-45
56143	PCDHA5	822.943	-1.28687	2.85829e-45
5214	PFKP	6854.67	0.973128	6.71578e-45
92312	MEX3A	6423.15	-0.763337	1.0872e-44
55603	TENT5A	2326.03	0.868642	2.25166e-44
10911	UTS2	263.576	2.48137	2.93273e-44
3925	STMN1	23847.3	-0.632275	3.29223e-44
901	CCNG2	973.539	-1.08211	4.30896e-44
3654	IRAK1	3608.09	1.06867	4.62506e-44
29799	YPEL1	255.501	-1.98831	9.64256e-44
257019	FRMD3	3422.38	0.765403	1.36425e-43
84267	C9orf64	115.431	4.83497	2.12729e-43
54549	SDK2	9360.93	1.00391	4.29751e-43
23302	WSCD1	4681.82	0.955733	5.29843e-43
10397	NDRG1	3072.75	0.728625	6.04612e-43
4661	MYT1	2992.78	-1.04498	7.33049e-43
1471	CST3	2617.68	0.853623	7.71531e-43
441666	LOC441666	1060.78	-1.33987	1.52516e-42
84870	RSPO3	536.146	-1.8388	1.7154e-42
55118	CRTAC1	603.235	1.9668	2.77409e-42
29114	TAGLN3	11397.1	0.734667	7.18811e-42
10763	NES	12271.7	1.21415	9.63403e-42
117	ADCYAP1R1	10511.9	0.941795	1.06263e-41
645369	TMEM200C	1011.17	-0.992856	1.96747e-41
145407	ARMH4	998.644	-1.17416	2.1081e-41
1955	MEGF9	2242.58	-0.959445	2.21098e-41
23314	SATB2	586.158	1.49402	4.9833e-41
8553	BHLHE40	394.329	1.69252	1.33571e-40
3359	HTR3A	95.4934	3.84425	2.62324e-40
57624	NYAP2	848.809	-1.08736	4.71326e-40
79953	SYNDIG1	452.896	1.35536	9.24196e-40
6510	SLC1A5	1760.6	1.07501	1.0274e-39
8128	ST8SIA2	3560.28	-0.872567	1.94435e-39
4254	KITLG	2085.84	-1.17004	4.7462e-39
64151	NCAPG	324.047	-1.84284	9.43722e-39
266722	HS6ST3	1015.7	1.1458	1.49999e-38
27132	CPNE7	1510.48	1.22689	1.69008e-38
10154	PLXNC1	2965.94	-0.792522	2.19982e-38
102724428	SIK1B	2341.37	0.972198	3.24324e-38
256158	HMCN2	1550.43	1.53132	3.29016e-38
2131	EXT1	1830.57	0.751959	3.56767e-38
131405	TRIM71	3972.86	0.744108	4.0678e-38
1756	DMD	130.848	-3.01622	5.46902e-38
57493	HEG1	1042.1	1.27183	6.12705e-38
91156	IGFN1	144.345	3.49401	1.19221e-37
25769	SLC24A2	1560.67	1.07081	2.87351e-37
25849	PARM1	1861.28	0.894367	3.61165e-37
23338	JADE2	883.304	1.2474	3.80104e-37
55137	FIGN	909.448	-1.19697	4.08109e-37
285175	UNC80	2387.85	0.758692	7.99737e-37
8641	PCDHGB4	3282.8	-0.880817	8.19686e-37
51440	HPCAL4	4237.52	-0.687188	2.66611e-36
5798	PTPRN	40472.1	1.05484	3.11304e-36
9509	ADAMTS2	492.668	1.7863	6.31077e-36
80139	ZNF703	977.297	1.08472	8.1423e-36
3159	HMGA1	10113.7	0.741123	1.31191e-35
6541	SLC7A1	10762.9	0.677162	4.95565e-35
3747	KCNC2	1774.04	0.941324	6.07334e-35
857	CAV1	149.898	2.26892	9.63118e-35
283131	NEAT1	3954.88	0.922253	1.96257e-34
196740	VSTM4	670.51	1.32367	2.59108e-34
4922	NTS	634.67	1.31263	3.00317e-34
56245	C21orf62	155.011	-2.22954	5.46789e-34
302	ANXA2	4886.62	0.863447	9.57932e-34
10587	TXNRD2	101.663	4.82661	1.01502e-33
10810	WASF3	4783.83	0.697784	1.12361e-33
6572	SLC18A3	2175.69	1.164	1.42887e-33
7465	WEE1	696.965	1.25598	1.47204e-33
8929	PHOX2B	94.4367	3.95641	2.19835e-33
10590	SCGN	128.654	2.8975	2.22769e-33
150864	FAM117B	2214.25	-0.794533	2.93886e-33
53353	LRP1B	5463.69	-0.888299	3.22719e-33
64919	BCL11B	460.032	-1.36205	3.87952e-33
79026	AHNAK	266.003	1.92471	4.25348e-33
5596	MAPK4	1482.5	-0.755061	5.11777e-33
389114	ZNF662	204.391	1.77403	5.24844e-33
55785	FGD6	495.429	-1.2358	5.52607e-33
51339	DACT1	686.353	-1.03101	5.79889e-33
54800	KLHL24	2155.66	-0.802395	6.19277e-33
51083	GAL	280.666	1.55686	6.72629e-33
100507050	TPBGL	1659.17	1.24984	7.40685e-33
9181	ARHGEF2	1610.12	-0.976554	7.84509e-33
8471	IRS4	225.33	-2.28116	1.18251e-32
1112	FOXN3	1217.01	-0.811958	1.78428e-32
1620	BRINP1	6601.48	-0.695104	2.02501e-32
348093	RBPMS2	254.223	1.68573	3.18679e-32
9671	WSCD2	1803.99	0.843825	4.46321e-32
1382	CRABP2	1221.64	1.11365	6.21692e-32
56934	CA10	1474.76	-0.785119	1.12749e-31
11278	KLF12	3216.11	-1.0762	1.14162e-31
11247	NXPH4	2535.61	1.03603	1.17514e-31
3604	TNFRSF9	180.876	2.4377	1.24986e-31
60676	PAPPA2	1459.1	1.29678	1.50008e-31
80005	DOCK5	1054.24	1.06429	1.86569e-31
2899	GRIK3	1882.92	-1.10166	1.94052e-31
57538	ALPK3	217.401	2.02072	2.13635e-31
148753	FAM163A	347.501	1.62711	2.15418e-31
23052	ENDOD1	4067.61	0.703432	4.64917e-31
9353	SLIT2	9326.53	0.576109	5.12727e-31
6495	SIX1	218.79	-1.87713	5.92635e-31
59353	TMEM35A	2931.38	-0.721601	5.93292e-31
4884	NPTX1	9695.94	0.895066	6.06777e-31
9223	MAGI1	4469.02	-0.626451	9.57442e-31
80320	SP6	329.654	-1.4195	1.06331e-30
51286	CEND1	2735.22	0.881607	1.15845e-30
9607	CARTPT	87.6039	3.64595	1.27309e-30
2914	GRM4	2221.39	1.10392	1.77717e-30
152503	SH3D19	1202.61	0.962236	4.38363e-30
84733	CBX2	606.27	-1.53716	4.56861e-30
84435	ADGRA1	1321.04	1.02096	4.83053e-30
4299	AFF1	952.086	0.894916	5.60127e-30
2067	ERCC1	1758.59	0.884848	5.93472e-30
23017	FAIM2	3557.12	0.775585	9.09494e-30
8522	GAS7	333.667	-1.41471	1.0992e-29
493	ATP2B4	5011.13	0.759659	1.32511e-29
51278	IER5	492.078	-1.36805	1.56573e-29
6892	TAPBP	1873.7	0.812069	2.13113e-29
646113	LINC00643	1147.68	-1.29267	2.45282e-29
83851	SYT16	4033.66	-0.866053	3.38282e-29
25862	USP49	1037.7	-0.925267	3.94214e-29
79690	GAL3ST4	215.117	-2.23021	4.09639e-29
9427	ECEL1	1182.86	1.26957	4.25386e-29
25797	QPCT	505.948	1.29176	5.17815e-29
7378	UPP1	2263.66	0.986754	6.77743e-29
11013	TMSB15A	463.178	-1.78013	7.30269e-29
9079	LDB2	271.34	-1.65693	8.98301e-29
23359	FAM189A1	686.679	1.15285	1.11641e-28
5153	PDE1B	2299.3	0.897622	2.01533e-28
3397	ID1	577.413	1.46503	2.05255e-28
1009	CDH11	1595.16	0.860466	3.13821e-28
79192	IRX1	1150	0.917541	3.23984e-28
134111	UBE2QL1	5932.78	-0.577852	3.67636e-28
2109	ETFB	1782.79	-1.04876	5.24164e-28
1114	CHGB	9076.71	0.600549	5.59512e-28
80816	ASXL3	12944.5	-0.657216	5.96337e-28
7857	SCG2	22783.8	0.778407	6.15055e-28
5803	PTPRZ1	723.38	1.30969	7.5127e-28
3995	FADS3	1280.69	1.05488	7.7062e-28
220382	FAM181B	349.094	-1.43447	8.59399e-28
6910	TBX5	227.127	-1.50187	1.21114e-27
27328	PCDH11X	18273.9	0.852495	1.4625e-27
153020	RASGEF1B	614.369	-1.08974	1.46933e-27
64423	INF2	940.63	1.11051	1.9966e-27
121551	BTBD11	2640.05	0.67138	2.0367e-27
10257	ABCC4	465.486	1.14524	2.78581e-27
7678	ZNF124	2723.04	-1.02033	3.81792e-27
9531	BAG3	523.146	1.09598	4.08564e-27
7474	WNT5A	103.57	-2.3824	4.19312e-27
2752	GLUL	2987.4	-0.593144	4.65954e-27
400916	CHCHD10	546.294	1.24148	4.75111e-27
55859	BEX1	6827.48	0.614915	4.76772e-27
79191	IRX3	552.945	-1.29972	5.6642e-27
308	ANXA5	601.293	0.980283	7.26612e-27
374879	ZNF699	530.054	-1.25812	9.65506e-27
6492	SIM1	80.161	5.85676	1.02539e-26
2895	GRID2	374.457	-1.15583	1.09686e-26
6299	SALL1	1925.51	0.797385	1.22206e-26
26020	LRP10	538.128	1.22039	1.39102e-26
22895	RPH3A	451.56	1.14306	1.59457e-26
3760	KCNJ3	1335.77	-0.759457	1.63028e-26
644168	DRGX	1209.31	0.887673	1.71137e-26
494470	RNF165	2360.56	-0.645098	2.04788e-26
6383	SDC2	513.862	1.07601	2.78058e-26
55466	DNAJA4	784.071	0.942757	2.79992e-26
285195	SLC9A9	602.8	1.12038	2.83101e-26
6622	SNCA	6778.94	0.658042	2.83361e-26
40	ASIC2	4576.65	0.696218	2.9047e-26
3107	HLA-C	337.665	1.45296	3.13696e-26
1012	CDH13	1056.72	0.804807	4.4988e-26
10814	CPLX2	12973	0.640451	4.57577e-26
55607	PPP1R9A	3323.26	-0.702472	4.79926e-26
51330	TNFRSF12A	306.034	1.54294	5.49089e-26
57549	IGSF9	311.007	-1.48433	7.13546e-26
1462	VCAN	4518.19	-0.700953	7.39379e-26
83539	CHST9	222.56	-1.56886	8.87102e-26
283554	GPR137C	814.941	-1.0443	1.28553e-25
1809	DPYSL3	75118.4	-0.438842	1.31858e-25
57216	VANGL2	6580.99	-0.613721	1.39278e-25
56884	FSTL5	1846.15	-0.917892	1.45059e-25
57554	LRRC7	3106.73	-0.825341	1.63332e-25
3175	ONECUT1	4062.73	0.81715	1.81125e-25
100505738	MIR4458HG	67.1587	-4.56769	2.10697e-25
9610	RIN1	150.623	1.89931	2.1609e-25
66004	LYNX1	2042.66	1.11741	2.61781e-25
6751	SSTR1	124.349	-2.27927	2.99209e-25
2044	EPHA5	4360.44	0.559233	3.15977e-25
357	SHROOM2	878.241	-1.07739	3.19661e-25
1956	EGFR	929.723	0.975156	3.67377e-25
5270	SERPINE2	1165.51	-0.851833	4.15767e-25
23218	NBEAL2	1605.39	0.927822	5.03476e-25
114	ADCY8	1825.55	0.800704	5.22387e-25
2908	NR3C1	381.451	1.45194	5.57437e-25
10512	SEMA3C	454.549	1.17287	6.55473e-25
2847	MCHR1	863.794	0.899591	6.58323e-25
23543	RBFOX2	21049.8	-0.541888	8.1178e-25
2918	GRM8	1054.32	-0.797083	9.69204e-25
3675	ITGA3	6167.44	0.886977	9.91059e-25
22858	CILK1	1616.83	-0.84972	1.5187e-24
64651	CSRNP1	3095.09	0.711925	1.57081e-24
11041	B4GAT1	6217	0.677738	2.3948e-24
154860	FEZF1-AS1	145.746	-1.96849	2.53749e-24
5358	PLS3	180.037	2.12339	2.90604e-24
5024	P2RX3	4812.5	0.675984	2.9556e-24
43	ACHE	12833.3	0.900977	3.30093e-24
9242	MSC	168.039	1.8379	4.27292e-24
4610	MYCL	147.475	-2.23825	5.19503e-24
56924	PAK6	223.283	-1.83307	5.27537e-24
3749	KCNC4	2502.65	0.994154	5.45917e-24
55970	GNG12	218.525	1.78555	5.67221e-24
5604	MAP2K1	1909.56	0.67531	6.90835e-24
9001	HAP1	1877.52	0.827011	6.9197e-24
60681	FKBP10	729.53	1.19469	7.35097e-24
1780	DYNC1I1	2152.43	0.618776	7.81798e-24
84436	ZNF528	1511.17	-0.715225	9.5342e-24
2917	GRM7	3917.71	0.481528	1.07915e-23
3737	KCNA2	8056.71	0.506443	1.13128e-23
151742	PPM1L	2094.89	-0.640494	1.2856e-23
134353	LSM11	3132.29	-0.609243	1.34077e-23
285696	BASP1-AS1	536.343	-1.02975	1.59737e-23
340533	NEXMIF	5428.2	-0.614507	1.74438e-23
27346	TMEM97	1974.91	0.676768	2.59292e-23
339479	BRINP3	2899.56	-0.758664	3.39343e-23
9175	MAP3K13	2546.06	-0.687834	4.4247e-23
6857	SYT1	20168.7	0.617178	4.4435e-23
23420	NOMO1	8840.73	0.623646	4.99968e-23
116	ADCYAP1	12476	0.5072	6.50473e-23
5126	PCSK2	15007	0.496394	6.68171e-23
7070	THY1	10726	0.563283	6.7074e-23
1741	DLG3	2002.76	-0.66898	8.06474e-23
793	CALB1	384.308	-1.23758	9.40574e-23
1600	DAB1	3212.16	-0.61047	9.93554e-23
55068	ENOX1	974.543	-0.768085	1.2792e-22
2995	GYPC	645.514	0.945223	1.28863e-22
57633	LRRN1	1771.53	-0.839564	1.56896e-22
5954	RCN1	1240.86	0.814847	1.76379e-22
8531	YBX3	212.068	1.55628	2.41242e-22
9468	PCYT1B	1089.28	-0.772566	2.78674e-22
865	CBFB	4764.69	0.8293	3.02637e-22
57224	NHSL1	537.678	0.942611	3.02842e-22
26260	FBXO25	1335.46	-0.732265	3.23783e-22
5740	PTGIS	172.117	-1.70643	3.41498e-22
23329	TBC1D30	2294.08	-0.540409	3.47751e-22
1969	EPHA2	277.745	1.5901	3.65153e-22
10765	KDM5B	9868.42	-0.429156	3.88234e-22
1113	CHGA	12409	0.851779	4.03116e-22
56288	PARD3	1759.94	0.647525	4.58041e-22
23097	CDK19	1161.58	-0.857829	5.09162e-22
283455	KSR2	2817.29	-0.612384	5.37635e-22
400745	SH2D5	527.682	1.11041	5.86485e-22
26032	SUSD5	353.445	1.35687	6.31581e-22
26050	SLITRK5	2630.01	-0.553578	7.07203e-22
348487	FAM131C	588.414	1.12121	1.16269e-21
29952	DPP7	1126.37	0.926812	1.43432e-21
79971	WLS	250.981	-2.0217	1.50755e-21
54492	NEURL1B	394.469	-1.1085	1.62627e-21
1291	COL6A1	21574.4	0.804975	1.83993e-21
23213	SULF1	127.95	-1.94607	1.95469e-21
29906	ST8SIA5	712.064	0.834663	2.98908e-21
57690	TNRC6C	5596.63	-0.540376	3.0613e-21
2912	GRM2	452.986	-1.19064	3.18826e-21
54329	GPR85	1225.97	-0.808777	3.35282e-21
51312	SLC25A37	890.377	0.787813	4.48541e-21
9935	MAFB	1908.55	0.666905	4.50045e-21
80309	SPHKAP	1829.49	0.727061	5.41561e-21
5909	RAP1GAP	2476.87	0.592207	6.74489e-21
1917	EEF1A2	21816.6	0.680994	6.91571e-21
23236	PLCB1	3183.53	0.661541	8.09176e-21
23423	TMED3	2384.06	0.577916	8.55843e-21
56134	PCDHAC2	1902.98	0.67864	1.01373e-20
1793	DOCK1	318.273	1.23036	1.22541e-20
10371	SEMA3A	1031.77	-0.831919	1.2923e-20
84864	RIOX2	319.824	1.22222	1.34071e-20
2823	GPM6A	4367.48	-0.602159	1.38516e-20
54874	FNBP1L	6584.82	-0.709228	1.98854e-20
1641	DCX	40508.6	-0.607151	2.06217e-20
2567	GABRG3	249.074	1.59582	2.53883e-20
11173	ADAMTS7	697.681	-1.18413	2.89627e-20
388015	RTL1	242.232	1.66903	2.92971e-20
101927957	LINC01572	337.005	1.15696	2.95007e-20
150946	GAREM2	5722.53	0.739162	2.99262e-20
399959	MIR100HG	480.312	-1.02696	3.31869e-20
2651	GCNT2	649.783	-0.899159	3.42342e-20
9315	NREP	1829.25	-1.05177	3.62899e-20
51393	TRPV2	94.5752	2.32315	3.9741e-20
6272	SORT1	6457.53	-0.431382	4.24382e-20
80274	SCUBE1	7836.76	-0.780032	4.53541e-20
2334	AFF2	4904.32	-0.840582	4.81513e-20
10186	LHFPL6	4666.91	0.616538	5.1747e-20
23705	CADM1	10434.6	-0.537853	6.40262e-20
27163	NAAA	273.458	1.22471	6.5708e-20
643669	CCER2	271.84	1.5182	6.74133e-20
64388	GREM2	310.545	-1.21036	9.04003e-20
11069	RAPGEF4	1680.72	0.747868	1.00341e-19
7644	ZNF91	6863.39	-0.87001	1.05963e-19
4772	NFATC1	161.821	1.70013	1.20426e-19
55890	GPRC5C	659.597	1.11464	1.20993e-19
23344	ESYT1	5034.99	0.772086	1.36646e-19
6891	TAP2	1095.54	0.875705	1.48814e-19
100216479	FAR2P2	422.057	1.09826	1.49129e-19
6860	SYT4	16942.3	-0.467054	1.59319e-19
5950	RBP4	350.869	1.10932	2.20389e-19
100129842	ZNF737	1165.39	-0.981471	2.39268e-19
9734	HDAC9	1232.58	-0.891257	2.80493e-19
3326	HSP90AB1	52708.9	0.367886	3.04046e-19
122060	SLAIN1	960.746	-0.711718	3.17288e-19
10815	CPLX1	1895.14	0.799941	3.30174e-19
57460	PPM1H	1929.6	0.552647	3.56545e-19
131034	CPNE4	801.14	0.7558	3.65543e-19
7277	TUBA4A	340.465	1.31268	3.79266e-19
2353	FOS	919.238	0.811944	3.8272e-19
80723	SLC35G2	1726.38	0.642632	3.90445e-19
23136	EPB41L3	8547.71	0.494321	5.29797e-19
3679	ITGA7	3006.66	1.01971	5.63078e-19
22936	ELL2	254.957	1.42155	6.09255e-19
79805	VASH2	1866.58	-0.591293	6.31121e-19
398	ARHGDIG	1628.48	0.756477	7.25135e-19
154796	AMOT	468.992	-0.975767	7.32443e-19
1138	CHRNA5	341.617	1.17295	7.69351e-19
23348	DOCK9	671.246	1.01293	7.97789e-19
26240	FAM50B	202.954	1.50352	8.42147e-19
64506	CPEB1	341.996	1.15603	8.64985e-19
89795	NAV3	8476.74	0.48238	9.3971e-19
50937	CDON	893.025	-0.84428	9.98621e-19
64109	CRLF2	378.275	1.12636	1.03795e-18
22927	HABP4	2446.77	0.751162	1.05785e-18
7855	FZD5	275.213	1.34226	1.14762e-18
131096	KCNH8	535.074	-0.953885	1.15826e-18
6323	SCN1A	938.246	-0.844484	1.19604e-18
6319	SCD	29704.2	0.43178	1.32309e-18
23780	APOL2	175.697	1.58589	1.42441e-18
6576	SLC25A1	3770.99	0.744187	1.42499e-18
8407	TAGLN2	299.89	1.16189	1.43616e-18
5165	PDK3	2588.35	0.672789	1.51349e-18
8633	UNC5C	1309.29	0.724026	1.56191e-18
728448	PPIEL	201.584	-1.47013	1.77489e-18
11248	NXPH3	155.805	-1.8145	1.78131e-18
3312	HSPA8	64053.2	0.35948	2.15867e-18
10867	TSPAN9	3567.4	0.657299	2.65142e-18
2787	GNG5	434.73	1.17988	2.72618e-18
29944	PNMA3	1509.88	0.825415	3.38678e-18
327	APEH	3585.45	0.703772	3.39291e-18
113026	PLCD3	491.066	1.06712	3.52786e-18
7402	UTRN	279.253	1.26286	3.63331e-18
23365	ARHGEF12	14315.2	-0.46147	3.90471e-18
6258	RXRG	279.144	1.28503	3.92711e-18
85442	KNDC1	2424.77	0.88431	4.40281e-18
728116	ZBTB8B	700.883	-1.04194	4.45415e-18
4774	NFIA	408.859	1.00121	5.46849e-18
6616	SNAP25	9455.76	0.543269	5.82498e-18
6301	SARS1	8150.72	0.423697	6.23827e-18
10058	ABCB6	1121.48	0.842241	6.39592e-18
4601	MXI1	495.191	-0.964965	6.48283e-18
339416	ANKRD45	200.932	-1.46566	6.97684e-18
6281	S100A10	1930.58	0.754286	7.36498e-18
2314	FLII	4838.9	0.662427	7.72522e-18
7026	NR2F2	258.891	-1.2264	8.78065e-18
100505483	PRKAG2-AS1	229.993	1.33614	1.04513e-17
2827	GPR3	438.742	1.0763	1.05493e-17
1871	E2F3	1500.27	0.604837	1.49434e-17
64782	AEN	696.845	0.8632	1.54539e-17
11221	DUSP10	2942.51	0.693288	1.54889e-17
140809	SRXN1	1294.35	0.655495	1.60361e-17
4885	NPTX2	3330.36	0.737045	1.66574e-17
3106	HLA-B	265.717	1.29372	1.67058e-17
27018	BEX3	6954.68	0.488733	1.67406e-17
114991	ZNF618	5039.9	-0.549847	2.15058e-17
83992	CTTNBP2	1108.44	-0.719647	2.15064e-17
283820	NOMO2	7548.64	0.498406	2.24116e-17
1847	DUSP5	1207.8	0.672937	2.24935e-17
7408	VASP	1337.86	0.806363	2.39829e-17
84216	TMEM117	385.841	-1.11711	2.40701e-17
2035	EPB41	5023.76	-0.455584	2.89102e-17
92521	SPECC1	2899	-0.483014	3.54071e-17
7697	ZNF138	213.185	-1.48795	3.98717e-17
1021	CDK6	346.225	1.29684	4.75948e-17
10194	TSHZ1	801.098	0.91454	4.77393e-17
5098	PCDHGC3	305.051	1.27239	4.80491e-17
2835	GPR12	170.068	-1.58429	4.94067e-17
2138	EYA1	193.987	1.84586	5.17484e-17
5608	MAP2K6	1203.2	-0.812158	5.2043e-17
138065	RNF183	174.805	1.46711	5.7727e-17
8506	CNTNAP1	4717.64	0.618008	6.40065e-17
54039	PCBP3	2139.77	0.57928	6.59035e-17
3589	IL11	172.765	1.63059	6.59339e-17
4779	NFE2L1	10209.9	0.606395	7.17397e-17
2731	GLDC	107.886	2.03187	7.54133e-17
9590	AKAP12	29535.4	0.482354	7.94987e-17
91975	ZNF300	964.82	-0.726586	8.51825e-17
215	ABCD1	901.18	0.909779	8.54439e-17
4185	ADAM11	3028.98	0.718997	8.78083e-17
3149	HMGB3	2568.52	-0.521609	8.98291e-17
6382	SDC1	1097.43	0.848348	9.20233e-17
3556	IL1RAP	842.798	0.754245	1.00532e-16
4130	MAP1A	51179.3	0.566951	1.00973e-16
57565	KLHL14	8612.99	0.502105	1.07932e-16
4001	LMNB1	1539.1	-0.627533	1.09181e-16
8682	PEA15	4174.47	0.483774	1.1335e-16
6303	SAT1	913.861	0.908262	1.14797e-16
[truncated: 20,153 more rows]

## Sheet: NB_WTC_WTMAPTkd_d14_RNA
ENTREZID	Gene symbol	baseMean	log2FoldChange	adjusted pvalue
[truncated: 14,560 more rows]

[truncated: 4 more sheets: NB_WTC_HetV337M-MAPTkd_d14_RNA, NB_WTC_HetV337M_d28_RNA, NB_WTC_WTMAPTkd_d28_RNA, NB_WTC_HetV337M-MAPTkd_d28_RNA]
