# Supplementary material for: Multi-omic phenotyping of iPSC-derived neurons harboring the MAPT V337M mutation reveals tau hypophosphorylation and perturbed axon morphology pathways
Source: bioRxiv. 2025 Sep 9:2024.06.04.597496. Originally published 2024 Jun 6. Preprint. [Version 2] doi: 10.1101/2024.06.04.597496 (PMC11185762; doi:10.1101/2024.06.04.597496)
Supplement: Supplement 2 [file media-2.xlsx]

## Sheet: Legend
Column Names	Description of Column
seqnames	Chromosome number
start	The starting location of the peak
end	The ending location of the peak
width	the difference between the start and end of the peak
strand	This column was ommitted because in all cases it is equal to "*"
baseMean	The mean of normalized counts for all samples
log2FoldChange	The log2 fold change of MAPT V337M vs MAPT WT neurons or NTC vs. MAPT KD.
lfcSE	Standard error of the log2 fold change.
stat	Wald statistic
pvalue	Wald test p-value
padj	BH adjusted p-value
annotation	peak location annotation (connection to nearest genes/elements)
geneChr	Chromosome number of nearest gene
geneStart	The starting location of the nearest gene
geneEnd	The starting location of the nearest gene
geneLength	The length of the nearest gene (bp)
geneStrand	The strand of the nearest gene
geneId	EntrezID
transcriptId	ENSEMBL transcript ID
distanceToTSS	Distance of peak to transcription start site
Symbol	Gene symbol
(Below from ATAC4wk_heatmap_ordered_peaks sheet only)
cluster	Cluster ID from the heatmap in Figure 1D.
WT_NTC_rep1	MAPT WT + non-targeting sgRNA replicate 1
WT_NTC_rep2	MAPT WT + non-targeting sgRNA replicate 2
WT_MAPT_rep1	MAPT WT + MAPT sgRNA replicate 1
WT_MAPT_rep2	MAPT WT + MAPT sgRNA replicate 2
Het_NTC_rep1	MAPT Het + non-targeting sgRNA replicate 1
Het_NTC_rep2	MAPT Het + non-targeting sgRNA replicate 2
Het_MAPT_rep1	MAPT Het + MAPT sgRNA replicate 1
Het_MAPT_rep2	MAPT Het + MAPT sgRNA replicate 2
Overview of ATAC-seq data:
The timepoint is annotated as 2wk or 4wk representing the weeks of differentiation before harvesting.
The comparisons are: WTC MAPT V337M heterozygous + non-targeting control sgRNA (V337Mnt) vs. WTC MAPT V337M heterozygous + MAPT sgRNA (V337Mkd)
WTC MAPT WT + non-targeting control sgRNA (WTNT) vs. MAPT WT + MAPT sgRNA (WTKD)
ATAC4wk_heatmap_ordered_peaks has the ATAC relative deviation for all of the replicates and is the data that comprises the heatmap in Figure 1D.

## Sheet: ATAC4wk_heatmap_ordered_peaks
seqnames	start	end	width	baseMean	log2FoldChange	lfcSE	stat	pvalue	padj	annotation	geneChr	geneStart	geneEnd	geneLength	geneStrand	geneId	transcriptId	distanceToTSS	Symbol	cluster	WT_NTC_rep1	WT_NTC_rep2	WT_MAPT_rep1	WT_MAPT_rep2	Het_NTC_rep1	Het_NTC_rep2	Het_MAPT_rep1	Het_MAPT_rep2
chr1	161461798	161463171	1374	240.559	0.553612	0.159598	3.46879	0.000522817	0.0210414	Intron (ENST00000637155.1/ENST00000637155.1, intron 1 of 4)	1	161505430	161518558	13129	1	2212	ENST00000367972.8	-42259	FCGR2A	1	1.99274	-15.5297	-43.5678	-56.0194	4.63404	17.2329	18.4694	72.7878
chr19	54420287	54421544	1258	142.05	0.550435	0.169711	3.24337	0.00118124	0.0353222	Promoter (<=1kb)	19	54420668	54426733	6066	1	57348	ENST00000461302.5	0	TTYH1	1	-5.83815	3.024	-45.0315	-56.9253	-10.2216	-0.541588	58.5979	56.9362
chr10	19274374	19274864	491	54.6331	1.2197	0.360967	3.37898	0.00072756	0.0260939	Intron (ENST00000454679.7/340895, intron 19 of 39)	10	19203850	19734237	530388	1	340895	ENST00000377266.7	70524	MALRD1	1	0.454347	3.36619	-14.451	-14.7999	3.47619	10.9397	5.15462	5.85981
chr18	8315110	8315836	727	56.2185	0.963955	0.299683	3.21658	0.00129729	0.0373953	Intron (ENST00000332175.12/5797, intron 19 of 30)	18	8360820	8367034	6215	2	100192426	ENST00000580491.1	51198	LOC100192426	1	3.85123	-2.2829	-18.9347	-23.12	0.589957	18.2251	10.9396	10.7316
chr2	65473149	65473869	721	36.7343	1.14052	0.370159	3.08115	0.00206202	0.0492571	Intron (ENST00000606978.5/ENST00000606978.5, intron 2 of 9)	2	65334629	65432637	98009	2	200734	ENST00000440972.1	-40512	SPRED2	1	-6.99655	-6.15637	-26.1737	-23.0004	7.24609	29.5147	13.3435	12.2227
chr9	98777203	98777791	589	108.235	0.666103	0.203883	3.26709	0.0010866	0.0335948	Promoter (<=1kb)	9	98731329	98777426	46098	2	203286	ENST00000444472.5	0	ANKS6	1	-20.206	-28.0392	-50.9104	-64.7913	45.7606	60.7474	17.4328	40.0061
chr21	16976231	16976742	512	42.4019	1.3979	0.330269	4.23261	2.30994025923475e-05	0.00253716	Distal Intergenic	21	16627499	16645467	17969	1	388815	ENST00000660794.1	348732	MIR99AHG	1	15.7536	-2.11684	-21.435	-25.7946	6.6292	18.9368	10.5494	-2.52264
chr17	48137394	48138156	763	123.342	0.600017	0.190952	3.14224	0.00167662	0.0434323	Promoter (<=1kb)	17	48133446	48137334	3889	2	8631	ENST00000583844.5	-60	SKAP1	1	15.1203	5.85406	-25.9133	-17.37	6.94335	18.6312	0.566861	-3.83251
chr2	44546223	44546917	695	217.792	0.467494	0.136028	3.43673	0.000588774	0.02276	Intron (ENST00000378494.8/79823, intron 3 of 10)	2	44676594	44743657	67064	1	79823	ENST00000477830.1	-129677	CAMKMT	1	37.8375	11.582	-42.0361	-41.725	16.0023	30.1648	2.9685	-14.794
chr12	4766373	4766856	484	37.4322	1.10908	0.316272	3.50673	0.000453657	0.0191752	Promoter (2-3kb)	12	4763968	4768476	4509	1	26290	ENST00000535354.1	2405	GALNT8	1	16.4515	6.93335	-20.7371	-12.8907	4.06114	6.01324	3.9852	-3.81662
chr3	58647091	58648034	944	89.1904	0.921594	0.196085	4.69998	2.60190880630655e-06	0.00049607	Intron (ENST00000358781.7/131177, intron 4 of 9)	3	58637155	58657696	20542	2	131177	ENST00000482623.5	9662	FAM3D	1	28.9686	18.2647	-37.101	-35.2189	6.72959	18.3968	2.59484	-2.63465
chr16	81279509	81279767	259	26.6093	1.33657	0.411414	3.24872	0.00115927	0.0349668	Intron (ENST00000563804.5/53630, intron 6 of 9)	16	81314944	81379910	64967	1	8139	ENST00000648349.2	-35177	GAN	1	8.53147	8.88888	-8.92828	-10.1491	-0.798927	9.65163	1.34039	-8.53609
chr8	9187048	9187270	223	30.7067	1.2961	0.406819	3.18593	0.00144291	0.0398896	Promoter (<=1kb)	8	9188251	9193796	5546	1	101929128	ENST00000649837.1	-981	LOC101929128	1	10.5964	10.5718	-15.8908	-15.1587	0.280311	14.2075	5.95485	-10.5613
chr18	44290437	44291197	761	46.9441	1.00204	0.308975	3.2431	0.00118235	0.0353261	Intron (ENST00000649259.1/ENST00000649259.1, intron 2 of 3)	18	44324277	44531462	207186	2	101927921	ENST00000665202.1	240265	LINC01478	1	8.52289	9.46386	-17.2142	-14.4944	0.718466	11.89	2.92223	-1.80878
chr2	158973615	158974315	701	119.232	0.559066	0.176093	3.17483	0.00149923	0.0405871	Intron (ENST00000263635.8/85461, intron 1 of 26)	2	158968640	159232659	264020	1	85461	ENST00000263635.8	4975	TANC1	1	13.8262	16.4627	-25.5712	-26.3049	-0.488094	21.6504	1.49934	-1.0744
chr2	194972732	194973117	386	25.8629	1.28022	0.408091	3.13711	0.00170624	0.0438194	Distal Intergenic	2	194730595	194761435	30841	1	101927431	ENST00000447194.1	242137	LINC01790	1	8.77195	5.29771	-12.5194	-11.1247	1.05312	9.95231	-2.25078	0.819817
chr4	152197881	152198612	732	41.1532	0.998961	0.303269	3.29397	0.000987815	0.031678	Distal Intergenic	4	152100818	152104720	3903	1	100996286	ENST00000499452.2	97063	LINC02273	1	9.85546	6.60269	-17.7975	-15.0777	4.48979	16.1715	-2.8482	-1.39611
chr11	58963571	58964117	547	28.7544	1.47115	0.410755	3.58157	0.000341531	0.016016	Intron (ENST00000534063.1/92292, intron 1 of 1)	11	58958217	58979285	21069	2	283194	ENST00000525714.1	15168	LOC283194	1	6.36024	7.71833	-12.3767	-14.4694	-3.15873	16.9058	2.04168	-3.02118
chr2	179048691	179049461	771	46.5672	0.94426	0.294726	3.20386	0.00135599	0.0384519	Promoter (<=1kb)	2	178873021	179050059	177039	2	285025	ENST00000409284.1	598	CCDC141	1	12.4239	8.46226	-14.324	-19.9393	-5.59824	13.3569	1.7927	3.82566
chr2	68079563	68079991	429	42.0755	1.10146	0.31837	3.45969	0.00054079	0.0215374	Intron (ENST00000470189.2/10438, intron 1 of 1)	2	68042677	68063009	20333	2	10438	ENST00000409302.1	-16554	C1D	1	7.42647	9.40327	-12.4082	-21.7549	-2.1781	5.56427	3.34281	10.6045
chr3	21738962	21739825	864	121.57	0.629789	0.172918	3.64212	0.000270406	0.0136896	Intron (ENST00000281523.8/79750, intron 1 of 7)	3	21437077	21751114	314038	2	79750	ENST00000446749.1	11289	ZNF385D	1	21.5058	11.5413	-31.2343	-36.8506	-1.45743	7.61729	6.1401	22.7378
chr5	9373389	9374230	842	314.482	0.69762	0.133107	5.24105	1.5966501439556e-07	5.86004538249505e-05	Intron (ENST00000511310.1/ENST00000511310.1, intron 2 of 3)	5	9237719	9380023	142305	2	9037	ENST00000509486.2	5793	SEMA5A	1	19.7441	26.7162	-41.0883	-73.4189	19.8657	29.1366	-1.22473	20.2693
chr6	31491911	31492342	432	67.7464	0.938436	0.231331	4.05668	4.97757202692485e-05	0.00443445	Promoter (1-2kb)	6	31480070	31494320	14251	2	102725068	ENST00000656299.1	1978	MICB-DT	1	16.0909	15.5238	-22.2579	-31.4654	5.06796	11.3333	0.34342	5.36397
chr4	19509978	19510444	467	48.5919	1.17389	0.312877	3.75193	0.000175478	0.0103223	Intron (ENST00000669511.1/ENST00000669511.1, intron 1 of 1)	4	20251905	20620561	368657	1	9353	ENST00000504154.6	-741461	SLIT2	1	9.67234	9.52708	-14.5023	-14.5723	4.34946	6.13837	-4.70492	4.09222
chr18	31995704	31996589	886	249.644	0.422078	0.124874	3.38004	0.000724753	0.0260423	Distal Intergenic	18	32018825	32073219	54395	1	54941	ENST00000217740.4	-22236	RNF125	1	24.9376	20.9936	-32.7094	-54.6136	13.1188	26.1721	-16.3982	18.499
chr8	98204734	98205051	318	22.1069	1.26298	0.382863	3.29878	0.000971073	0.0313196	Promoter (<=1kb)	8	98195691	98205176	9486	2	79815	ENST00000521820.1	125	NIPAL2	1	6.18983	8.23693	-15.1885	-17.072	6.42586	10.045	-3.71717	5.07997
chr1	164337283	164337754	472	68.137	1.29893	0.276476	4.69816	2.62513790892846e-06	0.00049873	Distal Intergenic	1	164555584	164564015	8432	1	5087	ENST00000467023.5	-217830	PBX1	1	10.028	7.54976	-30.5955	-25.295	5.59246	8.1023	10.0892	14.5289
chr1	171705080	171705433	354	31.8697	1.35117	0.404904	3.33702	0.00084682	0.0286704	Intron (ENST00000236192.12/8674, intron 7 of 7)	1	171701092	171742060	40969	2	8674	ENST00000474047.5	36627	VAMP4	1	7.23262	3.79352	-14.4121	-8.83236	3.34545	-1.37685	3.15385	7.09586
chr3	79432414	79433341	928	61.7294	0.819828	0.251958	3.25383	0.00113861	0.0345862	Intron (ENST00000660849.1/101927374, intron 2 of 3)	3	79428695	79463348	34654	1	101927374	ENST00000660085.1	3719	LOC101927374	1	2.04521	23.5881	-25.2299	-15.7796	1.58712	5.34879	-2.52291	10.9631
chr12	44246487	44247193	707	81.3859	0.746033	0.233029	3.20147	0.00136731	0.0386505	Intron (ENST00000266534.8/84216, intron 5 of 7)	12	44318295	44389760	71466	1	84216	ENST00000546978.1	-71102	TMEM117	1	10.7919	16.8019	-25.864	-10.2759	-0.972637	4.85064	0.155724	4.51239
chr12	79001307	79001721	415	24.7723	1.36399	0.399898	3.41084	0.000647622	0.0241717	Intron (ENST00000393240.7/6857, intron 3 of 11)	12	78977785	79285838	308054	1	6857	ENST00000551304.5	23522	SYT1	1	10.6096	10.1374	-16.1874	-8.75939	2.32507	-0.798339	-1.13246	3.80548
chr5	120935563	120936234	672	71.7604	0.904814	0.264328	3.42307	0.000619179	0.0235421	Distal Intergenic	5	120617137	120686925	69789	1	51334	ENST00000446965.2	318426	PRR16	1	-2.4149	21.0637	-19.3419	-18.052	0.85569	17.7968	2.59857	-2.506
chr4	67235440	67236216	777	78.0498	0.744476	0.233918	3.18263	0.00145942	0.0400845	Distal Intergenic	4	67418542	67421054	2513	2	101927237	ENST00000503987.1	184838	LOC101927237	1	6.76088	28.0073	-31.5009	-10.4028	-6.77366	21.7066	-5.95255	-1.84492
chr14	34190567	34191071	505	30.6538	1.27786	0.36291	3.52115	0.000429686	0.018481	Intron (ENST00000487915.6/112399, intron 2 of 5)	14	33929099	34222877	293779	2	112399	ENST00000487915.6	31806	EGLN3	1	6.98756	13.4698	-16.2631	-12.1482	0.241689	9.53543	-4.3557	2.53259
chr8	9179398	9179863	466	41.361	0.994341	0.31425	3.16418	0.00155522	0.0415349	Intron (ENST00000649472.1/101929128, intron 3 of 4)	8	9188251	9193796	5546	1	101929128	ENST00000649837.1	-8388	LOC101929128	1	6.37989	14.7428	-12.9277	-10.3124	0.984123	8.95785	-5.84176	-1.98276
chr10	105720213	105720874	662	109.098	0.641889	0.199717	3.21399	0.00130906	0.0376111	Distal Intergenic	10	105808225	105820349	12125	2	101927549	ENST00000447757.2	99475	LINC02627	1	1.99503	14.0947	-24.1956	-27.7188	10.7563	22.8387	-6.25059	8.48022
chr13	34879673	34880413	741	157.483	0.651549	0.186252	3.4982	0.000468403	0.0195754	Distal Intergenic	13	34942287	35672735	730449	1	26960	ENST00000400445.7	-61874	NBEA	1	-0.86877	22.7212	-34.4563	-28.8775	1.08646	35.4789	-6.00697	10.923
chr11	18394214	18394914	701	148.953	0.535923	0.172912	3.0994	0.00193913	0.0474599	Promoter (<=1kb)	11	18394560	18402891	8332	1	3939	ENST00000543445.5	0	LDHA	1	11.3581	27.0188	-28.3189	-34.8422	3.143	26.4444	-19.3318	14.5287
chr4	99499966	99500336	371	28.9429	1.14895	0.352838	3.25631	0.00112871	0.0344118	Distal Intergenic	4	99511012	99541763	30752	1	84103	ENST00000514652.5	-10676	C4orf17	1	7.10358	13.9479	-13.041	-13.948	-0.469474	4.81673	-5.11807	6.70836
chr1	29758802	29759227	426	28.7412	1.13316	0.359892	3.14862	0.00164045	0.0429924	Intron (ENST00000641702.1/ENST00000641702.1, intron 1 of 4)	1	30013952	30037612	23661	2	101929406	ENST00000445180.2	278385	LINC01648	1	10.4888	8.54836	-18.7513	-11.0792	1.5228	6.34628	-5.40551	8.32977
chr1	100565698	100566378	681	42.9366	1.0667	0.300212	3.55315	0.000380642	0.0171688	Distal Intergenic	1	100538139	100542021	3883	1	54112	ENST00000315033.5	27559	GPR88	1	11.4708	6.23193	-20.7393	-22.1696	6.32381	11.1266	-9.77454	17.5302
chr4	117779449	117780008	560	110.2	0.739806	0.21123	3.50238	0.000461129	0.019392	Distal Intergenic	4	117834145	117869944	35800	1	105377391	ENST00000669974.1	-54137	LINC02264	1	-7.36323	13.8481	-33.5538	-39.6927	22.0823	20.2912	35.2255	-10.8373
chr7	26759202	26759627	426	56.7691	1.07087	0.275517	3.88676	0.000101592	0.00708443	Intron (ENST00000345317.7/8935, intron 4 of 12)	7	26690307	26742475	52169	2	8935	ENST00000489977.5	-16727	SKAP2	1	4.39355	12.2538	-22.4659	-21.3503	9.53717	8.15515	10.9216	-1.44503
chr7	88092492	88092885	394	34.9036	1.26711	0.341383	3.71171	0.000205864	0.0113946	Promoter (2-3kb)	7	88089919	88130439	40521	1	53616	ENST00000478920.1	2573	ADAM22	1	7.24866	9.50199	-14.2166	-21.9939	4.55311	4.04905	8.83175	2.02586
chr3	193168866	193169382	517	47.4918	1.0255	0.285002	3.59821	0.000320415	0.01531	Exon (ENST00000414895.1/ENST00000414895.1, exon 2 of 3)	3	193241128	193270854	29727	1	57110	ENST00000650797.1	-71746	PLAAT1	1	10.5773	19.5741	-17.7767	-25.7286	6.02605	3.20835	13.4302	-9.31073
chr5	68108873	68109300	428	29.9504	1.22019	0.361559	3.3748	0.000738701	0.026372	Distal Intergenic	5	68189876	68198407	8532	1	102467655	ENST00000520762.1	-80576	LINC02219	1	6.55389	12.9154	-11.8732	-15.4307	4.80121	1.95667	8.29846	-7.22176
chr6	124123562	124124185	624	63.1833	0.989111	0.316721	3.12297	0.00179033	0.0451064	Promoter (1-2kb)	6	124121850	124825616	703767	1	154215	ENST00000545433.2	1712	NKAIN2	1	6.73675	6.78248	-8.73915	-13.9706	0.818066	1.47082	7.68367	-0.782031
chr9	119831212	119831774	563	54.5973	0.928175	0.294953	3.14686	0.00165035	0.0431211	Distal Intergenic	9	119935053	119937832	2780	1	106146149	ENST00000561476.1	-103279	LINC01613	1	9.57439	7.71953	-14.092	-15.592	1.58139	3.88053	9.95855	-3.03044
chr4	57078534	57079524	991	48.3638	1.12098	0.314823	3.56066	0.000369922	0.0168407	Intron (ENST00000295666.6/3490, intron 1 of 4)	4	57030773	57065603	34831	2	3490	ENST00000512512.3	-12931	IGFBP7	1	6.80459	11.733	-10.2338	-19.6503	3.84757	-5.18179	7.1912	5.48947
chr6	134017822	134018402	581	125.489	0.94521	0.201745	4.68518	2.79718781135421e-06	0.00052401	Intron (ENST00000275230.6/154091, intron 2 of 4)	6	133984376	133985968	1593	1	9519	ENST00000481694.1	33446	TBPL1	1	12.5802	28.8537	-21.8009	-43.389	10.558	-5.92254	13.1087	6.01189
chr20	20743458	20744364	907	163.448	0.496019	0.158036	3.13865	0.00169729	0.0437109	Distal Intergenic	20	20389530	20712644	323115	2	57186	ENST00000202677.12	-30814	RALGAPA2	1	7.94179	18.4585	-33.9798	-38.4805	6.02722	-4.39865	24.3328	20.0987
chr5	38486038	38486490	453	56.8662	0.861042	0.279538	3.08023	0.00206839	0.0493704	Promoter (2-3kb)	5	38485597	38489245	3649	2	3977	ENST00000508477.5	2755	LIFR	1	1.51602	8.29001	-14.5739	-21.9678	8.05255	-4.54229	14.829	8.39643
chr10	89276977	89277581	605	22.2946	1.41938	0.448425	3.16526	0.00154943	0.0414661	Intron (ENST00000371837.5/3988, intron 2 of 8)	10	89283694	89308900	25207	1	3433	ENST00000638108.1	-6113	IFIT2	1	0.510102	8.53082	-9.28633	-14.8664	7.55218	2.48284	2.01977	3.05701
chr6	90842794	90843164	371	24.2837	1.32067	0.428071	3.08517	0.00203434	0.0488814	Distal Intergenic	6	90513579	90587072	73494	2	6885	ENST00000369329.8	-255722	MAP3K7	1	-1.06489	11.3909	-11.0597	-12.3154	5.52715	5.4383	-2.02892	4.11248
chr9	83341093	83342043	951	76.7414	0.905259	0.221794	4.08153	4.47409378643981e-05	0.004119	Intron (ENST00000376438.5/257019, intron 5 of 14)	9	83242990	83331961	88972	2	257019	ENST00000376434.5	-9132	FRMD3	1	3.21684	23.1861	-34.6482	-28.3019	14.5325	10.0746	1.6754	10.2646
chr5	22816300	22816874	575	38.6729	1.34375	0.389581	3.44922	0.000562209	0.0220854	Intron (ENST00000504376.6/1010, intron 1 of 13)	5	21750673	22853341	1102669	2	1010	ENST00000504376.6	36467	CDH12	1	1.1112	3.90235	-12.3185	-16.9919	10.2149	0.559594	4.37521	9.14713
chr7	92634794	92635483	690	112.724	0.76651	0.218932	3.50113	0.000463295	0.0194374	Intron (ENST00000265734.8/1021, intron 5 of 7)	7	92614714	92618277	3564	2	1021	ENST00000467166.1	-16517	CDK6	1	-6.0625	12.1666	-33.381	-24.698	22.4957	5.38923	14.8257	9.26436
chr17	45990850	45991223	374	22.8956	1.35041	0.425798	3.17149	0.00151657	0.0408612	Intron (ENST00000535772.6/4137, intron 5 of 9)	17	45985659	45987095	1437	1	4137	ENST00000577017.1	5191	MAPT	1	-0.599937	2.27676	-20.1739	-17.9421	31.2496	10.9186	0.268682	-5.99763
chr6	33781063	33781786	724	106.226	0.641047	0.198115	3.23573	0.0012133	0.0358022	Promoter (<=1kb)	6	33777012	33781489	4478	2	221496	ENST00000502643.5	0	LEMD2	1	-4.0248	3.06678	-45.2322	-37.1424	52.697	21.3762	9.58912	-0.329672
chr5	151967770	151968250	481	42.1119	0.998052	0.296683	3.36404	0.000768105	0.0269916	Intron (ENST00000524295.5/101927115, intron 3 of 6)	5	151958860	152270449	311590	1	101927115	ENST00000524034.6	8910	LINC01933	1	7.59293	8.98151	-16.1603	-23.5542	17.3526	13.3306	-4.39382	-3.14926
chr6	136042925	136043547	623	80.6672	0.908044	0.252404	3.59758	0.000321188	0.0153159	Intron (ENST00000308191.11/27115, intron 2 of 12)	6	136038291	136195565	157275	1	27115	ENST00000615259.4	4634	PDE7B	1	12.5898	5.31441	-15.8755	-20.5841	14.8748	9.02248	-5.78302	0.441187
chr18	63639714	63640363	650	35.7658	1.58811	0.403581	3.93505	8.31794732608157e-05	0.00620398	Exon (ENST00000341074.10/6318, exon 6 of 8)	18	63637718	63643582	5865	2	6318	ENST00000413673.5	3219	SERPINB4	1	4.6297	7.66224	-15.0992	-12.135	10.2789	2.80088	1.42932	0.43319
chr5	19655614	19656123	510	143.203	0.650366	0.182951	3.55486	0.000378175	0.0170934	Intron (ENST00000382275.6/1016, intron 5 of 12)	5	19721391	19804028	82638	2	1016	ENST00000508350.1	147905	CDH18	1	6.39455	18.2482	-32.3888	-30.9601	24.2595	9.17334	-1.69936	6.97266
chr2	191219300	191219796	497	56.8878	1.30603	0.358613	3.64189	0.000270641	0.0136951	Distal Intergenic	2	191245185	191346274	101090	1	4430	ENST00000418908.5	-25389	MYO1B	1	3.26854	8.57899	-12.2754	-12.6243	6.74042	8.25046	-2.0067	0.067965
chr3	55735913	55736456	544	34.9995	1.0789	0.335507	3.21573	0.00130114	0.0374797	Intron (ENST00000288221.11/26059, intron 14 of 17)	3	55511140	55766799	255660	2	26059	ENST00000487287.1	30343	ERC2	1	5.74158	11.3086	-14.8432	-14.8435	11.0437	6.06936	-2.57012	-1.90643
chr8	37637362	37638911	1550	145.496	0.596964	0.164176	3.63612	0.000276778	0.0139214	Intron (ENST00000519978.1/ENST00000519978.1, intron 1 of 1)	8	37695782	37700019	4238	1	80139	ENST00000331569.6	-56871	ZNF703	1	11.9578	28.7598	-32.0836	-28.9116	22.1468	15.7966	-12.9821	-4.68367
chr4	110628505	110628784	280	29.1066	1.2235	0.38894	3.14574	0.00165668	0.0432177	Intron (ENST00000394595.8/5308, intron 3 of 4)	4	110617424	110623125	5702	2	5308	ENST00000644488.1	-5380	PITX2	1	8.68342	7.08985	-17.0348	-7.02606	6.66927	6.97498	-2.18027	-3.1764
chr9	34614658	34615288	631	122.496	0.552217	0.174007	3.17354	0.00150594	0.0406923	Promoter (<=1kb)	9	34613546	34615011	1466	2	11258	ENST00000472418.5	0	DCTN3	1	17.2323	21.2774	-45.8559	-22.3872	24.2884	14.6516	-9.78984	0.583298
chr1	99669579	99670017	439	24.7909	1.46633	0.464704	3.15541	0.00160272	0.0422578	Exon (ENST00000605613.1/ENST00000605613.1, exon 1 of 1)	1	99683266	99694541	11276	1	54873	ENST00000496843.1	-13249	PALMD	1	2.03884	6.41889	-10.4235	-8.4009	7.91938	8.17758	-1.55792	-4.17236
chr13	84130758	84131459	702	49.2527	0.971311	0.302525	3.21068	0.00132422	0.0378403	Intron (ENST00000653443.1/100874128, intron 1 of 4)	13	84140574	84238858	98285	1	100874128	ENST00000654433.1	-9115	LINC00333	1	1.91576	9.08698	-21.4653	-16.1648	14.7227	11.3948	5.73276	-5.22287
chr3	20810486	20810984	499	52.0978	1.09894	0.33274	3.3027	0.000957602	0.0309967	Intron (ENST00000634618.1/101927829, intron 11 of 16)	3	20342468	20350928	8461	1	101927829	ENST00000455626.1	468018	LOC101927829	1	6.02189	13.0572	-8.77194	-11.4924	13.0941	2.00308	-11.6243	-2.28756
chr20	10300754	10301328	575	33.9712	1.14835	0.366815	3.1306	0.00174451	0.0444377	Intron (ENST00000254976.7/6616, intron 7 of 7)	20	10296230	10307418	11189	1	6616	ENST00000495883.1	4524	SNAP25	1	-4.18658	25.3864	-13.5182	-16.9363	13.9606	6.69331	-9.14374	-2.25545
chr20	32270301	32271103	803	103.705	0.655077	0.194166	3.3738	0.000741373	0.0264235	Distal Intergenic	20	32277651	32335011	57361	1	9371	ENST00000375712.4	-6548	KIF3B	1	6.12566	25.5723	-27.6357	-32.1009	30.5225	9.87741	-6.11799	-6.24331
chr5	22602667	22603071	405	24.6723	1.44568	0.434793	3.32499	0.000884224	0.0294003	Intron (ENST00000504376.6/1010, intron 1 of 13)	5	22278011	22638994	360984	2	1010	ENST00000520668.1	35923	CDH12	1	-0.272634	11.0267	-13.8573	-12.5671	17.4673	1.39585	-4.18992	0.997053
chr12	69676490	69676997	508	40.277	1.02347	0.299291	3.41966	0.000626985	0.0236893	Exon (ENST00000331471.8/144453, exon 7 of 10)	12	69684365	69689211	4847	2	144453	ENST00000529843.1	12214	BEST3	1	15.4819	16.956	-13.5786	-15.7762	13.1508	-4.65592	1.09974	-12.6777
chr13	27506897	27507567	671	69.3248	0.859474	0.238148	3.609	0.000307384	0.0148754	Distal Intergenic	13	27437150	27450591	13442	2	219402	ENST00000485650.5	-56306	MTIF3	1	15.5929	28.2457	-21.3917	-15.115	13.1334	-10.0215	5.19415	-15.638
chr5	52598887	52599953	1067	113.269	0.662975	0.212227	3.1239	0.00178474	0.045057	Distal Intergenic	5	52787916	52959209	171294	1	3672	ENST00000282588.7	-187963	ITGA1	1	13.7574	24.9572	-22.7378	-19.0771	19.1672	-6.02252	10.9339	-20.9782
chr4	7529284	7530336	1053	290.046	0.495742	0.127382	3.89178	9.95098438851499e-05	0.0070074	Intron (ENST00000507866.6/57537, intron 2 of 26)	4	7460028	7460118	91	1	100422826	ENST00000579577.1	69256	MIR4274	1	26.2441	67.3661	-32.3155	-72.0761	32.6327	5.94318	-16.8632	-10.9313
chr13	20846941	20847753	813	68.0717	0.938157	0.256444	3.65834	0.000253857	0.0131807	Intron (ENST00000255305.10/64328, intron 4 of 22)	13	20868413	20902747	34335	2	64328	ENST00000465018.1	54994	XPO4	1	9.88174	28.0757	-19.5945	-20.4321	10.6581	-0.0115083	-1.07246	-7.505
chr3	24096919	24097421	503	35.0048	1.34126	0.345965	3.87687	0.000105808	0.0073017	Exon (ENST00000436123.1/152024, exon 4 of 4)	3	24096269	24103223	6955	2	152024	ENST00000436123.1	5802	LINC00691	1	6.78335	16.1821	-14.9917	-13.4575	6.11932	2.18613	-0.80899	-2.01265
chr7	28292567	28293822	1256	76.4198	0.926093	0.270315	3.42597	0.000612598	0.0233508	Distal Intergenic	7	28299321	28820000	520680	1	9586	ENST00000396299.6	-5499	CREB5	1	4.95329	17.4396	-15.0798	-12.2554	7.96242	0.810804	-2.6415	-1.18942
chr3	101271132	101271798	667	32.6142	1.07173	0.337745	3.17319	0.00150772	0.0407145	Intron (ENST00000193391.8/50939, intron 7 of 18)	3	101222546	101320575	98030	2	50939	ENST00000193391.8	48777	IMPG2	1	4.848	12.4516	-10.2746	-18.8192	5.9841	8.39892	0.925822	-3.51466
chr2	1261571	1261930	360	33.8765	1.04563	0.337399	3.09909	0.00194117	0.0474719	Promoter (<=1kb)	2	1262844	1367448	104605	1	54221	ENST00000471239.1	-914	SNTG2	1	3.38769	15.9795	-11.8464	-11.0446	2.65077	1.98351	2.1007	-3.21119
chr5	169528884	169529541	658	34.0508	1.25485	0.373517	3.35954	0.000780724	0.0272626	Distal Intergenic	5	169583636	169591148	7513	1	54908	ENST00000506574.5	-54095	SPDL1	1	-0.426869	18.7924	-11.389	-15.8532	5.03373	3.27783	5.46988	-4.90467
chr5	73763416	73764075	660	55.0348	0.88334	0.248132	3.55995	0.000370921	0.0168719	Intron (ENST00000296794.10/64283, intron 4 of 34)	5	73794363	73795518	1156	1	64283	ENST00000510131.1	-30288	ARHGEF28	1	17.1844	17.3263	-22.0693	-17.7107	7.93156	3.21544	-2.71033	-3.16729
chr18	25068436	25069120	685	134.835	0.753816	0.177353	4.25036	2.13424852339695e-05	0.00240343	Intron (ENST00000361524.8/25925, intron 7 of 7)	18	24932771	24987919	55149	2	105372030	ENST00000670277.1	-80517	LINC01894	1	21.2735	32.7053	-49.2608	-32.418	17.1088	5.31537	3.50994	1.7659
chr4	127403069	127403911	843	81.5182	0.696791	0.218839	3.18403	0.00145239	0.039988	Intron (ENST00000504050.5/ENST00000504050.5, intron 3 of 5)	4	127623271	127644036	20766	1	27152	ENST00000504491.1	-219360	INTU	1	10.9027	18.1197	-20.4213	-16.5511	9.08183	-1.42456	-0.932307	1.22497
chr1	162299753	162300262	510	28.2468	1.13605	0.366565	3.09918	0.00194057	0.0474679	Intron (ENST00000361897.10/9722, intron 3 of 9)	1	162342546	162342640	95	1	693141	ENST00000384996.3	-42284	MIR556	1	6.9249	11.1292	-12.9778	-13.0827	9.97683	-3.17575	-0.268625	1.474
chr11	21130534	21131297	764	71.3134	0.81093	0.217357	3.73087	0.000190823	0.010904	Intron (ENST00000325319.9/4745, intron 12 of 18)	11	21283661	21575336	291676	1	4745	ENST00000529218.5	-152364	NELL1	1	16.6997	22.3782	-21.3826	-26.7193	8.7114	-0.890204	-2.80106	4.00382
chr5	140710715	140711618	904	310.749	0.373643	0.116906	3.19609	0.00139303	0.0391008	Promoter (<=1kb)	5	140711275	140711373	99	1	56664	ENST00000363120.1	0	VTRNA1-1	1	16.5183	32.0244	-35.7344	-36.0166	9.92415	1.06199	5.51036	6.7118
chr1	112180188	112180593	406	24.2687	1.20795	0.371235	3.25385	0.00113851	0.0345862	Intron (ENST00000427290.1/ENST00000427290.1, intron 1 of 1)	1	111990536	111998842	8307	1	643355	ENST00000438293.1	189652	LINC01750	1	6.9533	11.5197	-16.5392	-13.2264	7.00076	6.61238	4.06856	-6.389
chr20	6305420	6305991	572	36.5707	1.06372	0.317148	3.354	0.000796532	0.0275849	Distal Intergenic	20	6446723	6528459	81737	1	101929244	ENST00000415932.1	-140732	CASC20	1	10.0487	11.7489	-15.6885	-14.7123	6.59881	1.74016	6.52286	-6.2586
chr10	33164108	33164768	661	69.0598	0.857857	0.237353	3.61427	0.000301196	0.0147046	Distal Intergenic	10	33179897	33185655	5759	2	8829	ENST00000413802.1	20887	NRP1	1	14.098	12.7564	-21.3241	-20.4529	18.4746	9.79846	-1.96509	-11.3854
chr11	91834787	91835341	555	74.9916	0.921466	0.248006	3.71549	0.000202808	0.0112994	Intron (ENST00000671523.1/ENST00000671523.1, intron 3 of 11)	11	92352096	92896452	544357	1	120114	ENST00000409404.6	-516755	FAT3	1	12.2404	9.24425	-17.1054	-20.8724	11.9709	2.22675	3.76232	-1.46676
chr2	154652687	154653171	485	43.9335	1.09588	0.293788	3.73018	0.000191341	0.0109093	Distal Intergenic	2	154697855	154857873	160019	1	3760	ENST00000651198.1	-44684	KCNJ3	1	15.3391	17.5725	-13.7215	-18.5346	3.21015	15.6335	-15.642	-3.85711
chr9	66180513	66181479	967	65.6589	0.795338	0.250555	3.17431	0.00150193	0.0406295	Promoter (1-2kb)	9	66113065	66179474	66410	2	642929	ENST00000661307.1	-1039	LOC642929	1	15.162	18.4816	-7.09112	-16.6125	-1.62577	7.76299	-13.2671	-2.81016
chr9	13743416	13743871	456	29.5387	1.19059	0.383129	3.10754	0.00188654	0.0466558	Intron (ENST00000664438.1/ENST00000664438.1, intron 2 of 2)	9	13927971	13945610	17640	1	100113404	ENST00000381010.3	-184100	LINC00583	1	7.18938	11.7054	-9.67521	-9.91957	2.47503	14.1774	-8.14213	-7.81029
chr1	15953732	15954378	647	53.7909	0.797411	0.241083	3.30762	0.000940935	0.0306417	Promoter (<=1kb)	1	15945933	15952973	7041	2	7709	ENST00000494020.1	-759	ZBTB17	1	13.8905	26.6991	-13.2051	-19.7274	14.624	9.95541	-15.1014	-17.1351
chr4	121675556	121676227	672	153.272	0.489421	0.151258	3.23566	0.00121361	0.0358022	Promoter (2-3kb)	4	121668246	121678322	10077	2	308	ENST00000509648.5	2095	ANXA5	1	25.7093	47.6964	-18.6496	-27.9983	14.0872	15.8264	-35.0784	-21.593
chr1	173787185	173787581	397	46.4639	1.23924	0.300027	4.13041	3.62122013543861e-05	0.00356911	Distal Intergenic	1	173781913	173785513	3601	1	27252	ENST00000488983.1	5272	KLHL20	1	13.4886	20.4688	-11.0582	-20.3352	4.02977	8.15915	-1.13093	-13.6219
chr13	55345350	55345854	505	29.3468	1.28545	0.377051	3.40923	0.000651472	0.0242313	Distal Intergenic	13	55174454	55174548	95	1	100846996	ENST00000583098.1	170896	MIR5007	1	8.54617	17.4621	-4.81552	-16.1151	1.72741	2.61153	-3.75378	-5.66283
chr13	69921030	69922210	1181	153.744	0.519861	0.156687	3.31783	0.000907193	0.0299602	Intron (ENST00000545028.2/57626, intron 3 of 9)	13	70107213	70139429	32217	1	6315	ENST00000414504.6	-185003	ATXN8OS	1	28.1448	26.2162	-18.0676	-37.669	-2.08722	14.798	-8.21915	-3.1162
chr4	89491721	89492464	744	44.5101	1.19483	0.293056	4.07712	4.55966893113274e-05	0.00417717	Intron (ENST00000659878.1/ENST00000659878.1, intron 1 of 2)	4	89236383	89307800	71418	2	285513	ENST00000609438.2	-183921	GPRIN3	1	23.1807	22.6335	-11.7577	-24.9756	-12.1568	12.0102	-1.49994	-7.43442
chr5	168101056	168101707	652	48.5677	1.09738	0.285738	3.84051	0.00012278	0.00803076	Intron (ENST00000518659.5/57451, intron 9 of 28)	5	168162694	168190874	28181	1	57451	ENST00000521126.1	-60987	TENM2	1	18.3121	15.316	-16.8927	-16.5444	9.33343	7.3255	-0.540318	-16.3096
chr1	200474768	200475464	697	69.0709	0.856285	0.240754	3.55668	0.000375564	0.0170111	Exon (ENST00000634596.1/ENST00000634596.1, exon 2 of 2)	1	200404940	200410056	5117	2	23528	ENST00000294740.3	-64712	ZNF281	1	25.8048	15.6434	-15.0114	-16.5815	4.27263	6.08838	-3.98713	-16.2292
chr6	78483698	78484378	681	25.7025	1.6227	0.378671	4.28525	1.82537873457611e-05	0.00214451	Distal Intergenic	6	78867551	78903102	35552	1	134728	ENST00000369940.7	-383173	IRAK1BP1	1	20.98	14.5693	-13.5673	-14.6487	2.10052	3.61056	-2.49687	-10.5475
chr12	119440742	119441519	778	43.2278	0.874975	0.278144	3.14576	0.00165654	0.0432177	Intron (ENST00000327554.3/160777, intron 2 of 13)	12	119335211	119447912	112702	1	160777	ENST00000535685.1	105531	CCDC60	1	16.5801	11.5826	-13.5592	-12.2345	2.53538	1.33722	0.282149	-6.52374
chr9	83611478	83611986	509	36.6326	1.20475	0.313773	3.83955	0.000123261	0.00804263	Distal Intergenic	9	83623049	83644129	21081	1	414328	ENST00000454393.5	-11063	IDNK	1	20.0728	15.3518	-15.0451	-14.0341	5.31657	-1.37232	1.1421	-11.4318
chr7	4486850	4487260	411	30.0768	1.06429	0.340836	3.1226	0.0017926	0.0451264	Distal Intergenic	7	4682295	4771442	89148	1	221937	ENST00000328914.5	-195035	FOXK1	1	17.1432	18.8434	-7.75693	-8.48967	-3.72498	2.02395	-1.94413	-16.0949
chr10	34576652	34577397	746	92.6728	0.672149	0.209293	3.21151	0.00132037	0.0377707	Intron (ENST00000545260.5/56288, intron 2 of 22)	10	34312264	34426731	114468	2	56288	ENST00000544292.5	-149921	PARD3	1	22.0802	23.4091	-15.2521	-16.8573	-9.52397	10.084	3.69514	-17.635
chr6	6511132	6512060	929	56.007	0.920735	0.26628	3.45777	0.000544674	0.0216591	Intron (ENST00000429345.5/285780, intron 3 of 7)	6	6366132	6587193	221062	2	285780	ENST00000447858.1	75133	LY86-AS1	1	15.3217	25.5606	-17.2606	-13.0763	-4.84767	9.29021	1.09616	-16.0841
chr4	182494954	182495378	425	30.7824	1.14294	0.351645	3.25027	0.00115296	0.0348446	Intron (ENST00000511685.6/55714, intron 3 of 27)	4	182448999	182628875	179877	1	55714	ENST00000510504.1	45955	TENM3	1	5.98481	17.1435	-15.3935	-10.3022	-4.66561	5.94814	4.37729	-3.09248
chr3	108351492	108352420	929	46.2312	1.17235	0.288676	4.06112	4.8838688154625e-05	0.00438255	Promoter (1-2kb)	3	108353656	108378285	24630	1	11148	ENST00000482099.1	-1236	HHLA2	1	13.7604	17.1503	-22.5913	-12.9663	1.36998	2.34911	5.44378	-4.51592
chr13	45723623	45724328	706	169.955	0.613649	0.15624	3.92761	8.5795924536117e-05	0.00633364	Distal Intergenic	13	45703128	45714559	11432	1	220082	ENST00000378966.3	20495	CBY2	1	25.6297	39.1835	-35.5428	-18.1771	-6.76696	-1.30523	12.9725	-15.9937
chr4	114997516	114998688	1173	113.278	0.736328	0.196008	3.75661	0.000172228	0.0101813	Intron (ENST00000264363.7/64579, intron 2 of 13)	4	114827763	115113620	285858	2	64579	ENST00000264363.7	114932	NDST4	1	13.6168	29.2517	-28.9358	-16.8354	-2.1077	5.17811	9.35704	-9.52492
chr3	151116028	151116744	717	53.8547	1.04006	0.270852	3.83995	0.000123057	0.00803422	Exon (ENST00000469768.1/116931, exon 2 of 3)	3	151086894	151433742	346849	1	116931	ENST00000273432.8	29134	MED12L	1	17.0401	24.1211	-25.7845	-8.10374	-2.49065	8.72835	-2.77143	-10.7393
chr4	173642542	173643507	966	45.3726	0.947013	0.302952	3.12595	0.00177233	0.0448842	Intron (ENST00000647106.1/79804, intron 2 of 2)	4	173699134	173929525	230392	1	101928478	ENST00000665435.1	-55627	LINC02269	1	9.56555	15.6154	-13.5737	-6.59916	1.42678	2.47409	-1.30058	-7.6084
chr13	70959076	70959882	807	192.34	0.500955	0.143077	3.50129	0.000463008	0.0194329	Distal Intergenic	13	71015042	71168415	153374	1	100885781	ENST00000655045.1	-55160	LINC00348	1	34.97	27.1182	-36.1482	-20.8754	-6.01546	13.2578	6.89814	-19.205
chr6	97731732	97732471	740	130.648	0.703159	0.177402	3.96364	7.38149220237421e-05	0.00571838	Exon (ENST00000417315.1/ENST00000417315.1, exon 2 of 2)	6	97627071	97708917	81847	1	101927314	ENST00000666334.1	104661	LOC101927314	1	28.4623	32.13	-36.4794	-21.5198	-2.68718	12.688	11.3398	-23.9338
chr3	158866899	158867780	882	208.726	0.45426	0.136454	3.32904	0.000871457	0.0291289	Distal Intergenic	3	158823194	158824476	1283	1	64747	ENST00000468409.1	43705	MFSD1	1	24.2569	32.109	-29.6812	-27.6958	-1.29896	14.5245	-1.50031	-10.7141
chr6	135463201	135463839	639	56.2132	0.781262	0.253545	3.08135	0.00206063	0.0492398	Exon (ENST00000265602.11/54806, exon 8 of 29)	6	135285292	135448414	163123	2	54806	ENST00000367799.6	-14787	AHI1	1	12.4564	15.7409	-16.1394	-15.303	-0.542501	6.09055	4.05663	-6.35962
chr7	68688270	68688874	605	56.7256	1.05748	0.29181	3.62387	0.000290229	0.0143553	Distal Intergenic	7	68020253	68032690	12438	1	102723427	ENST00000444745.1	668017	LOC102723427	1	7.88563	22.9264	-10.43	-11.9997	-3.96911	1.43277	1.80785	-7.65378
chr4	159980914	159981567	654	38.9863	0.968522	0.303451	3.19169	0.00141443	0.03948	Distal Intergenic	4	159665833	159777828	111996	2	109729132	ENST00000513718.2	-203086	LINC02233	1	8.27577	27.4904	-14.8823	-15.1968	-5.65329	-3.46983	6.82241	-3.38632
chr6	71033843	71035095	1253	264.536	0.597688	0.131011	4.56213	5.06371454237638e-06	0.000835125	Intron (ENST00000666097.1/ENST00000666097.1, intron 1 of 1)	6	70856679	70957060	100382	2	135152	ENST00000230053.11	-76783	B3GAT2	1	21.7245	70.0563	-34.8058	-50.8857	-11.4345	2.07531	7.05122	-3.7813
chr2	117691756	117692633	878	72.6315	0.697489	0.220458	3.16382	0.00155711	0.0415474	Distal Intergenic	2	117814691	117832377	17687	1	8886	ENST00000263239.7	-122058	DDX18	1	15.5646	33.427	-15.3381	-15.3043	-19.0742	1.80627	7.15746	-8.23865
chr12	15672725	15673145	421	29.8492	1.30093	0.370189	3.51423	0.000441029	0.0188264	Intron (ENST00000281172.10/2059, intron 3 of 20)	12	15665349	15669467	4119	2	2059	ENST00000508018.2	-3258	EPS8	1	10.2988	14.7797	-12.9084	-7.15436	-6.95634	-0.166272	5.65974	-3.55286
chr20	16555338	16556584	1247	56.7642	0.847799	0.253133	3.34922	0.000810394	0.0279211	Intron (ENST00000636835.1/55614, intron 1 of 24)	20	16366843	16573433	206591	2	55614	ENST00000408042.5	16849	KIF16B	1	13.8816	22.5164	-13.3934	-12.6617	-7.2607	-5.19292	6.20122	-4.09052
chr9	79256569	79258292	1724	328.018	0.505037	0.117166	4.31045	1.62921534243346e-05	0.00197286	Distal Intergenic	9	79135437	79198314	62878	2	101927450	ENST00000650036.1	-58255	LOC101927450	1	42.3728	79.7839	-43.2559	-36.8776	-24.2935	-18.398	23.8434	-23.1752
chr4	183941550	183942258	709	120.423	0.629246	0.179895	3.49784	0.000469036	0.0195866	Intron (ENST00000513034.3/56977, intron 1 of 2)	4	183960259	184009490	49232	1	56977	ENST00000512520.1	-18001	STOX2	1	27.0038	31.0031	-26.4675	-8.47362	-1.38993	16.0676	-22.7514	-14.9921
chr10	67172062	67172356	295	23.3042	1.40353	0.413111	3.39747	0.00068012	0.0249261	Intron (ENST00000433211.7/29119, intron 7 of 17)	10	66766155	67180443	414289	2	29119	ENST00000494580.1	8087	CTNNA3	1	14.2477	9.49623	-11.6689	-5.18244	-0.191572	2.47528	-3.23943	-5.93688
chr6	88024432	88025129	698	55.1408	0.947382	0.251715	3.7637	0.000167416	0.0100235	Distal Intergenic	6	88047841	88066838	18998	1	81833	ENST00000237201.2	-22712	SPACA1	1	28.3684	17.7241	-19.9374	-9.71981	-0.407212	7.31448	-9.24352	-14.0991
chr1	87937780	87938267	488	24.1264	1.35669	0.398094	3.40795	0.000654527	0.0243281	Intron (ENST00000642677.1/ENST00000642677.1, intron 2 of 6)	1	87353521	87371683	18163	2	100505768	ENST00000452509.2	-566097	LINC01364	1	12.8447	18.1704	-18.1807	-2.97575	3.09438	-5.98249	-2.48923	-4.48129
chr10	130215140	130216238	1099	115.964	0.57041	0.183447	3.1094	0.00187466	0.0465224	Exon (ENST00000647943.1/ENST00000647943.1, exon 2 of 2)	10	130179374	130180382	1009	1	10539	ENST00000496195.1	35766	GLRX3	1	17.7239	29.3865	-28.9211	-7.47472	3.52527	-5.00835	-2.58193	-6.64946
chr14	49425748	49427476	1729	74.7073	0.86257	0.216397	3.98606	6.71806873363675e-05	0.00543065	Distal Intergenic	14	49585390	49586325	936	2	6235	ENST00000557519.1	158849	RPS29	1	26.8035	49.3225	-26.562	-7.59135	-7.02076	-5.50455	-15.8438	-13.6035
chr6	5556056	5556522	467	28.9801	1.56936	0.363957	4.31193	1.61834970604395e-05	0.00196634	Intron (ENST00000324331.10/10667, intron 5 of 6)	6	5452468	5458075	5608	2	101927972	ENST00000602284.1	-97981	LOC101927972	1	21.911	29.2885	-18.2968	-3.02211	-4.13891	-2.90775	-12.5788	-10.2551
chr4	55030595	55031155	561	207.17	0.476075	0.142076	3.35084	0.00080567	0.0278028	Distal Intergenic	4	55094850	55096720	1871	2	3791	ENST00000509309.1	65565	KDR	1	35.7192	52.9747	-37.8419	0.34304	2.76151	-9.86232	-19.3284	-24.7658
chr6	25774207	25774809	603	124.524	0.573415	0.174991	3.27683	0.00104978	0.0328912	Intron (ENST00000439485.6/10050, intron 9 of 12)	6	25761923	25779500	17578	1	10050	ENST00000397076.2	12284	SLC17A4	1	22.8913	42.8008	-22.6938	-5.95558	-1.71362	-6.47108	-8.90947	-19.9485
chr13	107882044	107882973	930	102.295	0.628631	0.194053	3.23948	0.00119746	0.0355404	Intron (ENST00000663056.1/ENST00000663056.1, intron 1 of 1)	13	107163510	107867496	703987	2	728215	ENST00000375915.4	-14548	FAM155A	1	18.4362	34.1567	-14.3578	-14.7425	4.77328	-1.28352	-5.85537	-21.127
chr13	80965402	80965795	394	39.9541	0.951969	0.297031	3.20495	0.00135085	0.0383567	Intron (ENST00000665186.1/ENST00000665186.1, intron 1 of 4)	13	81018176	81044691	26516	1	103724386	ENST00000663284.1	-52381	LINC00377	1	12.4115	21.3076	-12.7304	-7.29046	0.51399	4.13314	-7.55417	-10.7912
chr8	71419981	71420806	826	154.88	0.535386	0.156242	3.42664	0.000611106	0.0233227	Intron (ENST00000645793.1/2138, intron 4 of 20)	8	71199048	71362136	163089	2	2138	ENST00000388741.7	-57845	EYA1	1	34.6853	47.8572	-23.7967	-8.34932	-1.96292	0.511749	-18.9945	-29.9508
chr5	96785385	96786004	620	83.1955	1.10906	0.22149	5.00727	5.52086407329785e-07	0.000155408	Promoter (<=1kb)	5	96781694	96786760	5067	2	51752	ENST00000514604.5	756	ERAP1	1	34.1701	46.421	-31.9921	-15.2184	-13.5451	-3.94562	6.20591	-22.0958
chr11	17700314	17700829	516	24.5738	1.14729	0.359636	3.19015	0.00142198	0.039595	Distal Intergenic	11	17695266	17696994	1729	2	102723330	ENST00000670639.1	-3320	LINC02729	1	13.035	18.4462	-12.4168	-8.12758	-1.1856	-2.47877	0.492833	-7.76534
chr6	136323574	136323986	413	36.7702	1.44233	0.300176	4.80495	1.54787994871991e-06	0.0003383	Distal Intergenic	6	136269264	136289851	20588	2	9774	ENST00000628517.2	-33723	BCLAF1	1	26.3747	40.3398	-21.4039	-19.277	-5.81257	-4.83344	-0.701337	-14.6863
chr1	76237892	76238673	782	99.7457	0.703536	0.194235	3.62208	0.000292244	0.0144217	Intron (ENST00000328299.4/256435, intron 1 of 4)	1	76313800	76413003	99204	1	256435	ENST00000621530.1	-75127	ST6GALNAC3	1	29.7069	32.4993	-24.9113	-8.97489	-3.18724	-4.03218	-2.25048	-18.85
chr6	158662066	158662447	382	23.414	1.33825	0.411592	3.2514	0.00114837	0.0347451	Intron (ENST00000360448.8/94120, intron 3 of 18)	6	158650053	158663048	12996	1	94120	ENST00000469735.1	12013	SYTL3	1	17.784	17.1208	-13.5268	-5.12232	0.297435	-2.59461	-0.98281	-12.9757
chr14	23530305	23531244	940	94.2117	0.716429	0.212621	3.36951	0.000753014	0.0266705	Exon (ENST00000622438.1/ENST00000622438.1, exon 1 of 1)	14	23513349	23544276	30928	1	79178	ENST00000554403.1	16956	THTPA	1	21.4738	33.3473	-25.6171	-1.65938	-2.39422	-4.5385	-3.85283	-16.759
chr2	150509541	150510201	661	64.4065	1.46146	0.278849	5.24104	1.59675746030973e-07	5.86004538249505e-05	Intron (ENST00000439275.1/390, intron 1 of 4)	2	150474875	150487729	12855	2	390	ENST00000454202.5	-21812	RND3	1	27.2499	34.0544	-27.3361	-7.42322	-0.278519	-7.94037	-0.303251	-18.0229
chr3	170203842	170204772	931	43.1986	0.988091	0.31958	3.09185	0.00198916	0.0481095	Distal Intergenic	3	170222424	170305977	83554	1	5584	ENST00000295797.5	-17652	PRKCI	1	1.4057	27.0767	-14.399	-13.2486	4.79198	-8.93901	0.515087	2.79708
chr7	24298476	24299487	1012	83.5147	0.691242	0.218781	3.15951	0.00158032	0.0418758	Distal Intergenic	7	24285107	24291824	6718	1	4852	ENST00000405982.1	13369	NPY	1	5.78016	43.5402	-20.2555	-14.9208	8.08246	-12.5688	-8.7708	-0.886984
chr3	121545649	121547131	1483	220.936	0.447172	0.132243	3.38145	0.000721046	0.0259398	Promoter (<=1kb)	3	121431427	121546641	115215	2	10721	ENST00000621776.4	0	POLQ	1	26.7937	46.2569	-27.6469	-24.0924	-12.7386	-6.99183	-11.0187	9.43783
chr9	27747078	27747812	735	142.255	0.546002	0.168394	3.24241	0.00118523	0.0353923	Distal Intergenic	9	27560501	27573866	13366	2	203228	ENST00000379997.7	-173212	C9orf72	1	18.8463	31.6455	-22.5973	-16.9143	-12.6676	-6.25977	-10.3217	18.2689
chr13	36965638	36966253	616	43.1626	1.34182	0.37745	3.55496	0.00037804	0.0170934	Promoter (1-2kb)	13	36949994	36968056	18063	2	29880	ENST00000460230.1	1803	ALG5	1	5.87717	14.1041	-9.86513	-8.50522	0.189857	-2.12378	-4.98408	5.30706
chr15	63610192	63610923	732	156.02	0.640073	0.156231	4.09696	4.18604836939409e-05	0.00393426	Intron (ENST00000443617.7/8925, intron 77 of 77)	15	63615781	63616732	952	2	8925	ENST00000559996.1	5809	HERC1	1	33.6479	64.244	-35.8397	-28.2393	-2.27141	-31.4831	-19.8019	19.7435
chr10	28137769	28138405	637	75.5376	0.816612	0.257138	3.17577	0.00149437	0.0405271	Intron (ENST00000337532.9/143098, intron 6 of 17)	10	28125010	28203232	78223	2	143098	ENST00000474731.1	64827	MPP7	1	4.31806	32.0408	-9.78807	-13.3459	-2.06338	2.57624	-11.5787	-2.15913
chr5	88918801	88919364	564	32.4668	1.39755	0.362456	3.85579	0.000115357	0.00771892	Intron (ENST00000511100.5/101929423, intron 3 of 3)	5	88904701	88906065	1365	1	101929423	ENST00000639552.1	14100	MEF2C-AS1	1	4.22694	32.764	-11.8441	-11.949	-4.1305	6.71461	-7.43441	-8.34753
chr11	26072591	26073269	679	93.7473	0.615526	0.19903	3.09263	0.00198388	0.0480142	Distal Intergenic	11	26188842	26663288	474447	1	63982	ENST00000672621.1	-115573	ANO3	1	19.5028	34.2226	-8.66594	-16.758	-15.7444	-0.885606	-11.811	0.139536
chr11	123559589	123560626	1038	180.823	0.457247	0.144762	3.15861	0.00158521	0.0419744	Promoter (<=1kb)	11	123560262	123619481	59220	1	57476	ENST00000532581.5	0	GRAMD1B	1	20.33	56.6582	-12.8627	-25.4199	-19.4812	-7.46075	-13.1639	1.40027
chr2	231095354	231096201	848	210.642	0.762438	0.152737	4.99183	5.98101545139456e-07	0.000164486	Intron (ENST00000677230.1/5707, intron 16 of 23)	2	231085080	231109122	24043	1	5707	ENST00000488354.1	10274	PSMD1	1	27.169	71.9902	-38.4057	-26.7943	-25.6203	7.89417	-15.8967	-0.336378
chr10	117743448	117743808	361	27.2199	1.1728	0.344502	3.40432	0.000663279	0.0245178	Intron (ENST00000655405.1/ENST00000655405.1, intron 2 of 2)	10	117484295	117545068	60774	2	196047	ENST00000551288.5	-198380	EMX2OS	1	10.5542	31.9963	-10.9979	-13.3349	-9.22528	3.21871	-6.4582	-5.75301
chr8	117025525	117026835	1311	108.609	0.671425	0.182879	3.67142	0.000241204	0.0127203	Intron (ENST00000521243.5/169026, intron 2 of 9)	8	116950951	117176714	225764	1	169026	ENST00000427715.2	74574	SLC30A8	1	17.9732	47.9095	-16.8859	-25.9895	-11.0592	7.3713	-9.59706	-9.72238
chr2	147562272	147562911	640	214.815	0.484548	0.136353	3.55363	0.00037996	0.0171551	Distal Intergenic	2	147844517	147896447	51931	1	92	ENST00000487959.5	-281606	ACVR2A	1	25.7747	67.0666	-39.8756	-11.2116	-6.62996	-9.19778	-26.3245	0.398172
chrX	25456806	25457577	772	57.5361	0.786582	0.255421	3.07955	0.00207315	0.0494183	Distal Intergenic	23	25003694	25015965	12272	2	170302	ENST00000379044.5	-440841	ARX	1	12.993	27.7877	-17.0784	-7.55836	5.88734	-6.65999	-18.869	3.49764
chr11	36303439	36304288	850	106.398	1.15043	0.183469	6.27046	3.59991811162993e-10	3.83266529251056e-07	Promoter (2-3kb)	11	36300961	36401264	100304	1	79899	ENST00000527172.5	2478	PRR5L	1	47.8815	78.8642	-42.2324	-32.8873	-0.321863	-14.9928	-28.7785	-7.53275
chr10	82886349	82887214	866	115.771	0.698074	0.17836	3.91385	9.08375077791833e-05	0.00661772	Intron (ENST00000372141.7/10718, intron 4 of 8)	10	82799742	82985605	185864	1	10718	ENST00000537893.1	86607	NRG3	1	30.8356	41.9252	-31.0246	-10.206	4.27206	-4.21406	-21.9561	-9.63219
chr8	70040634	70041269	636	40.6518	1.10569	0.28868	3.83017	0.000128054	0.00828994	Distal Intergenic	8	70051651	70071252	19602	2	63978	ENST00000276594.3	29983	PRDM14	1	21.3122	30.0325	-17.1291	-11.4451	1.14283	-2.23262	-11.5872	-10.0936
chr9	73500636	73501076	441	24.4239	1.66415	0.411113	4.04792	5.16744235606091e-05	0.00453226	Distal Intergenic	9	73168098	73170393	2296	1	301	ENST00000491192.1	332538	ANXA1	1	14.7803	19.2612	-10.9379	-7.03213	2.96838	-3.46847	-8.53258	-7.03879
chr18	47287665	47288769	1105	117.049	0.689779	0.177559	3.88478	0.000102424	0.00712397	Promoter (1-2kb)	18	47285725	47594550	308826	1	110175910	ENST00000586905.3	1940	MIR4527HG	1	23.0968	37.6912	-23.3252	-23.1871	1.75786	0.545204	-10.7788	-5.79995
chr3	97382152	97382654	503	26.6922	1.55818	0.392187	3.97306	7.09557804258381e-05	0.00559785	Intron (ENST00000389672.9/285220, intron 5 of 17)	3	97439610	97610824	171215	1	285220	ENST00000503760.5	-56956	EPHA6	1	10.3183	19.6314	-9.49754	-10.6835	-1.11654	-0.511289	-3.17817	-4.9627
chr4	108211310	108212342	1033	88.7038	0.95398	0.22103	4.31607	1.58829427941173e-05	0.001943	Intron (ENST00000665040.1/641518, intron 3 of 3)	4	108173419	108176430	3012	1	641518	ENST00000508286.1	37891	LEF1-AS1	1	18.959	30.9732	-25.3601	-11.5157	-3.73468	4.38157	-10.7522	-2.95116
chr8	90927686	90928394	709	77.5727	0.817033	0.229751	3.55617	0.000376303	0.017032	Exon (ENST00000417640.7/64168, exon 8 of 13)	8	90940192	90955818	15627	1	64168	ENST00000522820.5	-11798	NECAB1	1	12.7944	22.8774	-19.633	-12.6937	2.49567	1.62389	-3.58681	-3.87775
chr13	82154426	82155215	790	111.47	0.916114	0.203986	4.49105	7.08723730695653e-06	0.00108715	Distal Intergenic	13	81225865	81226983	1119	2	100861546	ENST00000567258.1	-927443	LINC00564	1	22.8606	27.0907	-21.7873	-15.5107	1.85129	3.20431	-7.65075	-10.0581
chr6	122694615	122695019	405	93.2295	0.691064	0.206185	3.35167	0.000803258	0.0277622	Intron (ENST00000615438.4/5570, intron 5 of 7)	6	122717561	122725892	8332	1	5570	ENST00000354275.2	-22542	PKIB	1	16.8519	24.1543	-17.2684	-10.7129	0.762883	-1.89163	-4.64062	-7.25547
chr11	115169623	115170408	786	84.0613	0.775664	0.213397	3.63483	0.000278161	0.0139444	3' UTR	11	115176327	115179111	2785	2	23705	ENST00000546000.1	8703	CADM1	1	12.5611	31.8565	-15.5454	-23.4279	6.34277	4.246	-15.2368	-0.796304
chr4	118587380	118587776	397	73.0834	0.890298	0.218536	4.07393	4.62271645795809e-05	0.00421612	Distal Intergenic	4	118591773	118633729	41957	1	729218	ENST00000567913.2	-3997	LOC729218	1	14.9576	36.0986	-22.2443	-25.0352	-0.274121	2.84097	-7.17595	0.832386
chr20	45705253	45705641	389	27.4181	1.46257	0.378808	3.86099	0.00011293	0.0076076	Promoter (<=1kb)	20	45705102	45705180	79	2	100500897	ENST00000577518.1	-73	MIR3617	1	15.3495	22.5207	-14.7275	-10.5777	-0.148338	2.45034	-16.1063	1.23935
chr1	246623973	246624630	658	37.0528	0.993377	0.305702	3.2495	0.00115609	0.0349198	Intron (ENST00000483271.1/163882, intron 3 of 7)	1	246566514	246633957	67444	1	163882	ENST00000366511.1	57459	CNST	1	9.92869	23.4661	-18.8465	-9.88431	6.62461	3.99076	-13.4699	-1.80944
chr2	83576913	83577749	837	42.4646	1.14944	0.304188	3.77872	0.000157637	0.00962016	Distal Intergenic	2	83522814	83523502	689	1	101928031	ENST00000448431.1	54099	LINC01809	1	12.2414	17.0995	-17.4823	-10.5427	2.70968	6.21315	-8.52199	-1.71671
chr13	42713152	42713993	842	40.6904	0.915511	0.29034	3.15324	0.00161469	0.0424805	Distal Intergenic	13	42781550	42791547	9998	1	144809	ENST00000537894.5	-67557	FAM216B	1	10.357	21.2193	-9.45313	-18.3466	-5.74934	0.55734	3.71648	-2.30101
chr22	26527705	26528410	706	64.8863	1.0453	0.234878	4.4504	8.57101253887515e-06	0.00125223	3' UTR	22	26535895	26540871	4977	2	8459	ENST00000445720.1	12461	TPST2	1	22.3664	41.3654	-17.5638	-40.8608	-5.63753	-4.46837	11.3216	-6.52288
chr14	72450991	72452196	1206	311.764	0.363862	0.115981	3.13727	0.0017053	0.0438059	Promoter (2-3kb)	14	72454520	72478331	23812	1	9628	ENST00000555368.5	-2324	RGS6	1	30.1433	35.2208	-12.6305	-52.1119	-9.65854	-6.84514	10.8261	5.05584
chr9	113492308	113493062	755	59.7023	0.833898	0.249899	3.33694	0.000847074	0.0286704	Intron (ENST00000374140.6/5998, intron 8 of 25)	9	113501371	113507509	6139	1	5998	ENST00000466314.5	-8309	RGS3	1	11.1737	21.3775	-10.1744	-27.1589	-4.11814	-1.6083	8.67805	1.83046
chr6	24583396	24584952	1557	139.19	0.528152	0.167498	3.15319	0.00161499	0.0424805	Promoter (<=1kb)	6	24544104	24583227	39124	2	9856	ENST00000616673.4	-169	KIAA0319	1	4.19615	48.333	-19.7575	-28.8266	-13.9197	-1.69472	5.19204	6.4773
chr8	34429569	34430432	864	56.417	1.48205	0.34995	4.23504	2.28506612412802e-05	0.00252532	Distal Intergenic	8	34784028	34865364	81337	1	103689844	ENST00000519189.2	-353596	LINC01288	1	1.86688	24.0026	-11.8047	-13.7927	-1.83171	-2.54647	0.102766	4.00327
chr3	80099470	80100087	618	87.8064	0.671161	0.213363	3.14563	0.00165728	0.0432227	Distal Intergenic	3	78597239	79767998	1170760	2	6091	ENST00000464233.6	-331472	ROBO1	1	5.91718	23.2113	-18.7978	-24.0299	-2.10125	1.12952	6.60966	8.06134
chr3	102514253	102514658	406	24.9156	1.6371	0.494406	3.31125	0.000928786	0.0304489	Distal Intergenic	3	102435033	102477657	42625	1	131368	ENST00000466937.1	79220	ZPLD1	1	5.26236	8.2445	-6.1646	-9.30341	-2.55944	0.0599054	2.06442	2.39626
chr5	32681718	32682160	443	24.1977	1.66212	0.396188	4.19528	2.72535204959004e-05	0.00287418	Distal Intergenic	5	32689070	32783028	93959	1	4883	ENST00000509104.5	-6910	NPR3	1	11.4457	17.5306	-12.8839	-17.4526	-0.481975	-1.54378	1.29887	2.08708
chr13	21240442	21241018	577	30.0134	1.67265	0.409369	4.08592	4.3901804930109e-05	0.00407313	Distal Intergenic	13	21225085	21235204	10120	1	103689843	ENST00000443719.2	15357	LINC01046	1	8.97972	11.8564	-12.2682	-11.8499	-4.89383	3.95785	3.62373	0.594233
chr7	28455692	28456637	946	57.8823	1.09651	0.268599	4.08234	4.45850054651037e-05	0.00411169	Intron (ENST00000396299.6/9586, intron 1 of 9)	7	28435615	28820000	384386	1	9586	ENST00000396300.6	20077	CREB5	1	21.0153	18.7585	-18.4368	-26.319	-15.9037	10.6038	7.98377	2.29813
chr6	94478108	94479192	1085	80.7087	0.805819	0.215646	3.73677	0.000186399	0.0107357	Distal Intergenic	6	93720163	93745615	25453	1	643432	ENST00000670976.1	757945	TSG1	1	17.1688	17.2907	-29.6803	-18.8701	-11.3153	10.5857	3.09491	11.7256
chr8	124319155	124319710	556	28.7037	1.26628	0.378389	3.34652	0.00081834	0.0280641	Intron (ENST00000297632.7/157378, intron 6 of 6)	8	124306189	124372692	66504	2	157378	ENST00000297632.7	52982	TMEM65	1	6.16819	13.8069	-16.0037	-11.0518	-5.19372	7.71299	1.92793	2.63312
chr13	78820448	78820950	503	66.836	0.779836	0.235109	3.31692	0.000910172	0.0300402	Intron (ENST00000667185.1/100874126, intron 2 of 4)	13	78786476	78840049	53574	2	100874126	ENST00000667073.1	19099	LINC00331	1	24.8091	18.0973	-15.344	-19.9483	-16.7387	3.63151	-6.90119	12.3944
chr8	38484205	38484844	640	58.1959	0.807442	0.238349	3.38765	0.00070494	0.0255743	Distal Intergenic	8	38411139	38468834	57696	2	2260	ENST00000619564.3	-15371	FGFR1	1	23.6723	21.9487	-19.1033	-12.7221	-6.68478	0.45851	-11.6274	4.05804
chr11	96074458	96075471	1014	69.8904	0.98164	0.247772	3.96187	7.43665053215092e-05	0.00573872	Intron (ENST00000524717.6/84441, intron 2 of 4)	11	95978755	96093520	114766	2	84441	ENST00000618849.1	18049	MAML2	1	23.7171	32.8651	-23.6836	-15.6981	-12.2717	5.0639	-11.8223	1.82973
chr13	76691351	76691820	470	64.4445	0.80849	0.254207	3.18044	0.00147052	0.0401943	Exon (ENST00000664628.1/ENST00000664628.1, exon 2 of 2)	13	76880175	76886405	6231	2	115207	ENST00000377474.4	194585	KCTD12	1	19.2909	24.5065	-18.6856	-8.22401	-7.19168	-0.211579	-9.70096	0.216428
chr15	94726928	94727761	834	48.1296	1.04002	0.290791	3.57654	0.000348172	0.0162284	Distal Intergenic	15	94855474	94856912	1439	1	440311	ENST00000565166.3	-127713	LOC440311	1	16.2692	18.3467	-22.6804	-8.59158	-5.58467	-0.250963	-2.34347	4.83516
chr22	40121224	40121911	688	75.1852	0.843478	0.227165	3.71307	0.000204764	0.0113672	Intron (ENST00000441751.5/23112, intron 2 of 3)	22	40177925	40246362	68438	1	23112	ENST00000489500.1	-56014	TNRC6B	1	20.9476	23.6591	-21.1893	-15.68	-12.0368	-6.49234	1.84809	8.9435
chr9	85282847	85283623	777	154.594	0.623077	0.201218	3.09652	0.00195806	0.0477221	Distal Intergenic	9	85553873	85579025	25153	2	23287	ENST00000489265.1	295402	AGTPBP1	1	11.9937	26.2353	-3.09869	-17.1539	15.0202	-9.84926	-13.5653	-9.58202
chr6	19351985	19352862	878	46.4384	0.933673	0.280569	3.32778	0.000875404	0.0292157	Intron (ENST00000653002.1/100506885, intron 8 of 8)	6	19740177	19749693	9517	2	100506885	ENST00000424083.1	396831	LNC-LBCS	1	20.1119	21.3951	-10.1143	-12.9397	10.7561	-6.07762	-21.0062	-2.12523
chr2	105495800	105496897	1098	39.2967	0.98982	0.307431	3.21965	0.00128348	0.0371919	Distal Intergenic	2	105385897	105438513	52617	2	2274	ENST00000607522.1	-57287	FHL2	1	22.1858	15.7904	-16.1251	-4.65188	15.123	-6.34421	-14.462	-11.516
chrX	12579251	12579575	325	43.7698	1.22037	0.315248	3.87114	0.000108327	0.00738673	Intron (ENST00000656302.1/9758, intron 4 of 18)	23	12498673	12724514	225842	1	9758	ENST00000616992.1	80578	FRMPD4	1	18.0585	16.6009	-14.5729	-5.19202	7.62677	-3.23284	-9.7271	-9.56128
chr6	160874698	160875137	440	24.1781	1.14212	0.366495	3.11633	0.00183119	0.0457925	Intron (ENST00000437861.1/ENST00000437861.1, intron 1 of 1)	6	160991727	161117385	125659	1	4216	ENST00000366919.6	-116590	MAP3K4	1	16.9088	13.4498	-8.98324	-9.01843	6.8542	-5.71997	-8.32238	-5.16877
chr2	62450771	62451642	872	34.7289	0.965222	0.311282	3.10079	0.00193002	0.0473393	Distal Intergenic	2	62500218	62506195	5978	2	200728	ENST00000335390.6	54553	TMEM17	1	19.9884	15.906	-13.6539	-5.63325	3.69343	-5.68298	-9.71553	-4.90211
chr10	16367666	16368708	1043	65.5559	0.950302	0.238869	3.97834	6.93974665671389e-05	0.00553799	Distal Intergenic	10	16436943	16511256	74314	1	9317	ENST00000535784.6	-68235	PTER	1	32.5572	32.7143	-16.3191	-8.3685	5.72757	-11.0587	-24.3695	-10.8833
chr5	6342570	6343260	691	31.6824	0.960544	0.298313	3.21992	0.00128225	0.0371846	Distal Intergenic	5	6310441	6337292	26852	2	401172	ENST00000507444.1	-5278	LINC02145	1	27.575	22.7134	-11.9886	-7.90886	6.20129	-7.25083	-17.0567	-12.2848
chr17	34166153	34166745	593	84.9673	0.735446	0.225728	3.2581	0.0011216	0.0342532	Intron (ENST00000583395.1/101927239, intron 1 of 1)	17	34157181	34174964	17784	2	101927239	ENST00000583395.1	8219	LINC01989	1	12.0513	14.7828	-13.2834	-20.817	10.2732	2.52252	-5.60706	0.0775764
chr7	2937642	2938455	814	77.2949	0.787703	0.206659	3.81161	0.000138062	0.00876035	Exon (ENST00000396946.9/84433, exon 8 of 25)	7	2919480	2930060	10581	2	84433	ENST00000355508.3	-7582	CARD11	1	23.442	21.2661	-20.1214	-29.4339	11.6521	1.86665	-9.70936	1.03773
chr2	99682701	99683241	541	132.805	0.614992	0.18312	3.35841	0.000783935	0.0272892	Intron (ENST00000409236.6/3899, intron 9 of 22)	2	99550832	99593770	42939	2	3899	ENST00000445815.2	-88931	AFF3	1	19.9653	21.8777	-16.4374	-27.6683	13.8372	8.27001	-22.7653	2.92078
chr5	120917150	120917747	598	87.8883	0.717631	0.20579	3.48721	0.000488092	0.0201708	Distal Intergenic	5	120617137	120686925	69789	1	51334	ENST00000446965.2	300013	PRR16	1	24.7382	19.1982	-17.2627	-20.6465	9.9866	2.09956	-18.2272	0.113948
chr6	155899626	155900421	796	38.6591	0.960467	0.293179	3.27604	0.00105273	0.0329741	Distal Intergenic	6	155946797	155946879	83	1	100302259	ENST00000408529.1	-46376	MIR1202	1	17.7811	10.7471	-13.6355	-15.7982	4.63645	5.15286	-12.2433	3.35934
chr11	121167833	121168470	638	58.438	0.915999	0.255326	3.58756	0.000333786	0.0157559	Exon (ENST00000392793.6/7007, exon 19 of 24)	11	121146076	121191339	45264	1	7007	ENST00000646278.1	21757	TECTA	1	20.2585	17.1019	-24.4763	-26.709	14.8246	-2.56067	-19.5114	21.0723
chr11	40265464	40266045	582	34.9642	1.34336	0.344006	3.90506	9.42036279248868e-05	0.00676668	Intron (ENST00000278198.2/57689, intron 1 of 1)	11	40116170	40241883	125714	2	57689	ENST00000533474.1	-23581	LRRC4C	1	8.98282	10.2355	-19.5751	-13.7514	7.56448	2.19561	-2.68097	7.02909
chr5	146804902	146805729	828	157.983	0.531044	0.154967	3.42683	0.000610668	0.0233186	Intron (ENST00000394409.7/5521, intron 1 of 8)	5	146589947	146878581	288635	2	5521	ENST00000512639.5	72852	PPP2R2B	1	26.6995	18.5254	-34.8452	-24.0708	17.3831	-0.0849158	-7.98601	4.37899
chr22	39538935	39539263	329	52.1436	0.856035	0.264244	3.23957	0.00119711	0.0355404	Distal Intergenic	22	39529156	39532761	3606	2	91582	ENST00000420879.5	-6174	RPS19BP1	1	9.361	18.5992	-20.2701	-17.7598	12.2417	3.63376	-12.9242	7.11846
chr3	16239597	16240455	859	45.7813	0.977978	0.301661	3.24198	0.00118703	0.0354194	Distal Intergenic	3	16222669	16226762	4094	1	117248	ENST00000650034.1	16928	GALNT15	1	10.5227	14.5864	-20.5217	-9.11816	8.04583	-0.310114	-8.88512	5.68007
chr2	100450865	100451980	1116	67.8389	0.78021	0.246378	3.16672	0.00154167	0.0413405	Distal Intergenic	2	100470482	100483280	12799	1	129521	ENST00000376865.1	-18502	NMS	1	13.4262	16.7107	-18.5175	-10.8458	22.2002	7.06033	-14.6849	-15.3491
chr17	45894046	45894967	922	295.114	4.96784	0.256993	19.3306	2.96728611913082e-83	3.19072276390138e-78	Promoter (<=1kb)	17	45894551	46024225	129675	1	4137	ENST00000535772.6	0	MAPT	1	242.428	188.293	-266.96	-258.625	261.29	244.776	-210.207	-200.995
chr17	45895212	45896301	1090	143.718	5.78366	0.419677	13.7812	3.30572580961293e-43	1.77732348153839e-38	Promoter (<=1kb)	17	45799390	45895630	96241	2	100128977	ENST00000634876.1	0	MAPT-AS1	1	177.395	153.856	-135.809	-133.019	78.824	79.896	-113.02	-108.124
chr10	109976724	109977037	314	28.4926	1.45188	0.379903	3.82172	0.000132526	0.00850194	Intron (ENST00000627565.2/100505933, intron 3 of 5)	10	109946119	109957911	11793	2	100505933	ENST00000631276.2	-18813	ADD3-AS1	1	16.7207	6.70455	-14.1498	-11.0113	3.77734	2.48417	0.268599	-4.79426
chr4	129110922	129111509	588	23.5809	1.13599	0.368538	3.08242	0.00205328	0.0491269	Intron (ENST00000281146.9/132321, intron 5 of 5)	4	129096170	129106599	10430	1	132321	ENST00000508622.1	14752	C4orf33	1	11.7054	7.40153	-12.2274	-11.4953	5.0324	4.24946	-0.756054	-3.91007
chr12	115543774	115544633	860	36.2724	1.37064	0.321239	4.26674	1.98345763592199e-05	0.00227621	Distal Intergenic	12	115959616	115963549	3934	2	23389	ENST00000649937.1	418916	MED13L	1	23.5637	11.4559	-22.522	-13.9084	11.3191	1.87451	-6.7005	-5.08239
chr2	111519713	111520187	475	33.5228	1.11615	0.327962	3.40329	0.000665797	0.0245687	Intron (ENST00000630717.1/ENST00000630717.1, intron 1 of 1)	2	111429318	111523376	94059	2	541471	ENST00000643766.1	3189	MIR4435-2HG	1	16.2041	7.96318	-19.7073	-12.7328	8.3569	6.0701	-5.35932	-0.794933
chr1	173552556	173553251	696	45.2747	0.933911	0.295922	3.15593	0.00159986	0.042196	Promoter (2-3kb)	1	173521215	173556205	34991	2	284525	ENST00000648789.1	2954	SLC9C2	1	15.5529	10.8319	-13.706	-14.1947	12.7717	-6.86519	-3.37782	-1.01281
chr12	111181054	111181919	866	138.937	0.616031	0.161887	3.80532	0.000141624	0.00893489	Intron (ENST00000261726.11/23316, intron 1 of 21)	12	111214301	111270654	56354	1	23316	ENST00000551604.2	-32382	CUX2	1	33.7355	21.4533	-35.8692	-29.5238	27.8308	-3.32681	-8.37349	-5.92628
chr20	51688552	51689165	614	54.2713	0.890224	0.24606	3.61791	0.000296994	0.0145759	Exon (ENST00000338821.6/10079, exon 9 of 28)	20	51725819	51732587	6769	2	10079	ENST00000477492.1	43422	ATP9A	1	27.6372	25.5316	-14.9589	-28.0377	16.9787	-2.81527	-11.3376	-12.998
chr7	51606831	51607285	455	36.8505	1.09814	0.333061	3.29713	0.000976793	0.0314286	Intron (ENST00000648455.1/ENST00000648455.1, intron 2 of 6)	7	51064399	51316818	252420	2	23242	ENST00000395540.6	-290013	COBL	1	12.5837	14.5605	-13.9469	-9.62287	9.511	-0.954058	-4.98661	-7.1447
chr1	43577880	43578504	625	28.7852	1.11182	0.338502	3.28452	0.00102158	0.0323852	Intron (ENST00000617451.4/5792, intron 6 of 7)	1	43582480	43591118	8639	1	5792	ENST00000467464.1	-3976	PTPRF	1	18.303	6.3862	-14.8991	-15.6318	0.0193332	2.66552	6.47526	-3.31842
chr22	35760516	35761266	751	87.8739	0.858347	0.215693	3.97949	6.90625682069855e-05	0.00552141	Exon (ENST00000405409.6/23543, exon 8 of 12)	22	35744087	35748632	4546	2	23543	ENST00000463509.1	-11884	RBFOX2	1	24.5148	10.6225	-22.5081	-32.204	3.23133	3.82208	11.635	0.886475
chr2	8103042	8103479	438	71.5148	1.05493	0.308388	3.42077	0.000624435	0.0236345	Intron (ENST00000663636.1/339788, intron 1 of 5)	2	8039934	8118324	78391	2	339789	ENST00000454043.1	14845	LINC00299	1	8.72892	8.37742	-11.1738	-11.2787	0.894407	1.54716	3.61027	-0.705691
chrX	2311362	2312079	718	40.4908	1.03966	0.299241	3.47431	0.000512172	0.0207591	Intron (ENST00000334651.11/207063, intron 3 of 6)	23	2261394	2266937	5544	2	207063	ENST00000464935.6	-44425	DHRSX	1	12.852	12.8427	-16.5618	-15.4463	-3.06575	-0.535244	6.45127	3.46308
chr2	179023815	179024596	782	90.4529	0.833541	0.20216	4.12317	3.73696130616899e-05	0.00363981	Intron (ENST00000443758.6/285025, intron 2 of 23)	2	178873021	179050059	177039	2	285025	ENST00000409284.1	25463	CCDC141	1	34.7629	8.99366	-36.9673	-23.9602	0.998833	3.12029	2.56335	10.4885
chr7	6385407	6386553	1147	90.7141	0.668642	0.209564	3.19063	0.00141961	0.0395673	Intron (ENST00000348035.9/5879, intron 1 of 5)	7	6391458	6402502	11045	1	5879	ENST00000497741.5	-4905	RAC1	1	19.8295	9.83912	-20.7204	-16.6758	1.33184	1.87509	0.80825	3.71242
chr12	125220176	125220886	711	150.917	0.506077	0.154101	3.28407	0.00102319	0.0324171	Intron (ENST00000418253.2/114795, intron 1 of 1)	12	125186836	125349978	163143	1	114795	ENST00000418253.2	33340	TMEM132B	1	38.4344	6.647	-33.7626	-35.0202	-1.20094	19.6712	-4.0025	9.23371
chr9	70594355	70595185	831	73.3806	0.881811	0.249673	3.53186	0.000412652	0.0180656	Intron (ENST00000677713.1/80036, intron 21 of 25)	9	70384597	70414624	30028	2	687	ENST00000377126.3	-179731	KLF9	1	16.853	8.26524	-15.0472	-17.0705	-2.30059	7.20384	-2.47895	4.57516
chr14	58549063	58549542	480	22.4675	1.23038	0.395638	3.10985	0.0018718	0.0464946	3' UTR	14	58539867	58548054	8188	1	9786	ENST00000556235.1	9196	KIAA0586	1	12.6627	9.51539	-10.1912	-11.2377	-1.89225	0.311883	-4.10751	4.93867
chr20	31704381	31705141	761	106.967	0.59796	0.185135	3.22985	0.00123854	0.0363662	Intron (ENST00000412972.1/ENST00000412972.1, intron 1 of 1)	20	31664645	31719417	54773	2	598	ENST00000677494.1	14276	BCL2L1	1	23.7894	18.6619	-16.7113	-18.7353	-0.0912853	-1.28327	-5.53276	-0.0973614
chr4	150766521	150767019	499	26.9212	1.22721	0.359753	3.41126	0.000646635	0.0241601	Intron (ENST00000651943.2/987, intron 34 of 56)	4	150840540	150848887	8348	2	987	ENST00000502839.1	81868	LRBA	1	16.0561	10.802	-12.3904	-13.2974	1.26977	0.602521	-3.43003	0.387459
chr9	15842115	15842358	244	54.2602	1.03944	0.299644	3.46893	0.000522541	0.0210414	Intron (ENST00000380701.8/203238, intron 21 of 25)	9	15845639	15971897	126259	1	203238	ENST00000470191.5	-3281	CCDC171	1	18.262	5.74182	-11.7469	-13.3515	3.17145	0.952826	-3.85928	0.829632
chr1	95984807	95985536	730	59.8057	0.750914	0.229315	3.27459	0.00105814	0.0330474	Intron (ENST00000442558.5/102723661, intron 1 of 1)	1	95991977	96022884	30908	1	102723661	ENST00000671269.1	-6441	LINC02790	1	29.0858	10.0343	-18.0919	-19.2088	-3.15694	0.883603	1.76269	-1.30871
chr14	75709142	75709659	518	35.9597	1.20262	0.327041	3.67727	0.000235746	0.0125122	3' UTR	14	75717812	75735227	17416	1	23093	ENST00000554935.5	-8153	TTLL5	1	23.965	4.2994	-15.778	-13.1628	2.48834	-4.5951	0.644787	2.13838
chr8	62900199	62900757	559	32.3048	1.18716	0.368615	3.2206	0.00127923	0.0371586	Intron (ENST00000674732.1/286183, intron 5 of 6)	8	63015429	63017970	2542	2	8836	ENST00000522852.1	117213	GGH	1	12.4432	7.53584	-8.29655	-11.9237	3.51999	-7.38712	1.09989	3.00854
chr9	129386803	129387207	405	35.6511	1.14562	0.33569	3.41273	0.000643161	0.0240938	Distal Intergenic	9	129341625	129359515	17891	1	100506119	ENST00000423122.2	45178	LINC01503	1	13.6086	13.911	-7.74515	-19.6377	2.98828	-7.98701	3.2196	1.64239
chr11	36464473	36465375	903	56.6316	0.835991	0.254325	3.2871	0.00101225	0.0321938	3' UTR	11	36455289	36463676	8388	1	79899	ENST00000530627.1	9184	PRR5L	1	14.1926	13.6806	-16.0771	-17.0542	-2.07222	-7.74063	4.75542	10.3155
chr10	61278531	61279111	581	72.5856	0.895163	0.255316	3.5061	0.000454728	0.0191979	Distal Intergenic	10	61409447	61414500	5054	2	219623	ENST00000507507.1	135389	TMEM26	1	17.5747	11.1594	-19.9615	-20.8689	3.25581	-8.43424	8.53391	8.74084
chr11	13773238	13773680	443	36.1871	1.17799	0.365779	3.22048	0.00127974	0.0371619	Distal Intergenic	11	13784017	13848002	63986	1	105376562	ENST00000664710.1	-10337	LINC02548	1	9.98551	5.23405	-10.0721	-11.1883	2.07811	-3.73283	4.9476	2.74802
chr10	11147896	11149214	1319	106.172	0.570165	0.18011	3.16565	0.00154734	0.041441	Intron (ENST00000637215.1/10659, intron 2 of 14)	10	11165030	11334358	169329	1	10659	ENST00000399850.7	-15816	CELF2	1	29.8428	20.9446	-32.0552	-24.9425	16.7375	-30.0825	5.21357	14.3418
chr13	90145795	90146174	380	23.1104	1.34086	0.384154	3.49044	0.000482228	0.0199592	Distal Intergenic	13	90060247	90119719	59473	2	100874187	ENST00000569476.2	-26076	LINC00559	1	20.754	10.0289	-11.7225	-13.5363	7.1292	-8.59522	-2.96262	-1.09548
chr6	79158591	79159368	778	82.5013	0.881288	0.234211	3.7628	0.000168024	0.0100284	Distal Intergenic	6	79233718	79236797	3080	1	100288198	ENST00000604516.1	-74350	HMGN3-AS1	1	25.332	21.934	-21.4736	-15.9991	17.9094	-21.507	-1.74892	-4.44678
chr9	42824234	42825093	860	64.1745	1.01347	0.266719	3.79977	0.000144833	0.00907498	Distal Intergenic	9	42756850	42802065	45216	1	105500239	ENST00000652898.1	67384	XLOC_007697	1	11.7802	18.6046	-14.2856	-15.6462	0.217027	-7.44482	5.37947	1.39535
chr1	98299437	98300294	858	37.5689	1.25975	0.314483	4.00579	6.18103177139637e-05	0.00514034	Distal Intergenic	1	98210747	98272658	61912	1	729987	ENST00000418344.1	88690	LINC01776	1	15.7847	27.0946	-12.9225	-25.408	5.26737	-13.0496	-3.46652	6.6999
chr5	51664474	51665416	943	74.4505	1.01962	0.236644	4.30867	1.64235797759893e-05	0.0019843	Exon (ENST00000666280.1/ENST00000666280.1, exon 1 of 4)	5	51386204	51393567	7364	1	3670	ENST00000505475.3	278270	ISL1	1	19.045	28.9019	-15.0319	-27.7617	3.33313	-6.87372	-5.08026	3.46765
chr16	70360993	70361696	704	40.866	1.31991	0.297847	4.43149	9.35845841265113e-06	0.00132967	Promoter (1-2kb)	16	70363301	70373376	10076	1	55308	ENST00000566574.5	-1605	DDX19A	1	16.8025	24.9545	-20.473	-18.5205	9.10104	-9.44725	-1.81014	-0.607085
chr2	45793764	45794838	1075	294.213	0.723123	0.122847	5.88638	3.94746491863525e-09	2.84879800470368e-06	Intron (ENST00000421201.1/5581, intron 2 of 2)	2	45697972	45852026	154055	1	5581	ENST00000497602.1	95792	PRKCE	1	54.4544	73.9738	-66.5755	-49.5248	25.3805	-16.0729	-5.00717	-16.6283
chr4	54165260	54166167	908	145.888	0.670677	0.165871	4.04337	5.26894805465801e-05	0.00459505	Intron (ENST00000507166.5/5156, intron 12 of 23)	4	54229280	54265353	36074	1	5156	ENST00000508170.5	-63113	PDGFRA	1	33.3712	32.4831	-21.5266	-25.3295	3.31033	-14.5109	-9.68721	1.88959
chr5	4739861	4740465	605	86.6781	0.911931	0.231146	3.94526	7.97150637315245e-05	0.0060065	Intron (ENST00000507435.1/ENST00000507435.1, intron 3 of 5)	5	4773481	4774865	1385	1	101929153	ENST00000503757.1	-33016	LINC02114	1	22.9191	25.7009	-14.9025	-15.6356	0.863955	-11.452	-6.15353	-1.34031
chr12	42602603	42603627	1025	35.0261	1.2435	0.317452	3.91713	8.96082678117691e-05	0.0065474	Distal Intergenic	12	42458360	42590355	131996	2	144165	ENST00000445766.7	-12248	PRICKLE1	1	18.3938	19.5059	-15.4468	-14.4359	6.00344	-5.66594	-5.48428	-2.87024
chr6	134830831	134831402	572	61.8514	0.959146	0.24533	3.90962	9.24416382411004e-05	0.00670096	Distal Intergenic	6	134918530	134929161	10632	2	64577	ENST00000460753.1	97759	ALDH8A1	1	32.0473	31.5458	-21.715	-21.123	8.20938	-14.551	-9.32284	-5.0907
chr2	186099689	186100338	650	32.4027	1.04086	0.33583	3.09937	0.00193936	0.0474599	Promoter (<=1kb)	2	186033619	186099837	66219	2	101927217	ENST00000427108.6	0	LINC01473	1	11.166	18.4579	-15.3646	-6.68129	-13.6796	-17.9392	22.6439	1.3969
chr12	48903831	48904523	693	99.9155	0.611102	0.191689	3.18799	0.00143265	0.0397557	Promoter (<=1kb)	12	48904110	48931840	27731	1	85478	ENST00000266984.9	0	CCDC65	1	24.8035	16.3974	-16.931	-19.0595	-2.15452	-13.5864	12.3201	-1.78973
chr1	164836604	164837039	436	28.8616	1.42738	0.358517	3.98135	6.85244627938041e-05	0.00549473	Intron (ENST00000420696.7/5087, intron 8 of 8)	1	164812728	164850357	37630	1	5087	ENST00000465089.2	23876	PBX1	1	18.5665	15.5903	-12.3909	-12.5307	-4.92894	-6.61667	7.37988	-5.06953
chr9	65927063	65927438	376	56.6245	0.830416	0.254302	3.26547	0.00109282	0.0337094	Distal Intergenic	9	65878766	65894790	16025	1	441432	ENST00000624547.1	48297	AQP7P3	1	16.8282	16.9548	-8.618	-18.1393	-4.24128	-5.43944	6.99214	-4.33704
chr12	89319059	89319540	482	23.7231	1.40156	0.397692	3.52423	0.000424709	0.0183793	Exon (ENST00000553035.1/ENST00000553035.1, exon 1 of 1)	12	89010701	89309566	298866	2	728084	ENST00000549278.2	-9493	LINC02458	1	18.6756	9.0215	-12.4368	-10.1004	-10.336	0.577292	2.38251	2.21629
chr9	16742395	16743020	626	28.5497	1.10155	0.354262	3.10944	0.00187445	0.0465224	Intron (ENST00000380672.9/54796, intron 1 of 6)	9	16552600	16728214	175615	2	54796	ENST00000603313.5	-14181	BNC2	1	15.0165	6.00097	-12.1093	-9.63355	-4.64737	-4.38917	5.58659	4.1754
chr13	108143208	108143605	398	24.3312	1.19199	0.386209	3.08639	0.002026	0.0487482	Distal Intergenic	13	108207446	108215523	8078	2	3981	ENST00000614526.1	71918	LIG4	1	12.0223	10.7908	-9.75279	-9.09043	-10.4146	0.614334	8.57969	-2.74928
chr21	26097186	26097706	521	29.3623	1.17477	0.35756	3.28551	0.00101798	0.0323187	Intron (ENST00000354192.7/351, intron 1 of 14)	21	25945524	26090061	144538	2	351	ENST00000448850.5	-7125	APP	1	14.6627	7.88994	-10.4358	-17.3064	-8.8328	0.182062	13.8504	-0.0100324
chr12	112557816	112558742	927	112.632	0.597649	0.167342	3.57141	0.00035506	0.0164426	Distal Intergenic	12	112570380	112847731	277352	1	22895	ENST00000549736.5	-11638	RPH3A	2	61.0936	68.2766	-0.184709	3.12642	-18.1275	-33.0091	-32.3293	-48.8459
chr11	134542894	134543646	753	67.1967	0.664579	0.20766	3.20033	0.00137271	0.0387725	Distal Intergenic	11	134479299	134505661	26363	1	283177	ENST00000532886.2	63595	B3GAT1-DT	2	50.1353	57.8257	-1.43907	2.29105	-20.2355	-27.7548	-24.6015	-36.2212
chr7	12716491	12717134	644	56.3445	0.889161	0.228949	3.88367	0.000102893	0.00715194	Distal Intergenic	7	12687635	12688914	1280	1	10124	ENST00000404894.1	28856	ARL4A	2	59.3454	69.8164	4.44195	2.24373	-28.0966	-34.3228	-28.9539	-44.4742
chr13	111629714	111630658	945	74.4443	0.642875	0.199914	3.21575	0.00130104	0.0374797	Intron (ENST00000375713.1/ENST00000375713.1, intron 2 of 3)	13	111596009	111642079	46071	1	105370369	ENST00000401043.3	33705	LINC02337	2	44.9828	45.7035	-2.18935	0.320311	-18.059	-21.1081	-19.0567	-30.5934
chr6	83046936	83047649	714	45.5725	0.941994	0.257804	3.65391	0.000258275	0.0133264	Intron (ENST00000369747.8/90025, intron 3 of 9)	6	83017182	83057969	40788	2	90025	ENST00000369746.2	10320	UBE3D	2	49.7641	52.3702	-2.19381	5.12897	-23.02	-24.1975	-23.3652	-34.4867
chr5	168943473	168944378	906	124.62	0.65928	0.171259	3.84961	0.000118306	0.00784793	Intron (ENST00000519560.6/6586, intron 4 of 35)	5	168661733	168883338	221606	2	6586	ENST00000404867.7	-60135	SLIT3	2	44.5362	61.4238	-3.97549	-3.41904	-12.8865	-25.1756	-21.1842	-39.3191
chr16	73319635	73320173	539	63.5786	0.898762	0.238835	3.76311	0.000167811	0.0100284	Intron (ENST00000641206.2/463, intron 3 of 17)	16	73386771	73421395	34625	1	100506172	ENST00000671224.1	-66598	LINC01568	2	43.198	49.8419	-3.34121	-2.71437	-15.6223	-24.2571	-17.7219	-29.3829
chr4	105627516	105627973	458	68.3782	0.985906	0.231377	4.26104	2.03479557816611e-05	0.0023252	Intron (ENST00000265154.6/54848, intron 3 of 3)	4	105632710	105667533	34824	1	54848	ENST00000508036.2	-4737	ARHGEF38	2	46.3497	63.0709	-3.62433	-2.92777	-18.6681	-28.1602	-20.7165	-35.3238
chr12	2213134	2214051	918	176.757	0.487023	0.141798	3.43462	0.000593391	0.0228455	Intron (ENST00000327702.12/775, intron 3 of 47)	12	2219485	2223447	3963	2	100874234	ENST00000669813.1	9396	CACNA1C-AS4	2	64.7139	72.6118	2.83289	-7.07423	-25.5474	-38.824	-19.2301	-49.4828
chr1	171339	171941	603	48.3312	0.837672	0.252773	3.31393	0.000919936	0.0302788	Intron (ENST00000466557.6/ENST00000466557.6, intron 2 of 7)	1	182696	184174	1479	1	102725121	ENST00000624431.2	-10755	DDX11L17	2	34.8857	41.3586	-4.3869	-5.57349	-11.7281	-15.8451	-12.9439	-25.7669
chr1	163585654	163586525	872	54.8863	0.737698	0.239984	3.07394	0.00211251	0.0499577	Distal Intergenic	1	163340255	163343815	3561	1	83540	ENST00000531529.1	245399	NUF2	2	34.4053	36.4431	-3.83197	-2.33328	-12.8472	-15.9912	-10.9506	-24.8941
chr1	197384334	197385179	846	53.6403	0.904097	0.247771	3.64892	0.000263345	0.0134807	Intron (ENST00000535699.5/23418, intron 5 of 12)	1	197360349	197421441	61093	1	23418	ENST00000476483.1	23985	CRB1	2	31.5321	48.8262	-5.73779	-3.64613	-16.7662	-20.9307	-7.19795	-26.0795
chr3	176692321	176693039	719	99.4607	0.69928	0.192333	3.63578	0.000277141	0.0139214	Intron (ENST00000657476.1/100505547, intron 1 of 6)	3	176604143	176676837	72695	2	100505547	ENST00000434969.2	-15484	LINC01208	2	34.0609	56.0772	-7.60564	-6.76997	-12.0856	-23.3336	-11.6229	-28.7204
chr1	60295081	60296365	1285	137.207	0.657826	0.174814	3.76301	0.000167882	0.0100284	Distal Intergenic	1	59990394	60073770	83377	2	127795	ENST00000371201.3	-221311	C1orf87	2	37.7722	44.5322	-10.7206	-6.36263	-11.6829	-18.5288	-8.31282	-26.6967
chr5	4180532	4181340	809	62.5823	0.728107	0.226535	3.2141	0.00130855	0.0376111	Distal Intergenic	5	3595832	3601403	5572	1	79192	ENST00000302006.4	584700	IRX1	2	31.6376	40.3532	-5.60778	-3.93478	-10.0988	-22.925	-6.53707	-22.8874
chr12	29990202	29991088	887	46.5803	1.31739	0.303575	4.33959	1.42750461403918e-05	0.00179322	Distal Intergenic	12	29500840	29784759	283920	2	83857	ENST00000256062.9	-205443	TMTC1	2	37.4839	55.5221	-8.5772	0.489625	-23.7196	-22.3046	-12.9735	-25.9208
chr4	150181263	150182029	767	121.374	0.535745	0.171833	3.11782	0.00182195	0.0456144	Intron (ENST00000296550.12/166614, intron 2 of 15)	4	150175443	150198103	22661	1	166614	ENST00000507694.1	5820	DCLK2	2	35.1715	45.8136	-6.07366	-1.22765	-20.9312	-18.7891	-9.15919	-24.8043
chr3	171155785	171156609	825	58.8502	0.95115	0.230577	4.12509	3.7058244208807e-05	0.00361604	Intron (ENST00000436636.7/23043, intron 12 of 32)	3	171106664	171106759	96	2	693154	ENST00000385228.1	-49026	MIR569	2	46.0419	71.925	0.32077	-8.05015	-28.3665	-28.9863	-17.9145	-34.9702
chr2	28694987	28695756	770	45.9948	0.92813	0.256276	3.6216	0.000292783	0.0144351	Distal Intergenic	2	28708239	28736117	27879	2	100505774	ENST00000659356.1	40361	LOC100505774	2	28.2773	42.4838	-4.03863	-7.31754	-14.985	-15.8836	-11.4877	-17.0487
chr7	86769432	86770099	668	54.3975	1.29027	0.24215	5.32841	9.90774552547502e-08	3.9901868028252e-05	Intron (ENST00000361669.6/2913, intron 2 of 5)	7	86710099	86765389	55291	1	2913	ENST00000441140.1	59333	GRM3	2	50.938	73.6129	-5.93037	-10.7787	-23.239	-30.717	-23.789	-30.0969
chr2	24783793	24784561	769	31.6647	1.09207	0.344739	3.16782	0.00153584	0.0412461	Distal Intergenic	2	24790263	24791606	1344	2	391356	ENST00000467797.1	7045	PTRHD1	2	22.9904	31.8513	-7.65717	-0.543219	0.729366	-19.2815	-9.10641	-18.9829
chr3	66988664	66989751	1088	86.031	0.733985	0.212777	3.44956	0.000561503	0.0220843	Distal Intergenic	3	66998307	67003697	5391	1	84541	ENST00000484414.5	-8556	KBTBD8	2	32.9345	53.8845	-5.43318	1.61039	-6.74027	-31.9361	-24.2345	-20.0852
chr6	90413708	90414148	441	68.9203	0.678644	0.219518	3.09152	0.00199134	0.0481321	Distal Intergenic	6	90312742	90312833	92	1	100616109	ENST00000580818.1	100966	MIR4464	2	24.9762	36.5579	-5.00263	-5.14306	-3.46505	-18.6999	-13.5948	-15.6286
chr7	80279575	80280155	581	92.1221	0.984607	0.20802	4.73324	2.20966168766958e-06	0.000439196	Intron (ENST00000447198.2/ENST00000447198.2, intron 2 of 4)	7	80210112	80217812	7701	1	2770	ENST00000649208.1	69463	GNAI1	2	48.4923	74.1493	-6.41119	-10.3531	-6.29042	-33.5004	-35.6573	-30.4291
chr5	72065743	72066501	759	320.098	0.348628	0.111923	3.11489	0.00184012	0.0459197	Distal Intergenic	5	72107234	72183823	76590	1	4131	ENST00000512974.5	-40733	MAP1B	2	71.2378	99.9357	-28.5537	14.3016	-12.6489	-49.9935	-54.255	-40.0239
chr7	7553756	7554421	666	81.8577	0.686917	0.205028	3.35035	0.000807095	0.0278431	Promoter (<=1kb)	7	7552737	7554749	2013	2	101927391	ENST00000609307.1	328	MIOS-DT	2	41.1469	54.0516	-13.0745	9.03465	-8.26542	-27.923	-27.3604	-27.6099
chr1	50178530	50179891	1362	241.684	0.478728	0.123679	3.87073	0.000108511	0.00739429	Promoter (1-2kb)	1	50177130	50197585	20456	1	1996	ENST00000474675.1	1400	ELAVL4	2	81.5253	98.0731	-12.2315	5.93438	-14.7959	-61.0045	-60.6179	-36.883
chr17	80637253	80638334	1082	307.705	0.423315	0.119704	3.53636	0.000405688	0.0179006	Intron (ENST00000574767.5/57521, intron 2 of 11)	17	80708933	80754104	45172	1	57521	ENST00000572733.1	-70599	RPTOR	2	77.0134	95.5778	-9.66957	6.78712	-13.3115	-50.0426	-63.2188	-43.1358
chr21	35321240	35321841	602	45.0513	0.874037	0.28035	3.11766	0.00182293	0.0456284	Intron (ENST00000475045.6/101928269, intron 9 of 12)	21	35435661	35465329	29669	2	100506403	ENST00000494829.1	143488	LOC100506403	2	31.1441	43.8319	-5.35685	2.52404	-7.76366	-17.8817	-28.3322	-18.1656
chr5	167785137	167785800	664	121.696	0.547731	0.176137	3.10969	0.00187286	0.04651	Intron (ENST00000518659.5/57451, intron 2 of 28)	5	167755003	168263185	508183	1	57451	ENST00000520394.5	30134	TENM2	2	35.8681	55.6569	-4.89344	5.9161	-8.78249	-28.8553	-32.6417	-22.268
chr7	106964215	106964953	739	51.6835	0.976139	0.26756	3.64829	0.000263989	0.0135046	Distal Intergenic	7	107044705	107161811	117107	1	5577	ENST00000265717.5	-79752	PRKAR2B	2	29.8311	43.4845	-19.3116	3.07706	-7.6536	-16.5198	-21.2674	-11.6404
chr8	119917222	119918067	846	75.6034	0.800202	0.212805	3.76026	0.000169734	0.0100853	Intron (ENST00000523492.5/64798, intron 1 of 6)	8	119873722	120050918	177197	1	64798	ENST00000286234.6	43500	DEPTOR	2	42.5197	61.0665	-21.6341	6.40366	-11.5515	-32.2977	-24.4731	-20.0334
chr2	77461668	77462573	906	22.7005	1.17968	0.379867	3.1055	0.00189956	0.04687	Intron (ENST00000409911.5/80059, intron 2 of 2)	2	77517516	77522210	4695	2	80059	ENST00000409282.1	59637	LRRTM4	2	18.2958	30.6615	-9.46857	0.853911	-8.53847	-14.3969	-6.29673	-11.1106
chr4	142612975	142613805	831	24.1873	1.23338	0.382864	3.22145	0.00127544	0.0370871	Intron (ENST00000509497.1/ENST00000509497.1, intron 2 of 2)	4	142086179	142560669	474491	2	8821	ENST00000510812.5	-52306	INPP4B	2	12.8928	25.2431	-6.08604	-1.13414	-5.0739	-9.61234	-7.86571	-8.36378
chr7	8220626	8221229	604	40.1123	1.26104	0.306032	4.12063	3.77838118469979e-05	0.0036678	Promoter (1-2kb)	7	8218441	8218951	511	2	3382	ENST00000476942.1	-1675	ICA1	2	33.9147	49.8308	-9.79038	0.113433	-18.6526	-23.6537	-15.4246	-16.3377
chr12	75301744	75302528	785	73.5368	0.923547	0.217101	4.254	2.09986909617587e-05	0.00238185	Intron (ENST00000409004.5/84698, intron 4 of 11)	12	75275979	75318173	42195	2	84698	ENST00000409004.5	15645	CAPS2	2	45.3404	65.4257	-12.0551	5.13695	-23.2476	-30.0522	-25.3984	-25.1498
chr3	18753485	18754181	697	53.6603	0.759993	0.233278	3.25789	0.00112244	0.0342693	Intron (ENST00000595388.5/101927777, intron 4 of 4)	3	18527269	18591919	64651	1	101927777	ENST00000629405.2	226216	SATB1-AS1	2	30.0787	44.2653	-9.83254	0.314968	-13.9078	-18.3719	-15.2772	-17.2695
chr6	76014389	76015270	882	44.92	0.940526	0.261821	3.59225	0.000327836	0.0155544	Intron (ENST00000369950.8/3617, intron 7 of 16)	6	75921114	76072662	151549	2	3617	ENST00000369950.8	57392	IMPG1	2	32.217	55.671	-13.7082	2.15886	-16.197	-18.8784	-21.3577	-19.9056
chr8	68938936	68939495	560	43.4096	0.900259	0.287366	3.13279	0.0017315	0.044271	Intron (ENST00000662535.1/100505718, intron 3 of 5)	8	68912887	68959649	46763	2	100505718	ENST00000517925.2	20154	LINC01592	2	22.3574	35.221	-9.21415	5.04893	-10.4558	-15.2938	-15.8858	-11.7778
chr3	94349385	94349963	579	23.2443	1.3648	0.388979	3.50868	0.000450343	0.0190726	Distal Intergenic	3	94061169	94063389	2221	2	200895	ENST00000496983.1	-285996	DHFR2	2	17.4592	33.8123	-7.46549	1.81082	-13.2369	-13.0737	-8.40817	-10.8981
chr16	59193619	59194085	467	62.9028	0.756089	0.231288	3.26904	0.00107913	0.0334213	Intron (ENST00000657379.1/ENST00000657379.1, intron 3 of 3)	16	58716013	58734342	18330	2	2806	ENST00000564400.5	-459277	GOT2	2	23.2874	39.978	-10.7894	-1.72294	-13.1087	-14.3068	-9.13728	-14.2003
chr5	73321995	73323039	1045	34.7017	1.02732	0.300813	3.41513	0.000637505	0.0239605	Distal Intergenic	5	73337906	73338533	628	1	105379033	ENST00000511174.1	-14867	LINC02230	2	26.5896	44.7836	-11.2565	-0.236805	-19.4458	-14.4384	-10.3004	-15.6953
chr13	63896569	63897229	661	110.945	0.684608	0.189671	3.60945	0.000306849	0.0148754	Intron (ENST00000650541.1/144766, intron 5 of 6)	13	63828847	63844125	15279	2	102723968	ENST00000606050.1	-52444	LOC102723968	2	40.6028	53.402	-16.7437	3.09848	-20.3046	-16.6111	-20.7257	-22.7182
chr10	14755471	14755731	261	25.5867	1.27201	0.365062	3.48438	0.000493272	0.0202758	Intron (ENST00000181796.6/83641, intron 1 of 4)	10	14519902	14774705	254804	2	83641	ENST00000487335.5	18974	FAM107B	2	25.1111	35.4906	-12.2325	2.44926	-14.5683	-11.3231	-9.06065	-15.8663
chr3	136659055	136659772	718	130.851	0.515438	0.165575	3.11302	0.00185185	0.0460841	Intron (ENST00000236698.9/10274, intron 1 of 32)	3	136499766	136604473	104708	2	10274	ENST00000462818.1	-54582	STAG1	2	35.3365	54.1551	-13.3491	3.3191	-22.5062	-16.3772	-15.7033	-24.875
chr10	84755085	84755943	859	69.4684	1.33546	0.244221	5.46827	4.54460816850489e-08	2.13398129414555e-05	Distal Intergenic	10	84452217	84513870	61654	1	54462	ENST00000480006.1	302868	CCSER2	2	59.285	81.422	-20.6848	-3.10893	-27.7799	-28.9099	-20.2353	-39.9883
chr7	110373304	110373997	694	33.0797	1.32586	0.303151	4.37361	1.22207580383162e-05	0.00160452	Intron (ENST00000667232.1/ENST00000667232.1, intron 4 of 7)	7	109959218	109960184	967	2	442720	ENST00000433048.1	-413120	EIF3IP1	2	40.7076	50.0466	-17.2453	-0.401534	-19.8273	-19.5691	-13.7431	-19.9679
chr12	100960734	100961511	778	163.232	0.558285	0.178307	3.13103	0.00174193	0.0443966	Intron (ENST00000549155.6/121601, intron 7 of 10)	12	100987119	101042381	55263	1	121601	ENST00000549234.1	-25608	ANO4	2	29.2882	57.5195	-9.60662	16.8618	-17.8613	-25.4281	-17.668	-33.1054
chr13	79447777	79448273	497	26.1811	1.17894	0.377882	3.11985	0.00180941	0.0453956	Distal Intergenic	13	79481124	79556070	74947	1	54602	ENST00000612570.4	-32851	NDFIP2	2	16.9581	36.4691	-6.93124	5.90222	-14.3766	-13.2405	-14.7351	-10.046
chr21	23780150	23780734	585	33.9575	1.01029	0.319212	3.16494	0.00155116	0.0414968	Distal Intergenic	21	23361735	23423778	62044	2	266917	ENST00000656174.1	-356372	D21S2088E	2	18.0199	50.9371	-4.65452	2.73832	-17.1163	-13.2451	-17.9869	-18.6925
chr11	46438080	46438916	837	339.99	0.336849	0.108888	3.09355	0.00197778	0.0478841	Intron (ENST00000314845.7/55626, intron 13 of 18)	11	46451807	46451887	81	1	100422825	ENST00000637870.1	-12891	MIR3160-2	2	63.1988	121.856	-5.45006	7.76191	-32.243	-56.5714	-68.6751	-29.8776
chr21	41881614	41882114	501	25.4456	1.31179	0.35384	3.7073	0.000209482	0.0115279	Promoter (2-3kb)	21	41801165	41879482	78318	2	63977	ENST00000269844.5	-2132	PRDM15	2	28.6358	61.1205	-3.97113	3.2474	-19.8685	-24.9171	-22.4554	-21.7915
chr3	41426494	41426944	451	24.7842	1.25203	0.367932	3.40287	0.000666814	0.0245978	Intron (ENST00000301831.9/54986, intron 34 of 36)	3	41246599	41278151	31553	2	54986	ENST00000489118.1	-148343	ULK4	2	18.0728	37.8252	-2.90871	0.508656	-10.1845	-17.2947	-12.8226	-13.1962
chr12	47070081	47071111	1031	53.3863	0.909714	0.246187	3.69522	0.000219697	0.0119238	Distal Intergenic	12	47079603	47236662	157060	1	91523	ENST00000432328.2	-8492	PCED1B	2	37.4943	79.3075	-4.46316	3.38253	-16.0714	-31.238	-34.0397	-34.372
chr17	3317903	3318588	686	37.1038	1.20417	0.297471	4.04802	5.16525142811151e-05	0.00453226	Intron (ENST00000573491.5/ENST00000573491.5, intron 3 of 4)	17	3311218	3311934	717	1	390756	ENST00000647555.1	6685	OR3A4P	2	43.6531	87.3669	-0.157832	3.53809	-25.2566	-34.3809	-37.6925	-37.0702
chr18	45205206	45205862	657	41.1842	1.08737	0.277701	3.9156	9.0181452608196e-05	0.00657884	Distal Intergenic	18	45212995	45682975	469981	1	8170	ENST00000586448.5	-7133	SLC14A2	2	33.8663	61.8609	-4.94718	1.12028	-20.921	-21.6358	-27.286	-22.0575
chr10	91874750	91875390	641	64.7093	1.05721	0.23084	4.57982	4.65365323047841e-06	0.000782422	Distal Intergenic	10	91906584	91909486	2903	2	143282	ENST00000311575.6	34096	FGFBP3	2	48.7297	72.3701	-12.4105	3.70052	-28.3788	-24.4126	-32.1436	-27.4547
chr3	171115520	171116311	792	76.7277	0.885379	0.212899	4.15868	3.20098677474292e-05	0.00324318	Intron (ENST00000436636.7/23043, intron 18 of 32)	3	171106664	171106759	96	2	693154	ENST00000385228.1	-8761	MIR569	2	48.6456	73.9405	-7.69005	3.0501	-31.4374	-23.6475	-31.5134	-31.3477
chr8	37078314	37078846	533	28.3009	1.38639	0.333058	4.1626	3.14647257008078e-05	0.00321006	Distal Intergenic	8	36928905	36931145	2241	1	157855	ENST00000518904.1	149409	KCNU1	2	32.2674	51.6531	-5.69017	-4.50489	-22.1728	-13.7157	-19.6239	-18.2131
chr5	117217033	117217450	418	31.5756	1.64255	0.31497	5.21495	1.83866256457245e-07	6.52512823658334e-05	Distal Intergenic	5	117415509	117546298	130790	1	728342	ENST00000514186.5	-198059	LINC00992	2	43.1551	68.1125	-9.88724	-4.41242	-24.6959	-18.1847	-28.3715	-25.7158
chr9	78230553	78231135	583	31.5339	1.93031	0.318623	6.05831	1.37561023681754e-09	1.20259649402431e-06	Distal Intergenic	9	78236062	78279690	43629	1	84131	ENST00000424347.6	-4927	CEP78	2	61.3253	92.0255	-13.2314	-6.84987	-36.4976	-29.1766	-36.7024	-30.8929
chr4	79305541	79306412	872	62.8457	0.962003	0.213537	4.50509	6.63463372137278e-06	0.00103096	Promoter (<=1kb)	4	79305123	79308798	3676	1	100505875	ENST00000505149.1	418	LINC01088	2	52.3771	81.0361	-3.84705	-5.06884	-31.2761	-34.4202	-30.417	-28.3841
chr12	106418070	106418786	717	23.5388	1.64069	0.371047	4.42178	9.78927142414615e-06	0.001376	Intron (ENST00000228347.9/55703, intron 12 of 27)	12	106410244	106427267	17024	1	55703	ENST00000549195.1	7826	POLR3B	2	35.6989	56.2411	-6.20185	-3.51689	-19.0029	-22.9629	-18.4263	-21.8292
chr3	95811314	95811802	489	25.6063	1.41547	0.338194	4.18539	2.84676298854747e-05	0.00297485	Distal Intergenic	3	95654423	95683193	28771	2	100287639	ENST00000494840.1	-128121	MTHFD2P1	2	31.7634	48.147	-4.0365	-4.66466	-18.8452	-17.1988	-16.2962	-18.8691
chr1	157391637	157392330	694	24.6028	1.13203	0.362242	3.12506	0.00177767	0.044938	Distal Intergenic	1	157513377	157516073	2697	2	83416	ENST00000462218.1	123743	FCRL5	2	27.7646	46.2199	-2.92646	4.29207	-16.6465	-24.8454	-13.1113	-20.7469
chr13	42990290	42991135	846	33.1327	0.964777	0.304724	3.16607	0.00154514	0.0414129	Promoter (<=1kb)	13	42926377	42991231	64855	2	94240	ENST00000537828.5	96	EPSTI1	2	34.4971	55.7787	-2.44402	3.72802	-23.1061	-29.4273	-17.9569	-21.0694
chr5	71956468	71957512	1045	105.666	0.834575	0.174758	4.77561	1.79166062413914e-06	0.000374949	Distal Intergenic	5	72107234	72183823	76590	1	4131	ENST00000512974.5	-149722	MAP1B	2	78.3974	125.854	-7.14805	8.36904	-54.4842	-58.4588	-49.667	-42.8622
chr7	86660006	86660572	567	23.1062	1.32336	0.345008	3.83574	0.000125188	0.00815353	Intron (ENST00000361669.6/2913, intron 1 of 5)	7	86644845	86765406	120562	1	2913	ENST00000421579.1	15161	GRM3	2	35.4193	53.9249	-2.73672	1.90111	-20.5597	-25.4927	-22.058	-20.3982
chr11	14012779	14013324	546	45.8914	0.975392	0.252814	3.85814	0.000114254	0.00767219	Intron (ENST00000576479.4/10418, intron 2 of 15)	11	13962723	14268133	305411	1	10418	ENST00000576479.4	50056	SPON1	2	45.0808	69.5859	-7.07547	9.80285	-28.1533	-30.1881	-29.4848	-29.568
chr4	108333169	108334178	1010	70.1591	0.803733	0.217377	3.69742	0.0002178	0.011857	Distal Intergenic	4	108173419	108176430	3012	1	641518	ENST00000508286.1	159750	LEF1-AS1	2	46.5914	69.9904	-3.22773	14.1735	-28.1513	-34.0304	-34.0422	-31.3036
chr7	114374487	114375015	529	95.0223	0.808874	0.194537	4.15794	3.21129231793575e-05	0.0032454	Intron (ENST00000412402.5/93986, intron 2 of 19)	7	114414274	114690163	275890	1	93986	ENST00000393494.6	-39259	FOXP2	2	53.4323	84.0928	-4.50924	13.4846	-28.4207	-33.0005	-41.2531	-43.8262
chr1	66521659	66522352	694	203.396	0.624561	0.1487	4.20015	2.66735579311867e-05	0.0028314	Distal Intergenic	1	66533383	66744374	210992	1	84251	ENST00000237247.10	-11031	SGIP1	2	52.0579	84.9213	-0.633112	5.99113	-22.0114	-36.0833	-43.1169	-41.1256
chr10	74683701	74684311	611	85.586	0.683157	0.192408	3.55056	0.000384408	0.0172807	Intron (ENST00000672429.1/132, intron 9 of 9)	10	74824927	74842972	18046	1	23522	ENST00000648828.1	-140616	KAT6B	2	42.6891	77.5081	-2.93939	6.92857	-18.2182	-28.1462	-36.2758	-41.5463
chr3	73284258	73285070	813	47.5916	0.89211	0.252883	3.52776	0.000419091	0.0182328	Distal Intergenic	3	73384470	73388146	3677	2	23024	ENST00000478209.1	103076	PDZRN3	2	34.2671	55.5991	-6.79099	4.78649	-17.4857	-19.4729	-21.3017	-29.6014
chr11	116078084	116078660	577	116.433	0.954515	0.17054	5.59701	2.18081811152893e-08	1.14391888552539e-05	Distal Intergenic	11	115755340	115760646	5307	2	283143	ENST00000654271.1	-317438	LINC00900	2	91.7973	113.644	-8.90092	-1.64885	-36.3954	-44.3299	-50.7129	-63.4531
chr2	7022742	7023413	672	89.4639	0.850636	0.190661	4.46151	8.13856277264091e-06	0.00121547	Intron (ENST00000320892.11/9781, intron 6 of 8)	2	6996940	7068286	71347	1	9781	ENST00000432850.1	25802	RNF144A	2	61.2355	86.0934	-6.34756	0.102712	-33.0981	-29.3365	-32.021	-46.6285
chr5	157345062	157346023	962	139.016	0.712375	0.15462	4.60726	4.08009109189618e-06	0.00070085	Promoter (<=1kb)	5	157341598	157345677	4080	2	408263	ENST00000312349.5	0	FNDC9	2	107.177	155.017	8.72177	8.82338	-46.0321	-78.0057	-73.182	-82.5198
chr14	23558709	23559271	563	330.834	0.367905	0.114649	3.20897	0.00133211	0.0379852	Promoter (1-2kb)	14	23559567	23560311	745	2	8906	ENST00000554892.1	1040	AP1G2	2	67.3763	97.5061	4.03665	11.0772	-35.361	-42.4672	-51.6227	-50.5454
chr11	64620467	64621266	800	221.16	0.572411	0.126233	4.53457	5.77199557074254e-06	0.000926362	Promoter (1-2kb)	11	64607044	64622796	15753	2	9379	ENST00000475737.1	1530	NRXN2	2	94.2309	124.743	3.92799	6.64483	-43.446	-58.968	-65.7027	-61.4297
chr3	154668189	154668847	659	101.468	0.769948	0.198804	3.87289	0.000107551	0.00736102	Distal Intergenic	3	154334943	154430190	95248	2	344758	ENST00000389740.3	-237999	GPR149	2	40.2932	55.2895	1.28694	2.22753	-19.6158	-24.243	-28.9262	-26.3122
chr2	39350580	39351085	506	43.2522	1.10316	0.25785	4.27832	1.88310175649159e-05	0.00219566	Intron (ENST00000263881.8/8491, intron 3 of 33)	2	39293243	39325933	32691	2	8491	ENST00000414968.1	-24647	MAP4K3	2	56.3191	88.4676	6.74177	3.14878	-37.1921	-37.9543	-37.9602	-41.5706
chr8	109224169	109224911	743	53.9681	1.1072	0.238072	4.65068	3.30838616581423e-06	0.000598232	Distal Intergenic	8	109241021	109271930	30910	2	84955	ENST00000676990.1	47019	NUDCD1	2	63.6761	93.3206	5.7534	5.75241	-37.4255	-40.4807	-43.5344	-47.0618
chr1	104315846	104316234	389	29.9565	0.992848	0.312379	3.17835	0.00148118	0.0403422	Distal Intergenic	1	104073851	104125845	51995	1	100129138	ENST00000634997.1	241995	LOC100129138	2	24.2656	43.2388	-0.126269	2.0703	-16.691	-16.3646	-17.4079	-18.9849
chr17	104222	104917	696	59.9372	0.686656	0.220898	3.10848	0.00188051	0.0465924	Intron (ENST00000624936.2/ENST00000624936.2, intron 3 of 7)	17	137569	139067	1499	1	653486	ENST00000595228.4	-32652	SCGB1C2	2	35.5163	55.3954	0.806535	-0.450111	-21.4309	-21.1459	-21.8141	-26.8772
chr6	91220941	91221720	780	113.17	0.577292	0.176634	3.2683	0.00108196	0.03348	Distal Intergenic	6	91521660	91521737	78	1	100616174	ENST00000577473.1	-299940	MIR4643	2	50.6677	49.6589	9.80035	-9.13807	-20.1231	-19.9269	-25.9875	-34.9514
chr1	183368275	183369163	889	83.6817	0.659159	0.196862	3.34833	0.000813001	0.0279823	Intron (ENST00000287713.7/23057, intron 1 of 10)	1	183248237	183418380	170144	2	23057	ENST00000287713.7	49217	NMNAT2	2	49.9718	67.7393	11.7023	-8.21252	-24.4192	-23.2976	-32.9863	-40.4977
chr1	248886142	248887152	1011	108.52	0.654243	0.179186	3.6512	0.00026102	0.0134102	Distal Intergenic	1	248906196	248919946	13751	1	267002	ENST00000355360.8	-19044	PGBD2	2	54.159	61.6583	8.11475	-3.32559	-27.5911	-21.9992	-32.7898	-38.2264
chr5	158695162	158695912	751	147.235	0.523367	0.160012	3.2708	0.00107244	0.0333102	Distal Intergenic	5	158698641	158708009	9369	2	1879	ENST00000518323.1	12097	EBF1	2	69.7911	75.2294	29.4622	-4.26349	-35.5273	-41.9787	-40.7127	-52.0006
chr1	93617758	93618625	868	314.621	0.46706	0.113692	4.1081	3.98925828929495e-05	0.0038132	Intron (ENST00000260502.11/8412, intron 3 of 11)	1	93561786	93614097	52312	2	8412	ENST00000370247.7	-3661	BCAR3	2	105.607	145.921	30.0638	-15.4522	-58.8694	-56.3349	-51.5642	-99.3708
chr7	82128008	82128926	919	139.535	0.488543	0.155752	3.13667	0.00170877	0.0438425	Intron (ENST00000356860.8/781, intron 5 of 38)	7	82050935	82084836	33902	2	781	ENST00000461275.1	-43172	CACNA2D1	2	52.074	77.4451	15.4218	-1.00629	-33.156	-30.293	-32.7314	-47.7541
chr15	26715757	26716483	727	407.469	0.388212	0.0995423	3.89997	9.62038570133064e-05	0.00685086	Promoter (<=1kb)	15	26543546	26716765	173220	2	2562	ENST00000628124.2	282	GABRB3	2	138.101	189.026	61.4825	7.52523	-95.225	-97.3178	-92.043	-111.549
chr18	42476532	42477527	996	94.9954	0.870627	0.196919	4.42125	9.81306101459526e-06	0.00137754	Intron (ENST00000585627.5/284260, intron 4 of 4)	18	42392076	42459060	66985	1	284260	ENST00000658915.1	84456	LINC00907	2	68.9511	110.705	24.2956	-2.59409	-48.8399	-55.4606	-44.254	-52.8027
chr19	55151927	55152478	552	47.4001	0.92159	0.274258	3.3603	0.00077857	0.0272171	Promoter (1-2kb)	19	55151770	55154406	2637	2	7137	ENST00000589864.1	1928	TNNI3	2	32.6572	46.4864	12.7167	-1.96607	-17.2399	-20.8054	-28.3312	-23.5176
chr1	164830623	164831214	592	104.191	0.804291	0.18088	4.44654	8.72652325278635e-06	0.00126806	Intron (ENST00000420696.7/5087, intron 8 of 8)	1	164812728	164850357	37630	1	5087	ENST00000465089.2	17895	PBX1	2	76.6185	100.144	14.7451	-2.97286	-35.5233	-51.568	-49.1239	-52.3196
chr10	113410581	113411069	489	29.4041	1.01145	0.296421	3.4122	0.000644417	0.0241074	Distal Intergenic	10	113550837	113589602	38766	1	3026	ENST00000542051.5	-139768	HABP2	2	42.439	56.369	8.40561	0.802292	-24.062	-25.6815	-28.9287	-29.3437
chr10	7084869	7085749	881	365.509	0.384797	0.109298	3.52061	0.000430554	0.0184968	Intron (ENST00000664549.1/ENST00000664549.1, intron 1 of 4)	10	6794740	6841238	46499	1	100507127	ENST00000649029.1	290129	LINC00707	2	87.952	125.902	25.249	-9.45619	-24.1538	-69.5197	-52.2997	-83.6736
chr18	78046323	78047053	731	53.1207	0.777495	0.239418	3.24743	0.0011645	0.0350754	Distal Intergenic	18	77971334	77993731	22398	2	101927715	ENST00000661306.1	-52592	LINC01029	2	35.0521	57.8324	3.90754	-1.21999	-15.6549	-23.4324	-22.9928	-33.4919
chr2	237227621	237228590	970	286.788	0.399146	0.127012	3.14258	0.00167466	0.0434024	Distal Intergenic	2	237324003	237330180	6178	2	1293	ENST00000473258.1	101590	COL6A3	2	49.9603	70.0621	6.20221	0.584643	-23.77	-29.8888	-28.7109	-44.4395
chr8	10886630	10887753	1124	205.156	0.574796	0.133414	4.30835	1.64475556491574e-05	0.00198497	Distal Intergenic	8	10840576	10847594	7019	1	101929229	ENST00000522026.2	46054	PINX1-DT	2	76.2698	134.619	16.9545	-16.2145	-45.8191	-44.0591	-56.7665	-64.9841
chr8	26483490	26484425	936	199.564	0.455935	0.136035	3.3516	0.000803458	0.0277622	Intron (ENST00000523949.5/665, intron 5 of 5)	8	26508889	26512967	4079	2	10687	ENST00000523244.5	28542	PNMA2	2	58.9366	118.809	23.5351	-4.57699	-38.3194	-44.9691	-52.2254	-61.19
chr20	59121806	59122707	902	68.5801	0.941078	0.225168	4.17945	2.92219757317256e-05	0.00302311	Promoter (<=1kb)	20	59123381	59259113	135733	1	128611	ENST00000637017.1	-674	ZNF831	2	43.4491	72.646	2.79341	-10.7041	-22.9616	-29.0246	-24.1774	-32.0207
chr1	165022984	165023400	417	28.9781	1.4514	0.333374	4.35368	1.33868733082344e-05	0.00171368	Distal Intergenic	1	165203408	165213280	9873	2	4009	ENST00000489443.2	189880	LMX1A	2	34.04	61.0538	1.58803	-3.25995	-19.8346	-23.6789	-23.3566	-26.5519
chr3	52109470	52109868	399	26.4613	1.04052	0.325627	3.19543	0.00139622	0.0391386	Intron (ENST00000296484.7/25886, intron 9 of 10)	3	52075454	52154404	78951	2	25886	ENST00000474012.1	44536	POC1A	2	26.0581	47.9982	-0.138152	-2.92868	-13.8527	-20.2895	-14.9793	-21.868
chr2	212359327	212359753	427	90.992	0.637553	0.206005	3.09484	0.00196921	0.0478106	Intron (ENST00000342788.9/2066, intron 1 of 27)	2	212426263	212426360	98	2	100313771	ENST00000408855.1	66607	MIR548F2	2	26.9876	62.9678	3.84081	-3.17021	-15.8801	-25.5086	-23	-26.2373
chr2	224183738	224184195	458	83.5003	0.744502	0.213959	3.47965	0.00050206	0.0205272	Distal Intergenic	2	224001641	224039318	37678	2	5270	ENST00000454956.1	-144420	SERPINE2	2	31.9649	65.3554	1.59494	-8.93835	-17.289	-25.9445	-16.1094	-30.6339
chr1	90730055	90730931	877	65.0217	0.720513	0.222063	3.24463	0.00117602	0.0352638	Distal Intergenic	1	90711539	90717302	5764	2	343472	ENST00000370445.5	-12753	BARHL2	2	31.5527	43.6173	-0.980499	-1.12093	-22.3045	-19.5426	-11.6476	-19.5739
chr10	112859188	112859786	599	64.6437	0.829575	0.223608	3.70996	0.000207291	0.0114366	Distal Intergenic	10	112823490	112827726	4237	1	103344931	ENST00000564352.1	35698	LOC103344931	2	42.8699	63.7144	-2.80777	0.0508311	-28.9841	-29.6038	-20.6069	-24.6325
chr2	173452204	173452881	678	49.3811	1.12929	0.257655	4.38293	1.17094008215665e-05	0.00154953	Distal Intergenic	2	173358507	173365516	7010	1	83879	ENST00000468359.1	93697	CDCA7	2	57.1285	78.5765	-4.29709	0.654161	-26.6277	-42.8623	-25.1029	-37.4693
chr21	14693542	14694211	670	98.1681	0.770211	0.174145	4.42281	9.74245174099851e-06	0.00137121	Intron (ENST00000673788.1/ENST00000673788.1, intron 3 of 3)	21	14485228	14658821	173594	2	64092	ENST00000647101.1	-34721	SAMSN1	2	83.2398	109.28	4.54527	3.04361	-48.4803	-62.6471	-41.793	-47.1883
chr15	38668649	38669528	880	57.327	1.06261	0.229497	4.63017	3.65358350946178e-06	0.000645106	Intron (ENST00000643648.1/ENST00000643648.1, intron 4 of 4)	15	38696598	38700038	3441	1	400359	ENST00000643127.1	-27070	LINC02694	2	65.6978	79.1708	4.45169	-3.95409	-36.4623	-40.5587	-25.3958	-42.9494
chr16	74487703	74488355	653	66.29	0.804148	0.223484	3.59824	0.000320377	0.01531	Intron (ENST00000205061.9/2734, intron 8 of 26)	16	74474172	74477533	3362	2	2734	ENST00000567911.1	-10170	GLG1	2	39.2137	50.3279	0.492719	-0.484709	-23.8455	-27.663	-14.1237	-23.9173
chr2	80364604	80365098	495	31.5789	1.00626	0.323399	3.1115	0.00186137	0.0462782	Intron (ENST00000466387.5/1496, intron 11 of 21)	2	80378687	80546054	167368	1	1496	ENST00000465616.1	-13589	CTNNA2	2	26.6573	40.1596	2.42038	-2.21844	-15.315	-23.0037	-9.90978	-18.7903
chr15	78387355	78388209	855	53.5335	0.902532	0.247603	3.64508	0.000267306	0.0135967	Distal Intergenic	15	78340476	78348078	7603	1	1381	ENST00000406419.1	46879	CRABP1	2	44.2643	61.7799	2.30685	-2.05341	-22.3651	-30.3058	-21.0451	-32.5816
chr8	107421297	107421888	592	37.2431	0.935056	0.298842	3.12893	0.00175446	0.0445846	Intron (ENST00000517746.6/284, intron 1 of 8)	8	107346983	107494995	148013	2	284	ENST00000520033.1	73107	ANGPT1	2	28.0748	43.4226	2.27533	-0.44548	-18.5564	-20.523	-11.1275	-23.1203
chr3	177832997	177833781	785	58.3345	0.853476	0.247281	3.45144	0.000557601	0.0219928	Intron (ENST00000436078.5/102724550, intron 1 of 2)	3	177827783	177899223	71441	1	102724550	ENST00000434309.2	5214	LINC02015	2	37.9523	68.7732	6.28061	-5.57773	-32.2045	-28.8642	-22.329	-24.0307
chr12	49636128	49638103	1976	131.077	0.470037	0.152876	3.07462	0.0021077	0.049888	Promoter (<=1kb)	12	49637557	49642304	4748	1	25766	ENST00000548399.1	0	PRPF40B	2	56.4004	76.4166	12.9276	-7.6858	-37.8985	-39.4107	-29.2123	-31.5373
chr15	34759291	34759749	459	51.8488	0.875681	0.253108	3.45971	0.000540756	0.0215374	Intron (ENST00000503496.6/101928174, intron 1 of 2)	15	34755162	34790869	35708	1	101928174	ENST00000558707.2	4129	GJD2-DT	2	33.3164	44.7622	6.06588	-3.21143	-20.4552	-27.7493	-15.306	-17.4226
chr5	170704535	170705565	1031	171.015	0.645985	0.156733	4.12155	3.76330471566758e-05	0.00365884	Intron (ENST00000377360.8/30820, intron 1 of 7)	5	170712853	170736630	23778	1	30820	ENST00000616807.1	-7288	KCNIP1	2	81.2241	94.0749	9.54095	-13.0602	-37.6035	-37.9114	-67.2	-29.0649
chr9	83326214	83327942	1729	140.795	0.580984	0.155615	3.73348	0.000188854	0.0108364	Intron (ENST00000376434.5/257019, intron 1 of 9)	9	83242990	83331961	88972	2	257019	ENST00000376434.5	4019	FRMD3	2	68.4965	69.6707	9.38154	-6.41873	-27.8941	-28.5284	-54.6988	-30.0087
chr4	82283088	82283565	478	94.8173	0.73124	0.199363	3.66788	0.00024457	0.0128599	Distal Intergenic	4	82354847	82357392	2546	2	3184	ENST00000508119.5	73827	HNRNPD	2	55.4975	73.7127	4.98308	-4.71355	-27.4568	-22.212	-49.4081	-30.4028
chr1	204278944	204279343	400	33.1029	1.13027	0.314405	3.59495	0.000324459	0.0154172	Promoter (<=1kb)	1	204259258	204278389	19132	2	22874	ENST00000672625.1	-555	PLEKHA6	2	41.1666	49.7814	-0.399729	-2.21382	-23.1571	-17.2243	-32.2759	-15.6772
chr16	25932801	25933635	835	89.7832	0.665446	0.189029	3.52035	0.000430984	0.0185079	Intron (ENST00000331351.6/9951, intron 1 of 1)	16	25886746	26136207	249462	1	9951	ENST00000475436.1	46055	HS3ST4	2	53.0656	64.6028	4.07015	-1.33693	-29.9617	-23.3968	-41.385	-25.6581
chr13	43159021	43159800	780	269.81	0.491045	0.123987	3.96045	7.48100350723695e-05	0.00575828	Promoter (<=1kb)	13	43158631	43159466	836	1	100874159	ENST00000425609.1	390	LINC00400	2	80.3852	90.5364	3.73486	-1.46471	-16.9263	-46.7846	-70.4465	-39.0343
chr3	99911412	99912004	593	204.094	0.538592	0.14366	3.74908	0.000177483	0.0103989	Intron (ENST00000463526.1/84319, intron 1 of 3)	3	99847923	99876203	28281	2	11259	ENST00000383694.3	-35209	FILIP1L	2	75.4814	94.6281	2.45868	0.572559	-22.4861	-44.3561	-63.2118	-43.0867
chr1	7232613	7233387	775	38.5379	0.920496	0.296813	3.10126	0.00192698	0.0473044	Intron (ENST00000303635.12/23261, intron 4 of 22)	1	7388183	7389419	1237	2	102725193	ENST00000411708.1	156032	CAMTA1-AS2	2	36.3156	34.5767	1.48865	-4.51041	-9.12401	-19.5209	-25.2356	-13.99
chr2	42449794	42450509	716	33.7243	0.964725	0.31114	3.10062	0.00193117	0.0473565	Intron (ENST00000306078.2/170850, intron 1 of 1)	2	42442032	42493977	51946	2	170850	ENST00000394973.4	43468	KCNG3	2	32.6425	28.0071	3.93528	-3.3191	-9.44555	-15.651	-21.8815	-14.2876
chr17	73787530	73788278	749	121.965	0.961818	0.171334	5.61371	1.9802960064304e-08	1.04897157424365e-05	Promoter (<=1kb)	17	73786850	73800962	14113	1	400620	ENST00000669327.1	680	LINC02092	2	80.8304	117.742	-6.67433	-18.952	-22.7735	-41.0368	-66.2284	-42.9076
chr1	164188267	164189411	1145	167.051	0.457665	0.148478	3.08237	0.00205362	0.0491269	Distal Intergenic	1	164555584	164564015	8432	1	5087	ENST00000467023.5	-366173	PBX1	2	40.2173	58.9106	0.0622859	-6.18245	-14.6035	-20.4703	-40.3575	-17.5765
chr9	125474651	125475246	596	51.1972	0.744229	0.240343	3.09652	0.00195804	0.0477221	Promoter (2-3kb)	9	125438469	125471905	33437	2	79109	ENST00000483937.5	-2746	MAPKAP1	2	33.4927	46.6083	-0.249789	-7.01645	-11.4367	-18.4251	-30.6986	-12.2742
chr10	7350914	7352208	1295	62.0222	0.770325	0.23563	3.26921	0.00107849	0.0334213	Intron (ENST00000361972.8/57713, intron 4 of 20)	10	7348142	7408745	60604	2	57713	ENST00000379711.2	56537	SFMBT2	2	43.3038	66.1497	7.62663	-4.68523	-15.8636	-34.6432	-34.1392	-27.749
chr21	40539981	40540679	699	196.702	0.464858	0.138591	3.35416	0.000796058	0.0275774	Intron (ENST00000400454.6/1826, intron 3 of 32)	21	40615378	40630767	15390	2	100874326	ENST00000441910.5	90088	DSCAM-IT1	2	58.9387	105.833	5.83006	-2.64776	-20.9417	-41.9276	-66.1112	-38.9733
chr1	149966938	149967511	574	157.505	0.473824	0.152491	3.10723	0.00188851	0.0466597	Exon (ENST00000581312.6/56957, exon 4 of 12)	1	149960927	149971261	10335	2	56957	ENST00000619871.1	3750	OTUD7B	2	52.5951	62.2072	4.07579	-8.48142	-16.6951	-30.4137	-39.7977	-23.4903
chr14	101224420	101225192	773	109.664	0.55875	0.176513	3.1655	0.00154817	0.0414486	Distal Intergenic	14	101120840	101123545	2706	1	101929422	ENST00000557121.2	103580	LINC02285	2	51.6309	59.1959	4.40205	-4.49278	-20.0726	-32.3142	-35.0046	-23.3446
chr2	215741771	215742309	539	42.0464	1.00033	0.297553	3.36186	0.000774205	0.027135	Intron (ENST00000445174.5/646324, intron 4 of 9)	2	215718043	215719424	1382	1	105373869	ENST00000415479.1	23728	LINC01614	2	36.7628	40.2184	0.900509	-4.29642	-11.3041	-24.2728	-23.1123	-14.8961
chr1	166119153	166120025	873	164.649	0.534324	0.141502	3.77609	0.000159307	0.00969862	Intron (ENST00000435676.2/149297, intron 1 of 2)	1	166154743	166154798	56	2	100126349	ENST00000401133.1	34773	MIR921	2	59.3117	71.9564	-7.26248	-11.5547	-20.6589	-30.3907	-40.4312	-20.9701
chr2	31097778	31098551	774	45.6283	0.808079	0.251775	3.20953	0.00132953	0.0379315	Intron (ENST00000324589.9/79623, intron 3 of 15)	2	30966277	31126861	160585	2	79623	ENST00000498206.5	28310	GALNT14	2	33.4669	39.1301	-1.68879	-2.17784	-11.3769	-17.7187	-24.7346	-14.9001
chr2	176986011	176986932	922	137.372	0.557913	0.155573	3.58619	0.000335545	0.0158112	Distal Intergenic	2	177212563	177220085	7523	1	220988	ENST00000392524.6	-225631	HNRNPA3	2	53.8994	64.6879	-4.35967	-2.37392	-22.5486	-28.7417	-40.3236	-20.2398
chr4	41405923	41406948	1026	93.1471	0.647286	0.177491	3.64687	0.000265456	0.0135463	Intron (ENST00000513024.5/22998, intron 1 of 25)	4	41418739	41598948	180210	1	22998	ENST00000515847.1	-11791	LIMCH1	2	56.017	63.4965	5.7255	-7.84235	-18.8367	-22.4849	-40.6723	-35.4027
chr1	233236178	233236986	809	161.962	0.564133	0.15172	3.71825	0.000200607	0.0112233	5' UTR	1	233208659	233227347	18689	2	80003	ENST00000519530.1	-8831	PCNX2	2	54.5649	69.4768	-1.90873	-5.71221	-16.7441	-24.0941	-42.2933	-33.2892
chr15	62278987	62279473	487	33.8414	0.997044	0.302939	3.29124	0.000997479	0.0318276	Distal Intergenic	15	62253730	62270680	16951	2	255180	ENST00000562660.1	-8307	GOLGA2P11	2	30.48	38.8382	-0.186502	-2.97703	-9.54644	-15.4731	-20.2148	-20.9204
chr11	135045001	135045801	801	90.983	0.737237	0.180845	4.07663	4.56935925579345e-05	0.00417809	Distal Intergenic	11	134985683	134986799	1117	1	100507548	ENST00000624288.1	59318	LOC100507548	2	57.8491	77.8547	-8.1658	-6.98184	-15.813	-29.8374	-35.2532	-39.6526
chr17	34396005	34396795	791	45.9281	1.39244	0.260045	5.35461	8.57396833582266e-08	3.57348377965508e-05	Distal Intergenic	17	34360328	34363233	2906	2	6346	ENST00000225842.4	-32772	CCL1	2	53.8086	72.9986	-3.36969	-7.62504	-22.6915	-31.19	-31.1314	-30.7995
chr2	236708192	236709013	822	27.5061	1.1311	0.328368	3.44463	0.00057185	0.0223389	Distal Intergenic	2	236569825	236582354	12530	1	57007	ENST00000272928.4	138367	ACKR3	2	25.2528	33.3544	-0.372837	-5.25568	-8.98335	-13.1272	-15.1435	-15.7246
chr8	132044389	132045044	656	40.2124	0.917366	0.271016	3.38491	0.000712015	0.0257028	Exon (ENST00000254627.4/729330, exon 4 of 14)	8	132024216	132059382	35167	2	729330	ENST00000254627.4	14338	OC90	2	28.904	40.3498	-1.69452	-6.752	-9.62659	-14.6484	-18.681	-17.8513
chr12	71073592	71074118	527	57.4508	1.03439	0.241394	4.28507	1.82680938160431e-05	0.00214451	Intron (ENST00000548497.1/ENST00000548497.1, intron 1 of 4)	12	71125153	71139275	14123	2	7103	ENST00000552128.2	65157	TSPAN8	2	39.1267	54.3843	-1.09437	-4.30356	-23.5125	-30.1807	-21.6292	-12.7906
chr18	58227534	58227872	339	33.3839	0.895503	0.287281	3.11717	0.00182595	0.0456828	5' UTR	18	58221631	58316001	94371	1	23327	ENST00000585323.5	5903	NEDD4L	2	30.3672	35.7738	-0.584578	-3.2008	-15.2181	-21.0291	-17.5358	-8.57264
chr2	106537589	106538255	667	73.5582	0.872449	0.204841	4.25915	2.05208674127523e-05	0.00234247	Exon (ENST00000431411.1/ENST00000431411.1, exon 1 of 3)	2	106543014	106544297	1284	1	927	ENST00000451464.1	-4759	CD8B2	2	65.8796	76.2252	-0.581151	-2.98887	-40.3134	-45.5191	-29.1312	-23.5711
chr8	24886721	24887511	791	155.644	0.525536	0.160967	3.26486	0.00109519	0.0337533	Intron (ENST00000519689.1/101929294, intron 1 of 4)	8	24300885	24912073	611189	2	101929294	ENST00000519689.1	24562	LOC101929294	2	41.6997	44.1254	-3.11072	-3.11237	-23.9092	-26.006	-19.5529	-10.1338
chr2	2173697	2173939	243	35.0225	1.02775	0.292478	3.51395	0.000441498	0.0188269	Promoter (<=1kb)	2	1979686	2172949	193264	2	23040	ENST00000648148.1	-748	MYT1L	2	28.5669	36.0451	-1.46103	-6.86712	-15.1755	-19.6665	-13.1899	-8.25192
chr7	30222639	30224145	1507	45.529	0.78997	0.247413	3.19292	0.00140842	0.0393779	Distal Intergenic	7	30284597	30367689	83093	1	223082	ENST00000323037.5	-60452	ZNRF2	2	35.38	42.8185	1.04245	-10.1881	-18.52	-21.4327	-19.6333	-9.46691
chr1	116889636	116890356	721	80.4606	0.964095	0.201662	4.78074	1.74648508985105e-06	0.000368234	Distal Intergenic	1	116909916	116990353	80438	1	5738	ENST00000393203.3	-19560	PTGFRN	2	79.4713	100.528	0.529229	-14.1196	-41.8726	-43.0914	-41.8841	-39.5608
chr4	58552367	58553255	889	58.1575	0.924223	0.223304	4.13886	3.49034977462388e-05	0.00345915	Distal Intergenic	4	58524515	58536328	11814	2	105377671	ENST00000509824.1	-16039	LINC02494	2	46.8236	56.1579	0.110597	-9.30649	-25.4804	-25.9844	-23.2766	-19.0443
chr14	39344090	39344876	787	118.878	0.960236	0.167011	5.74954	8.94890267352796e-09	5.59462502607245e-06	Promoter (2-3kb)	14	39347545	39350645	3101	1	4253	ENST00000553383.1	-2669	MIA2	2	85.5022	106.298	-1.43195	-14.0582	-51.6183	-44.9378	-48.4663	-31.2871
chr3	103989781	103990521	741	49.1787	1.12872	0.258678	4.36341	1.28048473506533e-05	0.00165295	Distal Intergenic	3	103524033	103524116	84	2	100616336	ENST00000584917.1	-465665	MIR548AB	2	41.7759	52.357	0.519414	-7.99062	-25.668	-22.0281	-22.4912	-16.4743
chr10	78218781	78219473	693	44.3289	1.05943	0.253057	4.18652	2.83260254693818e-05	0.00297332	Intron (ENST00000634930.1/ENST00000634930.1, intron 1 of 3)	10	78248601	78396894	148294	1	100132987	ENST00000670962.1	-29128	LINC00856	2	52.3459	68.7905	1.49136	-4.7172	-34.822	-33.4751	-28.6865	-20.9268
chr17	66704806	66705632	827	87.0972	1.09205	0.215947	5.05702	4.25861582565982e-07	0.000127557	Intron (ENST00000413366.8/5578, intron 8 of 16)	17	66787072	66787168	97	1	693219	ENST00000385208.1	-81440	MIR634	2	92.2032	117.936	2.57863	-6.3856	-55.9067	-55.3221	-54.6892	-40.4145
chr15	64596948	64597815	868	147.849	0.452236	0.144385	3.13214	0.00173534	0.0443001	Intron (ENST00000326648.4/23060, intron 1 of 8)	15	64643770	64674771	31002	1	23060	ENST00000559364.1	-45955	ZNF609	2	58.8874	60.7659	-1.61057	0.793185	-24.6408	-34.5832	-28.0833	-31.5287
chr8	2092532	2093514	983	88.0109	0.930399	0.19085	4.87502	1.08795313814482e-06	0.00025964	Intron (ENST00000262113.9/9172, intron 16 of 36)	8	2098045	2106298	8254	1	9172	ENST00000519372.5	-4531	MYOM2	2	78.3503	86.5188	-0.52937	-1.89093	-33.5602	-45.7605	-39.489	-43.6392
chr10	101990620	101991464	845	77.8848	0.994489	0.189871	5.23771	1.6258398312999e-07	5.92632396812469e-05	Intron (ENST00000370033.9/79591, intron 18 of 25)	10	101990551	102002064	11514	2	79591	ENST00000456149.1	10600	ARMH3	2	93.0001	104.513	-2.57032	1.50841	-43.889	-46.0126	-54.8514	-51.698
chr3	12296471	12296893	423	33.4161	1.26596	0.304369	4.15927	3.19260810535857e-05	0.00324175	Intron (ENST00000397010.7/5468, intron 1 of 7)	3	12289111	12406846	117736	1	5468	ENST00000497594.5	7360	PPARG	2	39.1132	43.0363	-1.39885	0.658277	-17.8815	-22.0729	-21.5571	-19.8973
chr10	123274118	123274744	627	32.0003	0.992582	0.287891	3.44777	0.000565229	0.0221741	Distal Intergenic	10	123162254	123163241	988	1	9184	ENST00000481952.1	111864	BUB3	2	35.2452	44.7752	1.05689	-4.07031	-19.3536	-20.9256	-16.3304	-20.3974
chr6	165671349	165671803	455	59.2243	0.81523	0.23153	3.52105	0.000429842	0.018481	Intron (ENST00000678161.1/10846, intron 3 of 23)	6	165331050	165663245	332196	2	10846	ENST00000539869.3	-8104	PDE10A	2	41.657	51.4588	3.68612	-4.89397	-17.8019	-25.4638	-24.0513	-24.591
chr18	50491900	50492768	869	61.2109	1.01396	0.237594	4.26764	1.97551036918637e-05	0.00226952	Distal Intergenic	18	50560087	50731826	171740	1	5596	ENST00000400384.7	-67319	MAPK4	2	46.0279	61.2656	-5.97346	-0.289805	-15.1583	-33.407	-28.6184	-23.8465
chr10	125222624	125223680	1057	76.9249	1.09635	0.201308	5.44615	5.14731591355512e-08	2.35528034121099e-05	Distal Intergenic	10	125038997	125161170	122174	2	1488	ENST00000476817.1	-61454	CTBP2	2	73.9282	108.863	-12.9927	1.58352	-33.1349	-48.9956	-46.2233	-43.0284
chr18	42755633	42756678	1046	148.594	0.697608	0.153215	4.55314	5.28504289791505e-06	0.000863679	Intron (ENST00000326695.10/6014, intron 4 of 4)	18	42923365	42974095	50731	2	6014	ENST00000594852.1	217417	RIT2	2	72.8217	107.159	-9.76682	-0.143875	-35.1494	-47.1329	-50.2219	-37.5661
chr1	157870178	157870874	697	62.2743	1.1983	0.233318	5.1359	2.80790056387237e-07	9.23344182364515e-05	Intron (ENST00000484609.1/922, intron 1 of 3)	1	157835946	157898256	62311	2	922	ENST00000484609.1	27382	CD5L	2	53.4257	70.6647	-6.1521	-0.677605	-27.7332	-33.4285	-33.112	-22.9869
chr1	159363219	159363920	702	50.6526	0.951834	0.270259	3.52193	0.000428421	0.0184642	Intron (ENST00000431862.1/ENST00000431862.1, intron 2 of 3)	1	159313720	159314659	940	2	441911	ENST00000649616.1	-48560	OR10J3	2	27.6083	36.0017	-1.73751	-1.1452	-15.1183	-17.432	-17.18	-10.9971
chr16	48888986	48889584	599	30.9739	1.10612	0.296519	3.73035	0.000191212	0.0109093	Distal Intergenic	16	48546097	48620148	74052	2	9683	ENST00000564124.5	-268838	N4BP1	2	38.0344	52.603	-2.05634	-2.09186	-20.2075	-22.6368	-26.47	-17.1748
chr8	20561975	20562982	1008	94.6396	0.904406	0.189316	4.77724	1.77721944841714e-06	0.000373251	Distal Intergenic	8	20246165	20303963	57799	2	11178	ENST00000381569.5	-258012	LZTS1	2	55.127	71.9642	-4.33363	-4.57898	-26.6531	-29.634	-35.4894	-26.402
chr7	39836	40854	1019	52.3423	1.12351	0.238182	4.717	2.39342759159302e-06	0.00046365	Distal Intergenic	7	144444	145430	987	2	102723672	ENST00000480919.1	104576	LOC102723672	2	56.8541	71.916	-10.1206	-3.3908	-20.2244	-33.9554	-34.8757	-26.2031
chr9	78437634	78438685	1052	103.024	0.876453	0.173907	5.03977	4.66084318632528e-07	0.000137276	Distal Intergenic	9	78297143	78329454	32312	1	29968	ENST00000347159.6	140491	PSAT1	2	67.0379	86.0932	-15.2087	-9.17708	-25.6241	-39.3489	-37.2389	-26.5334
chr13	45116799	45117440	642	67.3921	0.965994	0.206991	4.66685	3.05851080510991e-06	0.000564119	Distal Intergenic	13	45120510	45284893	164384	1	2963	ENST00000340473.8	-3070	GTF2F2	2	66.4502	74.7241	-10.1415	-9.27092	-28.5221	-34.4901	-32.6321	-26.1176
chr15	60772561	60773283	723	61.4166	1.74753	0.237727	7.35099	1.96746120828426e-13	3.71159831099661e-10	Intron (ENST00000335670.11/6095, intron 1 of 10)	15	60511457	60706352	194896	2	6095	ENST00000560004.5	-66209	RORA	2	82.8366	106.593	-12.9	-13.5982	-36.0731	-42.3943	-45.448	-39.0161
chr12	83113830	83114475	646	81.5059	1.14792	0.193695	5.92644	3.09565199816608e-09	2.34419337579435e-06	Intron (ENST00000321196.8/160335, intron 11 of 11)	12	82758555	83134302	375748	1	160335	ENST00000549919.1	355275	TMTC2	2	80.7551	98.2766	-7.77171	-12.9693	-36.7872	-43.6599	-37.324	-40.5197
chr1	42127973	42128952	980	22.5825	1.28943	0.350441	3.67946	0.00023373	0.0124421	Distal Intergenic	1	42153410	42155820	2411	1	2981	ENST00000372581.2	-24458	GUCA2B	2	30.0192	35.8078	-3.62304	-3.44907	-14.5805	-14.1384	-15.2462	-14.7898
chr2	179910118	179910959	842	61.2029	1.02396	0.222361	4.60494	4.12578386205791e-06	0.000706442	Distal Intergenic	2	179441982	179861612	419631	2	151126	ENST00000410066.7	-48506	ZNF385B	2	48.2827	60.5335	-7.83565	-4.59325	-23.3827	-25.8327	-23.2538	-23.9181
chr12	109454614	109455190	577	22.6281	1.17072	0.337918	3.4645	0.000531217	0.0212665	Promoter (2-3kb)	12	109451641	109457975	6335	2	83892	ENST00000540402.1	2785	KCTD10	2	39.0046	46.0504	-0.11879	-0.433199	-20.2831	-23.7329	-21.9863	-18.5006
chr9	99436709	99437172	464	29.6863	1.51682	0.31264	4.85167	1.22428556941422e-06	0.000282505	Intron (ENST00000652827.1/101928438, intron 4 of 5)	9	99374354	99377240	2887	2	100996569	ENST00000605043.1	-59469	NAMA	2	52.2743	64.374	-2.37404	-3.59516	-28.2333	-30.989	-27.5543	-23.9026
chr1	235583123	235583977	855	50.759	0.950872	0.228811	4.1557	3.24290314710913e-05	0.00326813	5' UTR	1	235551754	235588959	37206	2	2786	ENST00000484517.2	4982	GNG4	2	61.266	83.1065	-4.58077	-0.466848	-33.4321	-41.5567	-34.6991	-29.6369
chr4	150495590	150496020	431	124.559	0.893902	0.161124	5.54791	2.8911235866264e-08	1.45272205266326e-05	Intron (ENST00000651943.2/987, intron 40 of 56)	4	150264665	150487803	223139	2	987	ENST00000648823.1	-7787	LRBA	2	91.2144	123.379	-1.64099	-0.771121	-54.2508	-59.0826	-48.3449	-50.5034
chr4	112669552	112670326	775	65.5633	1.05627	0.216334	4.8826	1.04697256223166e-06	0.000251859	Distal Intergenic	4	112655363	112657592	2230	1	51574	ENST00000503898.1	14189	LARP7	2	68.0084	90.1255	-4.49087	4.47071	-33.9331	-44.9084	-42.0013	-37.2709
chr7	117190687	117191304	618	87.4098	0.792568	0.208841	3.79507	0.000147599	0.00919545	3' UTR	7	117182681	117219090	36410	1	93655	ENST00000543837.5	8006	ST7-OT3	2	36.5981	45.9875	-2.03591	1.13677	-18.0863	-24.1967	-20.9672	-18.4362
chr13	42660200	42660764	565	68.7926	1.03977	0.209613	4.9604	7.0346629349869e-07	0.000187237	Distal Intergenic	13	42574304	42606918	32615	1	8600	ENST00000239849.8	85896	TNFSF11	2	77.7621	99.98	-0.460067	4.59543	-45.1378	-43.9748	-43.6642	-49.1006
chr15	92499833	92500779	947	66.5353	1.08204	0.214421	5.04635	4.50320715493553e-07	0.00013357	Exon (ENST00000624458.1/145858, exon 3 of 3)	15	92471921	92500842	28922	1	145858	ENST00000556865.1	27912	C15orf32	2	71.4658	90.2692	-4.42483	4.50189	-38.4733	-44.0054	-37.9859	-41.3475
chr5	60261633	60262031	399	34.3227	1.0465	0.318625	3.28442	0.00102193	0.0323866	Promoter (<=1kb)	5	59986398	60262559	276162	2	5144	ENST00000509368.6	528	PDE4D	2	26.082	32.1471	-4.16882	1.27114	-15.9632	-11.6293	-14.5541	-13.1848
chr9	19806	20635	830	174.492	0.575371	0.131747	4.36724	1.25828520076708e-05	0.0016341	Intron (ENST00000442898.5/100287171, intron 2 of 10)	9	12134	13783	1650	1	100287596	ENST00000421620.2	7672	DDX11L5	2	88.2689	109.946	-13.7085	7.59655	-49.0308	-48.7541	-49.399	-44.9187
chr2	128843542	128844029	488	58.9712	1.18815	0.237993	4.99238	5.96398785276237e-07	0.000164438	Distal Intergenic	2	129242173	129273848	31676	2	151121	ENST00000375987.3	429819	LINC01854	2	76.8096	104.448	-8.33147	9.90676	-43.3045	-45.1079	-53.8705	-40.55
chr20	20995285	20996229	945	86.9961	0.953184	0.185511	5.13816	2.77441701360754e-07	9.15132090408645e-05	Distal Intergenic	20	21092809	21101559	8751	2	105372556	ENST00000455890.2	105330	LINC00237	2	86.0342	123.363	-3.67732	7.62027	-49.7663	-48.1138	-60.7799	-54.6802
chr4	151474544	151475224	681	116.641	0.690699	0.174377	3.96095	7.46516133657179e-05	0.00575021	Intron (ENST00000435205.6/729830, intron 2 of 13)	4	151482609	151577524	94916	1	729830	ENST00000512597.5	-7385	FHIP1A	2	56.3866	78.5694	-0.557373	3.80025	-37.6856	-29.2904	-37.7483	-33.4746
chr2	10093995	10094835	841	118.26	0.614118	0.159226	3.85689	0.00011484	0.00769389	Distal Intergenic	2	10058614	10080944	22331	2	192668	ENST00000477304.1	-13051	CYS1	2	70.7273	93.5393	-4.94802	10.5339	-53.8651	-42.2929	-46.8061	-26.8884
chr3	129836620	129837681	1062	78.5817	0.788577	0.205725	3.83317	0.000126504	0.0082094	Intron (ENST00000393238.7/23023, intron 1 of 5)	3	129828019	129867100	39082	2	23023	ENST00000513411.5	29419	TMCC1	2	62.4466	76.8149	-0.690753	12.2812	-47.0425	-32.258	-42.4566	-29.0948
chr2	209388655	209389680	1026	66.9972	0.687166	0.210677	3.26171	0.00110744	0.0340236	Distal Intergenic	2	209424058	209730518	306461	1	4133	ENST00000199940.10	-34378	MAP2	2	42.9361	63.7104	-2.03487	8.14717	-31.1379	-35.2549	-25.0916	-21.2744
chr22	43325673	43327171	1499	478.533	0.544309	0.0942887	5.77279	7.79674693336654e-09	5.05050721533075e-06	Intron (ENST00000360835.9/80274, intron 2 of 21)	22	43316958	43320065	3108	2	80274	ENST00000480833.1	-5608	SCUBE1	2	172.105	210.118	-4.59345	30.8677	-115.447	-127.412	-79.913	-85.725
chr9	138245530	138246244	715	63.3397	0.648018	0.206905	3.13196	0.00173646	0.0443001	Promoter (1-2kb)	9	138243620	138253217	9598	1	100132403	ENST00000639350.1	1910	FAM157B	2	44.7772	57.2847	0.357868	5.51795	-29.4125	-32.0464	-23.5711	-22.9076
chr1	175174174	175174851	678	84.99	0.827065	0.205551	4.02366	5.73014471125525e-05	0.00489018	Intron (ENST00000423313.6/9674, intron 2 of 3)	1	175156987	175166741	9755	2	9674	ENST00000619513.1	-7433	KIAA0040	2	47.807	64.4074	1.8195	8.75848	-28.5473	-33.848	-33.1447	-27.2523
chr5	156913914	156914636	723	49.2231	1.09957	0.243697	4.51203	6.42099713633109e-06	0.00100502	Distal Intergenic	5	156919355	156935676	16322	2	91937	ENST00000406964.5	21040	TIMD4	2	64.1837	89.8758	-1.95399	10.0418	-40.1109	-43.1662	-42.0701	-36.8001
chr11	125379631	125380258	628	36.6639	0.992427	0.265409	3.73924	0.000184577	0.0106747	Intron (ENST00000530517.5/63876, intron 4 of 11)	11	125385688	125433389	47702	1	63876	ENST00000526955.1	-5430	PKNOX2	2	56.2689	78.6672	6.89001	6.8193	-41.1468	-37.6701	-35.5367	-34.2919
chr14	25222107	25222943	837	110.887	0.519092	0.161286	3.21845	0.00128884	0.0372551	Distal Intergenic	14	24809662	25050297	240636	2	29091	ENST00000323944.9	-171810	STXBP6	2	60.3316	78.9194	5.33362	10.2836	-40.8208	-38.1209	-41.0751	-34.8513
chr16	23900819	23901722	904	179.543	0.587465	0.147253	3.9895	6.62126138846438e-05	0.00537347	Intron (ENST00000321728.12/5579, intron 2 of 16)	16	23963716	24092839	129124	1	5579	ENST00000647422.1	-61994	PRKCB	2	61.1734	93.4438	8.27067	-3.62385	-34.6943	-54.2776	-44.0675	-26.2246
chr2	46661522	46662417	896	48.9049	0.843541	0.252638	3.33893	0.000841004	0.0285819	Distal Intergenic	2	46698940	46822804	123865	1	388948	ENST00000650611.1	-36523	LINC01118	2	37.6382	56.622	1.47169	-1.24944	-23.9552	-26.6841	-32.856	-10.9872
chrX	121289923	121290617	695	40.1248	1.23371	0.309765	3.98274	6.81246151878973e-05	0.00548311	Intron (ENST00000651788.1/ENST00000651788.1, intron 5 of 5)	23	121370972	121371053	82	1	100500869	ENST00000584290.1	-80355	MIR3672	2	38.91	67.9053	-0.343694	-2.95992	-23.6864	-27.5989	-34.9313	-17.2951
chr1	15603136	15603955	820	277.308	0.389057	0.115551	3.36697	0.00075999	0.0268468	Exon (ENST00000428945.1/ENST00000428945.1, exon 1 of 2)	1	15617458	15669044	51587	1	84301	ENST00000480945.6	-13503	DDI2	2	64.7731	94.747	2.42534	-1.69386	-47.6891	-28.8043	-54.3067	-29.4516
chr3	198182545	198183355	811	70.6595	0.703644	0.219002	3.21296	0.00131374	0.0376611	Promoter (1-2kb)	3	198180755	198190365	9611	1	728262	ENST00000615155.2	1790	FAM157A	2	42.1489	60.9722	2.31131	-5.3624	-31.1408	-19.4115	-32.6638	-16.8539
chr2	157365416	157365832	417	37.7075	0.958451	0.285719	3.35453	0.000795007	0.0275498	Distal Intergenic	2	157379724	157380414	691	2	728066	ENST00000464802.1	14582	FAM133DP	2	26.2249	47.7678	2.2978	-2.93399	-16.6903	-18.1467	-20.878	-17.6414
chr3	34844352	34844673	322	59.2281	0.758821	0.233358	3.25174	0.001147	0.0347373	Distal Intergenic	3	35638945	35687789	48845	1	10777	ENST00000450234.5	-794272	ARPP21	2	34.1559	59.1437	0.369956	-2.8047	-20.9485	-19.3434	-28.4401	-22.1329
chr11	106252901	106253398	498	21.6285	1.11938	0.357698	3.1294	0.00175163	0.0445384	Promoter (1-2kb)	11	106251407	106264905	13499	1	101928535	ENST00000525797.1	1494	LOC101928535	2	27.3575	41.8956	1.49003	-1.57938	-19.6809	-14.8843	-18.0669	-16.5316
chr1	67666668	67667317	650	202.532	0.552193	0.129056	4.27872	1.87973668431659e-05	0.00219497	Distal Intergenic	1	67685201	67687986	2786	1	1647	ENST00000370985.4	-17884	GADD45A	2	92.8613	138.092	12.23	5.28644	-75.079	-48.5116	-70.4269	-54.4517
chr1	187994047	187994703	657	47.8187	0.827588	0.254083	3.25715	0.00112535	0.0343384	Distal Intergenic	1	187307491	187487207	179717	1	106144535	ENST00000667298.1	686556	LINC01037	2	31.1122	47.7525	4.50033	0.454143	-22.0207	-17.6393	-25.171	-18.9881
chr14	43883541	43884123	583	194.068	0.556536	0.137107	4.05913	4.9256441468088e-05	0.00440644	Distal Intergenic	14	44504149	44507283	3135	2	84075	ENST00000340446.5	623160	FSCB	2	76.4788	121.96	9.75525	8.95015	-58.314	-43.0545	-63.0121	-52.7633
chr11	99887124	99887836	713	83.0282	0.750721	0.202548	3.70638	0.000210241	0.011552	Intron (ENST00000524871.6/53942, intron 6 of 24)	11	99844808	100358885	514078	1	53942	ENST00000619298.1	42316	CNTN5	2	64.9967	48.0625	6.61492	3.71915	-35.5518	-31.47	-26.8162	-29.5554
chr3	103204169	103204625	457	83.6568	0.798681	0.191929	4.16134	3.16387910364589e-05	0.00322476	Distal Intergenic	3	103524033	103524116	84	2	100616336	ENST00000584917.1	319491	MIR548AB	2	81.5054	57.3005	5.18021	0.331231	-36.5597	-39.0779	-32.742	-35.9377
chrX	47296637	47297180	544	39.9261	1.00369	0.261101	3.84405	0.000121019	0.00797378	Distal Intergenic	23	47247082	47247952	871	1	8237	ENST00000467378.1	49555	USP11	2	65.0541	49.2108	6.4248	2.58778	-29.4728	-32.4124	-30.3434	-31.049
chr10	78754386	78754972	587	117.091	0.55912	0.15999	3.49472	0.000474557	0.0197324	Distal Intergenic	10	78943328	78962394	19067	2	283050	ENST00000428862.5	207422	ZMIZ1-AS1	2	94.4304	71.9761	16.7089	11.58	-46.273	-42.7634	-44.094	-61.565
chr7	91126493	91127521	1029	188.923	0.594557	0.142548	4.17091	3.03381374525439e-05	0.00310988	Intron (ENST00000380050.8/5218, intron 14 of 14)	7	91264433	91271326	6894	1	8321	ENST00000287934.4	-136912	FZD1	2	103.34	81.8465	13.3355	3.84709	-45.5323	-36.8997	-56.9803	-62.9567
chr11	125779582	125780370	789	39.6415	0.824947	0.265818	3.10342	0.00191295	0.0470385	Promoter (<=1kb)	11	125776113	125778828	2716	2	399967	ENST00000358524.8	-754	PATE2	2	44.83	39.7071	8.99223	-0.11077	-22.8024	-23.1702	-22.7892	-24.6567
chr5	157594099	157594602	504	68.4483	1.03425	0.210412	4.91536	8.86199689433832e-07	0.000222647	Distal Intergenic	5	157477304	157575775	98472	2	8728	ENST00000257527.9	-18324	ADAM19	2	97.0894	81.5133	13.2747	2.77625	-49.9921	-46.2366	-46.7641	-51.6609
chr3	193917046	193917881	836	58.8465	0.894276	0.210812	4.24206	2.21477222880882e-05	0.00247305	Distal Intergenic	3	193842811	193844024	1214	2	105374285	ENST00000445168.1	-73022	LINC02038	2	110.876	95.2956	24.9096	8.51702	-62.1266	-60.5484	-56.9262	-59.9972
chr4	172073188	172073945	758	86.3148	0.608316	0.190973	3.18536	0.00144576	0.0399011	Intron (ENST00000506823.6/442117, intron 2 of 12)	4	172052445	173040100	987656	1	442117	ENST00000508122.5	20743	GALNTL6	2	61.8798	51.5532	11.0555	5.43926	-32.1068	-30.8488	-30.4151	-36.5571
chr1	169086619	169087539	921	168.262	0.496495	0.137561	3.60928	0.000307046	0.0148754	Promoter (<=1kb)	1	168903905	169087005	183101	2	101978719	ENST00000366408.3	0	LINC00970	2	100.773	79.9482	17.2714	4.67863	-40.1576	-54.339	-47.9035	-60.2707
chr1	181101943	181102323	381	59.3765	0.78186	0.235045	3.32642	0.000879684	0.0292987	Distal Intergenic	1	181088700	181092900	4201	1	51278	ENST00000367577.7	13243	IER5	2	46.5689	36.4579	7.49466	0.239947	-19.1905	-23.2869	-21.6106	-26.6734
chr20	58144027	58144817	791	79.7224	0.637128	0.194894	3.2691	0.00107891	0.0334213	Distal Intergenic	20	58150902	58161150	10249	1	128602	ENST00000371168.4	-6085	C20orf85	2	68.0201	56.5522	9.84229	4.50493	-28.0409	-31.9472	-41.4366	-37.4948
chr3	50396623	50397770	1148	263.532	0.361912	0.113481	3.18918	0.00142678	0.0396644	Intron (ENST00000424201.7/9254, intron 3 of 37)	3	50367465	50368197	733	1	11068	ENST00000607362.1	29158	CYB561D2	2	101.709	81.3334	9.13478	7.42131	-39.7048	-55.0307	-52.2645	-52.5983
chr13	110338259	110339021	763	36.8417	1.00864	0.272405	3.70273	0.000213296	0.0116662	Promoter (1-2kb)	13	110340958	110341029	72	1	102465872	ENST00000616690.1	-1937	MIR8073	2	53.7549	49.8893	2.39211	-1.51463	-32.9202	-26.9874	-18.178	-26.4362
chr2	185404723	185405615	893	36.2968	1.08408	0.278631	3.89074	9.99410307942292e-05	0.00701888	Distal Intergenic	2	185719874	185738721	18848	2	101927196	ENST00000421998.5	333106	FSIP2-AS2	2	53.717	54.0803	8.10176	-4.52352	-33.7424	-28.0885	-22.8427	-26.7021
chr8	56256155	56256794	640	32.1572	0.95474	0.303398	3.14683	0.00165052	0.0431211	Distal Intergenic	8	56214445	56217590	3146	1	79145	ENST00000518944.1	41710	CHCHD7	2	35.2952	29.6239	5.70753	-2.34898	-19.1451	-18.4717	-13.4838	-17.1772
chr4	143930890	143931490	601	34.164	0.903799	0.289839	3.11828	0.00181907	0.0455637	Intron (ENST00000641556.1/101927636, intron 3 of 7)	4	143937867	143981916	44050	1	101927636	ENST00000510536.5	-6377	LOC101927636	2	36.7965	41.5645	10.2281	-2.64125	-20.3139	-26.9139	-19.0072	-19.7128
chr22	43488212	43489294	1083	52.8833	0.839272	0.225625	3.71977	0.000199406	0.0112043	Intron (ENST00000417669.6/758, intron 4 of 6)	22	43516107	43537117	21011	1	100874197	ENST00000431327.4	-26813	EFCAB6-AS1	2	72.9936	74.5392	16.2668	-0.82295	-40.9658	-45.6406	-37.4173	-38.953
chr2	168847475	168848216	742	57.1365	0.700645	0.224441	3.12172	0.00179795	0.045203	Intron (ENST00000458381.6/115677, intron 12 of 20)	2	168843052	168855654	12603	1	115677	ENST00000486873.2	4423	NOSTRIN	2	57.7782	65.1065	13.9786	-1.22807	-34.6269	-34.7365	-31.6418	-34.63
chr20	20932891	20933773	883	58.1123	0.834735	0.221595	3.76693	0.000165264	0.00993897	Distal Intergenic	20	21092809	21101559	8751	2	105372556	ENST00000455890.2	167786	LINC00237	2	59.2832	66.2342	13.6301	-1.36704	-37.5795	-36.6954	-27.4992	-36.0064
chr13	39463615	39464121	507	60.2465	0.784875	0.22793	3.44349	0.000574263	0.0223977	Intron (ENST00000648377.1/10186, intron 2 of 13)	13	39342892	39603193	260302	2	10186	ENST00000379589.4	139072	LHFPL6	2	51.961	48.9906	7.07686	-3.00291	-26.802	-31.8238	-21.3323	-25.0674
chr4	13499994	13500645	652	188.864	0.553967	0.147117	3.76549	0.00016622	0.00997674	Intron (ENST00000660753.1/ENST00000660753.1, intron 2 of 3)	4	13367725	13484365	116641	2	9364	ENST00000630951.1	-15629	RAB28	2	68.9153	67.0676	6.03673	-6.79937	-34.1656	-39.2702	-28.0285	-33.756
chr3	30462882	30463606	725	23.9382	1.22461	0.334555	3.66041	0.000251815	0.0131301	Distal Intergenic	3	30518833	30527193	8361	1	101928015	ENST00000657930.1	-55227	LINC01985	2	42.1518	42.7612	2.43333	0.270625	-21.7519	-24.5076	-17.9606	-23.3968
chr3	191021717	191022253	537	26.9085	1.08762	0.33666	3.23061	0.00123527	0.0363019	Distal Intergenic	3	190855644	190892429	36786	2	647309	ENST00000479491.5	-129288	GMNC	2	32.0389	33.513	2.97832	-1.8348	-14.9267	-19.2338	-14.5038	-18.0311
chr7	14255181	14255866	686	25.5763	1.17041	0.350082	3.34323	0.000828091	0.0282897	Intron (ENST00000399322.7/1607, intron 22 of 24)	7	14149157	14269201	120045	2	1607	ENST00000493142.1	13335	DGKB	2	29.8837	32.0316	3.61944	-4.75082	-15.8775	-16.9187	-14.2635	-13.7242
chr2	57569396	57569963	568	45.5822	0.810103	0.242217	3.34454	0.000824201	0.028207	Distal Intergenic	2	57907629	58159840	252212	1	7444	ENST00000648897.1	-337666	VRK2	2	43.9544	48.5618	4.50792	-4.10703	-24.8523	-26.7239	-22.3925	-18.9485
chr2	103784025	103784540	516	79.6734	0.649214	0.194123	3.34434	0.000824792	0.0282182	Distal Intergenic	2	104412227	104414008	1782	2	101927331	ENST00000449772.1	629468	LINC01831	2	48.4091	53.6153	5.29153	-3.91672	-29.9166	-28.264	-24.3312	-20.8875
chr1	17683409	17684247	839	71.8179	0.853617	0.19638	4.34676	1.3816420144471e-05	0.00175405	Intron (ENST00000361221.8/55160, intron 26 of 28)	1	17694047	17697874	3828	1	55160	ENST00000495593.1	-9800	ARHGEF10L	2	81.5569	83.7365	10.7618	-4.02649	-39.1785	-45.0782	-43.865	-43.9069
chr13	102914400	102915072	673	50.7399	1.00906	0.241036	4.18635	2.8348089263599e-05	0.00297332	Distal Intergenic	13	102891311	102895685	4375	1	121952	ENST00000298105.7	23089	METTL21EP	2	65.897	65.617	12.4691	-8.87505	-31.7929	-37.8352	-33.1756	-32.3044
chr4	67103732	67104609	878	131.874	0.679367	0.153306	4.43144	9.36070762202757e-06	0.00132967	Distal Intergenic	4	67418542	67421054	2513	2	101927237	ENST00000503987.1	316445	LOC101927237	2	109.252	137.184	29.4222	16.5509	-58.0841	-64.1884	-84.9021	-85.2345
chr7	147554628	147555474	847	89.3763	0.669146	0.179909	3.71936	0.000199728	0.0112043	Intron (ENST00000361727.8/26047, intron 11 of 23)	7	147638809	148415779	776971	1	26047	ENST00000627772.2	-83335	CNTNAP2	2	70.5892	82.71	12.4794	10.9781	-31.5964	-43.5178	-54.4314	-47.2113
chr14	51921205	51921980	776	161.146	0.489406	0.151013	3.24082	0.00119186	0.0354949	Promoter (2-3kb)	14	51916145	51918571	2427	2	102723604	ENST00000556834.1	-2634	LOC102723604	2	74.2071	95.2545	9.37492	13.3477	-39.1043	-40.3376	-53.5489	-59.1935
chr8	34258386	34259233	848	51.6525	0.8139	0.248675	3.27295	0.00106431	0.0331629	Intron (ENST00000522460.1/ENST00000522460.1, intron 2 of 4)	8	34784028	34865364	81337	1	103689844	ENST00000519189.2	-524795	LINC01288	2	50.3592	58.6425	5.69239	9.91122	-25.4294	-30.383	-32.9854	-35.8074
chr9	122052758	122054084	1327	189.887	0.631567	0.125498	5.03248	4.84174113321374e-07	0.000140332	Intron (ENST00000321582.9/158135, intron 1 of 8)	9	121988910	122092766	103857	2	158135	ENST00000487468.5	38682	TTLL11	2	140.312	150.489	21.34	25.2773	-68.1519	-80.0878	-92.9709	-96.2085
chr15	26141155	26141791	637	64.6514	0.729302	0.215791	3.37966	0.000725751	0.0260568	Distal Intergenic	15	26118708	26133037	14330	1	503519	ENST00000557672.1	22447	LINC00929	2	66.8678	78.6312	19.5218	11.1157	-35.7852	-45.4405	-54.0741	-40.8367
chr8	84893525	84894148	624	44.8996	0.781431	0.2455	3.18301	0.00145751	0.0400528	Intron (ENST00000522455.5/138046, intron 9 of 9)	8	84872482	84921482	49001	1	138046	ENST00000518065.1	21043	RALYL	2	59.8819	66.9888	13.2369	8.52774	-29.4331	-41.6602	-41.3438	-36.1983
chr2	119119428	119120306	879	161.107	0.467129	0.133496	3.49919	0.000466672	0.0195334	Distal Intergenic	2	119156243	119158751	2509	2	165257	ENST00000272520.4	38445	C1QL2	2	93.8066	114.638	19.7353	19.3482	-54.2639	-65.0162	-68.4393	-59.809
chr7	152931459	152932245	787	90.3303	0.674898	0.176818	3.8169	0.00013514	0.00862937	Intron (ENST00000658865.1/ENST00000658865.1, intron 2 of 3)	7	152810742	152855371	44630	1	57180	ENST00000479402.1	120717	ACTR3B	2	83.19	95.3765	16.3627	16.2212	-43.7856	-57.1902	-58.1164	-52.0582
chr14	82080262	82080996	735	200.97	0.650652	0.130998	4.96687	6.80418653876241e-07	0.000182457	Distal Intergenic	14	81733707	81743749	10043	2	102724294	ENST00000663755.1	-336513	LINC02311	2	120.749	142.582	26.1499	13.6269	-59.0805	-80.2151	-73.8968	-89.9155
chr3	29922575	29923333	759	144.734	0.586912	0.148751	3.94559	7.9602716771015e-05	0.0060065	Promoter (1-2kb)	3	29924751	29991197	66447	1	27303	ENST00000473799.1	-1418	RBMS3	2	86.9518	100.788	17.7551	11.3706	-50.4128	-53.435	-53.7282	-59.2895
chr5	60262776	60263581	806	104.989	0.751632	0.177239	4.24079	2.22732955401316e-05	0.00248191	Promoter (<=1kb)	5	59986398	60262559	276162	2	5144	ENST00000509368.6	-217	PDE4D	2	78.88	93.9173	23.9198	5.95781	-46.6172	-50.1558	-50.6892	-55.2127
chr9	123485015	123485787	773	123.101	0.887035	0.153515	5.77818	7.55150221174735e-09	4.98167504803186e-06	Promoter (<=1kb)	9	123485529	123485622	94	2	102465688	ENST00000614393.1	0	MIR7150	2	186.692	190.915	37.7858	25.6815	-99.7051	-111.211	-121.926	-108.232
chr12	110266489	110267500	1012	72.3041	0.629827	0.197327	3.19179	0.00141393	0.03948	Distal Intergenic	12	110280756	110296712	15957	1	488	ENST00000552636.1	-13256	ATP2A2	2	71.2365	71.5553	18.3225	12.2527	-34.8837	-40.4364	-48.7536	-49.2933
chr5	138991091	138991701	611	47.7253	0.715669	0.23181	3.0873	0.00201981	0.0486646	Intron (ENST00000394817.7/64374, intron 7 of 9)	5	138946995	138953433	6439	2	64374	ENST00000515008.1	-37658	SIL1	2	59.1095	57.5523	10.2634	6.60032	-26.7939	-31.3055	-36.0531	-39.3731
chr12	131699236	131700071	836	124.485	0.548697	0.160113	3.42694	0.000610431	0.0233178	Distal Intergenic	12	131711081	131725609	14529	1	6433	ENST00000540469.5	-11010	SFSWAP	2	56.9715	76.1323	10.4927	6.20117	-27.4614	-32.0825	-47.2221	-43.0315
chr8	104341299	104341930	632	75.7169	0.626441	0.201203	3.11347	0.00184899	0.0460555	Promoter (1-2kb)	8	104339826	104356689	16864	1	81501	ENST00000297581.2	1473	DCSTAMP	2	52.3724	70.3461	7.32007	2.15702	-27.1275	-27.9518	-40.8817	-36.2345
chr12	49936889	49938160	1272	230.217	0.47314	0.121017	3.9097	9.24098883134932e-05	0.00670096	Distal Intergenic	12	49925000	49930010	5011	1	101927292	ENST00000547443.1	11889	LINC02395	2	103.85	141.74	21.8853	14.8713	-72.9401	-43.0324	-85.3858	-80.9884
chr2	153004742	153005538	797	315.281	0.376402	0.105476	3.56861	0.000358883	0.0165625	Distal Intergenic	2	152720167	152760595	40429	1	151188	ENST00000463690.1	284575	ARL6IP6	2	93.8386	129.546	17.3903	14.2117	-62.336	-49.0989	-70.5923	-72.9595
chr8	90524740	90525438	699	163.918	0.435854	0.140667	3.09849	0.00194509	0.0475288	Intron (ENST00000655523.1/100874052, intron 2 of 2)	8	90592804	90606065	13262	2	101937451	ENST00000517505.1	80627	LINC01030	2	71.4327	75.2775	8.73362	17.4147	-36.9885	-27.451	-56.1594	-52.2595
chr1	162978057	162978894	838	168.951	0.680386	0.144526	4.70772	2.50502371204429e-06	0.000479298	Distal Intergenic	1	163068775	163076802	8028	1	5999	ENST00000421743.6	-89881	RGS4	2	86.6898	110.985	7.18278	14.818	-47.1775	-34.0539	-68.9107	-69.5337
chr12	54688923	54689529	607	127.387	0.496638	0.152393	3.25892	0.00111835	0.0341929	Distal Intergenic	12	54644630	54648493	3864	2	117159	ENST00000546807.5	-40430	DCD	2	64.745	73.3916	10.4536	7.03362	-32.0957	-22.8846	-51.5871	-49.0565
chr7	142611911	142612795	885	93.5329	0.676365	0.17892	3.78026	0.000156668	0.00958925	Distal Intergenic	7	142666272	142667718	1447	1	100463482	ENST00000604952.1	-53477	MTRNR2L6	2	74.018	87.5871	13.2669	11.1028	-34.7422	-35.1038	-59.7034	-56.4254
chr2	69274320	69274890	571	58.5154	0.692746	0.220721	3.13857	0.00169776	0.0437109	Distal Intergenic	2	69325423	69387130	61708	2	2673	ENST00000674438.1	112240	GFPT1	2	44.4155	48.8319	2.12928	4.15089	-19.4408	-20.639	-28.9561	-30.4918
chr2	110770500	110771562	1063	310.372	0.509889	0.109867	4.64097	3.46773924580025e-06	0.000618385	Intron (ENST00000676595.1/55289, intron 2 of 18)	2	110794069	110796181	2113	1	55289	ENST00000461340.1	-22507	ACOXL	2	106.927	120.433	0.973844	14.5709	-44.7095	-47.1617	-71.6149	-79.4177
chr11	71664627	71665583	957	56.8252	0.751815	0.223841	3.3587	0.000783111	0.0272783	Distal Intergenic	11	71581855	71582875	1021	2	440051	ENST00000398530.1	-81752	KRTAP5-11	2	50.1773	51.5917	5.02683	8.51326	-21.8224	-20.7751	-33.8867	-38.825
chr9	81814537	81815236	700	54.6278	0.698515	0.220466	3.16836	0.00153304	0.041181	Distal Intergenic	9	81747943	81755452	7510	1	101927502	ENST00000413050.1	66594	LOC101927502	2	58.239	54.3688	5.56123	7.12931	-28.2301	-23.3591	-36.6055	-37.1037
chr11	107202151	107202742	592	52.5189	0.800709	0.236439	3.38654	0.000707808	0.0256265	Distal Intergenic	11	107348711	107353730	5020	2	143884	ENST00000462890.1	150988	CWF19L2	2	54.7521	50.419	6.3651	3.85313	-31.7043	-30.7045	-30.9096	-22.071
chr10	106618406	106619255	850	83.6366	0.929347	0.194342	4.78201	1.73554215331684e-06	0.000367368	Promoter (<=1kb)	10	106600267	106618274	18008	2	114815	ENST00000478809.2	-132	SORCS1	2	89.3675	89.3043	8.1752	6.74392	-49.3091	-49.0034	-55.0463	-40.2321
chr7	82530064	82530850	787	82.0271	0.860766	0.192155	4.47954	7.48052232074001e-06	0.00113774	Distal Intergenic	7	81946444	82443777	497334	2	781	ENST00000356860.8	-86287	CACNA2D1	2	91.6364	88.9837	14.1019	6.98602	-50.1603	-54.0935	-57.0886	-40.3656
chr16	53714176	53715556	1381	210.355	0.501247	0.127208	3.94039	8.13508226445506e-05	0.0061087	Intron (ENST00000636491.1/79068, intron 2 of 9)	16	53704185	53844241	140057	1	79068	ENST00000640179.1	9991	FTO	2	113.697	107.41	9.34994	13.9496	-66.6514	-67.1163	-74.1792	-36.4597
chr3	39850669	39851443	775	99.6283	0.556481	0.174115	3.19607	0.00139315	0.0391008	Intron (ENST00000444716.5/25924, intron 1 of 16)	3	39810487	40162962	352476	1	25924	ENST00000475082.5	40182	MYRIP	2	63.8546	56.5605	7.53031	3.72717	-33.192	-33.6217	-42.015	-22.844
chr1	202399957	202400618	662	67.9124	0.77814	0.223172	3.48673	0.000488968	0.0201879	Intron (ENST00000608999.6/4660, intron 1 of 23)	1	202416831	202434763	17933	1	4660	ENST00000466968.1	-16213	PPP1R12B	2	53.843	59.5015	13.1873	2.30538	-32.1634	-30.3063	-40.7569	-25.6106
chr3	132936899	132937741	843	59.2853	0.700876	0.216447	3.23809	0.00120331	0.0356706	Distal Intergenic	3	133038391	133119384	80994	1	66000	ENST00000514529.5	-100650	TMEM108	2	60.8101	71.0549	15.1382	5.9299	-38.5769	-39.8226	-44.5702	-29.9635
chr10	28270119	28271112	994	70.447	0.679168	0.207661	3.27056	0.00107334	0.0333285	Intron (ENST00000337532.9/143098, intron 1 of 17)	10	28050993	28280142	229150	2	143098	ENST00000337532.9	9030	MPP7	2	52.1567	56.6739	7.49551	3.13492	-34.8353	-26.5827	-32.6316	-25.4114
chr9	104578787	104579290	504	28.1195	0.96316	0.308379	3.1233	0.00178833	0.0450838	Distal Intergenic	9	104569168	104570130	963	1	138802	ENST00000335040.1	9619	OR13C8	2	42.8168	48.4296	10.1041	2.39615	-27.4731	-26.3369	-26.7941	-23.1424
chr13	73107342	73108290	949	95.2174	0.952704	0.185205	5.14406	2.6886989153052e-07	8.95095338584422e-05	Distal Intergenic	13	73075015	73075778	764	1	688	ENST00000464404.2	32327	KLF5	2	74.6291	92.8091	3.54313	3.61153	-50.2595	-39.0198	-40.3328	-44.9808
chr1	70093022	70094301	1280	85.9413	0.952866	0.190907	4.99126	5.99853576595299e-07	0.000164547	Intron (ENST00000651989.2/57554, intron 25 of 26)	1	70107750	70148005	40256	1	57554	ENST00000588515.5	-13449	LRRC7	2	80.3949	95.8295	4.75177	3.28563	-54.0728	-35.0494	-49.3333	-45.8063
chr18	13415065	13415854	790	32.1305	0.933597	0.295138	3.16326	0.00156014	0.0415835	Intron (ENST00000679177.1/753, intron 3 of 5)	18	13419421	13427480	8060	2	100288122	ENST00000588672.1	11626	LDLRAD4-AS1	2	37.5492	41.6434	2.32549	0.615985	-24.0315	-17.0101	-20.6499	-20.4426
chr5	161095715	161096253	539	27.935	1.08454	0.312683	3.46851	0.000523354	0.0210536	Distal Intergenic	5	160931781	160938626	6846	2	285629	ENST00000518301.1	-157089	LINC02159	2	42.4956	42.914	2.44833	-0.30734	-27.3442	-19.513	-22.5667	-18.1266
chr2	164903955	164904463	509	32.2105	0.931815	0.294432	3.16479	0.00155194	0.0415023	Intron (ENST00000670672.1/101929633, intron 2 of 7)	2	164898608	164911940	13333	2	151258	ENST00000470576.1	7477	SLC38A11	2	31.7451	38.5848	1.91562	0.0318073	-22.4337	-15.1809	-19.9871	-14.6756
chr6	50105366	50106301	936	140.018	0.563914	0.158295	3.56242	0.000367455	0.0168118	Intron (ENST00000637283.1/ENST00000637283.1, intron 3 of 6)	6	50042099	50049929	7831	2	245915	ENST00000651554.2	-55437	DEFB112	2	62.6789	76.002	2.72695	-0.0303697	-41.3322	-33.373	-40.8052	-25.867
chr16	22904703	22905461	759	67.4369	0.780863	0.213988	3.6491	0.000263163	0.0134807	Intron (ENST00000261374.4/9956, intron 1 of 1)	16	22814497	22916319	101823	1	9956	ENST00000473392.1	90206	HS3ST2	2	46.6686	60.8353	10.88	-2.54778	-30.7014	-32.3417	-29.1766	-23.6163
chr6	166481205	166482030	826	123.669	0.627113	0.15552	4.03236	5.52192042864642e-05	0.00476543	Intron (ENST00000265678.9/6196, intron 10 of 20)	6	166460663	166465383	4721	2	100874353	ENST00000416770.1	-15822	RPS6KA2-IT1	2	100.413	132.051	19.5535	6.75165	-72.0446	-74.2778	-64.4604	-47.9869
chr4	53640961	53641898	938	87.3946	0.68316	0.191886	3.56023	0.000370525	0.016861	Intron (ENST00000507166.5/5156, intron 12 of 23)	4	53573955	53652477	78523	2	84708	ENST00000507168.5	10579	LNX1	2	54.0041	78.6557	4.92177	1.46756	-37.398	-33.405	-41.4056	-26.8406
chr14	57578258	57578850	593	44.7815	0.935794	0.253462	3.69205	0.000222454	0.0120083	Promoter (2-3kb)	14	57569863	57581335	11473	2	341880	ENST00000556306.1	2485	SLC35F4	2	44.6788	64.4219	8.51227	-1.1837	-33.2443	-28.4001	-28.9277	-25.8571
chr9	80040395	80040985	591	195.91	0.499987	0.1273	3.92764	8.57817735603782e-05	0.00633364	Distal Intergenic	9	80030579	80034555	3977	1	101927477	ENST00000417801.1	9816	LINC01507	2	84.6108	113.569	10.5641	-0.703942	-57.9864	-56.8524	-52.1812	-41.0198
chr10	50280292	50280949	658	82.7919	1.00073	0.200639	4.9877	6.110348301145e-07	0.000166763	Promoter (<=1kb)	10	50182778	50279720	96943	2	56624	ENST00000395526.9	-572	ASAH2	2	90.3495	101.917	9.554	2.96132	-49.6043	-54.1634	-59.4912	-41.5232
chr13	39821303	39822005	703	37.8324	0.979616	0.273694	3.57924	0.000344593	0.0161245	Distal Intergenic	13	39687543	39689820	2278	1	57511	ENST00000460701.1	133760	COG6	2	46.4024	50.029	4.11052	4.2493	-23.6688	-31.3575	-27.6005	-22.1645
chr22	49747531	49748191	661	39.3403	0.85754	0.25919	3.30854	0.000937853	0.030599	Distal Intergenic	22	49775261	49776115	855	2	23774	ENST00000479985.1	27924	BRD1	2	48.0093	50.2533	3.82615	3.54627	-25.0363	-29.8743	-27.354	-23.3705
chr12	16610051	16611189	1139	111.354	0.91645	0.169	5.42278	5.86777796123623e-08	2.64470455807761e-05	Promoter (<=1kb)	12	16550199	16610526	60328	2	55885	ENST00000540848.5	0	LMO3	2	104.813	106.314	7.30781	6.7132	-50.6687	-65.0938	-53.178	-56.2077
chr12	106891958	106892633	676	55.5239	0.9631	0.226956	4.24354	2.20016279074751e-05	0.00246185	Distal Intergenic	12	106879728	106886250	6523	1	55188	ENST00000551756.1	12230	RIC8B	2	72.3773	66.7975	5.14191	1.16512	-34.1802	-38.6236	-35.7165	-36.9616
chr2	117074442	117075245	804	119.995	0.919916	0.15953	5.76641	8.09763735028774e-09	5.15230144542273e-06	Distal Intergenic	2	117814691	117832377	17687	1	8886	ENST00000263239.7	-739446	DDX18	2	114.726	106.18	3.92138	6.18635	-57.7368	-62.6636	-54.1239	-56.4897
chr1	78234181	78234953	773	88.939	1.18841	0.182408	6.51512	7.2631948298415e-11	9.64211530929453e-08	Intron (ENST00000436742.5/149047, intron 1 of 5)	1	78229622	78369464	139843	1	149047	ENST00000413519.1	4559	MGC27382	2	143.956	139.152	-2.54778	10.3889	-64.6328	-77.554	-75.8132	-72.9502
chr19	19277965	19278900	936	106.456	0.969568	0.174566	5.55417	2.78930141853338e-08	1.42148616841182e-05	Promoter (2-3kb)	19	19276515	19281492	4978	2	57794	ENST00000592188.1	2592	SUGP1	2	133.89	123.615	5.1173	11.9507	-70.272	-66.4897	-73.5115	-64.2995
chr5	167783130	167783705	576	46.8228	1.04541	0.245789	4.25326	2.1067770727163e-05	0.00238581	Intron (ENST00000518659.5/57451, intron 2 of 28)	5	167755003	168263185	508183	1	57451	ENST00000520394.5	28127	TENM2	2	63.3631	57.4762	-0.573477	3.40133	-31.2795	-30.7899	-32.3549	-29.2428
chr2	239756595	239757450	856	117.594	0.592084	0.158636	3.73234	0.00018971	0.0108681	Distal Intergenic	2	239762860	239802883	40024	1	150935	ENST00000407524.1	-5410	LOC150935	2	98.5207	102.341	23.5633	-8.27992	-51.7872	-49.2919	-62.7611	-52.3048
chr4	165240183	165241030	848	107.725	0.815024	0.17664	4.61405	3.94897547928142e-06	0.00068379	Promoter (<=1kb)	4	165240348	165322711	82364	1	11275	ENST00000506761.1	0	KLHL2	2	71.5861	78.3063	11.2507	-6.22294	-37.0156	-30.2669	-46.8894	-40.7482
chr7	48759093	48759993	901	177.336	0.520704	0.138811	3.75118	0.000176006	0.0103477	Distal Intergenic	7	48924573	48927454	2882	1	168448	ENST00000650262.1	-164580	CDC14C	2	69.0509	75.4852	9.38995	-2.12111	-38.4274	-33.1764	-44.8931	-35.3081
chr13	39464728	39465346	619	67.4368	0.864113	0.210823	4.09875	4.15382065709566e-05	0.0039155	Intron (ENST00000648377.1/10186, intron 2 of 13)	13	39342892	39603193	260302	2	10186	ENST00000379589.4	137847	LHFPL6	2	59.8067	67.3963	7.25931	4.15437	-33.1514	-28.7225	-41.8985	-34.8442
chr18	61735573	61736454	882	114.164	0.568215	0.158052	3.59512	0.000324247	0.0154139	Intron (ENST00000590199.5/ENST00000590199.5, intron 2 of 3)	18	61748082	61756646	8565	1	100996669	ENST00000567801.3	-11628	LINC01544	2	84.8968	80.7161	8.91726	5.07859	-39.0697	-40.1667	-58.8172	-41.5552
chr2	174200404	174201071	668	35.8112	0.922721	0.293347	3.14549	0.00165806	0.0432253	Intron (ENST00000284719.8/29789, intron 4 of 10)	2	174082010	174217946	135937	2	29789	ENST00000429575.1	16875	OLA1	2	35.7274	34.9741	5.06094	1.39856	-16.2741	-19.9552	-23.2668	-17.6648
chr19	6216789	6217560	772	201.194	0.41507	0.134902	3.07682	0.00209221	0.0496367	Promoter (<=1kb)	19	6213120	6216968	3849	2	4298	ENST00000585588.1	0	MLLT1	2	100.538	109.905	20.8363	21.7042	-64.7877	-92.101	-58.0475	-38.0473
chr19	37210278	37210980	703	414.945	0.333277	0.0990506	3.36471	0.000766231	0.026961	Promoter (<=1kb)	19	37156331	37210512	54182	2	92285	ENST00000590245.5	0	ZNF585B	2	108.75	128.568	25.1388	11.7758	-70.7144	-97.1994	-74.2179	-32.1007
chr17	6172029	6173046	1018	97.1465	0.594204	0.186975	3.17798	0.00148303	0.0403754	Intron (ENST00000664051.1/ENST00000664051.1, intron 2 of 3)	17	6081882	6090361	8480	1	23302	ENST00000576947.1	90147	WSCD1	2	65.5125	78.0809	11.8976	9.1057	-37.6159	-51.0887	-44.1081	-31.784
chr17	31901342	31902128	787	593.103	0.26648	0.0828054	3.21814	0.00129024	0.0372855	Promoter (<=1kb)	17	31860904	31901708	40805	2	55813	ENST00000261708.9	0	UTP6	2	110.824	141.451	20.9099	6.67241	-62.7156	-102.45	-65.3318	-49.3592
chr7	95508987	95509831	845	173.121	0.464468	0.141483	3.28287	0.00102757	0.0324658	Intron (ENST00000428113.5/51666, intron 2 of 2)	7	95485943	95540233	54291	1	51666	ENST00000325885.6	23044	ASB4	2	67.7239	74.8472	2.0736	11.5568	-35.4427	-61.626	-23.7978	-35.3351
chr10	69644479	69645821	1343	330.899	0.350956	0.105444	3.32837	0.000873557	0.029181	Distal Intergenic	10	69630544	69632877	2334	1	219738	ENST00000421716.1	13935	FAM241B	2	119.743	124.088	31.1233	22.9572	-65.589	-98.1493	-68.0816	-66.0917
chr2	25025449	25026244	796	141.06	0.621866	0.159223	3.90563	9.39809044351254e-05	0.00675889	Intron (ENST00000451291.5/729723, intron 3 of 4)	2	25042076	25159135	117060	1	22979	ENST00000403714.8	-15832	EFR3B	2	119.336	128.008	26.0702	39.7732	-62.5303	-95.578	-77.3732	-77.7056
chr2	113592803	113593657	855	255.3	0.42067	0.117698	3.57415	0.000351369	0.016342	Promoter (<=1kb)	2	113594176	113599043	4868	1	375260	ENST00000538033.2	-519	WASH2P	2	142.506	149.301	44.1092	20.2149	-73.539	-107.677	-70.8576	-104.057
chr12	90188781	90189446	666	81.4059	0.631669	0.196627	3.21252	0.00131574	0.0376982	Distal Intergenic	12	90280894	90295675	14782	1	105369893	ENST00000549313.1	-91448	LINC02392	2	52.2191	71.0424	17.4035	8.19522	-33.0457	-48.2598	-30.8931	-36.6615
chr6	20954900	20955634	735	79.9592	0.702532	0.191961	3.65976	0.000252453	0.0131459	Exon (ENST00000274695.8/54901, exon 10 of 16)	6	21200812	21231441	30630	1	54901	ENST00000476517.1	-245178	CDKAL1	2	66.3283	84.5083	14.4931	8.38849	-37.8761	-52.1855	-40.3342	-43.3224
chr11	125381397	125382761	1365	88.4905	0.718371	0.183652	3.91159	9.1692081432319e-05	0.00666643	Promoter (2-3kb)	11	125385688	125433389	47702	1	63876	ENST00000526955.1	-2927	PKNOX2	2	75.1499	100.642	6.89035	11.8406	-40.1121	-43.8553	-66.3156	-44.2395
chr8	20125894	20126844	951	101.02	0.739815	0.172569	4.28706	1.81050004073601e-05	0.00213234	Distal Intergenic	8	20147603	20150996	3394	2	6570	ENST00000519171.1	24152	SLC18A1	2	93.1537	112.446	8.31487	17.2057	-46.3026	-51.3658	-75.772	-57.6796
chr12	101000086	101000859	774	54.4382	0.746078	0.231441	3.22363	0.00126578	0.0369017	Intron (ENST00000549155.6/121601, intron 10 of 10)	12	100987119	101042381	55263	1	121601	ENST00000549234.1	12967	ANO4	2	53.0184	67.8741	9.56648	9.21655	-30.9263	-31.7092	-48.1265	-28.9135
chr8	41091880	41092806	927	55.1859	0.810073	0.228271	3.54873	0.000387086	0.0173576	Distal Intergenic	8	41271048	41271143	96	2	100847068	ENST00000579992.1	178337	MIR548AO	2	59.4827	75.1129	4.73412	10.522	-33.3297	-38.3515	-47.5713	-30.5992
chr4	139921371	139922420	1050	852.723	0.280691	0.0750771	3.7387	0.000184978	0.0106824	Intron (ENST00000509479.6/55534, intron 1 of 4)	4	140128015	140134565	6551	1	101927516	ENST00000509184.1	-205595	LOC101927516	2	232.626	275.13	64.9615	68.0168	-135.41	-155.844	-222.874	-126.606
chr8	10332642	10333152	511	210.084	0.474946	0.131932	3.59993	0.000318298	0.0152525	Intron (ENST00000317173.9/4482, intron 5 of 5)	8	10301535	10353963	52429	1	4482	ENST00000521686.1	31107	MSRA	2	98.2823	112.899	18.9282	13.7283	-60.7603	-47.6512	-89.6646	-45.7617
chr3	97414537	97415395	859	128.134	0.514103	0.164507	3.1251	0.00177742	0.044938	Intron (ENST00000389672.9/285220, intron 6 of 17)	3	97439610	97610824	171215	1	285220	ENST00000503760.5	-24215	EPHA6	2	62.5922	82.1654	6.73266	21.6568	-52.7427	-34.7336	-55.9689	-29.7018
chr11	95337121	95338218	1098	115.243	0.5951	0.166187	3.5809	0.000342416	0.0160435	Distal Intergenic	11	95232571	95234104	1534	1	100129203	ENST00000543573.1	104550	LOC100129203	2	81.2083	97.7396	8.13084	21.7644	-64.4027	-50.0541	-58.1896	-36.1968
chr19	61382	62408	1027	181.563	0.464237	0.139091	3.33764	0.000844928	0.0286339	Exon (ENST00000632506.1/375690, exon 3 of 3)	19	65051	66382	1332	2	375690	ENST00000634023.1	3974	WASH5P	2	104.39	131.533	17.683	31.9428	-91.5631	-59.4843	-75.8197	-58.6826
chr5	98731411	98731985	575	62.558	0.695888	0.21994	3.16399	0.00155624	0.0415349	Distal Intergenic	5	98768650	98779919	11270	1	285704	ENST00000504776.5	-36665	RGMB	2	68.1569	77.2604	9.27247	15.7925	-50.7228	-34.8497	-50.2354	-34.6743
chr1	233189482	233190600	1119	88.5182	0.611983	0.191583	3.19435	0.00140144	0.0392338	Intron (ENST00000258229.14/80003, intron 15 of 33)	1	233139826	233181102	41277	2	80003	ENST00000496510.6	-8380	PCNX2	2	56.4439	87.8085	2.97822	23.7268	-43.0287	-34.2184	-57.001	-36.7093
chr13	54082883	54083682	800	118.667	0.699249	0.172156	4.06171	4.87150257539937e-05	0.00437923	Distal Intergenic	13	54115849	54127343	11495	2	100507428	ENST00000606055.1	43661	LINC00458	2	88.6423	129.487	9.29027	20.5523	-62.5704	-48.9159	-83.6378	-52.8474
chr1	11585429	11586085	657	155.102	0.742717	0.155133	4.78762	1.6877312047625e-06	0.000360083	Distal Intergenic	1	11609468	11613358	3891	1	101929181	ENST00000453135.2	-23383	LINC01647	2	159.787	200.694	0.756159	46.1241	-102.642	-93.5466	-126.334	-84.838
chr1	201605067	201605739	673	195.069	0.504214	0.135476	3.72178	0.00019782	0.0111732	Distal Intergenic	1	201622927	201823344	200418	1	89796	ENST00000367302.5	-17188	NAV1	2	105.384	139.033	13.5429	32.5806	-66.3153	-61.5001	-90.865	-71.8603
chr8	9190262	9191413	1152	180.075	0.648598	0.14612	4.4388	9.04632112931477e-06	0.00130047	Promoter (<=1kb)	8	9189859	9202858	13000	1	101929128	ENST00000647579.1	403	LOC101929128	2	87.9416	109.512	10.6357	23.3278	-60.2238	-49.7671	-67.4974	-53.9283
chr15	37056703	37057638	936	227.76	0.404182	0.131056	3.08405	0.00204203	0.0489925	Intron (ENST00000561208.6/4212, intron 7 of 11)	15	37083770	37094029	10260	2	4212	ENST00000561422.1	36391	MEIS2	2	78.8755	99.4003	8.10308	31.361	-63.8119	-61.1534	-61.6576	-31.1169
chr10	35949350	35950238	889	231.372	0.460331	0.131492	3.50083	0.000463809	0.0194514	Distal Intergenic	10	35778302	35800920	22619	1	102578074	ENST00000626667.1	171048	PCAT5	2	105.751	124.713	16.7989	26.1065	-80.6361	-79.7128	-63.6884	-49.3318
chr6	130070814	130071237	424	87.0442	0.601768	0.189828	3.17006	0.00152405	0.0410216	Promoter (<=1kb)	6	130070847	130092761	21915	1	84456	ENST00000533890.1	0	L3MBTL3	2	65.1273	87.31	15.7162	18.6439	-51.8065	-52.6576	-46.644	-35.6892
chr11	131649126	131649734	609	81.3833	0.645147	0.202474	3.18631	0.00144099	0.03988	Intron (ENST00000374791.7/50863, intron 1 of 7)	11	131622451	131663576	41126	2	101929637	ENST00000663555.1	13842	NTM-AS1	2	77.9433	119.607	9.65924	45.5431	-66.7422	-61.3403	-67.1899	-57.4798
chr8	15984688	15985395	708	71.5553	0.663956	0.208035	3.19156	0.00141504	0.03948	Intron (ENST00000517369.1/ENST00000517369.1, intron 1 of 2)	8	16120889	16164251	43363	2	4481	ENST00000522672.5	178856	MSR1	2	69.3252	91.4576	1.43227	38.1185	-55.6363	-47.9414	-48.6683	-48.0876
chr22	26462687	26463850	1164	291.402	0.369503	0.112831	3.27483	0.00105724	0.0330474	Promoter (<=1kb)	22	26443423	26464015	20593	2	89781	ENST00000519774.5	165	HPS4	2	95.0436	123.268	16.3394	33.2141	-61.8171	-74.4615	-77.5155	-54.0711
chr4	81604789	81605853	1065	162.78	0.449683	0.145715	3.08604	0.00202843	0.0487758	Intron (ENST00000638048.1/153020, intron 3 of 16)	4	81458983	81471928	12946	2	153020	ENST00000507538.1	-132861	RASGEF1B	2	75.7508	112.658	8.69287	41.158	-48.3314	-66.4315	-69.3212	-54.1755
chr10	126302975	126303902	928	85.0083	0.604261	0.181076	3.33706	0.000846694	0.0286704	Intron (ENST00000368679.8/8038, intron 2 of 22)	10	126012381	126388455	376075	2	8038	ENST00000368679.8	84553	ADAM12	2	78.984	121.06	28.94	28.5193	-67.2101	-65.6525	-64.9551	-59.6853
chr15	34609511	34610905	1395	137.557	0.468833	0.144694	3.24018	0.00119456	0.0355132	Distal Intergenic	15	34525282	34588503	63222	2	440270	ENST00000569100.5	-21008	GOLGA8B	2	102.337	137.324	42.9294	36.8579	-72.4439	-86.4	-82.0863	-78.5182
chr12	41406914	41407742	829	162.65	0.604365	0.141771	4.26296	2.01737233858393e-05	0.0023102	Intron (ENST00000402685.7/29951, intron 3 of 9)	12	41437680	41574724	137045	1	29951	ENST00000649474.1	-29938	PDZRN4	2	108.337	150.811	34.0862	17.4131	-79.0277	-83.1386	-82.3943	-66.0867
chr14	97848375	97849036	662	271.081	0.480998	0.118496	4.0592	4.92415564204094e-05	0.00440644	Distal Intergenic	14	97751564	97763989	12426	2	100132612	ENST00000557296.1	-84386	LINC02312	2	118.627	181.529	28.5262	18.4425	-89.888	-86.3392	-97.4406	-73.4569
chr18	53665448	53666199	752	222.911	0.384844	0.124807	3.08351	0.00204573	0.0490228	Distal Intergenic	18	53579618	53581107	1490	2	101928167	ENST00000667801.1	-84341	LINC01917	2	76.2024	106.905	23.056	13.95	-58.8043	-50.5126	-64.2573	-46.5393
chr12	66444549	66445598	1050	112.268	0.531323	0.166655	3.18815	0.00143185	0.0397438	3' UTR	12	66445396	66465422	20027	2	23426	ENST00000535002.1	19824	GRIP1	2	60.0497	102.608	18.3321	14.0054	-46.2417	-51.1417	-54.2834	-43.3288
chr14	92253186	92253893	708	188.094	0.515531	0.147219	3.50179	0.000462148	0.0194045	Exon (ENST00000553537.1/ENST00000553537.1, exon 2 of 2)	14	92322581	92496251	173671	1	123041	ENST00000393265.6	-68688	SLC24A4	2	61.9784	93.1978	11.959	14.6071	-41.7284	-45.8393	-54.4319	-39.7426
chr12	67772609	67773253	645	331.639	0.364277	0.104581	3.48321	0.000495445	0.020334	Distal Intergenic	12	67709047	67729475	20429	2	101927901	ENST00000542219.1	-43134	LINC02421	2	99.75	155.592	33.9464	18.352	-66.2779	-72.2893	-88.789	-80.284
chr5	174098576	174099366	791	167.62	0.511272	0.137419	3.72053	0.000198808	0.0112017	Intron (ENST00000517587.5/51617, intron 4 of 5)	5	174091205	174108346	17142	1	51617	ENST00000521146.1	7371	NSG2	2	112.955	163.083	40.3897	23.1927	-73.9548	-89.1091	-101.412	-75.1452
chr12	21796453	21797358	906	38.2976	1.02092	0.27565	3.70369	0.000212489	0.0116406	Distal Intergenic	12	21764984	21775600	10617	2	3764	ENST00000665145.1	-20853	KCNJ8	2	54.7218	91.1848	8.09573	8.93174	-37.5121	-45.0851	-42.43	-37.9069
chr2	33628262	33628772	511	60.9983	0.850317	0.241579	3.51983	0.000431825	0.0185292	Intron (ENST00000669243.1/ENST00000669243.1, intron 1 of 1)	2	33591923	33599382	7460	2	25940	ENST00000464415.1	-28880	FAM98A	2	33.3077	54.4686	2.02716	4.92095	-19.3023	-28.0322	-25.7698	-21.6202
chr5	5793654	5794547	894	144.863	0.49901	0.156123	3.19626	0.0013922	0.0391008	Distal Intergenic	5	5422742	5437836	15095	1	23379	ENST00000505464.1	370912	ICE1	2	50.9562	86.5099	10.6462	10.365	-37.6855	-49.3488	-39.9123	-31.5306
chr6	156347935	156349220	1286	180.839	0.469565	0.133872	3.50755	0.000452251	0.0191233	Intron (ENST00000663591.1/ENST00000663591.1, intron 1 of 3)	6	156378750	156378824	75	1	109617011	ENST00000390993.1	-29530	SNORD28B	2	76.0895	115.391	17.9588	12.7593	-50.6027	-64.6684	-56.2225	-50.7045
chr8	41746018	41746976	959	232.134	0.516122	0.124446	4.14737	3.36320493571467e-05	0.0033579	Intron (ENST00000347528.8/286, intron 2 of 41)	8	41655324	41706179	50856	2	286	ENST00000520299.5	-39839	ANK1	2	90.4012	111.027	5.5359	14.9487	-46.0286	-57.4749	-55.324	-63.0851
chr10	50505878	50506765	888	97.78	0.852674	0.175503	4.85845	1.18307811889306e-06	0.000274765	Intron (ENST00000429490.5/259230, intron 3 of 9)	10	50459941	50466932	6992	2	259230	ENST00000498514.5	-38946	SGMS1	2	103.338	130.394	9.55892	12.3468	-61.3882	-63.7432	-63.1161	-67.3908
chr11	7890562	7891193	632	115.435	0.916977	0.169767	5.40137	6.6132733760343e-08	2.92644150668711e-05	Intron (ENST00000527847.5/283299, intron 1 of 7)	11	7880981	7882982	2002	2	283299	ENST00000533634.1	-7580	LOC283299	2	91.2088	111.23	2.17937	11.6287	-53.3737	-57.2594	-50.3374	-55.2759
chr1	90833486	90834348	863	127.213	0.826201	0.155977	5.29694	1.17760119758955e-07	4.6046347918838e-05	Promoter (<=1kb)	1	90831788	90834689	2902	2	105378853	ENST00000635959.1	341	LINC02609	2	123.48	136.743	16.4693	18.978	-69.7954	-79.8184	-68.3598	-77.6971
chr9	3191639	3192169	531	43.357	0.979227	0.257955	3.79612	0.000146977	0.0091726	Intron (ENST00000663825.1/101929247, intron 1 of 2)	9	3181708	3200440	18733	1	101929247	ENST00000659476.1	9931	LINC01231	2	47.6905	56.3557	6.19217	4.72669	-24.9351	-30.6779	-30.9417	-28.4104
chr2	5133944	5134722	779	26.4559	1.16402	0.327988	3.54897	0.000386742	0.0173494	Distal Intergenic	2	4628216	4656498	28283	2	727982	ENST00000412134.6	-477446	LINC01249	2	37.9027	42.3788	2.49948	4.55661	-20.5151	-23.0394	-21.8085	-21.9746
chr12	88638973	88639742	770	136.941	0.849147	0.171204	4.95986	7.05453437530954e-07	0.000187302	Distal Intergenic	12	88492793	88580851	88059	2	4254	ENST00000347404.10	-58122	KITLG	2	107.089	118.924	6.96665	11.3937	-52.7604	-62.8515	-65.2723	-63.4884
chr7	141238318	141239286	969	122.423	0.692377	0.176678	3.91885	8.89707758982415e-05	0.00651745	Intron (ENST00000565468.6/100507421, intron 2 of 3)	7	141074393	141212764	138372	1	100507421	ENST00000563442.1	163925	TMEM178B	2	77.9447	88.336	8.56289	7.54961	-40.6989	-46.5037	-48.2797	-46.9109
chr10	9561623	9562583	961	57.1102	0.903752	0.227371	3.97479	7.04428489937141e-05	0.00557785	Distal Intergenic	10	9292842	9309636	16795	2	101928272	ENST00000658214.1	-251987	LOC101928272	2	71.1936	94.5528	3.67286	17.3075	-42.0115	-45.2506	-54.8571	-44.6075
chr2	1967564	1968853	1290	251.194	0.371074	0.115112	3.22358	0.00126598	0.0369017	Intron (ENST00000647755.1/23040, intron 8 of 24)	2	1789148	1979220	190073	2	23040	ENST00000650399.1	10367	MYT1L	2	94.0387	124.381	13.3375	20.9701	-56.0112	-65.8938	-69.3522	-61.4696
chr2	99569152	99570078	927	102.163	0.643719	0.174344	3.69223	0.000222297	0.0120058	Intron (ENST00000409236.6/3899, intron 16 of 22)	2	99547575	99593267	45693	2	3899	ENST00000671937.1	23189	AFF3	2	74.4061	99.4503	10.0218	24.4578	-49.7108	-56.6992	-52.3737	-49.5523
chr2	202122987	202123799	813	258.092	0.481622	0.113171	4.25569	2.08402117369073e-05	0.00237137	Intron (ENST00000498697.3/100652824, intron 11 of 23)	2	202113626	202117062	3437	2	729224	ENST00000670761.1	-5925	KIAA2012-AS1	2	122.857	163.467	18.1248	36.0108	-79.7093	-89.6456	-92.5647	-78.5401
chr10	14506736	14508176	1441	112.183	0.761283	0.174166	4.37101	1.2367107786811e-05	0.00161388	Distal Intergenic	10	14521096	14522225	1130	2	83641	ENST00000475858.1	14049	FAM107B	2	92.8819	119.234	8.01854	26.0466	-60.7569	-62.1864	-65.1874	-58.0502
chr2	33632850	33633608	759	143.137	0.694322	0.15204	4.56672	4.95426249764208e-06	0.000822117	Exon (ENST00000658639.1/ENST00000658639.1, exon 1 of 2)	2	33591923	33599382	7460	2	25940	ENST00000464415.1	-33468	FAM98A	2	95.1033	128.199	5.0252	31.6669	-60.3912	-64.1343	-68.9582	-66.5104
chr1	116255038	116256119	1082	125.896	0.750333	0.158135	4.74489	2.08615849833042e-06	0.000421135	Distal Intergenic	1	116372668	116388155	15488	1	476	ENST00000418797.5	-116549	ATP1A1	2	98.4388	149.687	16.6004	19.4925	-69.0734	-74.2998	-66.0238	-74.8218
chr6	112125011	112125704	694	63.5793	0.864945	0.219751	3.93602	8.28427214755024e-05	0.00619477	Intron (ENST00000230538.12/3910, intron 31 of 38)	6	112121775	112129988	8214	2	3910	ENST00000604740.5	4284	LAMA4	2	62.4589	95.6737	9.58273	14.6034	-44.0558	-46.7165	-48.3459	-43.2005
chr16	77866596	77867259	664	87.1506	0.782076	0.183368	4.26507	1.99838733795855e-05	0.0022909	Intron (ENST00000302536.3/57687, intron 4 of 8)	16	77862748	77882408	19661	1	57687	ENST00000563850.1	3848	VAT1L	2	94.7471	139.443	16.7781	27.2732	-64.9735	-58.0409	-78.4848	-76.7422
chr3	152671958	152672688	731	114.96	0.821495	0.164245	5.00165	5.68407438203934e-07	0.000157976	Intron (ENST00000659139.1/ENST00000659139.1, intron 2 of 3)	3	152835131	152841439	6309	1	5028	ENST00000305097.6	-162443	P2RY1	2	101.439	142.837	15.4783	20.1494	-63.1714	-67.0095	-71.9565	-77.7664
chr8	107436175	107436830	656	78.6657	0.681084	0.197296	3.45209	0.000556265	0.0219837	Intron (ENST00000517746.6/284, intron 1 of 8)	8	107346983	107494995	148013	2	284	ENST00000520033.1	58165	ANGPT1	2	81.9529	70.103	7.21475	18.338	-33.6006	-51.523	-50.8901	-41.595
chr13	37778791	37779525	735	99.2366	0.643793	0.176209	3.65357	0.000258621	0.0133376	Intron (ENST00000379705.8/7223, intron 2 of 10)	13	37636843	37783333	146491	2	7223	ENST00000379679.5	3808	TRPC4	2	109.552	76.4172	18.3707	22.7977	-55.5087	-53.3934	-62.1677	-56.068
chr17	80877427	80878399	973	225.638	0.485496	0.134992	3.59648	0.000322555	0.0153649	Intron (ENST00000577161.5/57521, intron 13 of 21)	17	80922724	80924172	1449	1	57521	ENST00000576366.1	-44325	RPTOR	2	161.747	128.047	19.4864	49.5787	-81.3731	-77.0888	-124.225	-76.1723
chr13	46432055	46432704	650	64.515	0.715987	0.210893	3.39503	0.000686212	0.0250784	Intron (ENST00000409879.6/80183, intron 1 of 14)	13	46342967	46438190	95224	2	80183	ENST00000409879.6	5486	RUBCNL	2	93.9262	81.3171	30.906	12.8743	-61.9072	-58.036	-55.5157	-43.5647
chr4	47169856	47170865	1010	107.693	0.518514	0.165113	3.14035	0.00168745	0.0435782	Intron (ENST00000295454.8/2560, intron 4 of 8)	4	47031633	47403385	371753	1	2560	ENST00000510909.1	138223	GABRB1	2	84.3838	78.1209	30.1359	13.5335	-58.8914	-48.3665	-50.1425	-48.7737
chr1	156149652	156150937	1286	227.889	0.436594	0.131047	3.33159	0.000863505	0.0289893	Promoter (<=1kb)	1	156149723	156161493	11771	1	64218	ENST00000414683.5	0	SEMA4A	2	113.544	117.164	48.1831	5.42311	-77.1243	-66.3557	-88.1362	-52.6988
chr2	173385897	173387147	1251	194.645	0.506309	0.132562	3.8194	0.000133776	0.00856245	Distal Intergenic	2	173358507	173365516	7010	1	83879	ENST00000468359.1	27390	CDCA7	2	116.868	115.937	33.571	16.793	-82.7157	-74.8247	-77.4623	-48.1663
chr11	45250238	45251063	826	102.723	0.623477	0.176778	3.5269	0.000420459	0.0182674	Intron (ENST00000020926.8/57586, intron 4 of 5)	11	45252589	45285924	33336	2	57586	ENST00000528101.1	34861	SYT13	2	112.533	100.377	36.7328	5.58743	-58.1424	-54.7959	-79.4659	-62.826
chr10	50188992	50189729	738	155.031	0.621774	0.141909	4.38149	1.17867932089784e-05	0.00155704	3' UTR	10	50187211	50199146	11936	2	56624	ENST00000489640.5	9417	ASAH2	2	135.501	116.125	35.13	19.5382	-79.4994	-68.1379	-71.6723	-86.9854
chr14	30271356	30272186	831	51.3654	0.723147	0.224758	3.21745	0.00129337	0.037346	Intron (ENST00000549360.1/ENST00000549360.1, intron 1 of 2)	14	29663812	30191898	528087	2	5587	ENST00000549503.1	-79458	PRKD1	2	81.5843	79.1073	25.7191	9.98921	-46.4974	-50.8251	-45.9076	-53.1698
chr15	57672292	57672878	587	39.0397	0.872393	0.265397	3.28713	0.00101215	0.0321938	Intron (ENST00000267853.10/100820829, intron 11 of 12)	15	57680698	57714745	34048	1	145781	ENST00000484300.1	-7820	GCOM1	2	57.16	51.9317	17.3602	2.46796	-30.6766	-29.1459	-32.3285	-36.7688
chr19	33602498	33603804	1307	198.886	0.504205	0.128229	3.93208	8.42148170132847e-05	0.00625388	Distal Intergenic	19	33621953	33773506	151554	1	64377	ENST00000650847.1	-18149	CHST8	2	169.539	191.333	26.9307	77.0404	-104.903	-109.192	-141.018	-109.73
chr4	138636762	138637476	715	77.7794	0.733443	0.189895	3.86237	0.000112294	0.00758	Intron (ENST00000667838.1/100874047, intron 6 of 6)	4	138819954	138821465	1512	2	105377448	ENST00000505607.1	183989	LOC105377448	2	82.3457	91.1528	12.4745	21.052	-46.3445	-47.9372	-60.7909	-51.9523
chr1	63005488	63006093	606	51.4715	0.718505	0.233044	3.08312	0.0020484	0.049052	Intron (ENST00000641890.1/105378769, intron 1 of 1)	1	63000497	63011115	10619	2	105378769	ENST00000420285.6	5022	LINC01739	2	64.002	64.9641	8.0197	18.9341	-34.065	-40.3387	-41.7747	-39.7415
chr13	35531352	35532025	674	140.492	0.519344	0.150457	3.45178	0.000556902	0.0219837	Intron (ENST00000400445.7/26960, intron 41 of 57)	13	35476749	35672735	195987	1	26960	ENST00000537702.5	54603	NBEA	2	92.2521	96.5796	16.9546	30.4485	-55.7375	-56.8613	-61.7555	-61.8806
chr2	175852999	175854638	1640	455.505	0.375333	0.0934893	4.01472	5.95171721013742e-05	0.00500382	Distal Intergenic	2	175929939	175937856	7918	2	80856	ENST00000479012.1	83218	LNPK	2	213.925	209.714	41.3411	97.6558	-149.361	-126.53	-144.015	-142.73
chr4	35216432	35217155	724	179.375	0.421091	0.127229	3.3097	0.000933962	0.0305441	Distal Intergenic	4	36005365	36046034	40670	2	116984	ENST00000513032.2	828879	ARAP2	2	148.831	175.637	45.9898	81.7316	-112.814	-118.034	-109.84	-111.501
chr1	228781108	228782024	917	239.803	0.401548	0.117186	3.42659	0.00061121	0.0233227	Distal Intergenic	1	228735479	228746664	11186	1	58480	ENST00000366691.4	45629	RHOU	2	132.399	125.746	37.0234	44.8309	-73.0431	-87.2451	-89.959	-89.7527
chr9	10396211	10397116	906	155.997	0.483617	0.140191	3.4497	0.000561206	0.0220825	Intron (ENST00000463477.5/5789, intron 2 of 16)	9	8528152	10612723	2084572	2	5789	ENST00000463477.5	215607	PTPRD	2	118.886	119.08	42.5207	34.5312	-70.8449	-77.759	-88.6844	-77.7298
chr11	115695708	115696913	1206	291.331	0.453556	0.111526	4.06683	4.76570824868256e-05	0.00431043	Intron (ENST00000539305.1/ENST00000539305.1, intron 2 of 2)	11	115757717	115760186	2470	2	283143	ENST00000537070.1	63273	LINC00900	2	213.651	266.794	72.3966	87.4904	-155.751	-155.285	-182.657	-146.639
chr2	65866033	65866682	650	164.832	0.470256	0.143281	3.28205	0.00103055	0.0325257	Intron (ENST00000606978.5/ENST00000606978.5, intron 6 of 9)	2	65334629	65432637	98009	2	200734	ENST00000440972.1	-433396	SPRED2	2	107.884	128.46	35.506	38.1182	-73.587	-68.6624	-86.5978	-81.1209
chr5	74337365	74338223	859	561.3	0.345279	0.0831831	4.15083	3.31268407099753e-05	0.00331978	Intron (ENST00000512458.2/101929082, intron 2 of 3)	5	74322501	74328307	5807	1	101929082	ENST00000667820.1	14864	LINC01333	2	270.698	306.913	114.051	127.398	-173.96	-203.684	-230.769	-210.646
chr9	20139513	20140410	898	156.002	0.440975	0.141686	3.11234	0.00185607	0.0461786	Distal Intergenic	9	20346293	20363569	17277	2	4300	ENST00000469261.5	223159	MLLT3	2	96.0116	124.114	30.6767	44.0653	-56.3152	-71.7753	-84.2598	-82.5175
chr20	25229890	25230640	751	221.438	0.4347	0.119054	3.65128	0.000260935	0.0134102	Exon (ENST00000613361.1/ENST00000613361.1, exon 1 of 1)	20	25224631	25226729	2099	1	955	ENST00000490187.1	5259	ENTPD6	2	114.797	146.969	25.4158	28.0616	-74.5901	-63.0737	-78.5183	-99.0609
chr21	40300577	40301356	780	102.04	0.601635	0.177628	3.38705	0.000706492	0.0256047	Intron (ENST00000400454.6/1826, intron 9 of 32)	21	40012901	40353654	340754	2	1826	ENST00000404019.2	52298	DSCAM	2	68.2051	75.599	19.0358	13.1752	-45.7242	-34.0425	-41.6504	-54.5979
chrX	1205341	1206594	1254	383.168	0.333474	0.0967425	3.44703	0.000566789	0.0222109	5' UTR	23	1190897	1212634	21738	2	64109	ENST00000381567.8	6040	CRLF2	2	147.194	177.025	25.1664	63.2771	-115.551	-86.3455	-97.1656	-113.601
chr11	83311605	83313029	1425	453.908	0.49868	0.09147	5.45184	4.98515111538259e-08	2.32057705384022e-05	Intron (ENST00000671128.1/ENST00000671128.1, intron 1 of 2)	11	83259097	83286407	27311	2	60492	ENST00000529689.5	-25198	CCDC90B	2	226.705	248.391	19.8785	64.7893	-145.199	-119.076	-139.942	-155.547
chr6	51992786	51993622	837	83.5468	0.624509	0.192212	3.24907	0.00115784	0.0349353	Intron (ENST00000371117.8/5314, intron 35 of 66)	6	51720849	52087610	366762	2	5314	ENST00000340994.4	93988	PKHD1	2	66.0751	69.4663	3.60089	22.2571	-47.0999	-31.0636	-36.5966	-46.6393
chr16	23752423	23753095	673	90.0546	0.576818	0.187317	3.07936	0.00207445	0.0494383	Promoter (1-2kb)	16	23755026	23758935	3910	1	63928	ENST00000300113.3	-1931	CHP2	2	64.9193	75.7828	19.8236	15.637	-49.7943	-32.5537	-51.6379	-42.1769
chr17	54864682	54865735	1054	442.481	0.338911	0.0930623	3.64177	0.000270775	0.0136954	Distal Intergenic	17	54899387	54937316	37930	1	10040	ENST00000570371.5	-33652	TOM1L1	2	151.898	166.11	36.6773	43.0522	-111.151	-71.8221	-121.033	-93.7305
chr2	2974896	2975473	578	122.432	0.509015	0.152356	3.34096	0.000834906	0.0284331	Intron (ENST00000457478.1/101927554, intron 3 of 6)	2	2896500	3001450	104951	2	101927554	ENST00000667683.1	25977	LINC01250	2	89.0598	110.313	24.9776	19.6041	-56.5767	-50.0531	-74.9282	-62.3968
chr22	44031265	44032305	1041	171.484	0.446978	0.139945	3.19395	0.00140342	0.039279	Promoter (<=1kb)	22	44031365	44132965	101601	1	29780	ENST00000444029.5	0	PARVB	2	79.4081	93.3452	15.3694	22.0972	-51.6988	-38.6641	-62.3142	-57.5429
chr5	112553987	112554880	894	147.657	0.651738	0.146892	4.43687	9.12781761727063e-06	0.00131043	Distal Intergenic	5	112628436	112632100	3665	1	102467214	ENST00000508879.5	-73556	LINC02200	2	113.824	134.54	23.2929	23.6389	-73.0046	-66.855	-74.6681	-80.7688
chr6	147878890	147879870	981	111.198	0.732695	0.154747	4.73478	2.19293528082796e-06	0.000436678	Intron (ENST00000427015.1/ENST00000427015.1, intron 1 of 2)	6	147509226	147737547	228322	1	389432	ENST00000566741.1	369664	SAMD5	2	134.098	154.914	26.1254	29.052	-90.0194	-81.6718	-83.4478	-89.0505
chr2	218722743	218723424	682	69.5465	0.738806	0.20223	3.65329	0.000258902	0.0133396	Intron (ENST00000392102.6/9654, intron 1 of 19)	2	218710994	218737978	26985	1	9654	ENST00000424644.1	11749	TTLL4	2	80.5287	89.2503	20.1498	12.3712	-54.5777	-44.311	-57.1002	-46.3112
chr20	5263496	5264321	826	104.576	0.898186	0.171038	5.25138	1.50961534272306e-07	5.63642145149343e-05	Distal Intergenic	20	5299261	5316414	17154	2	128674	ENST00000217270.4	52093	PROKR2	2	116.337	128.725	22.1609	10.9294	-72.1511	-63.0887	-76.8509	-66.0619
chr18	4310861	4311662	802	59.2926	0.725443	0.209624	3.4607	0.000538782	0.0214734	Intron (ENST00000315677.8/9229, intron 1 of 12)	18	4264633	4295405	30773	1	284215	ENST00000565811.1	46228	DLGAP1-AS5	2	83.4671	99.6258	26.5911	15.604	-60.2755	-58.1871	-55.2799	-51.5455
chr2	206801289	206802190	902	260.801	0.508774	0.115516	4.40435	1.06103545312799e-05	0.00144605	Exon (ENST00000658889.1/ENST00000658889.1, exon 1 of 5)	2	206786614	206790823	4210	1	22868	ENST00000471788.1	14675	FASTKD2	2	138.021	160.825	43.6374	28.0791	-88.0323	-95.5186	-92.7172	-94.2952
chr11	116478423	116479245	823	146.718	0.438001	0.138537	3.16162	0.00156894	0.0417283	Distal Intergenic	11	116639422	116658252	18831	1	101929011	ENST00000444123.5	-160177	LINC02702	2	97.9664	101.043	23.4303	25.2405	-67.7411	-58.0879	-58.85	-63.0008
chr13	101070385	101071101	717	73.3316	0.719535	0.201259	3.57516	0.000350012	0.0163071	Intron (ENST00000251127.11/259232, intron 37 of 43)	13	101116444	101176330	59887	2	259232	ENST00000467264.2	105229	NALCN	2	91.9158	89.5396	21.9577	22.0258	-59.3016	-52.2327	-59.442	-54.4626
chr9	17750112	17750665	554	107.044	0.623279	0.160407	3.88561	0.000102071	0.00710437	Intron (ENST00000380607.5/6456, intron 2 of 8)	9	17906563	18533292	626730	1	92949	ENST00000636209.1	-155898	ADAMTSL1	2	114.182	117.127	28.6233	30.0158	-72.7073	-66.1899	-75.4214	-75.6293
chr11	106601478	106602263	786	112.536	0.736295	0.1598	4.60759	4.07364964490704e-06	0.00070085	Distal Intergenic	11	106251407	106264905	13499	1	101928535	ENST00000525797.1	350071	LOC101928535	2	140.217	152.787	29.5106	41.4351	-89.8236	-95.1925	-86.5824	-92.3508
chr10	50752313	50753207	895	105.733	0.545423	0.165846	3.28873	0.00100641	0.0320691	3' UTR	10	50739952	50816495	76544	1	653308	ENST00000483649.1	12361	ASAH2B	2	75.3661	80.3919	19.3082	19.3759	-46.9507	-50.51	-49.8184	-47.1631
chr11	99481449	99482184	736	52.9046	0.725829	0.225754	3.21514	0.00130383	0.0375471	Intron (ENST00000524871.6/53942, intron 2 of 24)	11	99556139	100356742	800604	1	53942	ENST00000418526.6	-73955	CNTN5	2	65.6357	73.1902	17.6266	16.614	-40.9519	-43.2655	-44.0509	-44.798
chr15	23797587	23798503	917	173.632	0.472691	0.135867	3.47907	0.000503152	0.0205562	Intron (ENST00000658937.1/ENST00000658937.1, intron 1 of 2)	15	23685400	23687305	1906	2	4692	ENST00000649030.2	-110282	NDN	2	162.038	162.304	47.9629	69.1275	-118.637	-132.13	-78.2773	-112.389
chr16	83544730	83545708	979	154.925	0.441407	0.142678	3.09373	0.00197655	0.0478765	Intron (ENST00000268613.14/1012, intron 8 of 14)	16	83508346	83508408	63	1	100422853	ENST00000580839.1	36384	MIR3182	2	125.114	125.253	44.8547	46.2462	-86.591	-91.3278	-74.2425	-89.3067
chr1	19756	20575	820	286.391	0.366188	0.112014	3.26912	0.00107881	0.0334213	Promoter (2-3kb)	1	17369	17436	68	2	102466751	ENST00000619216.1	-2320	MIR6859-1	2	152.255	181.095	63.4298	39.4997	-116.156	-123.051	-80.2766	-116.796
chr18	26335487	26336329	843	116.081	0.649692	0.167425	3.88051	0.000104238	0.00721281	Intron (ENST00000269142.10/6875, intron 13 of 14)	18	26421139	26438041	16903	1	100506787	ENST00000660990.1	-84810	LINC01543	2	133.93	160.856	31.463	51.0246	-97.2422	-104.278	-70.4473	-105.305
chr9	116282409	116283325	917	60.3498	0.668058	0.212869	3.13835	0.00169902	0.0437109	Intron (ENST00000328252.4/5069, intron 9 of 21)	9	116332432	116335074	2643	1	5069	ENST00000460463.1	-49107	PAPPA	2	57.2253	62.0695	4.3057	13.7902	-42.046	-32.1264	-29.1606	-34.0577
chr10	11206054	11206922	869	123.499	0.719642	0.161212	4.46396	8.04573322439386e-06	0.00120496	Intron (ENST00000637215.1/10659, intron 3 of 14)	10	11165486	11329279	163794	1	10659	ENST00000354897.3	40568	CELF2	2	118.762	151.299	19.7487	32.5798	-90.6247	-79.5214	-70.208	-82.0353
chr10	111686417	111687313	897	172.729	0.60678	0.140676	4.3133	1.60832031219073e-05	0.0019608	Distal Intergenic	10	112153870	112183710	29841	2	57678	ENST00000369425.5	496397	GPAM	2	114.452	148.348	16.7902	33.5964	-91.3894	-86.9068	-58.0873	-76.8034
chr11	120832424	120833436	1013	120.787	0.47976	0.153446	3.12657	0.00176858	0.0448366	Intron (ENST00000638419.1/2900, intron 7 of 20)	11	120858240	120862034	3795	1	2900	ENST00000527130.5	-24804	GRIK4	2	86.1629	85.0897	25.3796	17.4954	-64.9769	-66.2639	-34.3263	-48.5606
chr3	48268280	48269319	1040	128.831	0.488086	0.146911	3.32234	0.000892672	0.0295988	3' UTR	3	48256587	48267981	11395	1	51385	ENST00000454212.1	11693	ZNF589	2	121.379	113.081	30.5248	35.6481	-89.1209	-86.6999	-63.1321	-61.6806
chr6	157457950	157458711	762	100.401	0.613444	0.169788	3.61301	0.000302663	0.0147331	Intron (ENST00000414563.6/79683, intron 1 of 8)	6	157529132	157529200	69	1	100500899	ENST00000577768.1	-70421	MIR3692	2	111.525	93.0233	18.5829	37.9708	-74.9742	-71.1236	-51.8169	-63.1875
chr5	102974863	102975583	721	168.566	0.526501	0.141531	3.72003	0.000199195	0.0112027	Intron (ENST00000438793.7/5066, intron 14 of 24)	5	102989771	103006859	17089	1	5066	ENST00000511429.1	-14188	PAM	2	117.262	114.35	26.5381	28.732	-67.0678	-75.37	-55.4362	-89.0082
chr10	78357294	78358709	1416	389.206	0.326879	0.0991186	3.29785	0.000974269	0.0313756	Intron (ENST00000634930.1/ENST00000634930.1, intron 1 of 3)	10	78267442	78330595	63154	1	414243	ENST00000459633.1	89852	LINC00595	2	154.245	142.656	30.2388	36.7531	-77.3922	-82.5815	-92.4347	-111.484
chr13	100820762	100821715	954	139.285	0.61513	0.147196	4.17899	2.92808786839715e-05	0.00302457	Intron (ENST00000457843.1/100885778, intron 2 of 7)	13	100708325	101059286	350962	1	100885778	ENST00000457843.1	112437	NALCN-AS1	2	125.697	116.574	29.3315	23.7836	-65.4562	-73.6221	-71.5766	-84.7318
chr16	54506518	54507328	811	144.008	0.702614	0.151379	4.64141	3.46036262985014e-06	0.000618094	Distal Intergenic	16	54365996	54370794	4799	2	100996345	ENST00000661222.1	-135724	LINC02140	2	135.581	128.957	21.9726	18.1684	-74.9923	-87.7917	-72.7109	-69.1843
chr5	4557716	4558333	618	36.9571	0.91892	0.274486	3.34779	0.000814581	0.0280025	Intron (ENST00000507435.1/ENST00000507435.1, intron 3 of 5)	5	4773481	4774865	1385	1	101929153	ENST00000503757.1	-215148	LINC02114	2	60.0702	54.1682	11.6152	6.13908	-32.2366	-36.5437	-32.8511	-30.3614
chr7	109438722	109439172	451	40.0358	0.889748	0.274072	3.2464	0.00116874	0.0351441	Distal Intergenic	7	109959218	109960184	967	2	442720	ENST00000433048.1	521012	EIF3IP1	2	46.777	39.0493	7.47979	4.96815	-25.9944	-27.1512	-18.207	-26.9216
chr11	125399296	125400279	984	62.6376	0.68054	0.212919	3.19624	0.00139232	0.0391008	Intron (ENST00000530517.5/63876, intron 6 of 11)	11	125385688	125433389	47702	1	63876	ENST00000526955.1	13608	PKNOX2	2	68.6463	61.8045	5.5769	12.7944	-38.2583	-38.2521	-33.1471	-39.1646
chr20	42659347	42659968	622	47.3839	0.818849	0.259326	3.1576	0.00159073	0.0420479	Intron (ENST00000356100.6/11122, intron 7 of 30)	20	42685404	42686217	814	1	101927159	ENST00000608258.1	-25436	LOC101927159	2	41.3579	39.619	6.53096	6.63488	-25.8546	-24.2082	-20.1933	-23.8867
chr2	148930186	148930912	727	237.101	0.454047	0.123108	3.68821	0.000225841	0.0121425	Exon (ENST00000679018.1/3800, exon 3 of 3)	2	148927042	149026759	99718	1	3800	ENST00000464066.6	3144	KIF5C	2	110.902	101.392	23.4445	19.1513	-76.6766	-47.8638	-68.3489	-62.001
chr6	79787836	79789584	1749	163.109	0.450401	0.145868	3.08774	0.00201687	0.0486048	Distal Intergenic	6	79803583	79807225	3643	2	89758	ENST00000438797.1	17641	LINC01621	2	86.2877	88.1967	15.7515	25.7227	-72.6739	-41.1797	-48.8112	-53.2938
chr12	49871952	49873008	1057	56.2955	0.733531	0.218389	3.35883	0.000782721	0.0272783	Intron (ENST00000320634.8/23017, intron 11 of 11)	12	49870573	49897069	26497	2	23017	ENST00000552863.5	24061	FAIM2	2	66.0752	58.6147	0.755648	17.7034	-38.5664	-34.2532	-35.953	-34.3764
chr16	63852619	63853272	654	58.041	0.743454	0.224031	3.31853	0.000904927	0.0299038	Distal Intergenic	16	64968434	64972949	4516	2	1009	ENST00000569095.1	1119677	CDH11	2	68.0838	62.1067	-1.06747	20.2395	-40.3896	-36.0763	-35.7012	-37.1954
chr10	21297337	21297918	582	62.086	0.751073	0.219433	3.42279	0.000619816	0.0235498	Distal Intergenic	10	20780050	21293011	512962	2	10529	ENST00000675702.1	-4326	NEBL	2	64.7505	64.5209	2.18369	17.4226	-39.064	-37.554	-38.4742	-33.7853
chr9	15843492	15844166	675	98.1511	0.854584	0.178781	4.78007	1.75234335811385e-06	0.000368747	Promoter (1-2kb)	9	15845639	15971897	126259	1	203238	ENST00000470191.5	-1473	CCDC171	2	154.327	154.642	10.3635	45.7935	-103.539	-85.767	-87.08	-88.7402
chr1	103840333	103841584	1252	101.663	0.708182	0.175717	4.03023	5.5721523162239e-05	0.00478573	Distal Intergenic	1	103750406	103758690	8285	1	278	ENST00000370079.3	89927	AMY1C	2	146.07	126.317	22.0833	43.2844	-87.5406	-78.5464	-84.4019	-87.2655
chr2	4324538	4325223	686	62.3007	0.750627	0.214816	3.49428	0.000475349	0.019734	Distal Intergenic	2	4630200	4643355	13156	2	727982	ENST00000432314.5	318132	LINC01249	2	78.8088	74.2449	4.85849	26.4444	-46.6028	-38.7922	-52.0327	-46.9288
chr17	48014442	48015285	844	551.573	0.485953	0.089709	5.41699	6.06091558807344e-08	2.69310021977495e-05	Distal Intergenic	17	48026171	48028560	2390	2	51226	ENST00000585182.1	13275	COPZ2	2	276.484	287.857	53.7465	96.2154	-194.38	-188.647	-189.456	-141.82
chr2	220168497	220169346	850	72.2837	0.730647	0.214035	3.41367	0.000640932	0.0240557	Intron (ENST00000432993.1/ENST00000432993.1, intron 1 of 3)	2	219906502	219906565	64	2	100422959	ENST00000581624.1	-261932	MIR4268	2	63.9386	68.5765	5.24689	22.9967	-47.6422	-39.7635	-40.1621	-33.1908
chr2	133508261	133509133	873	123.409	0.479863	0.155962	3.07678	0.00209247	0.0496367	Intron (ENST00000409261.6/344148, intron 3 of 19)	2	133121969	133517513	395545	2	344148	ENST00000427594.5	8380	NCKAP5	2	87.4024	73.3509	12.2599	19.7902	-59.4256	-45.4447	-44.8998	-43.0332
chr17	1083407	1084220	814	367.35	0.533369	0.101819	5.23838	1.61988639537736e-07	5.92470694200435e-05	Promoter (<=1kb)	17	1050094	1083590	33497	2	29	ENST00000576964.5	0	ABR	2	176.422	170.424	27.5255	28.0086	-117.35	-91.7968	-110.289	-82.9441
chr17	13527052	13528372	1321	339.382	0.537958	0.102615	5.24247	1.58437920028732e-07	5.85458059817512e-05	Intron (ENST00000284110.2/9955, intron 1 of 1)	17	13543529	13543646	118	2	100302287	ENST00000408771.1	15274	MIR548H3	2	203.041	187.545	33.7586	40.3792	-127.435	-121.92	-126.855	-88.5136
chr11	43555352	43556547	1196	191.873	0.500673	0.140455	3.56464	0.000364352	0.0167431	Exon (ENST00000526615.6/ENST00000526615.6, exon 1 of 5)	11	43559656	43559753	98	1	100313777	ENST00000390142.1	-3109	MIR670	2	56.5304	95.1928	-15.6308	-2.20731	-47.9388	-14.8128	-39.0726	-32.061
chr5	92486762	92487520	759	29.3459	1.11889	0.339266	3.29798	0.000973826	0.0313707	Intron (ENST00000512210.5/ENST00000512210.5, intron 3 of 3)	5	93409838	93422335	12498	2	441094	ENST00000606188.2	934815	NR2F1-AS1	2	23.2171	33.8732	-5.71303	0.494202	-18.2624	-8.71663	-15.6622	-9.23025
chr11	77463483	77463866	384	87.221	0.67706	0.204419	3.31213	0.000925899	0.0304192	Intron (ENST00000356341.8/5058, intron 1 of 14)	11	77358841	77473495	114655	2	5058	ENST00000533568.5	9629	PAK1	2	43.2399	72.5024	-8.64437	12.2439	-39.2518	-16.5886	-41.7098	-21.7916
chr13	54110736	54111495	760	120.128	0.558497	0.176753	3.15975	0.00157902	0.0418723	Distal Intergenic	13	54115849	54127343	11495	2	100507428	ENST00000606055.1	15848	LINC00458	2	53.8753	78.0195	-18.3028	16.4996	-47.4657	-14.7197	-34.2846	-33.6215
chr4	9603664	9604604	941	120.03	0.567391	0.180421	3.14482	0.00166188	0.0432275	Intron (ENST00000653847.1/ENST00000653847.1, intron 4 of 4)	4	9556168	9556316	149	2	100302277	ENST00000408348.1	-47348	MIR548I2	2	41.0388	70.9551	-0.578634	7.2664	-37.7068	-8.87949	-33.6198	-38.4755
chr13	108764278	108764909	632	45.842	0.933583	0.271372	3.44023	0.000581222	0.0225546	Intron (ENST00000356711.7/23026, intron 4 of 34)	13	108779542	108785740	6199	1	23026	ENST00000467639.1	-14633	MYO16	2	28.6557	56.8413	-3.97006	6.42181	-18.0183	-13.0109	-31.6965	-25.2231
chr1	529858	530548	691	61.3388	0.693191	0.218055	3.17897	0.00147797	0.0403018	Distal Intergenic	1	494464	502508	8045	2	100132287	ENST00000440038.7	-27350	LOC100132287	2	40.6822	55.5028	-4.0904	0.89538	-19.878	-13.8234	-32.1339	-27.1547
chr1	57242886	57243766	881	157.449	0.590883	0.151243	3.90685	9.35059447430534e-05	0.00673957	Intron (ENST00000371236.7/1600, intron 2 of 14)	1	57010695	57291065	280371	2	1600	ENST00000371231.5	47299	DAB1	2	61.6215	92.7858	-7.35788	4.91549	-37.9321	-22.2098	-53.8371	-37.986
chr13	83388753	83389448	696	31.088	1.08172	0.316042	3.42271	0.000620008	0.0235498	Distal Intergenic	13	83877205	83882393	5189	2	114798	ENST00000377084.3	492945	SLITRK1	2	30.4766	45.4623	-1.77699	3.00029	-18.5934	-13.2865	-25.4837	-19.7987
chr7	144122859	144123534	676	23.629	1.20653	0.362068	3.33233	0.00086122	0.0289397	Promoter (<=1kb)	7	144123176	144131188	8013	1	135941	ENST00000641068.1	0	OR2A14	2	22.8454	33.8131	-4.7206	3.02118	-14.4253	-8.54001	-14.835	-17.1589
chr9	99967522	99968506	985	175.773	0.81155	0.160447	5.05806	4.23548000463463e-07	0.000127557	Promoter (<=1kb)	9	99967270	99968821	1552	1	55014	ENST00000529385.1	252	STX17	2	60.1879	98.9346	-9.57181	-0.750331	-39.4132	-20.3836	-42.0116	-46.9919
chr13	33056786	33057873	1088	116.797	0.612758	0.177775	3.44681	0.000567239	0.0222114	Intron (ENST00000380099.4/9365, intron 3 of 4)	13	33016433	33064303	47871	1	9365	ENST00000487852.1	40353	KL	2	77.1874	109.181	21.7303	8.09209	-61.5145	-48.6017	-54.4688	-51.6062
chr7	68813537	68814215	679	59.5883	0.862955	0.22436	3.8463	0.000119916	0.00791079	Distal Intergenic	7	69595958	69597448	1491	2	100507468	ENST00000436600.2	783233	CT66	2	57.655	84.4685	12.2003	4.21285	-42.0236	-35.0703	-41.1777	-40.265
chr8	109639680	109640542	863	633.451	0.363026	0.086974	4.17396	2.99356321556659e-05	0.00308036	Promoter (2-3kb)	8	109579936	109643426	63491	2	55638	ENST00000528569.5	2884	SYBU	2	138.501	189.749	36.4065	33.3653	-115.607	-87.9534	-92.2911	-102.17
chr11	103126142	103126757	616	61.1273	0.744643	0.221794	3.35736	0.0007869	0.0273659	Intron (ENST00000648198.1/79659, intron 12 of 24)	11	103109562	103479625	370064	1	79659	ENST00000650373.1	16580	DYNC2H1	2	60.7604	81.6202	16.341	15.3982	-45	-39.4143	-44.9356	-44.7698
chr6	62582447	62583169	723	50.3243	0.842661	0.245352	3.43449	0.000593663	0.0228477	Distal Intergenic	6	61679961	62286225	606265	2	202559	ENST00000675091.1	-296222	KHDRBS2	2	58.6008	80.3253	13.1215	14.2713	-42.1965	-39.8086	-43.8997	-40.4141
chr2	5409703	5410433	731	79.4145	0.70842	0.213902	3.31189	0.000926695	0.0304267	Distal Intergenic	2	5677142	5691046	13905	2	102723818	ENST00000420221.1	280613	LINC01248	2	47.8783	84.4421	9.75818	10.7682	-47.8957	-30.5869	-38.904	-35.4601
chr22	47534057	47534689	633	45.6443	0.779451	0.252124	3.09154	0.00199121	0.0481321	Distal Intergenic	22	47461299	47487111	25813	2	101927722	ENST00000405369.3	-46946	LINC01644	2	43.1815	62.7687	7.16993	7.2038	-36.846	-24.3338	-32.5806	-26.5637
chr6	50315276	50315841	566	78.0709	0.718759	0.209208	3.43562	0.0005912	0.0227983	Distal Intergenic	6	50042099	50049929	7831	2	245915	ENST00000651554.2	-265347	DEFB112	2	45.9301	64.894	5.5163	9.3862	-38.1604	-27.5466	-36.3795	-23.6402
chr14	55739352	55740067	716	75.5285	0.826997	0.213152	3.87984	0.000104524	0.00722467	Distal Intergenic	14	55766177	55766790	614	1	645683	ENST00000487479.1	-26110	RPL13AP3	2	47.8778	74.9174	-0.112476	10.5231	-34.4126	-33.9912	-26.612	-38.19
chr7	108292890	108293573	684	58.4667	0.821848	0.236843	3.47002	0.000520426	0.0209987	Intron (ENST00000413765.6/4897, intron 3 of 30)	7	108232417	108313295	80879	2	4897	ENST00000419936.5	19722	NRCAM	2	43.422	63.7685	0.714455	10.9317	-36.6055	-27.0122	-20.9283	-34.2906
chr1	15303831	15305184	1354	192.604	0.452779	0.13587	3.33245	0.000860839	0.0289373	Promoter (<=1kb)	1	15305761	15330059	24299	1	114827	ENST00000375996.6	-577	FHAD1	2	80.4601	127.47	5.30992	29.3696	-60.8171	-58.8733	-58.8032	-64.1161
chr11	85359078	85360091	1014	88.9305	0.63698	0.202756	3.1416	0.00168025	0.0434833	Intron (ENST00000376104.6/1740, intron 3 of 27)	11	84534613	85133123	598511	2	1740	ENST00000527088.1	-225955	DLG2	2	52.8425	93.5098	7.23854	19.3034	-47.2259	-39.5517	-34.9039	-51.2127
chr9	4137296	4138143	848	71.3023	0.892474	0.214678	4.15726	3.22080371915909e-05	0.0032489	Intron (ENST00000324333.14/169792, intron 1 of 9)	9	4118745	4145193	26449	2	169792	ENST00000462164.5	7050	GLIS3	2	61.2594	78.6144	-7.80496	14.1647	-44.2824	-32.927	-29.1173	-39.9069
chr1	113508380	113508903	524	191.238	0.546102	0.144824	3.77079	0.000162731	0.00984167	Intron (ENST00000307546.14/260425, intron 1 of 20)	1	113391261	113404455	13195	1	260425	ENST00000477955.1	117119	MAGI3	2	85.6477	115.319	-4.7289	26.2714	-69.5378	-49.5766	-50.0164	-53.3787
chr21	31273349	31273964	616	39.9198	0.931516	0.282221	3.30066	0.000964564	0.0311564	Intron (ENST00000286827.7/7074, intron 4 of 28)	21	31266296	31344279	77984	2	7074	ENST00000455508.1	70315	TIAM1	2	42.7094	53.0843	-0.134096	12.0015	-32.6893	-21.8235	-25.7857	-27.3627
chr6	64538529	64539182	654	169.779	0.621089	0.146078	4.25178	2.12082039450443e-05	0.0023963	Intron (ENST00000503581.6/346007, intron 26 of 42)	6	64593131	64713335	120205	2	346007	ENST00000330816.5	174153	EYS	2	73.8273	103.609	-0.391298	6.09284	-61.36	-37.3706	-39.8793	-44.528
chr5	13187073	13188102	1030	77.9131	0.626957	0.198432	3.15956	0.00158009	0.0418758	Intron (ENST00000513283.2/ENST00000513283.2, intron 6 of 6)	5	12914068	13032886	118819	2	105374658	ENST00000510065.1	-154187	LINC02220	2	46.7282	67.0853	-1.05799	8.87969	-34.3404	-27.9388	-32.956	-26.4
chr10	17365575	17366412	838	122.13	0.563184	0.168262	3.34706	0.000816747	0.0280322	Intron (ENST00000377602.5/338596, intron 3 of 7)	10	17386919	17413503	26585	1	100128098	ENST00000451190.3	-20507	ST8SIA6-AS1	2	49.3272	80.4657	1.74503	10.9848	-43.5835	-32.7322	-32.4392	-33.7678
chr17	37102696	37103594	899	62.2721	0.971657	0.217594	4.46547	7.98945800959446e-06	0.00120155	Intron (ENST00000616317.5/31, intron 52 of 55)	17	37086880	37088983	2104	2	31	ENST00000618053.1	-13713	ACACA	2	67.6838	105.555	0.714771	8.45556	-49.9915	-39.6091	-45.2008	-47.6079
chr17	64223950	64224909	960	123.33	0.546896	0.173464	3.15278	0.00161721	0.0425276	Intron (ENST00000258991.7/55852, intron 1 of 11)	17	64147674	64230756	83083	2	55852	ENST00000583097.5	5847	TEX2	2	63.3233	77.7677	6.47748	0.441908	-53.4901	-8.37445	-42.0766	-44.0693
chr2	151213550	151214241	692	103.801	0.570911	0.176015	3.24354	0.00118055	0.0353114	Distal Intergenic	2	151260985	151261778	794	2	375287	ENST00000409092.1	47537	RBM43	2	57.5592	63.0021	8.50141	2.01298	-35.9901	-14.4362	-43.5197	-37.1297
chr11	29023010	29024251	1242	166.934	0.530804	0.154281	3.44051	0.000580621	0.0225394	Intron (ENST00000513853.5/ENST00000513853.5, intron 2 of 3)	11	28477481	28477548	68	2	102466876	ENST00000618032.1	-545462	MIR8068	2	70.2195	86.2329	-3.2982	23.4481	-47.2754	-25.3476	-45.5572	-58.4221
chr6	148068248	148069136	889	341.047	0.42072	0.121175	3.472	0.000516588	0.0208751	Distal Intergenic	6	148272304	148440694	168391	1	23328	ENST00000367469.5	-203168	SASH1	2	108.847	109.782	2.11165	16.7194	-62.6419	-20.1952	-68.9902	-85.6322
chr5	41516858	41517657	800	91.4412	0.636221	0.192939	3.29753	0.000975397	0.0314025	Distal Intergenic	5	41306957	41510628	203672	2	345557	ENST00000328457.5	-6230	PLCXD3	2	57.778	49.7141	0.673418	14.3429	-49.1138	-31.5737	-19.271	-22.5498
chr16	8712490	8714466	1977	307.376	0.345721	0.107478	3.21665	0.00129696	0.0373953	Promoter (<=1kb)	16	8712837	8746025	33189	1	18	ENST00000568847.5	0	ABAT	2	95.267	94.7341	6.17694	12.275	-73.6369	-57.6441	-23.4384	-53.7336
chr16	50910613	50911734	1122	116.558	0.556808	0.161788	3.44158	0.000578318	0.0224807	Distal Intergenic	16	50806668	50807629	962	1	105371252	ENST00000565327.1	103945	LINC02168	2	64.082	77.1484	5.82291	9.55237	-54.8231	-39.9643	-22.879	-38.9392
chr11	48109399	48110359	961	171.332	0.503892	0.145042	3.47412	0.000512528	0.0207611	Exon (ENST00000613246.4/5795, exon 2 of 25)	11	48096782	48096858	77	1	100423000	ENST00000577977.1	12617	MIR3161	2	53.1247	66.1208	-11.1237	10.1126	-38.6071	-32.3149	-17.6386	-29.6738
chr17	77571042	77572173	1132	62.7558	1.09192	0.252957	4.3166	1.58452835101809e-05	0.0019406	Exon (ENST00000623348.1/ENST00000623348.1, exon 1 of 1)	17	77558142	77563243	5102	1	100507351	ENST00000591283.1	12900	LOC100507351	2	62.0066	87.6285	-14.3053	10.6637	-47.774	-50.0876	-11.4506	-36.6812
chr18	75654744	75655723	980	55.3984	0.797835	0.225067	3.54488	0.000392792	0.0175111	Exon (ENST00000657842.1/ENST00000657842.1, exon 4 of 5)	18	75696079	75712385	16307	2	100505853	ENST00000564156.1	56662	LINC01898	2	46.7105	53.2842	1.71496	0.981561	-36.1027	-30.3538	-15.6481	-20.5866
chr9	100652717	100653861	1145	95.179	0.669207	0.181418	3.68876	0.000225346	0.01214	Distal Intergenic	9	100578079	100588389	10311	1	347273	ENST00000307584.6	74638	CAVIN4	2	57.8534	60.4501	-3.43054	3.2289	-38.469	-39.2251	-18.5644	-21.8433
chr4	141081819	141082550	732	37.4453	0.874791	0.2745	3.18685	0.00143831	0.0398305	Intron (ENST00000515673.7/57484, intron 1 of 6)	4	140865576	141132637	267062	2	57484	ENST00000506101.2	50087	RNF150	2	34.4714	37.047	-4.10027	3.64118	-27.1093	-21.0608	-12.3159	-10.5733
chr6	157555437	157556108	672	49.2718	0.768053	0.247477	3.10354	0.00191221	0.047031	Intron (ENST00000414563.6/79683, intron 2 of 8)	6	157542589	157628603	86015	1	79683	ENST00000523468.5	12848	ZDHHC14	2	46.0917	60.2736	-2.66754	1.30694	-37.9687	-27.5388	-20.101	-19.396
chr3	147699194	147699842	649	187.115	0.569157	0.153027	3.71934	0.000199746	0.0112043	Distal Intergenic	3	147507941	147509905	1965	1	440982	ENST00000481840.1	191253	LOC440982	2	57.6709	87.8942	6.89564	18.751	-60.2058	-43.149	-27.2886	-40.5684
chr12	6792383	6793297	915	119.147	0.520893	0.164362	3.16918	0.00152871	0.0411059	Promoter (2-3kb)	12	6789568	6800393	10826	1	920	ENST00000539492.1	2815	CD4	2	50.3398	101.819	8.29347	8.60491	-53.1785	-50.363	-25.3709	-40.1448
chr12	108467865	108468585	721	62.4243	0.742909	0.221303	3.35698	0.000788001	0.0273953	Intron (ENST00000502160.6/102723562, intron 5 of 17)	12	108459425	108473689	14265	2	102723562	ENST00000551889.1	5104	LINC01498	2	37.9262	61.1189	-0.0881569	3.6423	-36.0623	-27.8572	-14.775	-23.9048
chr4	27595450	27596363	914	87.7273	0.665871	0.208727	3.19015	0.00142198	0.039595	Distal Intergenic	4	27217479	27282225	64747	1	101929199	ENST00000512873.1	377971	LINC02261	2	36.2024	60.3255	2.63944	-0.919019	-39.106	-14.1974	-22.327	-22.6179
chr11	41092288	41092808	521	27.232	1.07343	0.347704	3.08719	0.0020206	0.0486728	Intron (ENST00000528697.6/57689, intron 1 of 6)	11	40648224	41459636	811413	2	57689	ENST00000534577.1	366828	LRRC4C	2	18.5823	34.8651	-2.2878	-1.24197	-20.8657	-10.8572	-8.72377	-9.47087
chr8	28339374	28340041	668	56.5346	0.802113	0.250721	3.19923	0.00137797	0.0388804	Promoter (<=1kb)	8	28338648	28343355	4708	1	5368	ENST00000522209.1	726	PNOC	2	21.6662	42.2939	-4.61695	0.648378	-22.2648	-13.2499	-12.0308	-12.4461
chr2	100639665	100641014	1350	87.7828	0.645903	0.19062	3.38844	0.000702906	0.025535	Distal Intergenic	2	100607121	100611542	4422	1	105373507	ENST00000656514.1	32544	LINC01849	2	50.9578	63.4255	-6.97813	2.43631	-44.2759	-18.8777	-11.9733	-34.7145
chr8	274126	274791	666	63.7575	0.718395	0.229026	3.13673	0.00170841	0.0438425	Distal Intergenic	8	240635	244654	4020	1	169270	ENST00000523333.1	33491	ZNF596	2	54.664	58.0399	-1.53561	1.18321	-39.8456	-19.6385	-9.93831	-42.9291
chr1	99180373	99181008	636	124.028	0.562511	0.176581	3.18557	0.00144467	0.0399007	Intron (ENST00000660510.1/100129620, intron 2 of 4)	1	99263953	99309590	45638	1	9890	ENST00000370185.7	-82945	PLPPR4	2	48.8845	57.6916	-10.1057	3.28421	-37.3485	-13.291	-17.4819	-31.6332
chr17	30031441	30031971	531	66.5273	0.745071	0.231499	3.21846	0.00128882	0.0372551	Promoter (<=1kb)	17	30031763	30053334	21572	1	374786	ENST00000584826.1	0	EFCAB5	2	39.8358	44.599	-3.95061	4.55778	-29.0438	-13.055	-17.0934	-25.8497
chr1	97743136	97743615	480	32.5394	0.986983	0.295619	3.3387	0.000841709	0.0285913	Intron (ENST00000370192.8/1806, intron 3 of 22)	1	97691207	97721654	30448	2	1806	ENST00000474241.1	-21482	DPYD	2	35.768	38.3084	-5.79832	-2.38129	-23.1125	-11.9203	-12.7761	-18.088
chr9	68997678	68998006	329	26.6509	1.31551	0.354233	3.71368	0.000204268	0.0113456	Intron (ENST00000265382.8/8395, intron 15 of 15)	9	69012504	69014113	1610	2	5568	ENST00000377276.5	16107	PRKACG	2	44.3344	45.6327	-6.39543	0.892821	-25.0554	-17.3399	-16.1794	-25.8898
chr15	57296355	57297367	1013	106.932	0.575292	0.170956	3.36515	0.000765008	0.0269268	Promoter (2-3kb)	15	57300365	57301502	1138	1	283663	ENST00000620766.4	-2998	LINC00926	2	57.9263	71.8376	6.07786	-8.92028	-46.9421	-25.2933	-21.0557	-33.6303
chr19	20367464	20368408	945	186.65	0.52616	0.141973	3.70605	0.000210513	0.011561	Intron (ENST00000542380.5/664701, intron 2 of 2)	19	20399272	20399354	83	2	100302179	ENST00000459320.1	30946	MIR1270	2	86.2264	102.538	20.1717	-14.9152	-55.8351	-37.6299	-38.9899	-61.5656
chr5	97142379	97143079	701	157.236	0.512528	0.141853	3.61308	0.000302577	0.0147331	Promoter (<=1kb)	5	97091867	97142611	50745	2	167410	ENST00000274382.9	0	LIX1	2	68.5105	71.6111	7.90667	-13.3346	-37.8919	-31.8043	-25.5681	-39.4293
chr17	1322124	1322909	786	58.7638	0.868834	0.223097	3.89442	9.84345221683229e-05	0.00695902	Distal Intergenic	17	1345155	1361294	16140	2	7531	ENST00000496706.1	38385	YWHAE	2	53.1633	69.1755	9.11621	-0.056842	-34.3088	-29.6485	-33.6166	-33.8243
chr18	41047152	41048010	859	57.878	0.972053	0.219332	4.43188	9.3415886503819e-06	0.00132967	Distal Intergenic	18	41501004	41520594	19591	2	641516	ENST00000601445.5	472584	KC6	2	76.3213	91.2931	12.5019	2.91019	-50.5132	-41.0356	-43.1867	-48.291
chr3	31676427	31677101	675	156.627	0.740993	0.148612	4.9861	6.16087144034902e-07	0.000167604	Intron (ENST00000396556.6/114884, intron 8 of 11)	3	31662074	31664619	2546	2	114884	ENST00000469557.1	-11808	OSBPL10	2	106.943	130.525	21.1669	-0.457795	-67.6797	-61.8771	-52.8979	-75.722
chr8	24023241	24023735	495	27.5617	1.14168	0.338436	3.37341	0.000742428	0.0264524	Distal Intergenic	8	23841929	23854806	12878	2	6781	ENST00000290271.7	-168435	STC1	2	30.1583	42.2978	4.09246	0.116327	-21.6847	-18.2556	-15.665	-21.0597
chr5	175184955	175185551	597	34.5504	0.904286	0.29372	3.07873	0.00207884	0.04951	Distal Intergenic	5	174919082	174995513	76432	2	441116	ENST00000377300.3	-189442	LINC01951	2	39.1367	44.7495	7.26102	1.33168	-31.1531	-16.3955	-20.0998	-24.8306
chrX	38452093	38452883	791	58.7123	0.795646	0.23059	3.45048	0.000559599	0.0220497	Intron (ENST00000465127.1/7102, intron 3 of 8)	23	38352605	38403667	51063	1	5009	ENST00000488812.1	99488	OTC	2	57.5575	62.0244	11.1544	4.63174	-43.9941	-26.5014	-28.2657	-36.6069
chr2	196967064	196967630	567	33.3201	0.980546	0.313074	3.13199	0.00173623	0.0443001	3' UTR	2	196992678	196993638	961	2	91526	ENST00000486006.1	26008	ANKRD44	2	27.8656	30.5314	3.71554	-0.260591	-16.6184	-11.8218	-13.967	-19.4447
chr3	159442346	159443215	870	113.511	0.630322	0.168059	3.75061	0.000176408	0.01036	Intron (ENST00000639147.1/100505385, intron 3 of 3)	3	159282646	159282734	89	1	100500803	ENST00000583286.1	159700	MIR3919	2	86.9279	94.036	23.3673	0.173511	-56.36	-40.018	-45.3694	-62.7574
chr11	18723819	18724455	637	141.579	0.758516	0.157138	4.82706	1.38561359541699e-06	0.000309761	Promoter (1-2kb)	11	18721802	18726174	4373	2	283284	ENST00000412229.2	1719	IGSF22	2	95.2656	111.169	3.07898	-10.2804	-49.8479	-36.9764	-41.431	-70.9779
chr11	106463225	106463624	400	43.5876	0.930988	0.275088	3.38433	0.000713518	0.0257465	Distal Intergenic	11	106251407	106264905	13499	1	101928535	ENST00000525797.1	211818	LOC101928535	2	38.6249	46.3246	2.23547	-1.84557	-24.5372	-14.2024	-16.2245	-30.3753
chr4	85764234	85764754	521	35.3687	1.00273	0.300248	3.33966	0.000838811	0.0285344	Intron (ENST00000395184.6/83478, intron 3 of 9)	4	85778706	86001223	222518	1	83478	ENST00000395183.6	-13952	ARHGAP24	2	30.1858	34.7827	-0.833986	-1.18326	-17.984	-8.04373	-13.565	-23.3585
chr5	109327338	109328241	904	128.004	0.942569	0.167829	5.61626	1.95134831873569e-08	1.03875487482004e-05	Promoter (<=1kb)	5	109237120	109326369	89250	2	285638	ENST00000512693.1	-969	LOC285638	2	118.15	129.789	3.8295	-13.5402	-68.1132	-33.4006	-56.1364	-80.5788
chr6	81747276	81747809	534	40.6565	1.09783	0.287634	3.81675	0.000135223	0.00862937	3' UTR	6	81749870	81751753	1884	2	55603	ENST00000423467.1	3944	TENT5A	2	53.624	70.1389	-0.448148	5.09607	-38.9443	-22.5878	-27.0072	-39.8715
chr4	161894605	161895153	549	53.7393	0.800635	0.233766	3.42494	0.00061493	0.0234272	Intron (ENST00000306100.10/56884, intron 4 of 15)	4	162022733	162047567	24835	1	101928052	ENST00000513093.1	-127580	LOC101928052	2	42.1991	49.5672	-3.98681	1.1736	-25.8961	-17.4122	-18.4028	-27.242
chr6	166474047	166474909	863	59.903	0.789336	0.216121	3.6523	0.000259905	0.0133656	Intron (ENST00000265678.9/6196, intron 10 of 20)	6	166460663	166465383	4721	2	100874353	ENST00000416770.1	-8664	RPS6KA2-IT1	2	59.381	72.6782	-1.77256	1.08571	-34.7213	-29.0612	-28.0473	-39.5425
chr1	224767369	224768228	860	39.1641	0.94126	0.27012	3.48459	0.000492885	0.0202677	Intron (ENST00000657658.1/ENST00000657658.1, intron 1 of 1)	1	224896262	225399269	503008	1	127602	ENST00000445597.6	-128034	DNAH14	2	54.4509	71.1368	2.31912	7.44467	-31.8169	-31.6744	-27.8588	-44.0014
chr7	114122241	114122796	556	43.4977	0.935405	0.283032	3.30494	0.000949975	0.0308354	Intron (ENST00000412402.5/93986, intron 1 of 19)	7	114088166	114426510	338345	1	93986	ENST00000495516.1	34075	FOXP2	2	34.5077	35.6701	2.40902	3.83832	-18.844	-16.3403	-15.3087	-25.9321
chr2	164934866	164935651	786	34.061	1.06284	0.313609	3.38905	0.000701354	0.0254872	Promoter (1-2kb)	2	164898669	164937423	38755	2	151258	ENST00000424914.1	1772	SLC38A11	2	58.6027	46.1434	-9.89671	14.2008	-33.327	-27.6731	-30.7268	-17.3233
chr11	23230674	23231165	492	25.1752	1.15007	0.357448	3.21746	0.00129332	0.037346	Distal Intergenic	11	23419105	23419190	86	2	102465860	ENST00000620877.1	188025	MIR8054	2	36.5594	32.2861	-7.45551	6.52869	-16.1536	-16.5688	-20.9179	-14.2784
chr19	236643	237321	679	54.4532	0.747758	0.234779	3.18495	0.0014478	0.0399287	Intron (ENST00000632624.2/ENST00000632624.2, intron 3 of 9)	19	201347	209396	8050	2	399844	ENST00000633344.1	-27247	LINC01002	2	62.5655	49.9458	-8.76793	18.2586	-29.0853	-25.8132	-39.3819	-27.7215
chr1	11443944	11444463	520	29.7594	1.03518	0.328219	3.15393	0.0016109	0.0424327	Distal Intergenic	1	11479155	11537551	58397	1	57540	ENST00000294484.7	-34692	DISP3	2	41.2571	45.0396	-15.4186	13.6312	-23.4437	-23.5801	-23.3281	-14.1574
chr2	36612967	36613526	560	38.5261	0.931182	0.28468	3.27098	0.00107175	0.033308	Intron (ENST00000357996.4/9637, intron 1 of 6)	2	36552258	36598191	45934	2	9637	ENST00000379245.8	-14776	FEZ2	2	42.798	40.28	-14.6901	8.67501	-21.8727	-15.3822	-23.3066	-16.5013
chr2	210669271	210669837	567	29.91	1.26917	0.36228	3.50329	0.000459546	0.0193461	Promoter (1-2kb)	2	210671615	210679107	7493	1	1373	ENST00000479988.1	-1778	CPS1	2	38.7819	36.7161	-17.0814	8.06263	-19.4172	-16.1719	-20.1341	-10.7559
chr12	111305798	111306372	575	32.4153	1.02416	0.307078	3.33518	0.000852428	0.0287701	Promoter (1-2kb)	12	111304142	111304209	68	1	102465455	ENST00000617342.1	1656	MIR6760	2	33.9736	38.1381	-9.48966	8.19112	-18.8551	-13.8953	-20.7119	-17.3508
chr11	59426095	59426933	839	435.239	0.365062	0.0981293	3.72021	0.000199058	0.0112017	Promoter (<=1kb)	11	59416969	59426412	9444	2	219981	ENST00000641673.1	0	OR5A2	2	107.005	110.239	-25.7902	30.317	-48.0589	-46.0698	-67.2643	-60.3782
chr4	57235851	57236598	748	86.2511	0.712655	0.191839	3.71487	0.000203308	0.0113101	Distal Intergenic	4	57179145	57205510	26366	1	255130	ENST00000515865.1	56706	IGFBP7-AS1	2	51.8632	52.4785	-13.4999	8.78354	-21.585	-18.9119	-29.8959	-29.2325
chr1	118842328	118843057	730	68.1746	1.1871	0.229433	5.17406	2.29066727575775e-07	7.84444115166339e-05	Distal Intergenic	1	118883047	118914125	31079	2	6913	ENST00000449873.5	71068	TBX15	2	83.0477	83.7989	-15.1754	10.6306	-43.4525	-36.4992	-43.6441	-38.7061
chr21	31190750	31191259	510	22.1546	1.14245	0.361514	3.16019	0.00157668	0.0418286	Intron (ENST00000286827.7/7074, intron 14 of 28)	21	31118458	31160909	42452	2	7074	ENST00000636887.1	-29841	TIAM1	2	28.0987	29.7287	-7.81271	2.64921	-13.4965	-14.1431	-14.2135	-10.8108
chr8	101354563	101355232	670	23.2715	1.13398	0.356067	3.18474	0.00144884	0.039947	Distal Intergenic	8	101368910	101369550	641	1	83955	ENST00000519039.1	-13678	NACA4P	2	39.3373	36.3564	-9.67509	3.68128	-15.523	-13.9448	-24.8466	-15.3854
chr9	19925925	19926728	804	234.252	0.381492	0.121897	3.12963	0.00175026	0.0445245	Exon (ENST00000568063.1/ENST00000568063.1, exon 1 of 1)	9	19515980	19786928	270949	2	25769	ENST00000286344.3	-138997	SLC24A2	2	64.8341	67.7192	-13.3788	9.4953	-24.0725	-29.1647	-42.9857	-32.4469
chr1	115192898	115193524	627	29.1539	1.385	0.356297	3.88722	0.0001014	0.00707566	Distal Intergenic	1	115283034	115368072	85039	1	112840934	ENST00000425449.1	-89510	NGF-AS1	2	50.9632	55.2789	-14.0578	0.274973	-26.7713	-29.5952	-31.7404	-4.35242
chr17	51351003	51351594	592	26.9475	1.16441	0.353531	3.29365	0.000988961	0.031678	Intron (ENST00000663733.1/440446, intron 3 of 4)	17	51337725	51342573	4849	1	440446	ENST00000656686.1	13278	LINC02072	2	26.0684	24.9377	-9.79956	1.42963	-11.8837	-11.673	-15.7642	-3.31517
chr2	135029265	135030130	866	132.496	0.577822	0.164619	3.51005	0.000448025	0.0190119	Promoter (<=1kb)	2	134998757	135030486	31730	2	80122	ENST00000656750.1	356	MAP3K19	2	55.1631	54.8738	-18.4717	7.89146	-31.2284	-27.9026	-33.7112	-6.61441
chr2	234638320	234639223	904	29.78	1.23854	0.330849	3.74351	0.000181465	0.0105452	Distal Intergenic	2	234682668	234717764	35097	1	106144537	ENST00000629370.1	-43445	LINC01173	2	46.6358	31.5916	-9.35779	3.02214	-21.4039	-18.9002	-22.0184	-9.56936
chr8	82208151	82208991	841	41.0819	0.892864	0.2845	3.13837	0.00169893	0.0437109	Intron (ENST00000663058.1/101927141, intron 2 of 7)	8	82033533	82953078	919546	1	101927141	ENST00000663058.1	174618	LOC101927141	2	43.2334	30.2762	-6.39298	4.80102	-22.0331	-17.6517	-25.1834	-7.04936
chr1	158733921	158734795	875	70.2386	0.685999	0.222935	3.07712	0.0020901	0.0496242	Distal Intergenic	1	158717168	158718163	996	2	391114	ENST00000368146.1	-15758	OR6K3	2	42.3141	23.8659	-9.73076	2.16046	-13.806	-18.2701	-19.3252	-7.20841
chr11	8289194	8290347	1154	391.399	0.341069	0.0972667	3.50654	0.00045398	0.0191813	Distal Intergenic	11	8224314	8268716	44403	2	4004	ENST00000428101.6	-20478	LMO1	2	138.37	90.5411	-20.8769	17.513	-54.8303	-70.4847	-57.3971	-42.8347
chr10	110822439	110823349	911	146.047	0.656356	0.152608	4.30092	1.70088781872244e-05	0.00203218	Promoter (<=1kb)	10	110823588	110831513	7926	1	282996	ENST00000471172.1	-239	RBM20	2	90.6368	108.3	-12.871	19.5596	-41.6016	-46.7743	-72.2355	-45.0142
chr20	58774349	58775424	1076	50.4645	0.783964	0.25494	3.0751	0.00210434	0.0498522	Intron (ENST00000416241.1/ENST00000416241.1, intron 3 of 13)	20	58817615	58817694	80	2	407022	ENST00000385215.1	42270	MIR296	2	41.16	52.3598	-4.5422	6.58175	-15.483	-23.3762	-33.2466	-23.4535
chr15	32994248	32995114	867	131.31	0.601511	0.181884	3.30712	0.000942597	0.0306865	Intron (ENST00000616417.5/342184, intron 7 of 20)	15	32908159	32926261	18103	2	342184	ENST00000558628.1	-67987	FMN1	2	52.4818	65.3819	-4.72858	14.0671	-28.2953	-27.1736	-48.2741	-23.4593
chr16	72015266	72016292	1027	122.022	0.512697	0.165135	3.10472	0.00190457	0.0469291	Promoter (<=1kb)	16	72015623	72024512	8890	1	1723	ENST00000571392.1	0	DHODH	2	46.6153	66.2237	-9.59751	8.63973	-20.2535	-28.3925	-45.2906	-17.9447
chr8	104601149	104601953	805	82.6345	0.751942	0.202265	3.71761	0.000201118	0.0112403	Intron (ENST00000521923.5/ENST00000521923.5, intron 1 of 4)	8	104489231	104589024	99794	2	29967	ENST00000424843.6	-12125	LRP12	2	45.1289	63.8667	-1.9563	2.95976	-19.3359	-23.6368	-38.7002	-28.3262
chr21	29874813	29875868	1056	150.574	0.513231	0.151731	3.3825	0.000718288	0.0258579	Intron (ENST00000327783.8/2897, intron 1 of 17)	21	29536933	29939532	402600	2	2897	ENST00000327783.8	63664	GRIK1	2	70.0936	95.6464	5.19334	11.4331	-37.0932	-33.2304	-66.997	-45.0458
chr3	44995148	44996106	959	215.075	0.593531	0.123714	4.79762	1.60560133050835e-06	0.000347626	Intron (ENST00000461361.5/23016, intron 3 of 8)	3	45001548	45036071	34524	1	7123	ENST00000490386.1	-5442	CLEC3B	2	131.285	162.472	3.42673	13.6407	-58.0719	-72.0364	-109.197	-71.5187
chr7	29156995	29157688	694	87.7969	0.617724	0.17957	3.44001	0.00058169	0.0225565	Intron (ENST00000644824.1/1124, intron 5 of 16)	7	29146632	29147304	673	1	1124	ENST00000470261.1	10363	CHN2	2	61.95	70.0833	1.0005	5.77645	-24.3987	-29.9928	-51.4215	-32.9973
chr1	205435703	205436428	726	240.153	0.380181	0.118282	3.2142	0.00130807	0.0376111	3' UTR	1	205448302	205448398	97	2	442891	ENST00000362189.3	11970	MIR135B	2	80.6113	100.036	2.4343	10.3464	-29.5834	-59.1566	-56.5135	-48.1743
chr3	132855496	132856359	864	61.098	0.958948	0.228333	4.19977	2.67183242190124e-05	0.00283239	Intron (ENST00000504440.1/348808, intron 9 of 10)	3	132558142	132722459	164318	2	100532724	ENST00000471702.2	-133037	NPHP3-ACAD11	2	72.3747	82.9968	-4.0866	6.06058	-22.5548	-46.1993	-50.1674	-38.424
chr18	64149746	64150373	628	146.581	0.587851	0.148565	3.95686	7.59421212735904e-05	0.00581749	Promoter (<=1kb)	18	64139453	64149088	9636	2	221241	ENST00000668958.1	-658	LINC00305	2	83.2337	106.006	-5.12124	19.881	-33.0093	-57.8251	-56.8933	-56.2717
chrX	14466259	14467004	746	126.627	0.57552	0.162668	3.538	0.000403176	0.0178189	Distal Intergenic	23	14529298	14731809	202512	1	2742	ENST00000443437.6	-62294	GLRA2	2	70.3811	96.733	0.58365	23.5985	-34.2686	-47.7146	-58.64	-50.6731
chr10	125283185	125283977	793	63.7349	0.678813	0.220591	3.07725	0.00208919	0.0496242	Distal Intergenic	10	125038997	125161170	122174	2	1488	ENST00000476817.1	-122015	CTBP2	2	41.4353	57.2061	-9.70455	15.648	-20.8094	-19.6671	-35.7679	-28.3403
chr6	90489903	90490698	796	119.326	0.672891	0.172114	3.90957	9.24606393592064e-05	0.00670096	Distal Intergenic	6	90515634	90537218	21585	2	6885	ENST00000479630.1	46520	MAP3K7	2	66.2039	88.382	-15.4909	20.3929	-32.0169	-38.8153	-50.8426	-37.8131
chr9	99420071	99420823	753	54.1014	0.808463	0.237057	3.41041	0.000648649	0.0241849	Intron (ENST00000652827.1/101928438, intron 4 of 5)	9	99374354	99377240	2887	2	100996569	ENST00000605043.1	-42831	NAMA	2	37.9976	49.6297	-9.49007	8.29497	-15.0752	-15.9263	-28.5866	-26.844
chr1	14039371	14040323	953	104.683	0.598648	0.180934	3.30865	0.000937479	0.030599	Intron (ENST00000636564.1/ENST00000636564.1, intron 1 of 2)	1	13892792	15118043	1225252	1	23254	ENST00000636203.1	146579	KAZN	2	50.4273	63.966	-5.30749	11.7793	-23.1793	-24.6977	-35.1659	-37.8222
chr12	45092790	45093931	1142	170.552	0.583991	0.144035	4.0545	5.0241401845942e-05	0.00446853	Intron (ENST00000548424.1/ENST00000548424.1, intron 1 of 1)	12	45063473	45065351	1879	2	83956	ENST00000550663.1	-27439	RACGAP1P1	2	71.5149	79.5885	-12.2205	11.9102	-27.8929	-32.3239	-45.1426	-45.4339
chr11	120997377	120997869	493	59.0012	0.950834	0.231972	4.09892	4.15086435147321e-05	0.0039155	Distal Intergenic	11	121024072	121087096	63025	1	219899	ENST00000529397.5	-26203	TBCEL	2	66.5716	73.1055	-7.00643	5.47743	-35.1084	-26.8558	-49.5036	-26.6804
chr1	64978260	64978988	729	141.079	0.533691	0.157669	3.38489	0.000712069	0.0257028	Exon (ENST00000654680.1/101927084, exon 5 of 5)	1	64972365	64990062	17698	2	101927084	ENST00000635398.1	11074	LINC01359	2	63.1453	66.874	-9.31804	14.3246	-41.5773	-22.5684	-45.0463	-25.8339
chr2	74983540	74984235	696	186.03	0.43982	0.137577	3.1969	0.00138911	0.0390615	Distal Intergenic	2	74959111	74960146	1036	1	56655	ENST00000473023.1	24429	POLE4	2	54.5643	72.353	-8.92836	11.8192	-38.2388	-21.3328	-43.5001	-26.7364
chr1	201728638	201729237	600	86.0943	0.673603	0.185294	3.63533	0.000277627	0.0139371	Intron (ENST00000367302.5/89796, intron 5 of 29)	1	201719508	201719627	120	1	100847050	ENST00000577455.1	9130	MIR5191	2	74.8877	81.3465	4.88615	15.5211	-49.4907	-29.9778	-51.0138	-46.1591
chr15	65990788	65991386	599	60.5558	0.716551	0.233049	3.07468	0.00210729	0.049888	Intron (ENST00000409699.6/84465, intron 5 of 22)	15	65965175	65971264	6090	2	84465	ENST00000469917.1	-19524	MEGF11	2	40.5712	46.9738	0.33124	4.65466	-21.3264	-13.9311	-31.5207	-25.7528
chr2	145431356	145432010	655	56.3759	0.752815	0.234271	3.21344	0.00131154	0.0376282	Distal Intergenic	2	145070819	145117634	46816	1	401014	ENST00000626394.2	360537	TEX41	2	39.4378	47.2734	-1.35392	5.3759	-25.6101	-16.4321	-30.2587	-18.4323
chr9	95734099	95734989	891	186.875	0.46162	0.148	3.11904	0.0018144	0.045489	Distal Intergenic	9	95871264	96004749	133486	1	375748	ENST00000402838.3	-136275	ERCC6L2	2	72.8376	87.2727	1.64378	11.3009	-49.0072	-34.6256	-52.4497	-36.9724
chr21	22803962	22804594	633	171.533	0.630527	0.158521	3.97757	6.96223914860832e-05	0.00554145	Distal Intergenic	21	23079284	23079392	109	1	102466967	ENST00000619419.1	-274690	MIR6130	2	71.2472	84.8468	-7.91215	17.1953	-43.2732	-28.0881	-49.3937	-44.6222
chr7	89457986	89458619	634	46.279	0.889008	0.279748	3.17789	0.00148352	0.0403754	Intron (ENST00000655452.1/ENST00000655452.1, intron 1 of 5)	7	89218154	89337057	118904	1	219578	ENST00000611114.1	239832	ZNF804B	2	38.6151	45.0728	-3.58981	8.54577	-23.0812	-17.4955	-28.204	-19.8632
chr15	94162727	94163397	671	26.4246	1.08824	0.339911	3.20154	0.00136694	0.0386505	Distal Intergenic	15	93905405	94107938	202534	2	101927112	ENST00000558874.1	-54789	LINC01581	2	29.444	26.6037	-3.40474	-3.96318	-6.82369	-10.4573	-20.4507	-10.948
chr18	77765441	77765824	384	100.886	0.591103	0.185864	3.18029	0.00147127	0.0401943	Distal Intergenic	18	77971278	77982715	11438	2	101927715	ENST00000666771.1	216891	LINC01029	2	37.7897	35.7498	-6.82801	-3.4465	-4.19072	-15.0442	-24.7328	-19.2972
chr11	88946603	88947185	583	30.3246	1.0853	0.313079	3.46654	0.000527204	0.0211582	Intron (ENST00000455756.6/2915, intron 2 of 8)	11	88911936	89047370	135435	2	2915	ENST00000449371.6	100185	GRM5	2	43.1733	39.8455	-5.17592	-1.8286	-12.1069	-27.1372	-23.9663	-12.8038
chr4	179135427	179136257	831	76.6028	0.701882	0.205666	3.41272	0.000643181	0.0240938	Distal Intergenic	4	177975822	178028971	53150	1	285501	ENST00000667514.1	1159605	LINC01098	2	49.0291	44.8823	-7.04011	-1.14762	-11.6896	-27.3397	-29.696	-16.9984
chr14	38795221	38796124	904	69.467	0.673334	0.218736	3.0783	0.00208188	0.0495328	Intron (ENST00000655593.1/283547, intron 2 of 8)	14	38749339	38763046	13708	2	283547	ENST00000668589.1	-32175	LINC00639	2	43.9883	34.1491	-11.4234	3.50167	-9.21295	-23.196	-24.8372	-12.9694
chr2	36470337	36470905	569	45.9454	1.54735	0.283958	5.44923	5.05883540311271e-08	2.32468620041329e-05	Intron (ENST00000280527.7/51232, intron 5 of 16)	2	36479543	36499412	19870	1	51232	ENST00000481321.1	-8638	CRIM1	2	72.7524	54.9581	-15.0602	-1.56436	-19.9015	-32.4074	-35.6546	-23.1226
chr12	89129083	89129836	754	78.6745	0.670784	0.200383	3.3475	0.000815439	0.0280231	Intron (ENST00000549278.2/728084, intron 1 of 6)	12	89010681	89019679	8999	2	728084	ENST00000500381.2	-109404	LINC02458	2	48.6547	43.7838	-5.25682	2.30966	-23.4734	-19.0176	-32.4633	-14.537
chr9	102884894	102885745	852	233.855	0.556964	0.125079	4.45289	8.47208889467772e-06	0.00124647	Distal Intergenic	9	102995311	103006378	11068	1	1539	ENST00000612124.4	-109566	CYLC2	2	109.995	89.6091	-13.491	-1.6024	-47.7957	-32.782	-65.9919	-37.9412
chr1	2905750	2906442	693	57.0546	0.676519	0.215112	3.14497	0.00166106	0.0432275	Distal Intergenic	1	2635976	2801717	165742	2	100287898	ENST00000401095.8	-104033	TTC34	2	57.7792	50.4898	-0.578072	2.21047	-20.9664	-18.4091	-42.8152	-27.7107
chr11	114964701	114965475	775	100.408	0.571906	0.173755	3.29145	0.000996714	0.0318276	Distal Intergenic	11	115176327	115179111	2785	2	23705	ENST00000546000.1	213636	CADM1	2	70.522	63.0873	3.05604	9.0176	-28.7875	-28.6595	-52.7491	-35.4869
chr15	69920199	69920964	766	181.003	0.502856	0.13916	3.61351	0.000302083	0.0147298	Distal Intergenic	15	69835215	69842967	7753	1	414926	ENST00000674476.1	84984	LINC00593	2	84.8892	79.7536	-6.963	14.4121	-36.0983	-35.4063	-60.7504	-39.8369
chr2	67855664	67856321	658	114.148	0.919013	0.172855	5.31667	1.05685831293343e-07	4.24044680558701e-05	Distal Intergenic	2	67796054	67825562	29509	2	101927701	ENST00000457448.1	-30102	LINC01812	2	103.043	99.7619	-4.48187	1.9332	-42.6111	-41.7208	-70.9918	-44.9321
chr8	68215034	68215695	662	146.702	0.5376	0.148865	3.61132	0.000304648	0.0148163	Intron (ENST00000288368.5/80243, intron 37 of 39)	8	68157407	68220350	62944	1	80243	ENST00000520235.1	57627	PREX2	2	74.7008	65.9994	-4.98005	4.8172	-26.9271	-29.0177	-49.62	-34.9725
chr14	51718560	51719285	726	62.1371	0.719094	0.223306	3.22022	0.00128091	0.0371637	Promoter (1-2kb)	14	51717255	51728769	11515	1	122786	ENST00000553556.2	1305	FRMD6	2	46.3579	36.2269	-2.82263	2.37264	-16.8598	-15.139	-22.2253	-27.9107
chr6	14051163	14051799	637	23.6344	1.02611	0.331532	3.09506	0.00196775	0.0478075	Distal Intergenic	6	14117256	14136918	19663	1	9308	ENST00000612003.4	-65457	CD83	2	39.911	31.6501	-1.08475	2.85553	-15.4722	-14.4042	-22.5161	-20.9393
chr12	83448687	83449655	969	96.7044	0.730233	0.181133	4.03148	5.54275872079687e-05	0.00477574	Distal Intergenic	12	82758555	83134302	375748	1	160335	ENST00000549919.1	690132	TMTC2	2	83.0228	66.889	-2.19387	-0.0334812	-33.0363	-28.3223	-42.1666	-44.1591
chr8	36016405	36017173	769	97.2597	0.939036	0.176854	5.30967	1.09824032407794e-07	4.39010342186249e-05	Intron (ENST00000662333.1/ENST00000662333.1, intron 1 of 3)	8	35724151	35791310	67160	1	137970	ENST00000449677.1	292254	UNC5D	2	97.5251	87.5864	-0.885026	-0.99126	-40.9455	-34.8908	-53.2013	-54.1977
chr22	30998227	30998796	570	35.271	1.30664	0.310391	4.20968	2.55732809406287e-05	0.00274167	Distal Intergenic	22	30972263	30976063	3801	1	55000	ENST00000602393.1	25964	TUG1	2	41.7352	34.7164	-8.51095	-0.490287	-16.2024	-8.32372	-23.2464	-19.6777
chr3	68139018	68139963	946	32.5274	1.10851	0.294931	3.75852	0.00017092	0.0101262	Intron (ENST00000478136.6/407738, intron 2 of 4)	3	68246811	68417421	170611	1	407738	ENST00000491017.1	-106848	TAFA1	2	44.8804	36.9969	-8.49073	1.62225	-12.5771	-9.8627	-29.5212	-23.0478
chr18	61607681	61608654	974	53.2258	0.952773	0.260865	3.65236	0.000259843	0.0133656	Intron (ENST00000590199.5/ENST00000590199.5, intron 3 of 3)	18	61549866	61554358	4493	1	28316	ENST00000587582.1	57815	CDH20	2	50.3451	36.7645	-3.68356	0.0123585	-18.9845	-16.5015	-16.3198	-31.6325
chr9	24519512	24520871	1360	97.7708	0.589206	0.179932	3.27461	0.00105809	0.0330474	Distal Intergenic	9	24543215	24545676	2462	2	100129669	ENST00000604921.5	24805	IZUMO3	2	60.0135	38.3981	-7.41468	4.40615	-23.3609	-22.076	-19.8371	-30.1291
chr10	97096087	97097462	1376	125.088	0.545008	0.163067	3.34222	0.000831103	0.0283506	Intron (ENST00000266058.9/6585, intron 4 of 36)	10	97065513	97102556	37044	2	6585	ENST00000497714.1	5094	SLIT1	2	107.854	71.0187	1.26464	24.3489	-40.9454	-61.8487	-39.0604	-62.6317
chr8	33120445	33121148	704	126.977	0.641315	0.167255	3.83436	0.000125892	0.00818995	Distal Intergenic	8	33371829	33377556	5728	2	84750	ENST00000519440.5	256408	FUT10	2	75.0228	56.5606	-6.07694	7.24324	-27.2912	-48.4527	-21.1161	-35.8898
chr10	20492326	20493000	675	93.4834	0.731128	0.185305	3.94554	7.96210266033618e-05	0.0060065	Distal Intergenic	10	20551970	20552046	77	1	100616383	ENST00000577898.1	-58970	MIR4675	2	99.0707	90.9928	-7.1766	27.1378	-55.1037	-43.4426	-51.9004	-59.5779
chr7	14673829	14674329	501	27.5089	1.01103	0.321021	3.14942	0.00163598	0.0429169	Intron (ENST00000399322.7/1607, intron 11 of 24)	7	14694077	14718880	24804	2	1607	ENST00000464065.1	44551	DGKB	2	46.7948	50.4566	-4.2203	15.4482	-23.7993	-25.1875	-29.601	-29.8915
chr21	31520548	31521036	489	24.184	1.20616	0.350392	3.44231	0.00057676	0.0224381	Intron (ENST00000286827.7/7074, intron 1 of 28)	21	31118416	31558977	440562	2	7074	ENST00000286827.7	37941	TIAM1	2	55.9777	50.699	-8.16289	13.075	-29.0002	-31.7559	-24.1714	-26.6614
chr6	146489543	146490415	873	152.713	0.51372	0.150054	3.42356	0.000618077	0.0235097	Distal Intergenic	6	146543833	146554953	11121	1	10981	ENST00000367495.4	-53418	RAB32	2	80.1647	67.2193	-6.52191	23.6421	-42.2932	-45.3836	-37.77	-39.0573
chr15	93760853	93761601	749	38.7789	0.900377	0.268697	3.3509	0.000805484	0.0278028	Exon (ENST00000653322.1/ENST00000653322.1, exon 3 of 3)	15	93835490	93878822	43333	1	101927153	ENST00000663183.1	-73889	LINC02207	2	64.5559	48.8837	-8.03591	15.8172	-26.9365	-29.2026	-33.5575	-31.5243
chr8	129068615	129069529	915	90.8362	0.727936	0.201361	3.61508	0.000300261	0.0146795	Intron (ENST00000675388.1/137196, intron 6 of 8)	8	128954760	128966001	11242	2	106144608	ENST00000625513.1	-102614	LINC00976	2	55.2233	49.4724	-8.09354	12.1324	-22.7981	-29.3238	-28.3684	-28.2443
chr1	39455329	39455953	625	33.0968	0.906368	0.28802	3.1469	0.00165013	0.0431211	Promoter (<=1kb)	1	39456706	39464909	8204	1	23499	ENST00000497964.1	-753	MACF1	2	47.2173	50.9295	-0.381809	11.0562	-28.4128	-25.2832	-32.2932	-22.832
chr3	78400271	78400845	575	39.6031	0.987074	0.271663	3.63345	0.000279654	0.0139996	Distal Intergenic	3	78600113	78607289	7177	2	6091	ENST00000466906.1	206444	ROBO1	2	52.2214	53.4998	-0.244777	11.1235	-27.6904	-27.364	-32.5571	-28.9884
chr9	116369408	116370327	920	212.149	0.566537	0.130871	4.32897	1.49804955748411e-05	0.00186657	Promoter (2-3kb)	9	116373199	116396616	23418	1	5069	ENST00000483254.1	-2872	PAPPA	2	100.167	111.681	-1.43783	21.2274	-51.5035	-57.4384	-68.3814	-54.3149
chr17	7718045	7718497	453	125.741	0.681636	0.165617	4.11574	3.85932800207352e-05	0.00373196	Promoter (<=1kb)	17	7717761	7743901	26141	1	146754	ENST00000570791.5	284	DNAH2	2	93.813	115.519	0.386993	29.5048	-62.77	-58.6138	-62.9864	-54.8535
chr9	79151500	79152060	561	128.819	0.540586	0.159154	3.39662	0.000682234	0.0249696	Intron (ENST00000650036.1/101927450, intron 3 of 6)	9	79135433	79145699	10267	2	101927450	ENST00000667198.1	-5801	LOC101927450	2	78.4585	91.0375	3.02501	28.0276	-46.3954	-48.2133	-55.833	-50.107
chr7	132496935	132497655	721	58.542	0.756053	0.236591	3.19561	0.00139536	0.0391247	Intron (ENST00000321063.8/91584, intron 2 of 31)	7	132383488	132576470	192983	2	91584	ENST00000423507.6	78815	PLXNA4	2	49.1918	51.8131	-6.52979	13.3476	-20.4849	-30.0927	-32.9588	-24.2862
chr5	103313019	103313652	634	61.8423	0.808486	0.228697	3.53519	0.000407487	0.0179189	Distal Intergenic	5	103259424	103278371	18948	1	90355	ENST00000510890.1	53595	MACIR	2	63.3661	73.1281	-1.51331	17.1432	-31.2892	-42.4959	-41.5347	-36.8043
chr5	166344196	166344995	800	50.0912	0.795365	0.250389	3.17652	0.00149053	0.0404739	Distal Intergenic	5	166905222	166926370	21149	2	102557615	ENST00000523742.1	581375	LINC01947	2	39.6558	39.1239	-1.55723	8.13709	-18.7018	-23.5397	-23.0943	-20.0237
chr6	154429573	154430186	614	191.382	0.76906	0.135713	5.66682	1.45468471198211e-08	8.27630936928237e-06	Promoter (<=1kb)	6	154410963	154430495	19533	2	154043	ENST00000424998.3	309	CNKSR3	2	168.124	180.937	-9.32038	48.3585	-95.3933	-98.8308	-102.436	-91.4396
chr10	123895768	123896456	689	29.7791	0.982943	0.294692	3.3355	0.000851475	0.0287687	Intron (ENST00000368854.7/119587, intron 2 of 19)	10	123713276	123891984	178709	2	119587	ENST00000615851.4	-3784	CPXM2	2	43.6785	41.3515	-2.59991	1.7587	-25.9426	-23.0444	-21.626	-13.5758
chr18	77496145	77496891	747	90.1455	0.617945	0.199363	3.0996	0.00193782	0.047444	Intron (ENST00000583629.2/ENST00000583629.2, intron 1 of 2)	18	77253740	77256217	2478	1	2587	ENST00000582943.1	242405	GALR1	2	40.2778	35.2557	-1.28292	4.88879	-23.2743	-24.867	-19.0468	-11.9512
chr3	53680021	53680715	695	114.971	0.620229	0.160651	3.86071	0.000113056	0.0076076	Intron (ENST00000637424.1/776, intron 8 of 46)	3	53673061	53679765	6705	1	776	ENST00000498251.2	6960	CACNA1D	2	75.2904	79.1046	0.0307415	9.79346	-55.6754	-40.1907	-34.2592	-34.094
chr3	4732920	4733772	853	55.3726	0.931416	0.230557	4.03984	5.3486698274958e-05	0.00464949	Promoter (2-3kb)	3	4730383	4847370	116988	1	3708	ENST00000649694.1	2537	ITPR1	2	59.1747	58.085	-5.20209	10.1417	-37.8338	-35.2826	-24.3339	-24.7491
chr9	86790017	86790678	662	34.0383	1.06189	0.29852	3.55717	0.00037487	0.0169877	Distal Intergenic	9	86944362	86947506	3145	2	2619	ENST00000298743.9	156828	GAS1	2	44.183	44.722	-1.52487	7.71626	-28.4727	-28.1939	-17.3682	-21.0616
chr17	77527087	77527646	560	31.2125	0.96876	0.290755	3.33188	0.000862615	0.0289685	Promoter (<=1kb)	17	77527006	77536588	9583	1	400622	ENST00000652977.1	81	LOC400622	2	52.2076	47.0145	0.336644	6.57841	-28.5313	-27.3477	-29.2995	-20.9587
chr1	240830615	240831617	1003	79.4753	0.971117	0.200492	4.84368	1.2745615489762e-06	0.000290521	Intron (ENST00000440928.6/6000, intron 9 of 18)	1	240489573	240612155	122583	2	64388	ENST00000318160.5	-218460	GREM2	2	73.7486	76.7274	-1.94364	9.6335	-43.361	-38.4693	-43.6038	-32.7318
chr19	18457138	18458301	1164	68.9569	0.748563	0.209386	3.57503	0.000350184	0.0163081	3' UTR	19	18446146	18450526	4381	2	8178	ENST00000608165.1	-6612	ELL	2	46.9247	51.4267	-0.668724	3.06173	-27.9337	-24.5459	-26.7673	-21.4976
chr12	45577438	45577972	535	23.9093	1.09975	0.335468	3.27827	0.00104447	0.0328317	Intron (ENST00000551229.3/ENST00000551229.3, intron 2 of 5)	12	45718046	45727775	9730	2	400027	ENST00000609803.2	149803	LINC00938	2	38.3946	40.5577	-1.67726	7.31984	-22.7662	-22.4873	-20.9986	-18.3428
chr2	59297492	59298087	596	32.2682	0.940968	0.286603	3.28317	0.00102646	0.0324538	Intron (ENST00000606382.1/ENST00000606382.1, intron 3 of 3)	2	59217708	59279400	61693	1	101927285	ENST00000409590.1	79784	LINC01793	2	42.0373	42.9033	-2.72206	5.9261	-26.5681	-22.4655	-21.1116	-17.9995
chr1	209302809	209303621	813	56.27	0.799317	0.233621	3.42143	0.000622926	0.0236023	Distal Intergenic	1	209325392	209328535	3144	1	105372897	ENST00000658311.1	-21771	LINC01696	2	48.8482	51.5749	0.436609	11.4211	-27.8405	-30.6168	-20.77	-33.0534
chr6	105270493	105270975	483	72.0584	0.708109	0.217711	3.25252	0.00114386	0.0346869	Distal Intergenic	6	105322255	105323768	1514	2	5550	ENST00000448705.1	52793	PREP	2	47.5023	47.3629	0.19414	8.10956	-20.7086	-29.2277	-24.8318	-28.4009
chr12	39956292	39957275	984	80.126	0.749883	0.210265	3.56637	0.000361955	0.0166685	Intron (ENST00000280871.9/114134, intron 3 of 9)	12	39829408	39871881	42474	2	114134	ENST00000465517.1	-84411	SLC2A13	2	44.1881	46.5528	-0.63363	8.67689	-22.9642	-26.5503	-21.4394	-27.8302
chr4	146981344	146982187	844	84.5693	0.796994	0.189978	4.19519	2.72636998074268e-05	0.00287418	Distal Intergenic	4	146707033	146945882	238850	2	83894	ENST00000504425.5	-35462	TTC29	2	77.7844	83.9515	2.29619	13.1754	-41.3694	-48.6367	-39.5753	-47.6262
chr14	38799355	38799898	544	50.058	0.719362	0.229947	3.12839	0.00175768	0.0446276	Intron (ENST00000655593.1/283547, intron 2 of 8)	14	38789190	38836199	47010	2	283547	ENST00000670844.1	36301	LINC00639	2	60.2008	66.3222	3.53646	16.2992	-38.8819	-40.5222	-32.17	-34.7846
chr18	21167403	21168350	948	135.189	0.514691	0.154162	3.33865	0.000841872	0.0285913	Distal Intergenic	18	20946906	21111813	164908	2	6093	ENST00000399799.3	-55590	ROCK1	2	71.481	73.2939	1.28675	21.6163	-39.512	-48.2564	-37.5891	-42.3205
chr4	82072833	82073802	970	31.9394	1.02901	0.300102	3.42886	0.00060612	0.0231943	Distal Intergenic	4	81459479	82044244	584766	2	153020	ENST00000512716.1	-28589	RASGEF1B	2	48.2238	48.9691	-0.0819599	11.0075	-25.1862	-33.1538	-24.6609	-25.1174
chr3	34292806	34293348	543	51.2747	0.972193	0.252647	3.84804	0.000119069	0.00787421	Intron (ENST00000654751.1/ENST00000654751.1, intron 3 of 5)	3	33863896	33866468	2573	1	10015	ENST00000473593.1	428910	PDCD6IP	2	45.627	52.0144	-5.07823	11.3818	-25.91	-27.8765	-23.6682	-26.4902
chr7	133887036	133888794	1759	210.315	0.459129	0.14389	3.19082	0.00141868	0.0395619	Intron (ENST00000253861.5/60412, intron 11 of 17)	7	133895063	133937956	42894	1	60412	ENST00000472020.1	-6269	EXOC4	2	58.9313	64.6965	0.299999	13.1315	-34.7163	-34.2619	-30.3468	-37.7341
chr9	82308712	82309161	450	28.486	0.997955	0.305044	3.27152	0.00106973	0.0332687	Intron (ENST00000637606.1/ENST00000637606.1, intron 4 of 9)	9	81988788	81990148	1361	1	389763	ENST00000603921.1	319924	SPATA31D1	2	40.8736	45.7271	-1.88299	8.29971	-23.973	-22.4423	-22.5126	-24.0896
chr14	21703735	21704519	785	165.956	0.881086	0.163652	5.3839	7.28882036461993e-08	3.16035021696605e-05	Distal Intergenic	14	21670021	21670920	900	2	26687	ENST00000610316.2	-32815	OR4E1	2	119.113	105.217	4.47688	14.5885	-72.4223	-50.4326	-55.6433	-64.8976
chr4	34253403	34254205	803	49.4786	0.979389	0.240871	4.06603	4.78201921068544e-05	0.0043211	Intron (ENST00000513843.6/105374394, intron 2 of 4)	4	34120090	34269738	149649	2	105374394	ENST00000513843.6	15533	LINC02484	2	69.0412	64.3262	6.60483	3.22101	-42.351	-34.3566	-31.7073	-34.7783
chr18	52273827	52274397	571	33.1904	1.10267	0.313802	3.51391	0.000441564	0.0188269	Distal Intergenic	18	52340197	53535899	1195703	1	1630	ENST00000442544.7	-65800	DCC	2	53.2462	59.4426	-2.80973	8.48886	-34.0246	-27.282	-26.186	-30.8753
chr8	134656423	134657154	732	42.9389	1.01478	0.280813	3.61372	0.000301831	0.0147259	Intron (ENST00000520356.5/57623, intron 2 of 13)	8	134608740	134639880	31141	2	57623	ENST00000522257.5	-16543	ZFAT	2	44.145	44.493	-3.56562	5.01282	-29.0036	-19.6892	-19.2437	-22.1487
chr2	21820765	21821431	667	132.298	0.631636	0.171378	3.68564	0.000228129	0.0122409	Intron (ENST00000435237.1/ENST00000435237.1, intron 4 of 5)	2	21687430	21710656	23227	2	645949	ENST00000668104.1	-110109	LINC01822	2	50.4445	48.5405	-2.76045	4.28279	-27.1697	-20.0264	-26.9251	-26.3861
chr9	107455277	107456034	758	67.5741	0.974897	0.218938	4.45285	8.47361125030251e-06	0.00124647	Intron (ENST00000659615.1/101928720, intron 1 of 5)	9	107420191	107466608	46418	2	101928720	ENST00000659615.1	10574	LINC01509	2	72.2309	70.9304	-3.41791	8.05464	-41.2356	-31.5948	-35.305	-39.6625
chr4	129233700	129234559	860	111.485	0.877684	0.179558	4.88802	1.01853799832368e-06	0.000247231	Distal Intergenic	4	129096170	129106599	10430	1	132321	ENST00000508622.1	137530	C4orf33	2	68.8855	72.4326	-2.95052	4.72054	-37.8305	-31.8708	-34.7429	-38.644
chr4	146787496	146788316	821	110.273	0.840316	0.171808	4.89101	1.00320833049202e-06	0.00024517	Intron (ENST00000513335.5/83894, intron 12 of 13)	4	146707169	146764187	57019	2	83894	ENST00000504272.2	-23309	TTC29	2	79.5294	81.3117	-5.7364	8.59541	-42.0331	-41.2379	-40.5463	-39.8828
chr1	184911307	184911749	443	35.6845	1.02878	0.28524	3.6067	0.000310117	0.0149806	Intron (ENST00000367511.4/116496, intron 1 of 13)	1	184887739	184890185	2447	2	116496	ENST00000496299.1	-21122	NIBAN1	2	59.9013	57.3985	13.7154	-4.66424	-33.2327	-32.7907	-32.861	-27.4665
chr5	155460176	155461094	919	99.2885	0.738647	0.17546	4.20977	2.55626713706076e-05	0.00274167	Distal Intergenic	5	155870344	156758055	887712	1	6444	ENST00000517913.5	-409250	SGCD	2	82.292	69.6125	14.9564	-3.80773	-45.2795	-44.2528	-39.5405	-33.9804
chr15	74304348	74304827	480	83.2858	0.605328	0.186977	3.23744	0.00120607	0.0356853	Exon (ENST00000623096.1/ENST00000623096.1, exon 1 of 1)	15	74295813	74300829	5017	1	80125	ENST00000563951.1	8535	CCDC33	2	71.3927	53.3477	12.359	-0.302125	-33.7245	-29.3369	-42.1379	-31.5981
chr9	22065421	22066337	917	130.634	0.726853	0.163222	4.45317	8.46117613158646e-06	0.00124647	Exon (ENST00000580467.5/100048912, exon 7 of 8)	9	22056327	22120710	64384	1	100048912	ENST00000658981.1	9094	CDKN2B-AS1	2	86.188	70.1749	13.7247	-9.71281	-41.3961	-34.5524	-43.7897	-40.6365
chr9	9200402	9201021	620	33.7006	1.00782	0.286423	3.51865	0.000433753	0.0185822	Intron (ENST00000381196.8/5789, intron 6 of 42)	9	8858134	8861724	3591	1	101929407	ENST00000430766.1	342268	PTPRD-AS1	2	44.6653	40.4576	0.302707	0.302046	-21.9514	-18.1959	-24.948	-20.6324
chr22	24027380	24027866	487	30.9032	1.02491	0.312467	3.28004	0.00103791	0.0326812	Intron (ENST00000454754.5/23523, intron 1 of 8)	22	24011418	24178628	167211	1	23523	ENST00000398319.6	15962	CABIN1	2	36.4713	36.4421	-1.37483	0.926324	-18.2732	-15.2593	-21.1675	-17.7648
chr6	47775130	47776205	1076	93.5376	1.02834	0.186671	5.50885	3.61184084826756e-08	1.74946507393789e-05	Distal Intergenic	6	47781982	47832780	50799	1	221391	ENST00000489301.6	-5777	OPN5	2	83.2073	78.8145	-2.19446	1.84974	-42.4356	-33.6046	-44.1255	-41.5115
chr14	72605121	72605643	523	47.4624	0.935252	0.233739	4.00126	6.30050793389842e-05	0.0052157	Distal Intergenic	14	72540062	72562837	22776	1	9628	ENST00000554300.1	65059	RGS6	2	72.1389	74.7555	5.89537	3.83659	-39.789	-36.2173	-41.2228	-39.3972
chr1	209549352	209549986	635	141.391	0.518991	0.155601	3.33539	0.000851797	0.0287687	Intron (ENST00000424696.6/ENST00000424696.6, intron 2 of 6)	1	209583714	209613939	30226	1	57172	ENST00000361322.3	-33728	CAMK1G	2	59.7829	56.3006	3.04296	1.47158	-29.8016	-26.4758	-31.247	-33.0736
chr9	121432660	121433244	585	74.2043	0.81806	0.199355	4.10354	4.06883054851328e-05	0.00386746	Intron (ENST00000658975.1/ENST00000658975.1, intron 2 of 5)	9	121446911	121467922	21012	2	2681	ENST00000488429.6	34678	GGTA1	2	71.2355	70.9509	6.44868	1.49512	-38.2235	-31.4066	-40.3743	-40.1257
chr1	187629005	187629669	665	141.761	0.777071	0.151383	5.13314	2.84952903227887e-07	9.34176392807764e-05	Intron (ENST00000643891.1/106144535, intron 7 of 8)	1	187307491	187487207	179717	1	106144535	ENST00000667298.1	321514	LINC01037	2	103.392	101.695	3.05242	2.77122	-48.5452	-41.3751	-59.9553	-61.0348
chr2	148974039	148974620	582	59.1111	0.89692	0.216032	4.1518	3.2987705882657e-05	0.00330893	Intron (ENST00000676875.1/3800, intron 12 of 13)	2	148978197	149026759	48563	1	3800	ENST00000676805.1	-3577	KIF5C	2	73.1635	65.1148	4.7623	1.90139	-30.6209	-31.2407	-39.8802	-43.2002
chr13	43127292	43128027	736	65.4508	0.846798	0.217501	3.89331	9.88838824055031e-05	0.00697702	Distal Intergenic	13	43158631	43159466	836	1	100874159	ENST00000425609.1	-30604	LINC00400	2	49.4666	48.5328	1.67474	-5.96377	-20.3986	-21.3654	-25.6618	-26.2845
chr7	31925096	31925634	539	114.774	0.806657	0.178296	4.52426	6.06061151323122e-06	0.000961676	Intron (ENST00000396191.6/5137, intron 2 of 17)	7	31865017	31879284	14268	2	5137	ENST00000482681.5	-45812	PDE1C	2	61.4213	52.6484	-1.47423	-2.52171	-22.2018	-25.5297	-30.1543	-32.188
chr9	125049154	125049937	784	60.4694	0.713565	0.222287	3.21011	0.00132683	0.037879	Intron (ENST00000336505.11/286205, intron 3 of 17)	9	124999911	125003690	3780	2	286205	ENST00000487795.1	-45464	SCAI	2	40.4482	38.584	-1.75108	-1.68235	-15.0333	-17.5514	-22.6273	-20.3868
chr6	114823000	114824126	1127	69.8257	1.10792	0.213591	5.18709	2.13606147997059e-07	7.4333556938912e-05	Exon (ENST00000656833.1/ENST00000656833.1, exon 1 of 3)	6	114055586	114343045	287460	2	222537	ENST00000312719.9	-479955	HS3ST5	2	74.0237	66.7694	1.0842	-9.10015	-34.6383	-31.4137	-35.1883	-31.5369
chr7	158438286	158438904	619	30.2988	1.1814	0.308435	3.8303	0.000127985	0.00828994	Intron (ENST00000389413.7/5799, intron 2 of 21)	7	158532718	158532813	96	2	693180	ENST00000384905.1	93909	MIR595	2	41.0305	36.0482	-0.405438	-2.53328	-19.9844	-17.4808	-19.5615	-17.1133
chr1	213365117	213365639	523	33.7237	1.08273	0.295339	3.66606	0.000246318	0.0129315	Distal Intergenic	1	213242060	213262816	20757	1	26750	ENST00000491616.1	123057	RPS6KC1	2	40.3304	36.555	0.0412517	-6.13211	-17.2729	-16.7833	-22.498	-14.2403
chr7	66099623	66100624	1002	257.344	0.671047	0.126858	5.28977	1.22468854115414e-07	4.73707765576634e-05	Intron (ENST00000450043.2/435, intron 7 of 11)	7	66089239	66092954	3716	1	435	ENST00000464970.1	10384	ASL	2	125.427	105.75	2.71031	-15.3579	-61.0754	-43.1015	-70.2684	-44.0849
chr15	40092014	40092993	980	80.0973	0.7749	0.193723	4.00004	6.33323322934866e-05	0.00523856	Intron (ENST00000354670.9/90427, intron 4 of 4)	15	40091787	40106086	14300	2	90427	ENST00000431415.3	13093	BMF	2	78.4765	67.2805	3.96127	-7.96746	-32.2424	-43.1433	-33.701	-32.6641
chr2	113839318	113839870	553	24.6158	1.22158	0.33977	3.59532	0.00032399	0.0154085	Intron (ENST00000446401.1/101060091, intron 1 of 2)	2	113831188	113843356	12169	2	101060091	ENST00000446401.1	3486	ACTR3-AS1	2	36.3785	32.1051	-0.103492	-4.11448	-14.1572	-16.7497	-15.9116	-17.4471
chr8	54169240	54169773	534	66.5659	0.949824	0.215555	4.40642	1.05093552297345e-05	0.00144326	Distal Intergenic	8	54136508	54147858	11351	1	29088	ENST00000522521.2	32732	MRPL15	2	65.4513	52.6757	0.131697	-8.20437	-20.6834	-29.0394	-29.3149	-31.0166
chr6	29259358	29260079	722	64.0562	0.850235	0.232108	3.66309	0.000249186	0.0130326	Intron (ENST00000441381.1/101929006, intron 1 of 2)	6	29284693	29292963	8271	1	101929006	ENST00000641875.1	-24614	LOC101929006	2	60.4599	42.6657	1.9421	3.58023	-37.6372	-23.2948	-28.2358	-19.4802
chr12	65367991	65368576	586	128.444	0.80183	0.189397	4.2336	2.29976370115212e-05	0.00253115	Intron (ENST00000355192.8/253827, intron 3 of 5)	12	65344134	65463344	119211	1	253827	ENST00000535143.1	23857	MSRB3	2	77.7533	52.1352	-3.81684	10.6896	-42.9693	-27.4432	-30.1864	-36.1623
chr4	130288569	130289441	873	67.2222	0.722922	0.230663	3.1341	0.0017238	0.0441228	Distal Intergenic	4	130376229	130386371	10143	1	105377420	ENST00000508942.1	-86788	LINC02479	2	40.5242	30.0511	-3.33012	4.82965	-18.9647	-15.7401	-19.5148	-17.8552
chr4	92047308	92047830	523	87.6497	0.663915	0.198811	3.33943	0.000839493	0.0285486	Distal Intergenic	4	92268767	92277075	8309	2	101929194	ENST00000502518.1	229245	LNCPRESS2	2	55.2316	49.0835	5.90183	3.25009	-32.3261	-21.5016	-35.4631	-24.1762
chr13	31605265	31606327	1063	253.57	0.522307	0.118249	4.41701	1.00075755864867e-05	0.00139937	Distal Intergenic	13	31739526	31803389	63864	1	122042	ENST00000298386.7	-133199	RXFP2	2	123.088	102.979	0.482741	23.6357	-61.5414	-51.188	-77.3175	-60.1389
chr3	82002465	82003446	982	64.8103	0.84832	0.211043	4.01965	5.82855732974174e-05	0.00492379	Intron (ENST00000470263.5/105377180, intron 1 of 8)	3	81986176	82416525	430350	1	105377180	ENST00000653255.1	16289	LINC02008	2	83.7506	76.9592	10.7053	10.0064	-44.5197	-41.1794	-55.3929	-40.3296
chr7	107315540	107316235	696	83.5854	0.662608	0.185053	3.58065	0.000342745	0.016052	Intron (ENST00000297135.9/10466, intron 11 of 21)	7	107236655	107258620	21966	2	10466	ENST00000462342.1	-56920	COG5	2	76.1793	69.1618	8.18054	13.3752	-40.0858	-39.1748	-45.8098	-41.8264
chr3	58565481	58566221	741	60.5974	0.8605	0.222727	3.86347	0.000111786	0.00756301	3' UTR	3	58565461	58577388	11928	2	11170	ENST00000464064.5	11167	FAM107A	2	67.8349	57.8551	-1.22943	9.40613	-40.9728	-24.4056	-39.1407	-29.3476
chr5	74222521	74223371	851	77.6887	0.780638	0.198806	3.92663	8.61460067388236e-05	0.00634471	Intron (ENST00000663633.1/104310351, intron 2 of 2)	5	74258689	74321239	62551	2	102503429	ENST00000651573.1	97868	LINC01335	2	75.5539	68.5715	-7.02711	13.9658	-44.5001	-29.1578	-46.7533	-30.6528
chr13	32917479	32917967	489	46.0342	0.903129	0.265804	3.39773	0.000679482	0.0249113	Distal Intergenic	13	32877431	32911650	34220	2	100874167	ENST00000421002.1	-5829	LINC00423	2	46.214	40.8498	0.77257	6.90975	-27.7617	-13.6982	-25.3151	-27.9711
chr2	191413232	191413869	638	75.2925	0.627984	0.197607	3.17794	0.00148327	0.0403754	Promoter (2-3kb)	2	191411065	191416511	5447	1	4430	ENST00000427152.1	2167	MYO1B	2	55.2374	52.3128	-2.61161	3.10625	-34.8875	-15.327	-28.5207	-29.3097
chr4	108340494	108341068	575	33.4101	1.17623	0.291783	4.03119	5.5494310444322e-05	0.00477755	Distal Intergenic	4	108173419	108176430	3012	1	641518	ENST00000508286.1	167075	LEF1-AS1	2	55.0163	59.5382	-6.74369	7.06588	-28.9157	-26.7591	-34.871	-24.3309
chr6	67953922	67954516	595	82.5865	0.95498	0.195935	4.87395	1.09388388455609e-06	0.000260233	Intron (ENST00000661401.1/ENST00000661401.1, intron 3 of 3)	6	68055351	68060502	5152	1	102723883	ENST00000449928.1	-100835	LOC102723883	2	83.226	90.6704	-6.88787	14.6631	-43.3598	-44.8368	-52.5678	-40.9074
chr11	99526682	99527415	734	114.008	0.804255	0.176004	4.56952	4.88840059736688e-06	0.000814961	Intron (ENST00000524871.6/53942, intron 2 of 24)	11	99556139	100356742	800604	1	53942	ENST00000418526.6	-28724	CNTN5	2	68.2166	70.7782	-8.61683	8.0168	-26.4942	-36.5853	-41.081	-34.2344
chr12	42033219	42034025	807	102.546	0.873434	0.182098	4.79651	1.61451127438154e-06	0.000347913	Distal Intergenic	12	42087145	42144712	57568	2	283464	ENST00000280876.6	110687	GXYLT1	2	80.6562	90.2378	-9.71848	9.84446	-35.1288	-47.1659	-52.8279	-35.8975
chr9	127041970	127042666	697	25.4774	1.13801	0.329431	3.45447	0.000551368	0.0218455	Intron (ENST00000424082.6/9649, intron 5 of 17)	9	127050056	127079853	29798	1	9649	ENST00000477700.1	-7390	RALGPS1	2	32.9958	33.7962	-3.88297	-0.116998	-15.1741	-13.9904	-19.0545	-14.573
chr10	71839876	71840942	1067	444.877	0.305013	0.0909117	3.35505	0.000793509	0.0275245	Intron (ENST00000394936.8/5660, intron 1 of 13)	10	71816298	71851251	34954	2	5660	ENST00000394936.8	10309	PSAP	2	91.2188	89.4604	-11.8111	-1.00653	-41.0818	-43.1622	-45.3138	-38.3038
chr3	55987833	55988516	684	24.9856	1.42099	0.332309	4.27611	1.90185131430842e-05	0.00221088	Intron (ENST00000288221.11/26059, intron 11 of 17)	3	55852492	55852594	103	2	100500875	ENST00000582157.1	-135239	MIR3938	2	50.6221	51.3674	-3.54263	-0.543927	-23.8766	-25.8907	-26.4123	-21.7232
chr12	5454946	5455480	535	46.2632	0.973419	0.242974	4.00626	6.16880431790661e-05	0.00513414	Intron (ENST00000423158.4/4908, intron 1 of 1)	12	5433125	5494501	61377	1	4908	ENST00000543548.1	21821	NTF3	2	69.0814	62.863	-6.32554	4.20544	-28.3169	-32.8285	-41.7258	-26.9531
chr2	223986038	223986916	879	61.2937	0.790944	0.221517	3.57058	0.000356185	0.0164805	Promoter (<=1kb)	2	223975814	223985068	9255	2	5270	ENST00000478966.1	-970	SERPINE2	2	55.7257	49.0948	-3.60457	1.93931	-19.4798	-28.1828	-31.3772	-24.1155
chr4	22181764	22182220	457	41.4096	1.14332	0.273204	4.18487	2.85327468847287e-05	0.00297876	Intron (ENST00000510705.3/ENST00000510705.3, intron 3 of 3)	4	22387400	22394868	7469	2	166647	ENST00000499527.6	212648	ADGRA3	2	45.9787	46.0503	-8.47125	3.4203	-17.7492	-25.2746	-23.0767	-20.8775
chr4	94463809	94464650	842	29.522	0.985186	0.309717	3.18093	0.00146805	0.0401882	Intron (ENST00000318007.9/10611, intron 2 of 9)	4	94455267	94549986	94720	1	10611	ENST00000511767.3	8542	PDLIM5	2	34.3319	30.9034	-5.78337	3.31832	-13.0536	-15.4829	-17.2413	-16.9925
chr13	31587765	31588870	1106	76.0652	0.75374	0.203007	3.71288	0.000204915	0.0113697	Distal Intergenic	13	31739526	31803389	63864	1	122042	ENST00000298386.7	-150656	RXFP2	2	53.7961	53.4107	-10.2897	5.01889	-25.9953	-34.188	-26.6857	-15.067
chr3	198148040	198148889	850	47.8063	0.819679	0.243034	3.37269	0.000744379	0.0264693	Distal Intergenic	3	198153287	198170059	16773	1	728262	ENST00000437428.3	-4398	FAM157A	2	42.2113	47.9752	-6.20028	4.78423	-19.2363	-28.4971	-23.2572	-17.7799
chr14	87394653	87395649	997	73.5072	0.953919	0.214605	4.44501	8.7888636759148e-06	0.00127196	Intron (ENST00000557070.1/ENST00000557070.1, intron 4 of 6)	14	87634379	87655294	20916	2	105370611	ENST00000557784.1	259645	LINC02330	2	56.1439	59.419	-4.37673	-3.40128	-22.8505	-31.7167	-33.352	-19.8657
chr3	157855863	157856861	999	87.0062	0.842914	0.195049	4.32155	1.5493531610191e-05	0.0019092	Intron (ENST00000651134.1/ENST00000651134.1, intron 11 of 12)	3	158097080	158102887	5808	2	6474	ENST00000425436.7	246026	SHOX2	2	56.4716	61.5572	-1.07318	-3.06224	-23.3927	-35.1302	-32.229	-23.1415
chr10	67657907	67658762	856	135.416	0.550941	0.167313	3.29288	0.000991656	0.0317549	Intron (ENST00000433211.7/29119, intron 1 of 17)	10	67521842	67665652	143811	2	29119	ENST00000330298.6	6890	CTNNA3	2	59.4869	64.2515	-7.07405	3.63025	-23.0857	-36.3209	-39.9257	-20.9623
chr3	45346761	45347573	813	33.56	1.05278	0.284947	3.69465	0.000220191	0.011928	Distal Intergenic	3	45388561	45554726	166166	1	23395	ENST00000650792.2	-40988	LARS2	2	51.0738	53.9565	-1.6776	2.01832	-24.599	-28.117	-32.9877	-19.6673
chr5	60495362	60496213	852	30.2774	0.992877	0.312461	3.17761	0.00148495	0.0403939	Intron (ENST00000661844.1/25859, intron 1 of 1)	5	60488207	60526418	38212	1	25859	ENST00000504876.2	7155	PART1	2	27.299	32.3283	-1.32127	-0.0662726	-11.8574	-15.8856	-17.9664	-12.5304
chr17	33406125	33406929	805	60.1779	1.10063	0.222739	4.94137	7.75758311345169e-07	0.000200586	Intron (ENST00000359872.6/40, intron 1 of 9)	17	33013087	33293295	280209	2	40	ENST00000225823.7	-112830	ASIC2	2	79.0275	85.8883	-4.483	6.9547	-36.0205	-45.4444	-49.0198	-36.9028
chr9	79367805	79368273	469	41.8516	1.20192	0.296541	4.05315	5.05324227402676e-05	0.00447852	Distal Intergenic	9	79135437	79198314	62878	2	101927450	ENST00000650036.1	-169491	LOC101927450	2	32.9406	37.5726	-2.61754	1.9157	-14.6636	-19.9436	-19.4279	-15.7762
chr5	153360791	153361259	469	22.0164	1.51419	0.381828	3.96564	7.31985659697482e-05	0.00568717	Distal Intergenic	5	153489615	153706172	216558	1	2890	ENST00000481559.6	-128356	GRIA1	2	37.5942	30.8367	-3.82281	-2.14915	-15.4531	-20.1548	-13.7367	-13.1144
chr14	43169779	43170479	701	62.5345	0.915847	0.231801	3.951	7.78257627825123e-05	0.00591718	Distal Intergenic	14	44504149	44507283	3135	2	84075	ENST00000340446.5	1336804	FSCB	2	59.9437	56.9535	-5.09061	-1.39502	-26.0753	-35.9145	-29.3148	-19.1069
chr6	134404839	134405887	1049	56.0007	0.780026	0.247821	3.14754	0.00164648	0.0431189	Intron (ENST00000660399.1/154092, intron 1 of 2)	6	134437678	134504581	66904	1	154092	ENST00000431422.2	-31791	LINC01010	2	36.3009	30.298	-5.59418	0.7173	-16.5405	-19.3851	-16.1556	-9.64085
chr14	31692435	31692911	477	39.996	1.13833	0.280155	4.06322	4.84007553610233e-05	0.00435526	Intron (ENST00000550649.5/80224, intron 3 of 5)	14	31714569	31860302	145734	1	80224	ENST00000418681.6	-21658	NUBPL	2	39.5147	36.4986	-6.63341	-3.4604	-18.0886	-19.545	-20.2014	-8.08446
chr2	140093528	140094266	739	24.5996	1.16412	0.376811	3.0894	0.00200559	0.0484087	Distal Intergenic	2	140238182	140297969	59788	2	53353	ENST00000442974.1	203703	LRP1B	2	26.6852	26.5552	-3.764	-4.46188	-11.4555	-14.2794	-13.3123	-5.96742
chr16	13758911	13759886	976	37.6972	1.44381	0.294512	4.90238	9.46835382551165e-07	0.000234353	Intron (ENST00000659657.1/ENST00000659657.1, intron 1 of 1)	16	13920154	13952348	32195	1	2072	ENST00000311895.8	-160268	ERCC4	2	47.3086	44.6195	-11.2829	-4.02951	-16.0421	-26.2552	-22.3047	-12.0136
chr6	53850433	53851088	656	45.1711	1.09794	0.261277	4.2022	2.64333551654574e-05	0.00281424	Intron (ENST00000487251.5/55227, intron 3 of 10)	6	53795090	53884145	89056	1	55227	ENST00000370882.1	55343	LRRC1	2	45.1499	37.714	-7.91141	-4.49438	-14.3391	-21.8171	-20.0764	-14.2255
chr13	51873646	51875251	1606	108.692	0.59126	0.171957	3.43842	0.000585112	0.0226483	Distal Intergenic	13	51861981	51866232	4252	1	83446	ENST00000242819.6	11665	CCDC70	2	68.6834	58.1611	6.17139	2.40311	-28.856	-44.5743	-36.9489	-25.0399
chr14	25701928	25702289	362	29.6947	1.09202	0.343982	3.17465	0.00150018	0.0406027	Intron (ENST00000546412.2/ENST00000546412.2, intron 5 of 9)	14	24809662	25050297	240636	2	29091	ENST00000323944.9	-651631	STXBP6	2	33.2778	28.9189	-0.407906	-0.129349	-10.6104	-21.2179	-19.7292	-10.102
chr19	29878206	29878650	445	24.0667	1.11472	0.342508	3.25459	0.00113555	0.0345231	Distal Intergenic	19	29923644	30015695	92052	1	8725	ENST00000360605.8	-44994	URI1	2	48.545	44.3373	1.67145	0.694355	-21.3376	-28.9106	-26.2554	-18.7446
chr3	42270761	42271408	648	32.3787	0.997989	0.288857	3.45496	0.000550366	0.0218138	Distal Intergenic	3	42257826	42266185	8360	2	885	ENST00000396169.7	-4576	CCK	2	44.9623	44.0332	-0.677503	2.80925	-18.577	-26.9598	-26.9656	-18.6249
chr1	204706938	204707584	647	94.6612	0.694533	0.189649	3.66221	0.000250051	0.0130715	Exon (ENST00000516841.1/ENST00000516841.1, exon 1 of 1)	1	204617170	204685738	68569	2	10446	ENST00000367177.4	-21200	LRRN2	2	57.7718	51.4831	-1.86268	0.925866	-32.0488	-30.3963	-35.8004	-10.0726
chr6	115362021	115363218	1198	131.093	0.634742	0.188562	3.36622	0.000762067	0.0268692	Distal Intergenic	6	115633555	115643883	10329	2	105377962	ENST00000666770.1	280665	LINC02534	2	44.5284	34.6037	-4.73901	5.0247	-18.3549	-24.0233	-27.0888	-9.95085
chr8	131109387	131110133	747	75.7569	0.734862	0.215157	3.41547	0.00063671	0.0239473	Distal Intergenic	8	130780301	131040909	260609	2	114	ENST00000286355.10	-68478	ADCY8	2	52.0582	49.0176	-3.83714	6.86815	-25.6589	-31.6062	-35.1229	-11.7189
chr3	55128145	55128862	718	24.0776	1.15881	0.336717	3.44151	0.00057848	0.0224807	Distal Intergenic	3	55178172	55189214	11043	1	105377096	ENST00000496829.1	-49310	LINC02017	2	34.3174	35.1178	-3.39837	1.2046	-17.1184	-23.3714	-11.5083	-15.2432
chr2	209613834	209615404	1571	96.3845	0.741123	0.186356	3.97692	6.98128374259611e-05	0.0055525	Intron (ENST00000199940.10/4133, intron 3 of 14)	2	209580041	209734118	154078	1	4133	ENST00000392194.5	33793	MAP2	2	58.2052	69.0839	-7.39408	-3.21076	-33.8054	-34.8611	-24.8385	-23.1793
chr1	175463810	175464331	522	31.6325	1.19568	0.316304	3.78017	0.000156722	0.00958925	Intron (ENST00000367674.7/7143, intron 2 of 22)	1	175391428	175406364	14937	2	7143	ENST00000422274.2	-57446	TNR	2	30.9077	32.8997	-4.40859	0.926786	-16.958	-17.1418	-13.3203	-12.9055
chr10	7485683	7486288	606	34.9544	0.935135	0.287732	3.25002	0.00115398	0.0348658	Distal Intergenic	10	7284182	7411486	127305	2	57713	ENST00000379713.7	-74197	SFMBT2	2	29.9986	32.2824	-4.01589	0.0289757	-15.4711	-15.9545	-13.4342	-13.4344
chr18	10415997	10416668	672	72.4252	1.38358	0.229289	6.0342	1.59754538973031e-09	1.36336552188651e-06	Promoter (1-2kb)	18	10405133	10414370	9238	2	101927350	ENST00000567609.1	-1627	LINC01254	2	68.8166	85.0854	-11.2402	-5.66108	-34.2436	-42.0005	-26.187	-34.5697
chr7	95472969	95473766	798	129.327	0.989988	0.157089	6.30207	2.93704145922445e-10	3.22265375622862e-07	Exon (ENST00000416593.1/ENST00000416593.1, exon 2 of 2)	7	95478444	95496182	17739	1	51666	ENST00000257621.4	-4678	ASB4	2	114.409	130.639	-21.1899	1.37172	-63.6682	-62.4991	-40.4845	-58.578
chr6	16007929	16008573	645	52.153	1.08869	0.238431	4.56606	4.96979547747024e-06	0.000823424	Distal Intergenic	6	16129086	16148248	19163	1	29116	ENST00000356840.8	-120513	MYLIP	2	56.2197	56.5631	-6.19782	-2.29273	-25.4321	-26.9566	-19.7063	-32.1972
chr16	4968613	4969375	763	35.711	0.895137	0.280028	3.19659	0.00139061	0.0390933	Intron (ENST00000251170.12/9717, intron 2 of 15)	16	4883572	4960741	77170	2	5493	ENST00000592772.1	-7872	PPL	2	32.4657	34.9557	-0.798749	-0.869131	-18.1129	-16.6504	-11.9263	-19.064
chr2	235611471	235612757	1287	169.549	0.552686	0.149185	3.70471	0.000211636	0.0116108	Intron (ENST00000304032.13/116987, intron 1 of 17)	2	235669604	236126554	456951	1	116987	ENST00000409538.5	-56847	AGAP1	2	76.0233	75.4482	0.552015	-2.97291	-42.9928	-33.6867	-23.8811	-48.49
chr10	30834497	30835210	714	35.188	0.941579	0.29153	3.22979	0.00123881	0.0363662	Intron (ENST00000609683.5/220929, intron 5 of 7)	10	30820207	30923388	103182	2	220929	ENST00000609683.5	88178	ZNF438	2	37.243	40.1807	-3.2445	2.75323	-17.5444	-22.151	-14.5724	-22.6646
chr3	14398507	14398891	385	65.7545	0.816253	0.223267	3.65595	0.000256227	0.0132781	Distal Intergenic	3	14402576	14411323	8748	1	6533	ENST00000622810.4	-3685	SLC6A6	2	62.7286	71.5908	-2.41149	2.05105	-30.9236	-40.9466	-23.2634	-38.8253
chr4	162059588	162060033	446	33.4316	1.14898	0.298985	3.84293	0.000121573	0.00798583	Intron (ENST00000306100.10/56884, intron 2 of 15)	4	162022733	162047567	24835	1	101928052	ENST00000513093.1	36855	LOC101928052	2	50.6384	47.7583	0.0880962	-2.49327	-18.6484	-29.95	-18.7376	-28.6555
chr17	63512674	63513134	461	64.8741	0.730786	0.210183	3.47691	0.000507224	0.0206754	Intron (ENST00000577647.2/1636, intron 24 of 30)	17	63523334	63546032	22699	1	81033	ENST00000456941.6	-10200	KCNH6	2	51.858	53.0263	0.810705	-3.54989	-24.1018	-31.3216	-19.6051	-27.1166
chr9	106673927	106674763	837	86.1208	0.768904	0.191464	4.01592	5.92132914815905e-05	0.00498607	Intron (ENST00000637185.1/100996590, intron 6 of 7)	9	106664754	106702662	37909	1	100996590	ENST00000411451.2	9173	LINC01505	2	61.6351	64.7498	-1.71955	-3.04625	-29.0555	-37.085	-20.7675	-34.7111
chr1	183677292	183677890	599	23.7873	1.4372	0.349384	4.11353	3.89662611243272e-05	0.00375452	Intron (ENST00000304685.8/23179, intron 1 of 18)	1	183647567	183653316	5750	2	403314	ENST00000481562.1	-23976	APOBEC4	2	52.6622	42.6566	-5.04887	1.26295	-24.4638	-23.212	-25.8085	-18.0486
chr5	155475117	155475921	805	59.2233	1.35089	0.232539	5.80932	6.27263027426237e-09	4.32369188071431e-06	Distal Intergenic	5	155870344	156758055	887712	1	6444	ENST00000517913.5	-394423	SGCD	2	94.6659	76.0022	-5.11968	-5.29497	-44.1136	-37.4392	-40.8856	-37.815
chr7	70133968	70134840	873	96.1357	0.795814	0.178669	4.45413	8.42335459370435e-06	0.00124647	Promoter (<=1kb)	7	70134536	70290554	156019	1	26053	ENST00000659051.1	0	AUTS2	2	73.5978	59.4348	-7.48302	-4.311	-31.635	-28.6831	-34.0287	-26.8917
chr12	131233832	131235372	1541	63.9598	0.903129	0.206039	4.38328	1.16904415921273e-05	0.00154953	Distal Intergenic	12	131209167	131217511	8345	1	116437	ENST00000653253.1	24665	LINC01257	2	90.4395	68.1656	-0.288463	2.53494	-41.1094	-40.3616	-38.1754	-41.2051
chr17	79397869	79398428	560	26.0395	1.18426	0.327989	3.61068	0.000305393	0.0148257	Intron (ENST00000583458.5/146713, intron 1 of 13)	17	79233627	79424120	190494	2	146713	ENST00000578887.1	25692	RBFOX3	2	41.979	34.0803	-1.7695	-1.3515	-21.8518	-18.1438	-16.1393	-16.8034
chrX	132730183	132730903	721	24.3885	1.07625	0.323069	3.33132	0.000864361	0.029009	Intron (ENST00000370836.6/90161, intron 3 of 3)	23	132667642	132669888	2247	1	100874102	ENST00000455269.1	62541	HS6ST2-AS1	2	38.7246	34.5016	-0.200356	-2.22361	-19.0244	-19.7867	-13.5679	-18.4233
chr2	139894108	139894685	578	41.2589	1.32348	0.272905	4.84959	1.23716884167171e-06	0.000283924	Distal Intergenic	2	140238182	140297969	59788	2	53353	ENST00000442974.1	403284	LRP1B	2	50.596	46.4738	-3.2588	-6.08419	-24.8455	-25.4921	-16.2255	-21.1638
chr20	58522661	58523644	984	38.452	1.36652	0.270332	5.05497	4.3044879280981e-07	0.000128573	Promoter (<=1kb)	20	58523160	58573824	50665	1	149773	ENST00000424205.1	0	APCDD1L-DT	2	68.4146	58.852	-7.04146	-4.3917	-29.0439	-33.1878	-23.7923	-29.8095
chr6	81926635	81927283	649	40.9089	1.06508	0.26784	3.97655	6.99216393831572e-05	0.00555402	Intron (ENST00000667666.1/102724168, intron 3 of 3)	6	81844604	81933578	88975	2	102724168	ENST00000418567.2	6295	LINC02542	2	49.4427	43.2137	-7.49374	-0.484703	-16.4324	-25.8563	-20.0948	-22.2944
chr12	32457483	32458764	1282	45.4923	0.904877	0.26528	3.41102	0.000647193	0.0241641	Intron (ENST00000534526.6/121512, intron 1 of 16)	12	32485972	32640739	154768	1	121512	ENST00000531134.5	-27208	FGD4	2	39.0289	36.4605	-4.29828	0.130053	-16.2512	-23.4979	-14.624	-16.9481
chr20	49658586	49659434	849	43.1302	1.0334	0.259361	3.98442	6.7645102504732e-05	0.00545268	Intron (ENST00000371711.4/9334, intron 1 of 8)	20	49632945	49713878	80934	2	9334	ENST00000371711.4	54444	B4GALT5	2	52.2177	48.835	-7.5584	1.36865	-23.948	-28.16	-20.1947	-22.5603
chr10	85730448	85731161	714	29.0644	1.20643	0.324349	3.71955	0.000199579	0.0112043	Intron (ENST00000327946.12/2894, intron 8 of 15)	10	85601993	85613133	11141	2	2894	ENST00000552278.2	-117315	GRID1	2	34.8768	36.0392	-1.40687	-3.63929	-17.3862	-16.9442	-14.9397	-16.5997
chr5	45410611	45411140	530	91.6121	1.18456	0.187554	6.31582	2.68739388479142e-10	2.97912849929507e-07	Intron (ENST00000303230.6/348980, intron 3 of 7)	5	45259457	45480136	220680	2	348980	ENST00000637305.1	68996	HCN1	2	102.177	102.059	-4.67082	-6.34613	-46.4983	-53.0716	-45.4344	-48.2151
chr17	66586170	66586870	701	67.6753	1.36602	0.215313	6.34431	2.23417832336632e-10	2.66934661235089e-07	Intron (ENST00000413366.8/5578, intron 3 of 16)	17	66398069	66416854	18786	2	101928001	ENST00000584715.5	-169316	PRKCA-AS1	2	88.0824	91.5592	-8.99381	-8.15781	-37.1833	-48.5532	-36.696	-40.0575
chr3	115580237	115581059	823	137.83	0.903305	0.169109	5.34155	9.21532643852102e-08	3.74789586034744e-05	Distal Intergenic	3	115623510	115721483	97974	1	2596	ENST00000305124.11	-42451	GAP43	2	69.2774	69.526	-9.71373	-6.08819	-27.0878	-31.5725	-29.3278	-35.0134
chr3	153470523	153471173	651	23.6655	1.39218	0.345096	4.03419	5.47917452950042e-05	0.00473995	Intron (ENST00000648073.1/152118, intron 2 of 4)	3	153484495	153502697	18203	1	152118	ENST00000623038.1	-13322	LINC02877	2	34.4955	37.2117	-4.65237	-2.80441	-15.0244	-16.4126	-16.6764	-16.137
chr8	35308165	35308902	738	55.0902	0.956883	0.254425	3.76096	0.00016926	0.0100723	Intron (ENST00000404895.7/137970, intron 1 of 16)	8	35235775	35791208	555434	1	137970	ENST00000416672.5	72390	UNC5D	2	38.7379	41.4495	-4.23598	-4.86447	-19.2853	-14.972	-18.7467	-18.083
chr8	64556272	64556894	623	22.58	1.43309	0.380919	3.76218	0.000168441	0.0100402	Distal Intergenic	8	64574306	64577263	2958	2	401463	ENST00000520834.1	20369	LOC401463	2	26.5746	28.3956	-3.14905	-5.7998	-11.2618	-9.61541	-12.8625	-12.2817
chr11	90737020	90737961	942	87.3423	0.800598	0.193526	4.13691	3.5201886929842e-05	0.0034823	Intron (ENST00000649150.1/101929222, intron 3 of 7)	11	90869121	90869202	82	2	100302228	ENST00000408659.1	131241	MIR1261	2	48.007	47.2091	-9.20904	-4.50215	-21.5667	-20.0298	-23.2946	-16.614
chr12	58076949	58077836	888	77.5008	1.03928	0.198543	5.23455	1.6538837182503e-07	6.00817960214374e-05	Distal Intergenic	12	58087892	58093362	5471	1	105369785	ENST00000548215.1	-10056	LINC02403	2	62.3195	66.2134	-7.66874	-10.8085	-32.0014	-29.1921	-23.8291	-25.033
chr12	75256907	75257738	832	30.3182	1.31818	0.310181	4.2497	2.14060356858026e-05	0.00240522	Exon (ENST00000549521.1/ENST00000549521.1, exon 1 of 1)	12	75235040	75295112	60073	1	100130268	ENST00000549953.1	21867	LOC100130268	2	39.9728	40.0291	-5.69156	-6.14542	-19.242	-16.2281	-16.9491	-15.7458
chr14	62076962	62077936	975	84.7954	1.21094	0.187537	6.45707	1.06752278395113e-10	1.36223540185108e-07	Promoter (1-2kb)	14	62079347	62101709	22363	1	83851	ENST00000430451.3	-1411	SYT16	2	99.4615	89.5579	-17.7159	-10.9167	-39.5321	-30.0958	-44.3211	-46.4378
chr4	85063031	85063799	769	42.566	1.86097	0.294063	6.32847	2.47597416189501e-10	2.92573078712715e-07	Distal Intergenic	4	84969774	84987173	17400	1	404201	ENST00000651069.1	93257	WDFY3-AS2	2	75.5658	69.4376	-8.85538	-10.1462	-30.8633	-29.9585	-35.474	-29.7059
chr8	126064074	126064632	559	65.8079	0.987226	0.218342	4.52146	6.14138189681189e-06	0.000971151	Intron (ENST00000651482.1/100130231, intron 3 of 3)	8	125895691	125972111	76421	2	100130231	ENST00000652311.1	-91963	LINC00861	2	61.0666	52.1578	-5.79658	-4.92571	-21.7594	-23.8148	-30.186	-26.742
chr1	193680352	193681193	842	68.0819	0.960989	0.205896	4.66736	3.05099624262431e-06	0.000563713	Intron (ENST00000656143.1/ENST00000656143.1, intron 2 of 5)	1	193349131	193365953	16823	1	101929184	ENST00000660270.1	331221	LINC01031	2	70.4397	69.7227	-14.3235	-1.56075	-21.9053	-34.058	-37.5807	-30.7341
chr10	97071203	97072193	991	333.868	0.835778	0.102604	8.14564	3.77284528705127e-16	8.32906481221498e-13	Intron (ENST00000266058.9/6585, intron 4 of 36)	10	97065513	97102556	37044	2	6585	ENST00000497714.1	30363	SLIT1	2	225.636	225.538	-38.8482	-28.7747	-66.15	-109.522	-112.342	-95.5377
chr22	17903576	17904300	725	172.009	0.630264	0.139777	4.50908	6.51091534044291e-06	0.00101614	Promoter (2-3kb)	22	17839951	17906812	66862	2	57553	ENST00000414725.6	2512	MICAL3	2	85.6398	76.3807	-18.0418	-3.5018	-33.9548	-36.692	-33.5036	-36.3266
chr8	104662927	104663378	452	31.5673	1.16033	0.344201	3.37109	0.000748704	0.0265703	Intron (ENST00000521923.5/ENST00000521923.5, intron 1 of 4)	8	104703719	105419260	715542	1	23414	ENST00000518180.1	-40341	ZFPM2	2	22.1333	21.1936	-5.87292	-2.45555	-7.70545	-8.5834	-8.52481	-10.1848
chr3	96286826	96287528	703	137.524	0.709413	0.165936	4.27522	1.9095109066798e-05	0.00221499	Distal Intergenic	3	96359964	96360039	76	1	102465864	ENST00000615894.1	-72436	MIR8060	2	82.375	64.064	-16.9346	2.76749	-33.9583	-24.1688	-37.6322	-36.5125
chr8	100432180	100432967	788	98.8926	0.732306	0.184455	3.97011	7.18381221704473e-05	0.00562619	Exon (ENST00000669948.1/ENST00000669948.1, exon 1 of 2)	8	100382763	100382845	83	1	100616451	ENST00000584480.1	49417	MIR4471	2	65.487	55.7943	-13.6346	0.766987	-29.8324	-19.6752	-29.3697	-29.5364
chr3	153657361	153658107	747	27.1858	1.49563	0.337784	4.42777	9.521076142951e-06	0.00134711	Intron (ENST00000493214.2/105374165, intron 3 of 6)	3	153385109	153762526	377418	2	105374165	ENST00000493214.2	104419	LINC02006	2	55.0806	48.5599	-8.1795	-0.0891155	-26.2541	-17.45	-26.6638	-25.004
chr4	119355493	119356385	893	114.616	0.846881	0.177674	4.76649	1.87464809290725e-06	0.000387656	Intron (ENST00000508691.1/ENST00000508691.1, intron 3 of 3)	4	119317250	119322138	4889	2	2169	ENST00000274024.4	-33355	FABP2	2	79.8252	68.267	-10.3511	0.528154	-40.953	-27.2303	-37.6985	-32.3874
chr2	196467101	196467953	853	58.7198	0.845337	0.225198	3.75374	0.000174212	0.0102659	Intron (ENST00000260983.8/57520, intron 1 of 28)	2	196199251	196362222	162972	2	57520	ENST00000647236.1	-104879	HECW2	2	47.4458	40.7492	-6.51487	1.01707	-20.3879	-17.9731	-24.4088	-19.9274
chr3	122197664	122198275	612	30.6539	1.37048	0.327383	4.18617	2.83699750749902e-05	0.00297332	Intron (ENST00000639785.2/846, intron 1 of 6)	3	122184432	122247757	63326	1	846	ENST00000643573.1	13232	CASR	2	36.8009	33.8047	-7.61084	1.07251	-16.8122	-13.1042	-19.3992	-14.7516
chr2	124151381	124152172	792	67.259	0.954744	0.235069	4.06155	4.87486624331463e-05	0.00437923	Intron (ENST00000431078.1/129684, intron 1 of 23)	2	124221705	124242441	20737	1	129684	ENST00000470921.1	-69533	CNTNAP5	2	44.7673	40.092	-2.47851	-3.07214	-25.9853	-10.1597	-23.0134	-20.1503
chr7	121404237	121405112	876	51.1644	0.822586	0.246952	3.33095	0.000865506	0.029022	Distal Intergenic	7	121360056	121396364	36309	2	10447	ENST00000412653.5	-7873	FAM3C	2	43.0262	33.6042	-6.2223	-2.24749	-22.776	-10.1688	-17.255	-17.9608
chr14	54302512	54302999	488	67.5473	0.928318	0.214171	4.33447	1.46108819326344e-05	0.00182687	Distal Intergenic	14	54396849	54417951	21103	1	1033	ENST00000555837.5	-93850	CDKN3	2	62.9694	51.0387	-18.5384	4.02428	-24.3696	-25.2889	-23.8178	-26.0176
chr8	27354684	27355334	651	31.2714	1.61264	0.32977	4.89018	1.00741298987084e-06	0.00024564	Intron (ENST00000397501.5/2185, intron 6 of 35)	8	27380651	27430388	49738	1	2185	ENST00000412793.5	-25317	PTK2B	2	55.2775	46.8409	-17.4314	1.67936	-23.6185	-24.0337	-16.971	-21.7433
chr7	23306465	23306824	360	32.8635	1.06786	0.296779	3.59815	0.000320495	0.01531	Promoter (<=1kb)	7	23307691	23309575	1885	1	115416	ENST00000476623.1	-867	MALSU1	2	40.6693	37.3416	-12.7019	1.77039	-15.6995	-18.9386	-17.1334	-15.3078
chr7	91656557	91657239	683	22.0138	1.62239	0.3721	4.3601	1.30002172295498e-05	0.00167605	Distal Intergenic	7	91876895	91880439	3545	2	7978	ENST00000481516.1	223200	MTERF1	2	46.3347	44.7518	-12.9199	2.59884	-19.862	-21.8761	-20.3229	-18.7045
chr11	67930336	67931315	980	59.91	1.13011	0.236144	4.7857	1.70390559647342e-06	0.000362814	Distal Intergenic	11	67991818	67995980	4163	2	81622	ENST00000525368.1	64665	UNC93B1	2	61.3435	55.6629	-15.2348	2.37589	-25.3442	-23.3239	-28.0716	-27.4079
chr4	157763970	157764635	666	27.2566	1.31157	0.341346	3.84234	0.000121866	0.00800012	Intron (ENST00000652341.2/ENST00000652341.2, intron 1 of 2)	4	157572536	157575824	3289	1	340017	ENST00000509450.1	191434	LINC02433	2	36.0355	35.8	-10.0937	2.11196	-16.8661	-15.4511	-15.457	-16.0796
chr14	57687368	57688027	660	28.8875	1.11216	0.345373	3.22016	0.00128117	0.0371637	Intron (ENST00000556826.6/341880, intron 1 of 7)	14	57564139	57596897	32759	2	341880	ENST00000557254.5	-90471	SLC35F4	2	22.0011	28.0158	-4.96972	0.261071	-11.7422	-10.3272	-9.2956	-13.9434
chr6	95387822	95388446	625	150.517	0.549144	0.154421	3.55614	0.000376341	0.017032	Distal Intergenic	6	95575183	95577450	2268	2	101927288	ENST00000564541.1	189004	MANEA-DT	2	53.1742	59.3214	-9.82151	3.11488	-25.3354	-25.9696	-22.0544	-32.4296
chr4	93217371	93217864	494	49.3025	1.12095	0.281625	3.9803	6.88272868300566e-05	0.00551074	Intron (ENST00000282020.9/2895, intron 6 of 15)	4	93203949	93238421	34473	1	2895	ENST00000512631.1	13422	GRID2	2	28.2195	32.2129	-8.81424	0.915267	-12.4028	-13.6278	-12.3384	-14.1644
chr20	18654263	18655157	895	33.4529	1.07445	0.320364	3.35385	0.000796953	0.0275849	Intron (ENST00000618693.4/92675, intron 4 of 4)	20	18674395	18698709	24315	2	101929526	ENST00000428285.1	43552	DTD1-AS1	2	34.0659	39.3518	-7.1282	2.00834	-15.2354	-19.6107	-15.2734	-18.1784
chr2	75118757	75119097	341	31.12	1.245	0.302518	4.11548	3.86377670398714e-05	0.0037329	Promoter (1-2kb)	2	75118807	75120766	1960	2	6869	ENST00000497764.1	1669	TACR1	2	42.3455	48.0438	-9.90337	1.81388	-20.4395	-23.4948	-18.249	-20.1165
chr6	22977393	22977944	552	48.6911	0.820671	0.247202	3.31984	0.000900705	0.0297825	Intron (ENST00000420572.2/ENST00000420572.2, intron 2 of 2)	6	22569566	22571666	2101	1	154150	ENST00000510882.4	407827	HDGFL1	2	32.3402	37.762	-7.39726	1.46007	-15.581	-16.5953	-15.2472	-16.7414
chr21	20581213	20581924	712	34.8284	0.902936	0.285455	3.16315	0.00156072	0.0415835	Distal Intergenic	21	20742921	20778466	35546	2	387486	ENST00000653863.1	196542	LINC00320	2	34.2514	31.2704	-8.06505	3.8265	-16.2543	-12.2199	-13.3336	-19.4754
chr6	135735261	135736695	1435	67.2195	0.764595	0.239723	3.1895	0.0014252	0.0396333	Intron (ENST00000655302.1/100131814, intron 5 of 6)	6	135672314	135716055	43742	1	100131814	ENST00000579944.1	62947	LINC00271	2	38.6037	40.0884	-9.76443	5.47476	-24.6441	-14.9558	-14.9734	-19.829
chr13	40798213	40798979	767	34.3078	1.24452	0.300192	4.14574	3.38711191773135e-05	0.0033755	Intron (ENST00000478827.1/10166, intron 2 of 6)	13	40793158	40807426	14269	1	10166	ENST00000470509.1	5055	SLC25A15	2	43.7126	36.5028	-2.6773	-8.15311	-21.2497	-11.4251	-18.9568	-17.7535
chr20	6467412	6469067	1656	218.326	0.507551	0.136532	3.71745	0.000201247	0.0112416	Intron (ENST00000415932.1/101929244, intron 1 of 2)	20	6446723	6528459	81737	1	101929244	ENST00000415932.1	20689	CASC20	2	57.9151	49.7516	-4.52323	-12.1631	-22.1157	-14.9394	-27.3771	-26.5482
chr16	20249063	20249658	596	29.178	1.29581	0.324443	3.99395	6.498147939194e-05	0.00530962	Distal Intergenic	16	20318402	20323753	5352	2	2813	ENST00000573897.5	74095	GP2	2	34.285	36.4833	-0.281178	-6.03588	-16.5122	-10.1167	-19.2016	-18.6207
chr2	180321726	180322304	579	32.3384	1.21376	0.326089	3.72217	0.00019752	0.0111668	Distal Intergenic	2	179944876	180007297	62422	2	57703	ENST00000410053.8	-314429	CWC22	2	27.5569	28.4627	-0.337931	-4.52323	-15.6499	-7.9344	-15.0734	-12.5006
chr6	76612708	76613427	720	94.2496	0.650969	0.193159	3.37012	0.000751358	0.0266381	Distal Intergenic	6	76521640	76593821	72182	2	105377860	ENST00000653622.1	-18887	LINC02540	2	48.3267	52.8744	-3.02476	-8.39698	-25.9185	-11.8695	-23.381	-28.6103
chr7	80063479	80064011	533	22.9618	1.59826	0.38207	4.18316	2.87489099445956e-05	0.00298972	Intron (ENST00000649225.1/2770, intron 3 of 12)	7	80106208	80217965	111758	1	2770	ENST00000648663.1	-42197	GNAI1	2	49.166	46.7885	1.14555	-10.6075	-25.217	-11.2009	-23.3981	-26.6765
chr10	59557035	59557920	886	91.0489	0.713947	0.195968	3.64319	0.000269279	0.0136638	Distal Intergenic	10	59684098	59709522	25425	2	220963	ENST00000490066.1	151602	SLC16A9	2	63.6144	47.4196	6.84424	-7.52541	-42.0129	-13.7908	-27.5648	-26.9843
chr2	165018023	165018835	813	205.285	0.441537	0.138833	3.18034	0.00147104	0.0401943	Intron (ENST00000670672.1/101929633, intron 7 of 7)	2	164896186	164955525	59340	2	151258	ENST00000303735.8	-62498	SLC38A11	2	62.0568	57.6149	0.684059	-11.5249	-39.5838	-5.69541	-38.2488	-25.3029
chr22	34914572	34915466	895	30.7659	0.939849	0.302891	3.10293	0.00191616	0.0470958	Intron (ENST00000668433.1/101926957, intron 2 of 3)	22	34756676	35002862	246187	2	101926957	ENST00000668433.1	87396	LINC02885	2	31.0004	25.9326	-1.78034	-5.47758	-14.6579	-7.47324	-16.8219	-10.722
chr3	115827504	115828041	538	64.702	0.949924	0.248146	3.82809	0.00012914	0.00834522	Intron (ENST00000539563.5/4045, intron 5 of 5)	3	115810276	115842497	32222	2	4045	ENST00000475403.2	14456	LSAMP	2	41.5766	36.4186	-3.95175	-5.45209	-23.3556	-8.85001	-21.5748	-14.811
chr11	3511976	3512933	958	137.433	0.712633	0.171794	4.14819	3.35119217198869e-05	0.003352	Exon (ENST00000656923.1/ENST00000656923.1, exon 1 of 3)	11	3475280	3477065	1786	2	105376526	ENST00000659225.1	-34911	LOC105376526	2	74.6442	59.2544	13.279	-19.8185	-35.8132	-10.9459	-33.2245	-47.3756
chr17	9868560	9869539	980	119.649	0.588854	0.189559	3.10644	0.00189358	0.0467654	Intron (ENST00000574745.5/9340, intron 9 of 12)	17	9842485	9860071	17587	1	9340	ENST00000304773.5	26075	GLP2R	2	32.5344	29.6695	0.819274	-8.31892	-15.138	-2.78282	-14.7398	-22.0437
chr17	71115274	71115766	493	25.0472	1.08411	0.348115	3.11423	0.00184423	0.0459797	Intron (ENST00000659670.1/101928165, intron 3 of 3)	17	71097786	71131324	33539	2	101928165	ENST00000665992.1	15558	CASC17	2	25.0816	29.9901	1.28485	-10.3637	-17.7909	-3.843	-11.2457	-13.1133
chr11	24259164	24259956	793	57.5116	0.857078	0.251809	3.40368	0.000664853	0.0245423	Exon (ENST00000527283.5/ENST00000527283.5, exon 2 of 6)	11	24496970	24893337	396368	1	338645	ENST00000531187.5	-237014	LUZP2	2	31.2357	28.7375	3.94167	-13.9496	-14.2039	-9.0334	-11.6417	-15.0862
chr3	157210316	157211094	779	30.7805	1.24881	0.313585	3.98235	6.82362082378966e-05	0.00548799	Intron (ENST00000460796.1/ENST00000460796.1, intron 1 of 1)	3	157146508	157160760	14253	2	57018	ENST00000461804.5	-49556	CCNL1	2	34.9003	38.3055	0.64399	-10.9348	-17.9284	-12.9686	-14.598	-17.42
chr8	94010021	94010480	460	33.055	1.11504	0.324091	3.44051	0.000580613	0.0225394	Distal Intergenic	8	93919879	93922500	2622	1	54704	ENST00000521144.1	90142	PDP1	2	33.4649	31.5901	4.71417	-10.2823	-17.7095	-12.5183	-13.2393	-16.0197
chr10	45239733	45241141	1409	26.3994	1.1444	0.36163	3.16455	0.0015532	0.0415146	Intron (ENST00000443534.1/ENST00000443534.1, intron 4 of 6)	10	45302654	45307838	5185	2	79290	ENST00000536058.1	66697	OR13A1	2	18.621	28.8294	-3.92306	-4.69066	-16.4724	0.857048	-11.7973	-11.424
chr2	3072310	3073557	1248	304.076	0.38662	0.118885	3.25206	0.00114573	0.0347239	Intron (ENST00000457478.1/101927554, intron 3 of 6)	2	2895048	3126026	230979	2	101927554	ENST00000457478.1	52469	LINC01250	2	49.5942	68.686	-13.0936	-4.13431	-35.5108	-3.44648	-31.0882	-31.0068
chr13	35651156	35651814	659	64.9359	0.763121	0.237443	3.21391	0.00130942	0.0376111	Exon (ENST00000400445.7/26960, exon 52 of 58)	13	35697487	35699256	1770	1	100507114	ENST00000656633.1	-45673	LINC00445	2	24.1707	40.9316	0.268106	-5.38234	-16.5372	-9.65211	-17.1897	-16.609
chr1	176537088	176537584	497	26.7311	1.15197	0.364686	3.1588	0.00158419	0.0419679	Promoter (<=1kb)	1	176537303	176555711	18409	1	60676	ENST00000493665.1	0	PAPPA2	2	18.0216	27.6617	-0.845729	-1.75277	-12.2244	-6.33913	-10.5592	-13.9621
chr10	100512023	100512736	714	117.441	0.723325	0.168653	4.28883	1.79613778942866e-05	0.0021224	Intron (ENST00000479697.5/25956, intron 3 of 25)	10	100494845	100508793	13949	2	25956	ENST00000484848.5	-3230	SEC31B	2	57.5934	92.3527	-0.777101	-8.62577	-43.5891	-21.2461	-35.0318	-40.6762
chr1	245587767	245588446	680	73.6259	0.670437	0.214848	3.12052	0.00180532	0.0453446	Intron (ENST00000407071.7/55083, intron 5 of 14)	1	245646092	245687314	41223	1	55083	ENST00000483253.1	-57646	KIF26B	2	27.6984	52.2188	-1.43772	-12.7383	-21.744	-7.16407	-19.5782	-17.2549
chr15	29380182	29380901	720	119.328	0.597987	0.168663	3.54546	0.000391934	0.0174946	Intron (ENST00000261275.4/23359, intron 2 of 10)	15	29196430	29452799	256370	2	23359	ENST00000560082.1	71898	FAM189A1	2	38.2594	59.4415	-4.85248	-13.9216	-21.8762	-10.1408	-23.4752	-23.4345
chr16	90130424	90131226	803	66.3685	0.701389	0.208828	3.3587	0.000783113	0.0272783	Intron (ENST00000563357.1/100996541, intron 5 of 8)	16	90106564	90134900	28337	1	100996541	ENST00000660257.1	23860	FAM157C	2	46.4631	56.5368	8.05763	-9.06702	-28.7424	-26.7428	-25.0783	-21.427
chr5	160146742	160147355	614	47.0503	1.0647	0.259115	4.109	3.97374838783091e-05	0.00381131	Distal Intergenic	5	160091339	160119450	28112	2	114825	ENST00000307063.9	-27292	PWWP2A	2	52.7626	67.0851	10.96	-11.5697	-36.6555	-25.0006	-31.3014	-26.2805
chr3	13687356	13688410	1055	67.6775	0.641323	0.206823	3.10083	0.00192979	0.0473393	Exon (ENST00000419618.2/285375, exon 2 of 6)	3	13650733	13746638	95906	1	285375	ENST00000665476.1	36623	LINC00620	2	40.493	64.0783	9.77544	-9.51159	-27.0191	-24.2304	-26.9794	-26.6064
chr4	14179276	14180057	782	42.0358	1.03718	0.261188	3.97099	7.15757510920033e-05	0.00561382	Intron (ENST00000514863.1/ENST00000514863.1, intron 1 of 1)	4	14112020	14139486	27467	1	152742	ENST00000506739.1	67256	LINC01085	2	45.8889	63.7513	8.29021	-5.03262	-29.0297	-26.2472	-28.9141	-28.7067
chr11	14563017	14563673	657	172.778	0.854088	0.140787	6.06653	1.3070581397859e-09	1.1810753090015e-06	Intron (ENST00000418988.2/5682, intron 2 of 10)	11	14517912	14520445	2534	2	5682	ENST00000533068.5	-42572	PSMA1	2	121.907	150.502	-2.118	-10.3163	-71.0298	-54.6134	-63.804	-70.5275
chr2	188495832	188496433	602	110.907	0.768602	0.189922	4.04694	5.18920942614829e-05	0.00454394	Intron (ENST00000409843.5/51454, intron 4 of 12)	2	188522738	188584309	61572	1	51454	ENST00000476422.5	-26305	GULP1	2	40.525	52.0165	-2.20145	-3.6324	-20.2539	-18.9959	-23.7494	-23.7083
chr14	100503094	100503774	681	40.1351	1.13413	0.267416	4.24109	2.22433186063641e-05	0.00248115	Promoter (<=1kb)	14	100503700	100530021	26322	1	79446	ENST00000557502.1	0	WDR25	2	50.8714	56.5498	2.74516	-5.62544	-28.9675	-19.2585	-27.7632	-28.5518
chr6	155600817	155601495	679	58.4177	1.30245	0.224839	5.79282	6.92150060511523e-09	4.65168100042525e-06	Distal Intergenic	6	155395368	155455839	60472	2	50508	ENST00000159060.3	-144978	NOX3	2	84.3892	95.1671	1.91402	-6.63121	-46.5385	-39.7484	-47.4091	-41.1431
chr21	27258753	27259323	571	26.5391	1.1824	0.347616	3.40146	0.000670279	0.0246847	Distal Intergenic	21	26917922	26967088	49167	2	11096	ENST00000284987.6	-291665	ADAMTS5	2	26.4348	28.8944	0.697713	-1.8136	-14.0289	-13.0085	-13.4012	-13.7747
chr9	119880469	119880793	325	40.2285	1.33652	0.256684	5.20689	1.92031697507565e-07	6.77021915835687e-05	Distal Intergenic	9	119935053	119937832	2780	1	106146149	ENST00000561476.1	-54260	LINC01613	2	72.3485	79.9381	1.38728	-4.22831	-36.9393	-36.6129	-37.6562	-38.2373
chr1	78378894	78379589	696	122.197	1.07092	0.169531	6.31696	2.66756278840383e-10	2.97912849929507e-07	Intron (ENST00000370758.5/5737, intron 1 of 3)	1	78303884	78539749	235866	1	5737	ENST00000370758.5	75010	PTGFR	2	85.1265	115.466	0.591869	-22.6361	-42.9806	-40.539	-46.2068	-48.8217
chr17	65000129	65000824	696	49.1597	1.08056	0.263636	4.0987	4.15472876029986e-05	0.0039155	Distal Intergenic	17	64968038	64975576	7539	2	201283	ENST00000397713.5	-24553	AMZ2P1	2	44.336	60.1268	-0.0454727	-9.07875	-22.6277	-23.1793	-23.1265	-26.4051
chr2	21265124	21265859	736	47.3309	0.810503	0.248199	3.26553	0.00109258	0.0337094	Intron (ENST00000435237.1/ENST00000435237.1, intron 1 of 5)	2	21123968	21144368	20401	1	100129278	ENST00000405799.3	141156	TDRD15	2	34.4725	40.1861	-1.45212	-7.7304	-15.4072	-16.2583	-19.5817	-14.2289
chr4	109955042	109955737	696	97.7734	1.09747	0.184494	5.94855	2.70530234261818e-09	2.07786543501238e-06	Intron (ENST00000265171.10/1950, intron 5 of 23)	4	109959134	109963206	4073	1	1950	ENST00000504633.1	-3397	EGF	2	83.6103	110.43	-6.7398	-20.726	-40.8537	-34.6359	-48.2809	-42.8038
chr11	166460	167222	763	52.9317	0.774015	0.247488	3.12749	0.00176308	0.0447196	Intron (ENST00000527297.1/ENST00000527297.1, intron 1 of 2)	11	193078	194575	1498	1	147199	ENST00000342878.3	-25856	SCGB1C1	2	32.2513	47.9565	4.05799	-9.71837	-12.8238	-17.1722	-23.479	-21.0724
chr6	167361100	167361572	473	23.7376	1.34868	0.372393	3.62167	0.000292707	0.0144351	Intron (ENST00000508373.6/6953, intron 5 of 6)	6	167373090	167375801	2712	2	6953	ENST00000514083.1	14229	TCP10L3	2	21.0719	33.5583	0.20187	-9.21455	-10.7555	-8.36756	-14.5336	-11.9608
chr8	27645639	27646608	970	216.529	1.0317	0.153583	6.7175	1.84871571983594e-11	2.68638380208052e-08	Intron (ENST00000337221.8/51435, intron 1 of 5)	8	27633902	27673018	39117	1	51435	ENST00000301904.4	11737	SCARA3	2	84.5148	117.509	-2.35125	-28.5786	-36.9574	-34.7678	-58.793	-40.5763
chr13	93651424	93652197	774	112.141	0.596209	0.180041	3.31151	0.000927942	0.0304398	Intron (ENST00000377047.9/10082, intron 2 of 8)	13	93818424	93836144	17721	2	100873973	ENST00000445540.1	183947	GPC6-AS2	2	41.196	58.8077	6.42951	-14.0783	-25.5016	-16.7801	-31.4684	-18.6049
chr8	58901058	58901840	783	88.9302	0.703125	0.193053	3.64214	0.00027038	0.0136896	Intron (ENST00000361421.2/9760, intron 3 of 8)	8	59119040	59120031	992	1	100505501	ENST00000523683.1	-217200	LOC100505501	2	45.0088	51.5778	-0.464755	-13.1256	-21.2688	-15.398	-27.8122	-18.5174
chr8	117513952	117514561	610	35.5034	1.00919	0.305017	3.30862	0.000937577	0.030599	Distal Intergenic	8	117520713	117540262	19550	1	90390	ENST00000297347.7	-6152	MED30	2	25.9861	27.3395	2.58612	-9.86453	-11.6317	-8.10756	-16.8056	-9.50229
chr21	27673212	27674087	876	58.5288	0.859368	0.233259	3.68417	0.000229445	0.0122626	Intron (ENST00000668267.1/ENST00000668267.1, intron 4 of 4)	21	27722379	27751233	28855	1	54088	ENST00000411460.5	-48292	LINC00113	2	41.3704	50.3779	-3.78004	-5.52474	-31.7179	-14.0146	-21.9448	-14.7662
chr13	86665790	86666214	425	31.2821	1.36905	0.323663	4.22986	2.33832193583604e-05	0.0025631	Distal Intergenic	13	86909586	86936612	27027	1	106144533	ENST00000609962.2	-243372	LINC00430	2	41.5652	43.8643	-6.25682	-8.38466	-25.8358	-10.6836	-21.2632	-13.0054
chr1	232793651	232794455	805	186.677	0.620933	0.14955	4.15202	3.29546477893746e-05	0.0033087	Distal Intergenic	1	232804892	232808407	3516	1	54627	ENST00000418460.2	-10437	MAP10	2	51.467	54.8032	-4.02028	-13.0197	-35.7818	-13.9015	-22.2422	-17.3048
chr20	48790643	48791344	702	101.323	0.60101	0.178684	3.36353	0.000769526	0.0270239	Intron (ENST00000371941.4/57580, intron 1 of 39)	20	48624252	48827999	203748	2	57580	ENST00000371941.4	36655	PREX1	2	41.5707	45.7915	-4.03326	-10.2773	-29.1043	-8.98614	-21.2772	-13.6839
chr14	21200806	21201445	640	49.0387	1.10711	0.256736	4.31225	1.61598839974503e-05	0.00196569	Exon (ENST00000555379.1/283624, exon 1 of 1)	14	21200079	21205503	5425	2	283624	ENST00000555379.1	4058	LINC00641	2	59.8708	55.7439	-1.99502	-7.47117	-37.1377	-19.9921	-31.9373	-17.0815
chr3	125967099	125967878	780	32.9481	1.14315	0.297447	3.84321	0.000121435	0.00798158	Promoter (1-2kb)	3	125969160	125983454	14295	1	152015	ENST00000251776.8	-1282	ROPN1B	2	41.5817	47.0035	1.0073	-8.47918	-25.935	-16.1104	-22.6047	-16.4633
chr17	14760183	14761286	1104	167.183	0.634474	0.143044	4.43551	9.18549764679984e-06	0.0013152	Distal Intergenic	17	15014805	15052276	37472	1	101928475	ENST00000446671.1	-253519	LOC101928475	2	74.0112	95.5566	-10.531	-11.9985	-43.1018	-24.0868	-45.6094	-34.2403
chr17	45936140	45937129	990	77.4949	0.746464	0.202763	3.68145	0.000231907	0.0123734	Intron (ENST00000535772.6/4137, intron 1 of 9)	17	45962338	46024171	61834	1	4137	ENST00000415613.6	-25209	MAPT	2	38.6626	48.1176	-2.83006	-6.77199	-20.1276	-14.3518	-24.8142	-17.8846
chr4	167785384	167786093	710	36.3045	1.33544	0.298216	4.47811	7.53066756866828e-06	0.00114262	Distal Intergenic	4	168092537	168187736	95200	1	11199	ENST00000359299.8	-306444	ANXA10	2	48.9708	52.1651	-5.76446	-7.64827	-23.5819	-17.0232	-29.7421	-17.3761
chrX	128666411	128667045	635	22.8974	1.29742	0.361121	3.59276	0.000327193	0.0155334	Intron (ENST00000660383.1/ENST00000660383.1, intron 5 of 10)	23	128050962	128052398	1437	2	139741	ENST00000371124.4	-614013	ACTRT1	2	24.87	29.0895	-5.49231	-2.91194	-14.6937	-9.03979	-14.1684	-7.65342
chr10	17075514	17076787	1274	164.373	0.680885	0.143943	4.73025	2.24242041416998e-06	0.000444065	Intron (ENST00000377833.10/8029, intron 17 of 66)	10	17121882	17127837	5956	2	8029	ENST00000433666.5	51050	CUBN	2	74.3003	84.7022	-9.36707	-10.1715	-45.3845	-34.9216	-35.0976	-24.0603
chr3	139268589	139269015	427	23.2713	1.33963	0.3399	3.94126	8.10539431709399e-05	0.00609066	Intron (ENST00000495075.5/56945, intron 2 of 9)	3	139344020	139357129	13110	1	56945	ENST00000310776.9	-75005	MRPS22	2	37.7504	47.8686	-2.56328	-2.215	-25.3262	-20.1825	-19.4088	-15.9232
chr9	25813330	25814003	674	82.4398	0.74337	0.196029	3.79215	0.00014935	0.00927762	Intron (ENST00000663468.1/101929582, intron 5 of 6)	9	25804187	25812967	8781	1	101929582	ENST00000627303.1	9143	LINC01241	2	49.3083	58.5876	-2.13568	-1.33486	-34.0834	-24.8103	-27.1021	-18.4297
chr11	112310562	112311337	776	46.9154	0.961994	0.261036	3.68529	0.00022844	0.0122453	Intron (ENST00000504610.2/283140, intron 2 of 3)	11	112292573	112294116	1544	1	283140	ENST00000527511.1	17989	LINC02762	2	43.1701	46.6913	-6.43176	-1.7594	-25.3323	-17.8688	-19.5041	-18.965
chr2	57959317	57959978	662	40.0187	1.13507	0.281889	4.02667	5.65721844795408e-05	0.00484575	Intron (ENST00000648897.1/7444, intron 1 of 18)	2	57907656	58033327	125672	1	7444	ENST00000463222.1	51661	VRK2	2	41.2176	49.1587	-6.49293	-1.40191	-26.4877	-17.7517	-21.1336	-17.1086
chr1	3198524	3199473	950	63.1396	0.82715	0.212138	3.89911	9.65483012785517e-05	0.00686085	Intron (ENST00000511072.5/63976, intron 2 of 15)	1	3237931	3433925	195995	1	63976	ENST00000512462.5	-38458	PRDM16	2	56.035	61.0854	-3.66753	-2.9713	-32.0156	-22.8582	-28.1978	-27.4098
chr10	49049786	49050147	362	23.2176	1.22468	0.385959	3.1731	0.00150821	0.0407176	Intron (ENST00000332853.9/196740, intron 5 of 7)	10	49064151	49077291	13141	2	196740	ENST00000476018.2	27144	VSTM4	2	21.4216	22.0708	-0.595279	-1.60691	-12.7289	-8.44251	-10.9101	-9.20877
chr18	76546784	76547613	830	24.9374	1.01053	0.327709	3.08362	0.00204499	0.0490228	Intron (ENST00000578613.6/284276, intron 2 of 2)	18	76543587	76558592	15006	1	284276	ENST00000584120.1	3197	LINC00908	2	29.215	34.9684	-1.56294	-0.238224	-20.3049	-12.9365	-14.6949	-14.446
chr13	98388017	98388538	522	33.2538	1.05814	0.307947	3.43609	0.000590171	0.0227786	Promoter (2-3kb)	13	98390585	98395420	4836	1	10160	ENST00000600190.1	-2047	FARP1	2	28.8748	32.3854	-0.582535	-1.10611	-18.9909	-12.364	-13.2783	-14.9384
chr6	107817580	107818249	670	40.8716	1.32482	0.274841	4.82031	1.43334772461632e-06	0.000318446	Intron (ENST00000369020.8/256380, intron 1 of 7)	6	107740065	107824286	84222	2	256380	ENST00000426221.5	6037	SCML4	2	54.1433	61.6169	-0.635417	-3.2865	-32.9389	-25.1077	-26.0866	-27.7051
chr10	91671137	91672579	1443	82.4211	0.92928	0.194252	4.78388	1.71942395758703e-06	0.000365395	Distal Intergenic	10	91628442	91633071	4630	2	5507	ENST00000238994.6	-38066	PPP1R3C	2	59.7491	61.2948	-6.18457	-14.9393	-31.3487	-27.7503	-18.5013	-22.3196
chr6	135167646	135168113	468	25.4498	1.5083	0.377602	3.99442	6.48524891165872e-05	0.00530962	Distal Intergenic	6	135181308	135219172	37865	1	4602	ENST00000341911.10	-13195	MYB	2	26.0138	29.7506	-0.957025	-7.93219	-16.4386	-12.1522	-7.35777	-10.9266
chr15	50140202	50140614	413	52.2202	0.970558	0.24953	3.88955	0.000100432	0.00704006	Intron (ENST00000558829.1/79895, intron 1 of 3)	15	49987512	50119457	131946	2	79895	ENST00000560437.1	-20745	ATP8B4	2	38.3422	41.0537	-2.95772	-7.87575	-21.8583	-14.3948	-10.8429	-21.4665
chr1	183293521	183294196	676	32.3041	1.54578	0.313431	4.93179	8.14807854961526e-07	0.000208115	Promoter (2-3kb)	1	183282866	183290743	7878	2	23057	ENST00000473046.1	-2778	NMNAT2	2	54.5341	64.8035	-0.641377	-11.2089	-35.6255	-23.4397	-23.3811	-25.0411
chr17	32771005	32771776	772	46.5927	1.23938	0.303006	4.09028	4.30844536147491e-05	0.00401797	Exon (ENST00000318217.10/4642, exon 6 of 22)	17	32727587	32760396	32810	2	4642	ENST00000584232.5	-10609	MYO1D	2	26.3155	32.7778	-0.345536	-7.04181	-15.9912	-12.3989	-9.29249	-14.0233
chr3	18790625	18791821	1197	49.2394	0.857608	0.25253	3.39606	0.000683631	0.0250037	Intron (ENST00000626982.2/101927777, intron 4 of 4)	3	18527269	18591919	64651	1	101927777	ENST00000629405.2	263356	SATB1-AS1	2	30.3469	41.8079	-4.01527	-8.72414	-20.3173	-7.82578	-10.6978	-20.5745
chr18	4110096	4110569	474	27.4054	1.71925	0.374124	4.59539	4.31936259922748e-06	0.000736071	Intron (ENST00000315677.8/9229, intron 2 of 12)	18	4005025	4151287	146263	2	9229	ENST00000578250.6	40718	DLGAP1	2	27.3046	37.7192	-4.53334	-8.96267	-16.1637	-10.1627	-12.3724	-12.829
chr8	25468077	25468478	402	22.0879	1.60883	0.403689	3.98532	6.73898688904584e-05	0.00543618	Promoter (<=1kb)	8	25468271	25485835	17565	1	157313	ENST00000523454.5	0	CDCA2	2	21.9756	27.5427	-2.79412	-7.32802	-11.9135	-8.83139	-7.08477	-11.5665
chr14	85305855	85306430	576	68.0325	0.78665	0.246771	3.18778	0.00143371	0.0397589	Distal Intergenic	14	85385927	85388765	2839	1	105370605	ENST00000554753.2	-79497	LINC02329	2	30.4998	32.3161	0.298082	-3.81782	-7.13068	-9.46499	-14.2126	-28.4879
chr20	61320693	61321689	997	116.846	0.534845	0.167846	3.18652	0.00143994	0.0398653	Intron (ENST00000614565.5/1002, intron 2 of 15)	20	61252261	61940617	688357	1	1002	ENST00000614565.5	68432	CDH4	2	57.19	57.5897	0.164708	-3.84794	-16.1806	-21.8635	-27.9359	-45.1165
chr15	90469846	90470671	826	112.793	0.536746	0.167017	3.21373	0.00131025	0.0376111	Promoter (2-3kb)	15	90467482	90473078	5597	1	8826	ENST00000560373.1	2364	IQGAP1	2	63.6477	71.1577	7.50286	7.77976	-12.6117	-28.4188	-50.0468	-59.0107
chr20	42733096	42734145	1050	106.544	0.750199	0.179132	4.18797	2.81460589636543e-05	0.0029614	Intron (ENST00000356100.6/11122, intron 6 of 30)	20	42685483	42688562	3080	1	101927159	ENST00000457704.2	47613	LOC101927159	2	79.6843	95.3403	16.9304	2.76961	-28.4801	-35.4892	-60.0243	-70.7309
chr14	61322702	61323446	745	171.506	0.531874	0.151549	3.50959	0.000448802	0.0190299	Promoter (<=1kb)	14	61322664	61550976	228313	1	5583	ENST00000555082.5	38	PRKCH	2	43.9531	78.3808	-15.8439	-0.15286	-12.0848	-13.4545	-41.9753	-38.8225
chr2	207041159	207041916	758	86.5413	0.614628	0.189028	3.25152	0.00114789	0.0347451	Distal Intergenic	2	207109987	207110073	87	2	100423036	ENST00000517199.2	68157	MIR2355	2	42.603	56.4533	-3.39773	-3.60855	-15.9084	-10.5685	-28.3046	-37.2686
chr3	124995359	124996007	649	74.2323	0.745001	0.215923	3.45031	0.000559942	0.0220551	Intron (ENST00000311127.9/57493, intron 12 of 16)	3	124967477	125002020	34544	2	57493	ENST00000487661.1	6013	HEG1	2	29.6024	41.2697	-7.35768	-2.37157	-14.1956	-4.9225	-17.5887	-24.436
chr20	37777185	37777996	812	269.92	0.451884	0.125305	3.60627	0.00031063	0.0149919	Promoter (<=1kb)	20	37777273	37872129	94857	1	56259	ENST00000373469.1	0	CTNNBL1	2	55.3476	97.2535	4.02434	-11.1146	-29.1917	-1.64519	-72.3376	-42.3364
chr3	140432118	140432879	762	172.31	0.430903	0.13784	3.12612	0.00177131	0.0448691	Intron (ENST00000458420.7/64084, intron 5 of 16)	3	140505611	140508789	3179	2	101927808	ENST00000513309.1	75910	CLSTN2-AS1	2	53.3805	51.9101	-6.80765	-5.86871	-8.22902	-4.63886	-48.2758	-31.4705
chr4	187289426	187290300	875	144.422	0.487711	0.148174	3.29147	0.000996636	0.0318276	Distal Intergenic	4	187304083	187309682	5600	2	339975	ENST00000511385.1	19382	LOC339975	2	45.4868	57.085	-6.84533	-7.75435	-8.78107	-1.67295	-43.5515	-33.9666
chr9	18343398	18344093	696	59.454	0.735005	0.229283	3.20566	0.00134753	0.0382929	Intron (ENST00000636209.1/92949, intron 2 of 3)	9	18474100	18684957	210858	1	92949	ENST00000327883.11	-130007	ADAMTSL1	2	29.5067	36.6182	-3.26836	-8.57019	-4.49341	-2.09926	-30.1335	-17.5602
chr1	220783532	220783945	414	58.0597	0.744196	0.238127	3.1252	0.00177683	0.044938	Promoter (2-3kb)	1	220786913	220819659	32747	1	64757	ENST00000366910.10	-2968	MTARC1	2	31.4003	18.2521	-15.2069	-6.2101	-1.69974	0.463052	-16.0305	-10.9682
chr2	20614453	20615132	680	213.751	0.729449	0.139517	5.2284	1.70982350876555e-07	6.1697087885087e-05	3' UTR	2	20592617	20624773	32157	2	64342	ENST00000415264.5	9641	HS1BP3	2	73.4736	53.8304	-32.6812	-20.2331	-10.5902	-4.52322	-39.5969	-19.6793
chr6	13761237	13761935	699	55.3281	0.791281	0.23801	3.32456	0.000885569	0.0294177	Distal Intergenic	6	13787134	13801345	14212	2	63933	ENST00000607303.1	39410	MCUR1	2	30.4634	27.9453	-14.4698	-6.27518	-1.54803	-7.28462	-15.93	-12.9011
chr9	32726307	32726963	657	29.6949	1.09968	0.30766	3.57435	0.000351105	0.0163406	Distal Intergenic	9	32783540	32789201	5662	1	401498	ENST00000342743.6	-56577	TMEM215	2	25.4909	26.7389	-16.937	-7.03316	-0.760322	-1.61143	-16.3466	-9.54129
chr11	17400704	17401243	540	76.5253	0.659526	0.200992	3.28135	0.0010331	0.032587	Promoter (1-2kb)	11	17396933	17402678	5746	2	6833	ENST00000531891.1	1435	ABCC8	2	41.573	28.1939	-18.8796	-4.4777	-6.53205	2.81536	-18.8771	-23.8159
chr2	49973902	49974463	562	445.466	0.343649	0.0941796	3.64887	0.000263396	0.0134807	Promoter (<=1kb)	2	49918896	49974115	55220	2	9378	ENST00000636345.1	0	NRXN1	2	102.026	65.3596	-19.3555	-13.4676	-15.3981	1.12344	-57.9639	-62.3238
chr3	66640693	66641260	568	47.8166	0.840576	0.267023	3.14795	0.00164419	0.0430695	Distal Intergenic	3	66412926	66501263	88338	2	26018	ENST00000498287.5	-139430	LRIG1	2	30.1387	15.9241	-8.14771	-4.06799	3.51029	-1.46404	-20.4779	-15.4154
chr6	99328301	99329122	822	99.1161	0.605787	0.192986	3.13903	0.0016951	0.0436795	Intron (ENST00000389677.6/84553, intron 3 of 5)	6	99280667	99342934	62268	2	84553	ENST00000538471.1	13812	FAXC	2	38.3441	27.1574	-15.9642	-3.23631	2.32985	-1.78103	-34.2347	-12.6152
chr6	12949594	12950182	589	54.5058	1.01319	0.300535	3.3713	0.000748144	0.0265592	Intron (ENST00000676159.1/221692, intron 4 of 14)	6	12957307	13287837	330531	1	221692	ENST00000676234.1	-7125	PHACTR1	2	29.2526	14.0221	-10.6888	1.48196	-5.73782	-8.39851	-11.0654	-8.8662
chr18	68997877	68998314	438	61.8426	0.791564	0.25534	3.10003	0.00193498	0.0473981	Intron (ENST00000360242.9/79839, intron 6 of 7)	18	68846395	68874965	28571	1	79839	ENST00000581103.1	151482	CCDC102B	2	32.8801	18.6655	-6.24325	2.16089	-5.72334	-11.3711	-16.699	-13.6699
chr22	46948325	46949343	1019	85.969	0.664173	0.202462	3.28049	0.00103628	0.0326585	Intron (ENST00000380995.5/25771, intron 9 of 13)	22	46914092	46916042	1951	2	642757	ENST00000640274.1	-32283	TBC1D22A-AS1	2	66.0531	39.7261	-15.449	8.99644	-13.9824	-22.1483	-41.889	-21.3069
chr6	119332900	119333972	1073	77.2086	0.681091	0.215496	3.16057	0.00157461	0.041796	Intron (ENST00000368468.4/4121, intron 2 of 12)	6	119177205	119349761	172557	2	4121	ENST00000368468.4	15789	MAN1A1	2	39.7055	25.8636	-8.0863	-7.87813	4.67694	-17.505	-14.6741	-22.1026
chr12	41919203	41920612	1410	86.0159	0.749029	0.202509	3.69875	0.000216666	0.0118324	Intron (ENST00000550874.1/ENST00000550874.1, intron 1 of 1)	12	41764212	41765568	1357	1	101927038	ENST00000657863.1	154991	LINC02400	2	48.9593	45.8484	-8.74045	-2.1504	3.85872	-19.9903	-31.3611	-36.4242
chr6	157451053	157451421	369	30.341	1.17224	0.323088	3.62824	0.000285358	0.0142099	Intron (ENST00000414563.6/79683, intron 1 of 8)	6	157381190	157678157	296968	1	79683	ENST00000359775.10	69863	ZDHHC14	2	41.6935	31.6023	-9.8733	0.867506	-2.65745	-17.0619	-24.0074	-20.5633
chr3	95847401	95847752	352	22.291	1.26057	0.399079	3.1587	0.00158475	0.0419725	Distal Intergenic	3	95654423	95683193	28771	2	100287639	ENST00000494840.1	-164208	MTHFD2P1	2	32.8625	15.2686	1.57633	-7.87495	-13.9873	-10.048	-5.06008	-12.7372
chr6	22250236	22251078	843	131.92	0.555113	0.166575	3.3325	0.00086068	0.0289373	Intron (ENST00000561912.3/ENST00000561912.3, intron 1 of 10)	6	22287246	22297036	9791	2	5617	ENST00000306482.2	45958	PRL	2	56.0328	32.6727	0.347125	-14.7901	-25.1341	-24.2645	-9.77571	-15.0882
chr15	42800054	42800834	781	94.1429	0.643789	0.180712	3.56252	0.000367311	0.0168118	Intron (ENST00000267890.11/146057, intron 9 of 14)	15	42723544	42737128	13585	2	146059	ENST00000356231.4	-62926	CDAN1	2	61.2395	54.8606	3.0863	-7.90084	-31.5254	-30.1248	-13.4263	-36.209
chr2	183194921	183195653	733	63.1263	0.891662	0.216698	4.11476	3.8758511683592e-05	0.00373785	Intron (ENST00000661621.1/ENST00000661621.1, intron 2 of 2)	2	183124458	183133623	9166	1	129401	ENST00000452137.1	70463	NUP35	2	66.4326	48.1509	-0.889698	-9.01659	-27.8154	-32.1638	-14.6096	-30.0885
chr11	79186303	79187376	1074	72.0754	0.658839	0.206922	3.184	0.00145255	0.039988	Intron (ENST00000278550.12/26011, intron 3 of 33)	11	79069942	79215909	145968	2	26011	ENST00000527736.5	28533	TENM4	2	44.8103	36.9373	3.10032	-11.6528	-18.043	-23.8952	-11.7274	-19.5294
chr9	2257385	2257870	486	39.8492	0.852408	0.267871	3.18216	0.00146181	0.0401184	Distal Intergenic	9	2181571	2186183	4613	1	6595	ENST00000635392.1	75814	SMARCA2	2	37.8095	29.6846	3.29243	-8.53072	-17.2821	-16.6294	-11.4539	-16.8904
chr1	115441318	115441762	445	23.0597	1.42425	0.402867	3.53528	0.000407338	0.0179189	Distal Intergenic	1	115285917	115338256	52340	2	4803	ENST00000676038.1	-103062	NGF	2	28.4292	22.6571	-3.80549	-3.94526	-11.5845	-15.5446	-4.78339	-11.4231
chr7	26928665	26929399	735	92.0812	0.66383	0.191312	3.46988	0.000520693	0.0210015	Intron (ENST00000432747.1/8935, intron 1 of 6)	7	26844029	26865113	21085	2	8935	ENST00000481204.5	-63552	SKAP2	2	44.7215	39.8505	-5.84212	-4.23918	-20.8748	-26.8428	-6.311	-20.4621
chr12	32501872	32502494	623	301.888	0.38424	0.110998	3.46169	0.000536793	0.0214179	Promoter (<=1kb)	12	32502043	32582955	80913	1	121512	ENST00000472289.5	0	FGD4	2	80.0664	59.9721	-1.10524	-20.1857	-20.8962	-48.9387	-16.2803	-32.6323
chr9	136249888	136250378	491	23.3629	1.09263	0.351648	3.10717	0.00188886	0.0466597	3' UTR	9	136206333	136245812	39480	2	169714	ENST00000358701.10	-4076	QSOX2	2	26.0462	18.7203	-3.32423	-4.92882	-9.09007	-13.9756	-4.77346	-8.67437
chr12	33825375	33826751	1377	104.372	0.8273	0.184532	4.48323	7.35230653812093e-06	0.00111982	Distal Intergenic	12	34022468	34029694	7227	1	84920	ENST00000538927.1	-195717	ALG10	2	72.5119	42.3685	-8.21557	-22.3063	-10.4251	-26.7899	-21.3098	-25.8337
chr6	98395714	98396129	416	29.8116	1.14811	0.332695	3.45095	0.000558618	0.0220191	Intron (ENST00000669069.1/101927314, intron 11 of 11)	6	98024531	98024621	91	1	100302164	ENST00000459007.1	371183	MIR2113	2	29.9379	15.9494	-4.18806	-10.8495	-2.16379	-11.2407	-6.70996	-10.7354
chr13	44367893	44368383	491	30.9102	1.25002	0.320495	3.90027	9.60871840452223e-05	0.00684709	Distal Intergenic	13	44373665	44397441	23777	1	387923	ENST00000474333.5	-5282	SERP2	2	34.8529	27.1451	-3.54494	-8.42779	-7.80088	-16.2993	-10.0161	-15.9089
chr16	30571105	30572448	1344	725.552	0.327609	0.077629	4.22018	2.44103961399617e-05	0.00265136	Promoter (<=1kb)	16	30569686	30571672	1987	2	146542	ENST00000563665.3	0	ZNF688	2	129.753	116.166	-28.0409	-33.3164	-38.5354	-56.0842	-38.5364	-51.4053
chr8	42720417	42721075	659	24.4281	1.50991	0.359466	4.20043	2.66405211395044e-05	0.00283069	Intron (ENST00000289957.3/1142, intron 3 of 5)	8	42697376	42710435	13060	1	1142	ENST00000534391.1	23041	CHRNB3	2	34.1675	26.8921	-7.68972	-6.85306	-9.27061	-11.2372	-11.1786	-14.8305
chrX	106044914	106045340	427	32.67	1.12192	0.319528	3.51116	0.000446148	0.0189547	Distal Intergenic	23	106032435	106038727	6293	2	6906	ENST00000372563.2	-6187	SERPINA7	2	28.1035	19.8274	-4.10661	-9.02432	-6.43691	-9.21328	-3.51621	-15.6336
chr8	19645448	19646608	1161	58.7906	1.1359	0.251054	4.52454	6.05277952811286e-06	0.000961676	Intron (ENST00000332246.10/55790, intron 1 of 9)	8	19505880	19642022	136143	2	55790	ENST00000517651.5	-3426	CSGALNACT1	2	52.6057	38.281	-11.8826	-12.4762	-13.6165	-15.6719	-11.6688	-25.5707
chr13	107008053	107008702	650	24.6705	1.45831	0.37135	3.92704	8.59980006572157e-05	0.00633815	Distal Intergenic	13	107320895	107320963	69	2	109616978	ENST00000364977.1	312261	SNORD31B	2	33.9311	23.2212	-6.49407	-10.7491	-9.24564	-8.5247	-8.14375	-13.995
chr7	109291275	109292190	916	49.057	1.48051	0.279709	5.29303	1.20307652982983e-07	4.67028228348743e-05	Distal Intergenic	7	108883975	108884587	613	2	154907	ENST00000624695.1	-406688	LINC02903	2	48.6313	31.3596	-10.6422	-12.8747	-11.3806	-14.504	-11.7258	-18.8636
chr5	81337696	81338441	746	23.0578	1.21498	0.385375	3.15272	0.00161758	0.0425276	Promoter (1-2kb)	5	81330453	81335902	5450	2	134526	ENST00000506440.1	-1794	ACOT12	2	26.4985	22.572	-9.80964	-2.03301	-5.11031	-9.60123	-10.3867	-12.1297
chr1	19126882	19127555	674	34.8939	1.701	0.309084	5.50335	3.7264321104195e-08	1.78885377157772e-05	Promoter (<=1kb)	1	19124477	19127701	3225	2	23352	ENST00000475973.1	146	UBR4	2	63.9091	51.3795	-19.7865	-9.08059	-11.7337	-27.1111	-27.8965	-19.6802
chr11	3554578	3555456	879	44.6368	1.5196	0.282709	5.37514	7.65224801957757e-08	3.2913849181807e-05	Intron (ENST00000527970.1/101927708, intron 1 of 4)	11	3507980	3571987	64008	2	101927708	ENST00000526533.1	16531	LOC101927708	2	44.9288	41.7569	-13.6192	-6.47042	-11.5129	-20.2427	-19.0178	-15.8227
chr5	60064436	60065075	640	37.2368	0.988598	0.279813	3.53306	0.000410777	0.0180142	Intron (ENST00000502484.6/5144, intron 2 of 16)	5	59988235	59988704	470	2	5144	ENST00000504624.1	-75732	PDE4D	2	38.578	26.6566	-11.8419	-1.65924	-12.159	-16.8338	-8.61057	-14.13
chr7	53889318	53889823	506	56.4681	1.38557	0.286779	4.83149	1.3551454978278e-06	0.000304851	Distal Intergenic	7	53770080	53811952	41873	2	401337	ENST00000660958.1	-77366	LINC01446	2	34.058	24.711	-12.9081	-5.09661	-7.95712	-11.5908	-9.13495	-12.0814
chr10	71381623	71382074	452	35.2485	0.921309	0.296826	3.10387	0.00191008	0.0470109	Downstream (<=300bp)	10	71396920	71815947	419028	1	64072	ENST00000224721.12	-14846	CDH23	2	34.5383	21.963	-4.38671	-2.92255	-7.96974	-15.2164	-7.37995	-18.6259
chr7	126611823	126612897	1075	28.3121	1.07275	0.347647	3.08573	0.00203052	0.0488133	Intron (ENST00000339582.7/2918, intron 7 of 10)	7	126439119	126533905	94787	2	2918	ENST00000444921.3	-77918	GRM8	2	30.4523	18.7769	-5.70093	-0.400414	-8.70415	-16.6242	-4.43875	-13.3608
chr14	78876105	78876781	677	39.018	1.05585	0.288199	3.66361	0.000248684	0.0130127	Intron (ENST00000634499.2/9369, intron 11 of 21)	14	78698220	78709641	11422	1	9369	ENST00000557081.1	177885	NRXN3	2	41.8162	25.3741	-6.44609	-2.43609	-15.9756	-17.5477	-7.76534	-17.0194
chr6	6714047	6714687	641	23.7824	1.31787	0.364233	3.61819	0.000296668	0.0145665	Intron (ENST00000656346.1/ENST00000656346.1, intron 1 of 3)	6	6366070	6622771	256702	2	285780	ENST00000669477.1	-91276	LY86-AS1	2	35.2411	21.8912	-6.61621	-2.29213	-12.5517	-16.0015	-4.91792	-14.7529
chr16	29351228	29352309	1082	53.1719	0.848874	0.253612	3.34713	0.000816524	0.0280322	Promoter (<=1kb)	16	29351622	29361498	9877	1	440352	ENST00000509141.5	0	SNX29P2	2	40.4539	17.8671	-5.42775	-5.35868	-11.9375	-13.9247	-10.5663	-11.1061
chr3	115217313	115218467	1155	158.421	0.607212	0.153105	3.96599	7.30921440964642e-05	0.00568712	Intron (ENST00000653398.1/ENST00000653398.1, intron 2 of 6)	3	114314500	115147288	832789	2	26137	ENST00000675478.1	-70025	ZBTB20	2	67.4402	39.208	-14.3605	-11.712	-19.9069	-24.9639	-21.4414	-14.2634
chr4	176833256	176834008	753	55.2442	0.867356	0.246908	3.51287	0.000443288	0.0188729	Distal Intergenic	4	176683538	176792922	109385	2	7424	ENST00000618562.2	-40334	VEGFC	2	41.003	28.0106	-1.57416	-6.49219	-17.2088	-12.0383	-13.6091	-18.0911
chr11	20010644	20011043	400	22.9376	1.97916	0.376709	5.2538	1.48994978372088e-07	5.60189860991279e-05	Intron (ENST00000360655.8/89797, intron 11 of 37)	11	20022556	20118603	96048	1	89797	ENST00000533917.5	-11513	NAV2	2	56.8129	36.5392	-5.32493	-13.9392	-16.7856	-17.0852	-19.4238	-20.7933
chr2	86882719	86883399	681	63.2073	0.691175	0.216644	3.19038	0.00142087	0.0395923	Exon (ENST00000616781.4/100286979, exon 8 of 15)	2	86871301	86912978	41678	1	100286979	ENST00000426186.2	11418	ANAPC1P1	2	40.4874	28.0434	-4.99182	-9.07319	-11.3209	-10.2467	-12.2162	-20.6821
chr11	117502210	117502947	738	67.6472	0.806608	0.227219	3.54992	0.00038535	0.0173077	Intron (ENST00000651296.2/57453, intron 11 of 32)	11	117411112	117412830	1719	1	22897	ENST00000533433.1	91098	CEP164	2	50.9654	32.5325	0.178894	-10.9122	-7.49046	-20.7794	-23.8449	-20.6499
chr2	80606820	80607426	607	21.7711	1.15765	0.370877	3.12139	0.0018	0.0452335	Intron (ENST00000466387.5/1496, intron 20 of 21)	2	80589339	80608489	19151	1	1496	ENST00000467892.1	17481	CTNNA2	2	26.7901	20.2588	0.414405	-4.71247	-6.69174	-11.3459	-12.6471	-12.0662
chr2	151670500	151671598	1099	73.319	0.750246	0.222158	3.37709	0.000732568	0.0262402	Promoter (<=1kb)	2	151667835	151671380	3546	2	4703	ENST00000484968.1	0	NEB	2	59.5969	38.6049	5.77795	-20.7279	-12.0939	-29.1796	-27.1928	-14.7856
chr2	211845943	211846683	741	25.9468	1.09056	0.352262	3.09586	0.00196241	0.0477616	Intron (ENST00000402597.6/2066, intron 2 of 25)	2	211725152	211960762	235611	2	2066	ENST00000484474.1	114079	ERBB4	2	29.7976	21.7628	3.00617	-12.9667	-9.28601	-11.7153	-10.3614	-10.2371
chr3	8337288	8337904	617	62.5808	0.873386	0.242216	3.60582	0.000311169	0.0150045	Intron (ENST00000654635.1/101927394, intron 3 of 6)	3	7954639	8501598	546960	2	100288428	ENST00000446281.5	163694	LMCD1-AS1	2	34.4782	31.3063	-3.14504	-5.58696	-12.1657	-25.8286	-8.71971	-10.3384
chr11	111090516	111091597	1082	72.5576	0.964493	0.231657	4.16345	3.13481161558458e-05	0.00320325	Distal Intergenic	11	111091932	111097357	5426	2	105369490	ENST00000603154.1	5760	LINC02550	2	35.9923	39.3424	-7.18005	-6.97155	-10.5059	-24.8628	-13.5917	-12.2226
chr3	155773557	155774493	937	90.0889	0.849156	0.195788	4.33712	1.44359858154581e-05	0.00180921	Intron (ENST00000482061.6/285315, intron 4 of 5)	3	155479881	155745071	265191	2	23007	ENST00000460012.7	-28486	PLCH1	2	59.2593	58.3713	-9.03037	-8.15983	-23.0564	-38.2438	-20.1093	-19.0309
chr21	34113861	34114272	412	33.416	1.03965	0.315753	3.2926	0.000992648	0.0317582	Intron (ENST00000488492.5/64968, intron 3 of 4)	21	34122174	34143034	20861	1	64968	ENST00000483977.5	-7902	MRPS6	2	30.8999	28.3865	-3.51137	-4.76736	-7.84935	-21.5597	-13.3305	-8.26809
chr4	110741166	110742022	857	42.1126	1.16243	0.279209	4.1633	3.13681969204013e-05	0.00320325	Distal Intergenic	4	110618209	110642123	23915	2	5308	ENST00000511837.5	-99043	PITX2	2	39.6717	37.9329	-2.68815	-6.38539	-12.2997	-24.9214	-16.6923	-14.6176
chr15	101948257	101948989	733	67.26	0.823208	0.236273	3.48413	0.000493739	0.0202811	Distal Intergenic	15	101954885	101956412	1528	1	100124412	ENST00000507796.3	-5896	FAM138E	2	24.7958	28.5279	-5.16409	-9.34972	-5.47565	-16.1721	-11.7762	-5.38597
chr17	68576962	68578164	1203	43.0762	0.96552	0.284096	3.39857	0.000677393	0.0248697	Intron (ENST00000589826.1/ENST00000589826.1, intron 2 of 2)	17	68535113	68558390	23278	2	54757	ENST00000226094.9	-18572	FAM20A	2	31.2689	38.6066	-2.36769	-12.5169	-3.84993	-21.5884	-20.6272	-8.92533
chr8	105599334	105599929	596	26.6662	1.25033	0.36882	3.3901	0.000698675	0.0254242	Intron (ENST00000407775.7/23414, intron 4 of 7)	8	105528884	105803597	274714	1	23414	ENST00000517361.1	70450	ZFPM2	2	25.2941	18.2448	-1.52187	-10.1013	-0.755854	-15.0921	-9.19572	-6.87202
chr14	59377961	59378646	686	108.343	0.633724	0.191071	3.31669	0.000910903	0.0300458	Distal Intergenic	14	59362261	59369753	7493	1	23002	ENST00000555651.1	15700	DAAM1	2	34.8494	34.7252	-4.50455	-14.0614	-5.21523	-18.0146	-16.4204	-11.3584
chr6	136545047	136545629	583	98.8268	0.80762	0.203487	3.9689	7.22040009557229e-05	0.00564251	Exon (ENST00000606679.1/ENST00000606679.1, exon 1 of 1)	6	136342281	136550819	208539	2	9053	ENST00000616617.4	5190	MAP7	2	47.1662	41.1387	-2.80225	-20.2755	-8.37082	-20.4761	-23.4185	-12.9617
chr15	30179960	30180659	700	40.1178	0.998176	0.286172	3.48803	0.000486597	0.0201168	Distal Intergenic	15	30195809	30217552	21744	1	26082	ENST00000648232.1	-15150	LINC02249	2	29.1492	28.4813	-5.9876	-8.77813	-9.90432	-7.65268	-12.5293	-12.7785
chr3	61961694	61962298	605	40.45	1.53971	0.29496	5.22005	1.78871229459857e-07	6.39004096472374e-05	Intron (ENST00000474889.6/5793, intron 2 of 29)	3	62217583	62293551	75969	1	5793	ENST00000475012.5	-255285	PTPRG	2	41.7653	42.0278	-9.00796	-14.6929	-14.9379	-11.7608	-21.3029	-12.0907
chr11	70319157	70320064	908	52.7142	1.47925	0.25442	5.8142	6.09259480234982e-09	4.22668851030114e-06	Exon (ENST00000531426.1/ENST00000531426.1, exon 1 of 2)	11	70326344	70384403	58060	1	8500	ENST00000526262.5	-6280	PPFIA1	2	66.5178	67.8771	-8.47355	-21.9707	-25.2788	-22.2856	-29.0436	-27.3425
chr12	44307357	44307834	478	26.1011	2.10025	0.393221	5.34114	9.236421491603e-08	3.74789586034744e-05	Intron (ENST00000266534.8/84216, intron 6 of 7)	12	44318295	44389760	71466	1	84216	ENST00000546978.1	-10461	TMEM117	2	47.313	46.3686	-6.28113	-14.9651	-18.2452	-18.3133	-20.7809	-15.0959
chr17	66365250	66366311	1062	118.77	0.891801	0.168299	5.29892	1.16492112517247e-07	4.58842375786797e-05	Intron (ENST00000413366.8/5578, intron 2 of 16)	17	66403638	66414973	11336	2	101928001	ENST00000584614.1	48662	PRKCA-AS1	2	81.0969	61.0107	-16.5198	-19.1021	-18.5597	-24.6846	-35.8738	-27.3676
chr11	44750258	44750987	730	100.246	0.759115	0.182544	4.15853	3.20306150295688e-05	0.00324318	Intron (ENST00000533786.5/90139, intron 1 of 6)	11	44764426	44932421	167996	1	90139	ENST00000340160.7	-13439	TSPAN18	2	57.2143	45.2988	-7.13231	-11.2489	-18.3082	-22.7454	-24.0702	-19.0081
chr1	70140350	70141236	887	159.257	0.592896	0.168037	3.52836	0.000418144	0.0182184	3' UTR	1	70107750	70148005	40256	1	57554	ENST00000588515.5	32600	LRRC7	2	40.3546	38.8126	-6.39624	-8.5948	-13.0479	-16.4647	-18.1821	-16.4814
chr9	18994611	18995512	902	24.0913	1.12573	0.340614	3.30502	0.000949709	0.0308354	Intron (ENST00000649457.1/158297, intron 1 of 11)	9	18927650	19033209	105560	2	158297	ENST00000380534.9	37697	SAXO1	2	25.8804	24.1111	-4.76722	-3.75626	-8.35578	-10.5537	-12.4411	-10.1174
chr5	89028585	89029369	785	150.057	1.29668	0.200057	6.48152	9.08058054875962e-11	1.18813419874382e-07	Intron (ENST00000511100.5/101929423, intron 3 of 3)	5	88965875	89168668	202794	1	101929423	ENST00000514571.1	62710	MEF2C-AS1	2	53.0045	47.2384	-16.5926	-19.8018	-7.44004	-15.5171	-21.5659	-19.3255
chr10	10703306	10704079	774	31.007	1.20018	0.324984	3.69306	0.000221572	0.0119847	Distal Intergenic	10	10784437	10789081	4645	2	207107	ENST00000634899.2	85002	SFTA1P	2	27.9456	22.3095	-7.85432	-9.35434	-5.2447	-10.314	-9.73967	-7.74802
chr20	38142678	38143607	930	57.0482	0.902482	0.229617	3.93038	8.48121624864468e-05	0.00629389	Intron (ENST00000361475.7/7052, intron 6 of 12)	20	38128461	38133760	5300	2	7052	ENST00000469269.1	-8918	TGM2	2	39.3755	32.7141	-9.07952	-13.6838	-9.38554	-12.4821	-17.2356	-10.223
chr2	159150218	159150931	714	268.447	0.409408	0.118874	3.44405	0.000573079	0.0223596	Promoter (2-3kb)	2	159147540	159150777	3238	1	85461	ENST00000465963.1	2678	TANC1	2	51.9166	51.1458	-17.6655	-15.9948	-11.8655	-24.8095	-14.6406	-18.0865
chr1	95528444	95528788	345	26.6779	2.18583	0.363044	6.02083	1.73521250749744e-09	1.44965165154776e-06	Intron (ENST00000456933.1/100996635, intron 1 of 3)	1	95511401	95515464	4064	1	100996635	ENST00000669804.1	17043	LINC02607	2	40.9884	44.3936	-14.1927	-12.6934	-11.8403	-18.556	-15.7719	-12.3278
chr9	108271539	108272713	1175	105.513	0.626633	0.175798	3.5645	0.000364549	0.016745	Distal Intergenic	9	108854588	108855986	1399	2	10880	ENST00000374667.5	583273	ACTL7B	2	35.4132	41.9822	-10.0605	-13.1309	-11.2689	-17.21	-13.5469	-12.1782
chr4	38103054	38103562	509	38.0631	0.961236	0.290907	3.30427	0.000952244	0.0308604	Promoter (<=1kb)	4	38103048	38118453	15406	1	23216	ENST00000511238.5	6	TBC1D1	2	29.3749	26.7056	-2.37049	-8.61357	-3.85826	-14.6022	-7.67426	-18.9617
chr5	43214896	43215936	1041	192.055	0.556362	0.143083	3.88838	0.000100917	0.00705563	Intron (ENST00000509362.5/167359, intron 1 of 2)	5	43192852	43280848	87997	1	167359	ENST00000512796.1	22044	NIM1K	2	67.0507	61.9701	-3.33063	-26.3504	-9.10105	-24.6913	-27.669	-37.8785
chr6	147825819	147826466	648	32.7953	0.959187	0.301922	3.17694	0.00148839	0.0404464	Intron (ENST00000427015.1/ENST00000427015.1, intron 1 of 2)	6	147509226	147737547	228322	1	389432	ENST00000566741.1	316593	SAMD5	2	26.3839	29.9449	0.342576	-11.0271	-5.83347	-10.5083	-9.54705	-19.7556
chr5	72456575	72457371	797	66.7521	1.31108	0.223952	5.85431	4.79003674819683e-09	3.38863586535266e-06	Exon (ENST00000318442.6/167465, exon 3 of 5)	5	72460962	72507366	46405	2	167465	ENST00000514477.5	49995	ZNF366	2	73.897	81.7234	-11.3744	-21.5936	-29.9302	-28.4408	-27.0986	-37.1829
chr15	27850171	27851119	949	105.236	1.21222	0.184492	6.57058	5.01209607165484e-11	6.82216064031703e-08	Intron (ENST00000353809.9/4948, intron 21 of 22)	15	28018412	28099293	80882	2	4948	ENST00000431101.1	248174	OCA2	2	86.938	94.9307	-16.959	-22.9238	-23.4466	-39.7907	-34.4981	-44.2505
chr17	15194743	15195383	641	41.2362	1.1007	0.257838	4.26897	1.96379041681411e-05	0.00226088	Distal Intergenic	17	15229779	15231922	2144	2	5376	ENST00000676002.1	36539	PMP22	2	46.1134	54.0849	-7.45051	-14.6704	-14.2884	-20.5827	-17.6815	-25.5248
chr6	106466033	106466719	687	71.3971	1.41016	0.223125	6.32006	2.61461455095599e-10	2.97912849929507e-07	Intron (ENST00000633556.3/202, intron 2 of 21)	6	106461464	106513039	51576	1	202	ENST00000651520.1	4569	CRYBG1	2	69.1686	66.3342	-12.7605	-11.6453	-18.012	-31.2803	-26.2338	-35.5709
chr9	89686901	89688112	1212	91.6416	1.0636	0.183552	5.79456	6.85008139055414e-09	4.63263680456784e-06	Intron (ENST00000617436.1/100129066, intron 3 of 5)	9	89696412	89719757	23346	1	100129066	ENST00000650746.1	-8300	LOC100129066	2	102.047	96.5735	-20.8291	-11.3798	-26.3045	-34.5386	-42.2228	-63.3454
chr21	19392372	19393016	645	152.498	1.03888	0.160923	6.45575	1.07681585750341e-10	1.36223540185108e-07	Distal Intergenic	21	19893279	19899755	6477	2	105372746	ENST00000443479.1	506739	LINC01683	2	91.1176	85.8003	-18.5212	-28.7062	-12.2677	-31.5721	-41.6593	-44.1914
chr6	119672674	119673111	438	44.963	1.14532	0.284591	4.02444	5.71116300926833e-05	0.00488173	Distal Intergenic	6	119177205	119349761	172557	2	4121	ENST00000368468.4	-322913	MAN1A1	2	28.7733	29.4179	-7.95051	-8.40436	-4.08263	-8.75742	-12.9834	-16.0129
chr16	15171383	15172058	676	113.467	0.768463	0.173052	4.44065	8.96896164547675e-06	0.0012928	Distal Intergenic	16	15154850	15155002	153	2	100500852	ENST00000582223.1	-16381	MIR3180-4	2	69.5827	70.068	-9.48968	-12.4907	-11.5241	-34.3733	-35.5749	-36.1981
chr19	55140982	55141692	711	251.35	0.441001	0.121591	3.62693	0.00028681	0.0142451	Promoter (<=1kb)	19	55132828	55140922	8095	2	7138	ENST00000589745.5	-60	TNNT1	2	59.7861	58.8442	-5.87745	-16.6219	-13.5624	-26.4858	-27.9162	-28.1666
chr13	31865116	31865880	765	276.96	0.410025	0.111644	3.67261	0.000240088	0.0126772	Intron (ENST00000645780.1/10129, intron 1 of 61)	13	31846841	31953472	106632	1	196549	ENST00000428783.1	18275	EEF1DP3	2	96.9313	78.9544	7.0666	-18.0475	-28.7913	-35.1498	-62.8678	-38.0959
chr21	40639708	40640656	949	181.582	0.514959	0.136662	3.76812	0.000164484	0.00992116	Intron (ENST00000400454.6/1826, intron 3 of 32)	21	40618507	40630767	12261	2	100874326	ENST00000440363.1	-8941	DSCAM-IT1	2	80.3705	67.6067	1.4265	-13.991	-25.9417	-22.3515	-61.8387	-25.2809
chr10	61179628	61180394	767	129.114	0.56502	0.171873	3.28743	0.00101105	0.0321747	Distal Intergenic	10	61016275	61026420	10146	1	100507058	ENST00000417931.1	163353	LINC00845	2	48.9424	35.0607	1.02584	-7.90351	-7.13021	-11.9827	-31.1431	-26.8694
chr7	133627684	133628372	689	35.1819	0.934919	0.298815	3.12876	0.00175548	0.0445942	Intron (ENST00000486013.5/60412, intron 9 of 9)	7	133601838	133917717	315880	1	60412	ENST00000460346.5	25846	EXOC4	2	33.4638	23.4781	0.0879184	-2.84205	-8.10134	-6.01289	-21.7796	-18.2939
chr21	16991717	16992289	573	80.5561	0.632013	0.200636	3.15005	0.00163242	0.0428551	Distal Intergenic	21	16627499	16645467	17969	1	388815	ENST00000660794.1	364218	MIR99AHG	2	43.0911	31.11	-3.33092	-12.7832	-8.72988	-6.70343	-23.9824	-18.6713
chr4	86055959	86056403	445	42.5671	1.0406	0.309562	3.36153	0.000775124	0.0271451	Intron (ENST00000641010.1/5602, intron 11 of 14)	4	86016480	86065603	49124	2	5602	ENST00000641058.1	9200	MAPK10	2	26.5668	16.4452	-1.56979	-6.55721	-6.58068	-5.00247	-14.8669	-8.43498
chr3	31323597	31324409	813	66.401	0.723101	0.233573	3.09583	0.00196265	0.0477616	Distal Intergenic	3	31161704	31161787	84	2	100423038	ENST00000580653.1	-161810	MIR466	2	47.1126	23.9024	1.0136	-1.00999	-13.6965	-19.0653	-26.0168	-12.24
chr9	83081700	83082480	781	66.8164	0.737926	0.238381	3.09557	0.00196437	0.0477784	Distal Intergenic	9	83054660	83063177	8518	2	158158	ENST00000340717.4	-18523	RASEF	2	51.1084	24.9618	0.960484	-9.25873	-19.7726	-16.1059	-20.9884	-10.905
chr10	115786721	115787430	710	37.2612	1.02324	0.282189	3.62608	0.000287757	0.0142724	Intron (ENST00000355044.8/26033, intron 27 of 28)	10	115909351	115944959	35609	1	26033	ENST00000449616.2	-121921	ATRNL1	2	48.2857	32.6533	0.928466	-3.39661	-21.0739	-18.4071	-24.1218	-14.8681
chr14	70299550	70300141	592	22.8064	1.08814	0.348971	3.11815	0.00181989	0.0455735	Intron (ENST00000655620.1/ENST00000655620.1, intron 3 of 3)	14	70326068	70328230	2163	2	51241	ENST00000554366.5	28089	COX16	2	42.6029	30.9076	1.36536	-0.727617	-16.8733	-22.3847	-20.7026	-14.1876
chr15	39554217	39555001	785	62.2144	0.824334	0.233113	3.53619	0.000405937	0.0179042	Distal Intergenic	15	39581079	39582407	1329	1	7057	ENST00000397591.2	-26078	THBS1	2	50.3683	36.3553	-1.03794	1.26288	-17.0883	-23.1988	-27.2313	-19.4301
chr3	132183630	132184294	665	51.8431	0.7581	0.238314	3.18109	0.0014672	0.0401858	Intron (ENST00000512055.5/131034, intron 2 of 19)	3	131533565	132285410	751846	2	131034	ENST00000512055.5	101116	CPNE4	2	58.2495	39.4546	5.19388	4.39076	-24.418	-27.1468	-33.3187	-22.4052
chr18	53999152	53999789	638	34.5261	0.993063	0.277492	3.57871	0.000345292	0.0161431	Distal Intergenic	18	54155254	54160113	4860	2	8932	ENST00000579025.1	160324	MBD2	2	55.1664	44.3815	3.25191	2.62342	-27.0384	-26.9434	-28.8952	-22.5463
chr9	89969209	89970177	969	142.031	0.828175	0.143487	5.77178	7.84397750404126e-09	5.05067605394944e-06	Promoter (<=1kb)	9	89969386	90015624	46239	1	101927847	ENST00000666051.1	0	LOC101927847	2	161.165	134.137	12.0612	-0.949901	-73.4264	-72.8563	-89.7544	-70.3759
chr11	7444055	7444781	727	54.1588	0.997313	0.248301	4.01655	5.9057435682783e-05	0.00498074	3' UTR	11	7437627	7461344	23718	2	100506258	ENST00000504206.6	16563	LOC100506258	2	79.4949	45.0265	0.894861	-1.65197	-25.4511	-34.3647	-28.2808	-35.6676
chr3	120416908	120417803	896	321.045	0.379871	0.112046	3.39031	0.00069813	0.0254216	Intron (ENST00000494869.2/ENST00000494869.2, intron 4 of 4)	3	120404895	120411326	6432	2	11167	ENST00000468098.1	-5582	FSTL1	2	157.52	85.9212	16.4098	3.46549	-56.5874	-77.5341	-54.4296	-74.7656
chr10	97400856	97401636	781	344.898	0.353867	0.106576	3.32032	0.00089913	0.0297396	Promoter (<=1kb)	10	97356701	97401340	44640	2	23223	ENST00000370992.9	0	RRP12	2	98.0806	59.0495	2.27004	-6.31368	-51.2578	-38.1364	-32.592	-31.1002
chr8	112962702	112963389	688	81.0274	0.766362	0.214208	3.57765	0.000346702	0.016195	Intron (ENST00000343508.7/114788, intron 8 of 71)	8	113098525	113173820	75296	2	114788	ENST00000519485.1	210431	CSMD3	2	63.4364	40.3071	1.50819	1.05367	-28.8531	-32.3917	-22.5508	-22.5097
chr3	177905607	177906743	1137	101.544	0.549032	0.176615	3.10863	0.00187954	0.0465792	Distal Intergenic	3	177827783	177899223	71441	1	102724550	ENST00000434309.2	77824	LINC02015	2	60.66	42.3385	4.93088	-7.48623	-23.0614	-36.7862	-31.5639	-9.03171
chr12	67761980	67762345	366	36.7512	0.940947	0.296228	3.17643	0.00149102	0.0404771	Distal Intergenic	12	67709047	67729475	20429	2	101927901	ENST00000542219.1	-32505	LINC02421	2	41.5737	29.4461	2.9586	-3.14504	-16.0295	-19.4318	-24.367	-11.005
chr2	2102656	2103510	855	173.305	0.640151	0.148658	4.30619	1.66087835617723e-05	0.0019977	Intron (ENST00000647755.1/23040, intron 3 of 24)	2	1979686	2172949	193264	2	23040	ENST00000648148.1	69439	MYT1L	2	98.0871	79.0274	7.92778	-7.8031	-43.2376	-51.608	-63.1899	-19.2038
chr1	11214746	11215525	780	273.097	0.548015	0.114171	4.79996	1.58698740418028e-06	0.000344745	Intron (ENST00000361445.9/2475, intron 20 of 57)	1	11193627	11195178	1552	1	10218	ENST00000476934.1	21119	ANGPTL7	2	126.334	130.438	-2.02085	-17.9981	-52.2773	-65.9567	-87.1863	-31.3331
chr6	97124684	97125550	867	82.7532	0.869813	0.20558	4.23102	2.32629029586981e-05	0.00255251	Intron (ENST00000536676.5/114792, intron 6 of 9)	6	97151578	97162045	10468	2	253714	ENST00000514790.1	36495	MMS22L	2	57.2907	51.8667	-2.56672	-8.98477	-25.3895	-27.1661	-32.0485	-13.0018
chr6	82426906	82427531	626	45.8765	1.11047	0.265742	4.17875	2.93114175721782e-05	0.00302481	Distal Intergenic	6	82364244	82367417	3174	1	7162	ENST00000543496.3	62662	TPBG	2	51.3971	49.4474	4.46114	-12.4188	-24.6529	-29.3752	-26.9194	-11.9392
chr17	39563558	39564875	1318	91.3227	0.772088	0.192279	4.01545	5.93320011013158e-05	0.00499215	Exon (ENST00000559545.5/ENST00000559545.5, exon 5 of 5)	17	39525867	39551141	25275	1	51755	ENST00000559663.1	37691	CDK12	2	73.4263	66.7708	9.37067	-10.4745	-30.6022	-43.8436	-39.0668	-25.5807
chr6	57304273	57305192	920	46.861	0.992896	0.263248	3.77172	0.000162127	0.00981064	Distal Intergenic	6	57314805	57326370	11566	1	5558	ENST00000370687.6	-9613	PRIM2	2	54.0306	52.1313	2.14071	-5.00942	-25.9668	-29.2059	-30.5129	-17.6076
chr16	18082957	18083692	736	71.5631	0.914565	0.217816	4.1988	2.6833685420425e-05	0.00283719	Intron (ENST00000567304.1/ENST00000567304.1, intron 1 of 2)	16	18319258	18324235	4978	2	101059938	ENST00000545050.1	240543	NPIPA7	2	58.6892	48.8301	-0.132884	-16.0716	-22.4524	-24.4603	-28.1764	-16.2256
chr5	74556864	74557463	600	43.6392	1.16045	0.292851	3.96261	7.41351791482555e-05	0.00572684	Distal Intergenic	5	74369376	74536976	167601	2	104310351	ENST00000507781.1	-19888	LINC01331	2	32.8143	32.6643	-0.208289	-13.4262	-13.6712	-13.413	-16.9238	-7.83617
chr11	17985577	17986678	1102	104.902	0.68844	0.173618	3.96525	7.33181125483806e-05	0.00569025	Promoter (2-3kb)	11	17846588	17988757	142170	2	26297	ENST00000533241.1	2079	SERGEF	2	64.5117	57.3535	-2.07384	-15.3628	-31.1547	-14.602	-40.6435	-18.0283
chr5	121302184	121302722	539	47.0403	0.839132	0.260385	3.22266	0.00127008	0.0369813	Intron (ENST00000661647.1/ENST00000661647.1, intron 1 of 2)	5	121313908	121325747	11840	1	102467226	ENST00000671264.1	-11186	LOC102467226	2	31.5383	35.0794	-1.26136	-7.01639	-15.5557	-10.6165	-24.5076	-7.66006
chr11	111012621	111013317	697	42.9509	1.11727	0.276407	4.04211	5.29732718948302e-05	0.00461408	Distal Intergenic	11	111091932	111097357	5426	2	105369490	ENST00000603154.1	84040	LINC02550	2	43.9682	31.6495	-4.18264	-7.7753	-14.1279	-20.1702	-20.6978	-8.6638
chr2	218908777	218909490	714	195.06	0.461667	0.139887	3.30028	0.000965875	0.0311706	Intron (ENST00000419511.1/101928537, intron 3 of 4)	2	218900811	218930636	29826	2	101928537	ENST00000419511.1	21146	LINC01494	2	56.0587	46.7539	-10.3851	-8.8881	-12.9827	-24.0345	-33.946	-12.5761
chr7	158407704	158408393	690	93.7243	0.68398	0.203618	3.35914	0.000781856	0.0272783	Intron (ENST00000389413.7/5799, intron 2 of 21)	7	158532718	158532813	96	2	693180	ENST00000384905.1	124420	MIR595	2	45.3673	33.3358	-2.79675	-8.30808	-10.1269	-18.5035	-26.891	-12.0769
chr7	27962216	27962929	714	77.6358	0.759984	0.208391	3.64692	0.0002654	0.0135463	Intron (ENST00000427814.5/221895, intron 1 of 3)	7	27830573	27992056	161484	2	221895	ENST00000427814.5	29127	JAZF1	2	43.035	34.9909	-6.47432	-8.84684	-19.5869	-16.73	-17.0114	-9.37643
chr14	27388963	27389589	627	49.7877	0.897654	0.262906	3.41435	0.000639341	0.024018	Intron (ENST00000553392.5/728755, intron 2 of 5)	14	27612577	27614250	1674	1	100505967	ENST00000662039.1	-222988	LINC00645	2	27.95	24.7629	-4.23558	-7.82824	-10.9149	-9.52057	-13.4887	-6.72488
chr3	197371436	197372112	677	80.3493	0.989068	0.215705	4.58529	4.53360691577728e-06	0.000765304	Distal Intergenic	3	197300575	197303755	3181	1	100507086	ENST00000657499.1	70861	DLG1-AS1	2	66.8071	60.086	-8.61876	-13.2234	-26.5837	-24.1895	-33.55	-20.7278
chr2	178396912	178397607	696	57.4774	0.741195	0.234022	3.16721	0.00153912	0.0412927	3' UTR	2	178413635	178440243	26609	1	101927027	ENST00000453026.7	-16028	CHROMR	2	39.1217	31.1831	-5.58854	-6.49625	-18.537	-12.0672	-20.8415	-6.77436
chr10	36349231	36350180	950	59.8297	0.816904	0.238652	3.42299	0.000619368	0.0235421	Distal Intergenic	10	35778302	35800920	22619	1	102578074	ENST00000626667.1	570929	PCAT5	2	44.9501	37.9771	-6.54299	-4.033	-16.7289	-18.1584	-28.4214	-9.0426
chr4	138707927	138708712	786	40.7341	1.00979	0.287196	3.51603	0.000438052	0.0187217	Distal Intergenic	4	138819954	138821465	1512	2	105377448	ENST00000505607.1	112753	LOC105377448	2	33.3393	30.997	-7.50153	-3.42181	-14.3505	-13.4664	-18.7942	-6.80179
chr1	48024797	48025615	819	267.164	0.445226	0.110089	4.04424	5.24922952534702e-05	0.00458157	Distal Intergenic	1	47760528	47997385	236858	2	388630	ENST00000606738.3	-27412	TRABD2B	2	132.109	120.112	28.1819	-5.82574	-42.0748	-63.3748	-84.6044	-84.5232
chr9	119835908	119836574	667	70.3249	0.673467	0.207999	3.23784	0.0012044	0.0356706	Distal Intergenic	9	119935053	119937832	2780	1	106146149	ENST00000561476.1	-98479	LINC01613	2	52.7242	49.3719	9.69353	-4.08316	-16.138	-25.6508	-32.5436	-33.3739
chr19	33722603	33723343	741	302.711	0.550745	0.111421	4.94291	7.69632006337043e-07	0.000200287	Intron (ENST00000650847.1/64377, intron 3 of 4)	19	33684528	33773509	88982	1	64377	ENST00000262622.4	38075	CHST8	2	114.758	105.43	1.56334	-12.216	-25.1042	-44.5326	-78.3931	-61.5052
chr4	89720744	89721408	665	34.0076	1.13232	0.30507	3.71167	0.000205893	0.0113946	Intron (ENST00000659878.1/ENST00000659878.1, intron 2 of 2)	4	89724113	89771957	47845	2	6622	ENST00000673766.1	50549	SNCA	2	38.114	35.324	3.65925	-4.46699	-12.9875	-14.9541	-22.1576	-22.5311
chr5	73947767	73948390	624	33.0068	0.938473	0.28157	3.33301	0.000859134	0.0289238	Distal Intergenic	5	73908400	73911702	3303	1	64283	ENST00000503341.1	39367	ARHGEF28	2	40.0736	34.6238	-0.0605708	-2.60707	-13.1022	-13.4224	-22.8355	-22.6697
chr8	66513423	66514218	796	44.489	0.956743	0.266576	3.589	0.000331945	0.0157104	3' UTR	8	66494544	66496494	1951	1	254778	ENST00000488582.1	18879	VXN	2	48.8794	44.3752	7.75894	-14.0035	-14.484	-20.8259	-24.7295	-26.9706
chr11	92572367	92572778	412	22.3172	1.31756	0.365335	3.60644	0.000310424	0.0149887	Intron (ENST00000409404.6/120114, intron 2 of 24)	11	92355186	92524949	169764	1	120114	ENST00000528921.1	217181	FAT3	2	36.5033	32.7478	2.1355	-7.94361	-10.5779	-19.2396	-16.5845	-17.041
chr2	200411161	200411656	496	62.1764	0.883802	0.229122	3.85735	0.000114625	0.00768907	Exon (ENST00000654840.1/ENST00000654840.1, exon 6 of 7)	2	200393077	200467378	74302	1	26010	ENST00000438761.5	18084	SPATS2L	2	52.1067	48.6184	5.94536	-11.9811	-14.8698	-30.0364	-25.5761	-24.207
chr13	110044422	110045414	993	86.3962	0.677207	0.1965	3.44634	0.000568228	0.0222349	Exon (ENST00000667832.1/ENST00000667832.1, exon 1 of 2)	13	110053285	110054952	1668	1	104355146	ENST00000411690.2	-7871	LINC00396	2	39.8726	42.7001	0.803984	-8.92718	-12.0514	-18.2507	-19.3762	-24.7713
chr7	69172433	69173219	787	175.763	0.531186	0.137024	3.87659	0.00010593	0.0073017	Exon (ENST00000661243.1/ENST00000661243.1, exon 2 of 6)	7	69595958	69597448	1491	2	100507468	ENST00000436600.2	424229	CT66	2	63.602	68.4978	-2.81735	-13.9449	-17.3845	-33.1854	-28.9597	-35.8079
chr4	119009524	119010274	751	47.5551	0.953034	0.274215	3.4755	0.000509897	0.0206981	Intron (ENST00000610556.4/171024, intron 1 of 4)	4	119023471	119061247	37777	1	171024	ENST00000504178.1	-13197	SYNPO2	2	35.0621	42.6762	4.81689	-8.78483	-12.7434	-22.0516	-19.4668	-19.5085
chr4	186132061	186133279	1219	116.204	0.696389	0.184852	3.76728	0.000165037	0.00993897	Intron (ENST00000503432.5/25854, intron 1 of 13)	4	186144061	186167330	23270	1	25854	ENST00000515078.5	-10782	FAM149A	2	52.8803	58.0315	2.52074	-13.1394	-15.8488	-30.9412	-28.2451	-25.2579
chr11	121722342	121723454	1113	310.207	0.404536	0.117038	3.45643	0.000547372	0.0217111	Intron (ENST00000652518.1/ENST00000652518.1, intron 1 of 6)	11	121626201	121629693	3493	1	6653	ENST00000527649.1	96141	SORL1	2	109.467	104.253	36.4404	-32.372	-34.6422	-79.661	-56.4099	-47.0752
chr10	112775710	112776578	869	262.761	0.413028	0.121148	3.40927	0.000651367	0.0242313	Intron (ENST00000393077.3/143187, intron 7 of 7)	10	112823490	112827726	4237	1	103344931	ENST00000564352.1	-46912	LOC103344931	2	99.8255	86.3037	8.15085	-2.90866	-21.2683	-75.9754	-50.6317	-43.496
chr20	25953936	25954546	611	33.8153	1.05077	0.313047	3.3566	0.000789073	0.0274131	Promoter (1-2kb)	20	25955795	25969288	13494	1	101926955	ENST00000449316.2	-1249	LINC01733	2	40.2847	28.5894	-0.952846	-1.30212	-9.39375	-20.8111	-19.9085	-16.5058
chr10	71045113	71045991	879	75.0302	0.713731	0.205341	3.47583	0.000509271	0.020684	Intron (ENST00000646051.1/ENST00000646051.1, intron 3 of 4)	10	70939133	70944144	5012	1	105378349	ENST00000558852.2	105980	LINC02622	2	45.7347	53.4954	-3.19834	-4.90851	-13.7068	-35.1947	-18.2265	-23.9952
chr13	80169995	80170780	786	40.1591	1.24745	0.275496	4.52802	5.95399188316327e-06	0.000951312	Distal Intergenic	13	80011077	80028283	17207	1	101515984	ENST00000627044.1	158918	LINC01080	2	44.2586	54.4776	-1.778	-5.3358	-16.9148	-27.3592	-24.3173	-23.031
chr15	68682055	68682848	794	203.204	0.670972	0.136557	4.91351	8.94614316356399e-07	0.000224237	Intron (ENST00000261861.10/10391, intron 2 of 11)	15	68631988	68726077	94090	1	10391	ENST00000543950.3	50067	CORO2B	2	115.521	144.072	-9.94321	-12.2138	-36.2006	-79.1908	-62.7855	-59.2597
chr15	29150279	29151497	1219	96.9685	0.866429	0.174469	4.96608	6.83182940141708e-07	0.000182743	Intron (ENST00000261275.4/23359, intron 5 of 10)	15	29123315	29196687	73373	2	23359	ENST00000560021.1	45190	FAM189A1	2	91.0579	94.6307	3.68352	-3.67677	-28.8329	-48.443	-53.5248	-54.8946
chr5	156201585	156202342	758	122.193	0.892079	0.181186	4.92356	8.49849958531255e-07	0.000214015	Intron (ENST00000517913.5/6444, intron 3 of 9)	5	156326746	156767788	441043	1	6444	ENST00000435422.7	-124404	SGCD	2	63.6555	68.3087	3.71118	-4.24141	-25.2222	-34.6668	-33.9049	-37.64
chr7	120465854	120466488	635	99.5522	0.876357	0.193472	4.52964	5.90853908510605e-06	0.000946863	Intron (ENST00000331113.9/3751, intron 1 of 5)	7	120273175	120750337	477163	1	3751	ENST00000331113.9	192679	KCND2	2	68.7863	65.6203	2.17057	-4.73587	-24.4159	-34.5546	-35.4807	-37.39
chr1	226993434	226994798	1365	89.3658	0.582684	0.180687	3.22483	0.00126047	0.036811	3' UTR	1	226983007	226987544	4538	1	56997	ENST00000479852.1	10427	COQ8A	2	59.3919	63.608	9.12489	-3.98977	-19.7864	-38.7231	-35.7046	-33.9209
chr6	36576512	36577145	634	41.221	1.08884	0.269179	4.04506	5.2309904201104e-05	0.00457308	Distal Intergenic	6	36594353	36599845	5493	1	6428	ENST00000613941.4	-17208	SRSF3	2	47.485	55.6323	3.87245	-1.98717	-16.6201	-30.2147	-28.2746	-29.8932
chr9	89596973	89597430	458	38.9739	0.915151	0.284646	3.21505	0.00130422	0.0375483	Intron (ENST00000648620.1/ENST00000648620.1, intron 3 of 6)	9	89605012	89606555	1544	1	10912	ENST00000252506.11	-7582	GADD45G	2	42.2425	40.3127	5.41285	-2.9926	-13.4877	-26.4564	-16.9964	-28.0349
chr3	49397530	49397967	438	102.461	0.558027	0.165601	3.36971	0.00075248	0.0266604	Intron (ENST00000678200.1/387, intron 1 of 4)	3	49359145	49411645	52501	2	387	ENST00000679208.1	13678	RHOA	2	76.1382	66.4209	9.03118	-3.00278	-28.4086	-46.2773	-36.8467	-37.055
chr9	138211790	138212696	907	46.0568	0.913082	0.246958	3.69732	0.000217887	0.011857	Distal Intergenic	9	138217068	138252994	35927	1	100132403	ENST00000446912.3	-4372	FAM157B	2	64.2569	56.9018	4.5733	2.09619	-25.6239	-38.1981	-28.3513	-35.655
chr3	112303137	112304780	1644	118.822	0.607582	0.170915	3.55489	0.00037814	0.0170934	Promoter (<=1kb)	3	112302478	112332791	30314	1	105374042	ENST00000498032.5	659	LOC105374042	2	31.1491	48.0519	-18.6153	-16.7338	1.87262	-29.2912	-9.35731	-7.07592
chr7	115475920	115477249	1330	85.0645	0.863718	0.209151	4.12964	3.63331774964656e-05	0.00357121	Distal Intergenic	7	115581315	115581442	128	2	109623459	ENST00000365507.1	104193	SNORA25B	2	28.6238	46.7077	-22.0323	-11.6408	-11.2823	-28.6469	-3.25035	1.52116
chr3	38703971	38704843	873	40.952	1.09523	0.285176	3.84053	0.000122768	0.00803076	Intron (ENST00000655275.1/6336, intron 26 of 27)	3	38548062	38649687	101626	2	6331	ENST00000423572.7	-54284	SCN5A	2	25.9572	34.9189	-17.9463	-1.97434	-8.55314	-16.3782	-10.2943	-5.72988
chr2	80533628	80534188	561	30.362	1.3418	0.335648	3.99765	6.39745101456379e-05	0.00527164	Intron (ENST00000466387.5/1496, intron 13 of 21)	2	80589339	80608489	19151	1	1496	ENST00000467892.1	-55151	CTNNA2	2	28.4773	40.1493	-11.3527	-6.78457	-8.9947	-20.7591	-10.3262	-10.4094
chr5	26501400	26502200	801	55.4892	0.819992	0.253553	3.234	0.0012207	0.0359817	Distal Intergenic	5	26880686	26890833	10148	2	1007	ENST00000505020.1	388633	CDH9	2	17.7705	29.0452	-9.74643	-7.20125	-6.37632	-12.9495	-8.42471	-2.11749
chr5	126023662	126024368	707	54.0832	0.812363	0.260346	3.12032	0.00180653	0.0453446	Intron (ENST00000651847.1/ENST00000651847.1, intron 3 of 15)	5	126179565	126193858	14294	1	102546228	ENST00000667560.1	-155197	LINC02039	2	13.4534	29.7163	-13.338	-4.02715	-0.591352	-13.4651	-9.06919	-2.67896
chr20	5750063	5751162	1100	207.201	0.552812	0.142769	3.87208	0.00010791	0.00736733	Promoter (<=1kb)	20	5750393	5773447	23055	1	149840	ENST00000378979.8	0	SHLD1	2	36.2454	93.1205	-22.4672	-12.7748	-12.7504	-42.5406	-34.6867	-4.14615
chr4	121914288	121914930	643	72.766	0.918098	0.235787	3.89375	9.8704469933911e-05	0.00696894	3' UTR	4	121879736	121933038	53303	2	7222	ENST00000513531.1	18108	TRPC3	2	29.4452	61.2317	-14.0313	-12.2188	-3.36329	-25.9398	-20.3834	-14.7403
chr10	14211513	14212553	1041	43.0974	1.02205	0.273076	3.74273	0.000182032	0.0105633	Intron (ENST00000357447.7/55691, intron 2 of 24)	10	13858847	14174363	315517	2	55691	ENST00000649423.1	-37150	FRMD4A	2	26.9711	43.2294	-15.3642	-14.249	-14.0838	-10.5328	-22.6129	6.64224
chr14	81004666	81005856	1191	56.3825	1.05448	0.265309	3.97454	7.05166769963335e-05	0.00557917	Intron (ENST00000541158.6/7253, intron 2 of 10)	14	80916452	80959504	43053	2	145508	ENST00000556981.5	-45162	CEP128	2	20.338	28.4548	-14.0733	-10.97	-7.5248	-6.82454	-12.4807	3.08046
chr7	69031828	69033298	1471	42.3982	0.953611	0.272563	3.49868	0.00046756	0.0195629	Intron (ENST00000447158.2/ENST00000447158.2, intron 1 of 3)	7	69595958	69597448	1491	2	100507468	ENST00000436600.2	564150	CT66	2	21.1245	40.0427	-13.0203	-8.66173	-16.7674	-6.22187	-14.41	-2.08575
chr2	150374457	150374921	465	61.0535	0.708539	0.228236	3.10441	0.00190659	0.0469465	Distal Intergenic	2	150470141	150471960	1820	2	390	ENST00000473639.1	97039	RND3	2	23.3189	33.4325	-14.1248	-8.99926	-17.7788	-9.19983	-6.95506	0.306379
chr8	28561810	28562251	442	65.552	0.81503	0.25453	3.2021	0.00136429	0.0386364	Intron (ENST00000537916.2/7976, intron 6 of 6)	8	28600469	28715616	115148	1	2137	ENST00000522725.5	-38218	EXTL3	2	14.3706	25.8714	-7.31197	-6.71966	-11.9836	-9.38495	-7.1929	2.35114
chr1	237093286	237094142	857	96.2146	0.663107	0.195872	3.38542	0.000710702	0.0256933	Intron (ENST00000366574.7/6262, intron 1 of 104)	1	237042184	237833988	791805	1	6262	ENST00000366574.7	51102	RYR2	2	21.7147	45.0082	-17.0006	-16.0952	-16.6226	-14.9432	-6.09291	4.0316
chr8	117198306	117198747	442	23.4321	1.15664	0.373093	3.10013	0.00193437	0.0473981	Distal Intergenic	8	117135328	117174091	38764	1	169026	ENST00000456015.6	62978	SLC30A8	2	12.4566	21.0609	-8.96516	-8.1285	-10.546	-5.7019	-0.00482838	-0.171052
chr15	39796463	39797241	779	56.3711	0.842348	0.260255	3.23663	0.0012095	0.0357582	Intron (ENST00000558616.1/161835, intron 1 of 2)	15	39770559	39801333	30775	2	161835	ENST00000558616.1	4092	FSIP1	2	13.5319	25.6362	-11.3437	-8.13581	-7.30619	-2.71408	-5	-4.66836
chr5	34118923	34119625	703	46.6864	1.23917	0.287654	4.30784	1.64853916139165e-05	0.0019873	Intron (ENST00000382079.3/100534612, intron 1 of 8)	5	33987174	34124528	137355	2	100534612	ENST00000382079.3	4903	C1QTNF3-AMACR	2	17.6226	32.2814	-15.5794	-9.3373	-10.4588	-2.87962	-6.65429	-4.99467
chr12	70945721	70946578	858	75.0577	1.09632	0.220935	4.96218	6.97052054567638e-07	0.00018599	Distal Intergenic	12	70638079	70920738	282660	2	5801	ENST00000283228.7	-24983	PTPRR	2	33.2408	43.0778	-19.3123	-16.4533	-13.6773	-13.5079	-13.0743	-0.293599
chr17	28392405	28393172	768	23.3114	1.67143	0.405079	4.12618	3.68842792692996e-05	0.00360561	Intron (ENST00000379061.8/23098, intron 8 of 10)	17	28388270	28396820	8551	1	23098	ENST00000579593.1	4135	SARM1	2	14.046	21.8055	-10.4384	-9.91549	-4.48635	-3.53405	-6.39435	-1.08286
chr6	68374504	68374997	494	27.7873	1.20509	0.356651	3.3789	0.000727755	0.0260939	Intron (ENST00000654495.1/ENST00000654495.1, intron 2 of 3)	6	68226972	68329899	102928	2	101928280	ENST00000445346.1	-44605	LINC02549	2	14.8403	22.1322	-8.3424	-11.7256	-4.5621	-3.56229	-6.87978	-1.90033
chr13	64579165	64579804	640	30.2483	1.07596	0.342535	3.14117	0.00168275	0.0435071	Distal Intergenic	13	63851197	64076044	224848	2	144766	ENST00000650541.1	-503121	LINC00355	2	27.7112	26.0778	-19.0566	2.73947	-13.8539	-17.6032	-8.85835	2.84357
chr18	77530439	77531069	631	49.1232	0.876277	0.281918	3.10827	0.00188185	0.0466043	Intron (ENST00000583629.2/ENST00000583629.2, intron 2 of 2)	18	77253740	77256217	2478	1	2587	ENST00000582943.1	276699	GALR1	2	14.7513	18.4178	-16.5349	-2.44611	-9.237	-10.6459	0.689694	5.00505
chr6	167251183	167251622	440	21.6645	1.36097	0.425104	3.20149	0.00136719	0.0386505	Distal Intergenic	6	167271169	167296196	25028	1	54346	ENST00000503433.5	-19547	UNC93A	2	11.1044	17.8983	-13.2931	-0.773385	-5.58501	-7.20455	-4.22708	2.08034
chr8	34829517	34830720	1204	63.7326	0.719361	0.233913	3.07533	0.00210266	0.0498345	Intron (ENST00000519189.2/103689844, intron 3 of 3)	8	34784812	34837969	53158	1	103689844	ENST00000648617.1	44705	LINC01288	2	18.8827	25.7376	-18.0584	-3.16781	-6.06117	-12.9339	-5.56056	1.16151
chr14	55957787	55958460	674	94.4736	0.721367	0.193906	3.72019	0.000199075	0.0112017	Exon (ENST00000664335.1/ENST00000664335.1, exon 3 of 5)	14	56117814	56290344	172531	1	57161	ENST00000559044.5	-159354	PELI2	2	32.5121	35.3748	-18.6277	-5.48118	-12.3143	-13.9959	-1.11886	-16.3489
chr22	26852128	26852719	592	36.4003	1.4275	0.296186	4.8196	1.43844616575338e-06	0.00031892	Distal Intergenic	22	26858634	26865786	7153	1	110091768	ENST00000434868.1	-5915	LOC110091768	2	40.0061	46.3079	-20.4578	-4.59045	-12.9083	-17.3517	-11.3323	-19.6734
chr5	58542627	58543130	504	34.7408	1.13313	0.304647	3.71949	0.000199623	0.0112043	Intron (ENST00000504333.1/101928600, intron 3 of 3)	5	58530043	58530109	67	2	100616339	ENST00000583456.1	-12518	MIR548AE2	2	20.7458	23.0999	-11.4643	-12.0228	-3.99682	-9.76025	-1.537	-5.06456
chr11	104345883	104346506	624	45.2741	1.72494	0.310088	5.56275	2.65555217511036e-08	1.36627524109865e-05	Distal Intergenic	11	103907189	104164379	257191	2	80310	ENST00000302251.9	-181504	PDGFD	2	26.4774	44.2589	-14.5429	-13.6713	-10.4289	-12.1166	-6.41951	-13.5572
chr5	125813356	125813913	558	28.4777	1.31579	0.360492	3.64999	0.000262254	0.0134576	Intron (ENST00000651847.1/ENST00000651847.1, intron 7 of 15)	5	125493261	125602229	108969	1	101927460	ENST00000651821.1	320095	LINC02240	2	12.727	21.4872	-10.5236	-6.40872	-3.81662	-7.10322	-0.69108	-5.67093
chr18	1658980	1659764	785	80.0715	0.735914	0.225391	3.26506	0.00109442	0.0337395	Intron (ENST00000668980.1/ENST00000668980.1, intron 3 of 3)	18	1269528	1407244	137717	2	56651	ENST00000669153.1	-251736	LINC00470	2	18.0512	23.6992	-8.31883	-11.5629	-10.3044	-6.40635	2.0689	-7.22691
chr3	178099048	178099455	408	32.8428	1.0702	0.321487	3.3289	0.000871891	0.0291344	Intron (ENST00000651726.1/ENST00000651726.1, intron 1 of 3)	3	178272932	178828362	555431	1	10242	ENST00000437510.5	-173477	KCNMB2	2	19.9249	20.2776	-10.5678	-10.2892	-14.2384	-6.0808	3.30882	-2.33511
chr5	160520483	160521563	1081	62.8282	0.942725	0.236775	3.98152	6.84759246136733e-05	0.00549473	Distal Intergenic	5	160485352	160485450	99	1	406938	ENST00000385201.1	35131	MIR146A	2	29.1659	30.8767	-10.0198	-16.6467	-22.1369	-7.69946	-0.0682205	-3.47147
chr11	91493357	91493976	620	109.062	0.982789	0.184361	5.33078	9.77905663299776e-08	3.95316526220394e-05	Distal Intergenic	11	90869121	90869202	82	2	100302228	ENST00000408659.1	-624155	MIR1261	2	53.847	41.6901	-18.4293	-30.7761	-19.3096	-9.26812	-10.5987	-7.15518
chr14	22087409	22087892	484	45.8723	1.29576	0.302425	4.28457	1.83090822785046e-05	0.00214697	Distal Intergenic	14	22381494	22383169	1676	2	105370401	ENST00000545498.5	295277	LOC105370401	2	20.614	21.0019	-8.55797	-14.487	-8.62894	-4.47889	-5.65703	0.193832
chr15	53445108	53445815	708	55.7388	0.920378	0.246837	3.72868	0.000192484	0.0109454	Intron (ENST00000662193.1/ENST00000662193.1, intron 1 of 1)	15	53513742	53541080	27339	2	256764	ENST00000614174.4	95265	WDR72	2	24.2585	31.9933	-11.6473	-12.3804	-7.85592	-8.1968	-9.12293	-7.04846
chr17	44941748	44942473	726	25.7222	1.11558	0.345628	3.22769	0.00124793	0.036544	Intron (ENST00000587309.5/146909, intron 1 of 14)	17	44924709	44947637	22929	2	146909	ENST00000587309.5	5164	KIF18B	2	17.4678	21.5666	-8.07095	-8.8037	-6.21629	-6.07377	-6.40789	-3.46181
chr19	33619413	33619958	546	91.1314	0.743141	0.208635	3.56192	0.000368159	0.0168186	Promoter (1-2kb)	19	33621953	33773506	151554	1	64377	ENST00000650847.1	-1995	CHST8	2	33.7011	40.29	-10.8732	-17.1866	-14.4341	-6.84872	-12.7804	-11.8681
chr9	2681833	2682356	524	35.1505	1.69434	0.316686	5.3502	8.78558739627254e-08	3.62153053887179e-05	Distal Intergenic	9	2717510	2730037	12528	1	169522	ENST00000382082.4	-35154	KCNV2	2	37.7509	36.2886	-12.0984	-18.8296	-10.5775	-10.6663	-10.8715	-10.9962
chr4	176225138	176225679	542	38.8648	1.20989	0.325966	3.7117	0.000205871	0.0113946	Exon (ENST00000296525.7/140458, exon 2 of 7)	4	176213699	176231316	17618	2	140458	ENST00000672074.1	5637	ASB5	2	16.0796	16.2965	-10.0108	-9.20898	-5.31144	-0.0727445	-5.40062	-2.37153
chr1	30545223	30545785	563	72.0412	1.31853	0.240184	5.48968	4.02669719400125e-08	1.91588827111042e-05	Distal Intergenic	1	30713767	30716135	2369	2	4146	ENST00000494561.1	170350	MATN1	2	34.5604	38.7905	-22.6424	-15.145	-10.399	-8.44695	-8.40012	-8.31751
chr9	29501410	29502036	627	50.022	0.900652	0.257552	3.49697	0.000470578	0.0196205	Distal Intergenic	9	28888879	28888955	77	2	100126316	ENST00000401120.3	-612455	MIR873	2	24.5551	22.0921	-12.2991	-9.82363	-7.255	-4.09857	-6.19108	-6.97989
chr14	54662700	54663330	631	56.0786	0.901251	0.264733	3.40437	0.000663159	0.0245178	Intron (ENST00000554335.6/23034, intron 2 of 12)	14	54652683	54702396	49714	1	23034	ENST00000555091.1	10017	SAMD4A	2	22.0286	21.7931	-5.68669	-12.7668	-10.1888	-22.6472	2.69662	4.77109
chr9	127264569	127265133	565	97.4551	0.642833	0.191572	3.35558	0.000791999	0.0274838	Promoter (<=1kb)	9	127264774	127393660	128887	1	84253	ENST00000373387.9	0	GARNL3	2	28.9402	31.1643	-8.60936	-15.7947	-8.90431	-25.0171	-0.142201	-1.6368
chr4	172450924	172451611	688	64.4852	0.948112	0.276626	3.42742	0.000609356	0.023285	Intron (ENST00000506823.6/442117, intron 5 of 12)	4	172266154	172669207	403054	1	442117	ENST00000457021.1	184770	GALNTL6	2	10.4845	24.4894	-5.36364	-11.0835	-8.27928	-11.1713	-5.40979	6.33364
chr17	54172248	54172918	671	45.0658	0.927305	0.28539	3.24926	0.00115705	0.0349291	Intron (ENST00000652614.1/ENST00000652614.1, intron 2 of 2)	17	53822927	53825193	2267	1	84643	ENST00000268919.6	349321	KIF2B	2	19.7096	29.6918	-1.97295	-7.48362	-8.82191	-19.6133	-12.2282	0.718647
chr8	101454680	101455411	732	57.669	0.755653	0.234139	3.22737	0.00124936	0.036556	Distal Intergenic	8	101492439	101669726	177288	1	79977	ENST00000646743.1	-37028	GRHL2	2	26.7715	29.2065	-8.71295	-12.4105	-10.9446	-18.7903	-8.36914	3.24957
chr1	234743649	234744357	709	73.1808	0.649289	0.207745	3.12541	0.00177556	0.044938	Distal Intergenic	1	234757619	234760056	2438	2	100130249	ENST00000640945.1	15699	PP2672	2	24.7842	35.6723	-7.21625	-16.1801	-33.8903	-15.9763	6.23764	6.56888
chr13	77853538	77854106	569	58.0153	0.94625	0.232201	4.07513	4.5988922688792e-05	0.00420152	Distal Intergenic	13	77828222	77833950	5729	1	100505518	ENST00000422405.1	25316	EDNRB-AS1	2	37.8326	50.6869	-10.5979	-19.1083	-30.494	-23.9084	-3.69904	-0.711852
chr21	16330257	16330969	713	97.1449	0.631695	0.184456	3.42463	0.000615632	0.0234416	Promoter (<=1kb)	21	16330604	16607268	276665	1	388815	ENST00000602339.5	0	MIR99AHG	2	34.8333	35.001	-5.72977	-19.2973	-26.7855	-16.9072	-0.0797145	-1.03494
chr12	54341210	54341972	763	35.9543	0.961565	0.30137	3.19065	0.00141955	0.0395673	Promoter (<=1kb)	12	54340372	54347840	7469	1	22818	ENST00000550713.1	838	COPZ1	2	17.9862	40.5297	-5.54417	-12.4499	-20.7631	-24.7438	14.2157	-9.23065
chr3	98922802	98923380	579	38.7149	1.00529	0.312338	3.21861	0.00128813	0.0372551	Intron (ENST00000474798.1/ENST00000474798.1, intron 2 of 3)	3	98795941	98901695	105755	2	131566	ENST00000326840.11	-21107	DCBLD2	2	10.5744	29.98	-4.72204	-15.4638	-7.21642	-9.71392	0.584196	-4.0223
chr17	15966232	15967158	927	181.298	0.493087	0.146979	3.35481	0.000794185	0.0275302	Intron (ENST00000304222.2/136, intron 1 of 1)	17	15976569	15980367	3799	2	125150	ENST00000497434.6	13209	ZSWIM7	2	32.995	65.7986	-13.1872	-24.3496	-16.0309	-38.8264	5.07974	-11.4791
chr8	106082931	106083592	662	51.9203	1.06772	0.282962	3.77336	0.000161065	0.00976289	Distal Intergenic	8	105780246	106060524	280279	2	102723356	ENST00000520433.5	-22407	ZFPM2-AS1	2	16.8483	29.2292	-5.47283	-15.3428	-6.87856	-14.3566	-2.24146	-1.7853
chr17	71461358	71462030	673	29.2394	1.30193	0.329262	3.95407	7.6831340698953e-05	0.00586548	Distal Intergenic	17	71098834	71202203	103370	2	101928165	ENST00000662323.1	-259155	CASC17	2	26.2359	28.9872	-11.5914	-4.61688	-14.0093	-16.9488	-2.4306	-5.62612
chrX	129110928	129111949	1022	51.0225	0.935191	0.253563	3.6882	0.000225844	0.0121425	Intron (ENST00000660383.1/ENST00000660383.1, intron 4 of 10)	23	129508055	129523246	15192	2	6594	ENST00000478420.1	411297	SMARCA1	2	27.8997	31.8732	-7.52233	-8.39485	-13.4467	-22.129	-3.72486	-4.55517
chr13	76551266	76551853	588	38.3025	1.28122	0.286181	4.47695	7.57175313280934e-06	0.00114513	Distal Intergenic	13	76880175	76886405	6231	2	115207	ENST00000377474.4	334552	KCTD12	2	35.5951	50.0078	-11.8737	-10.3398	-14.9534	-23.4044	-7.204	-17.8276
chr18	61080898	61081634	737	55.3815	0.892062	0.254594	3.50386	0.000458564	0.0193294	Distal Intergenic	18	61333430	61555779	222350	1	28316	ENST00000262717.9	-251796	CDH20	2	23.1533	31.8736	-5.24411	-8.73218	-12.2571	-14.986	-4.55894	-9.24845
chr2	114238525	114239397	873	27.5999	1.06838	0.344907	3.0976	0.00195097	0.0475926	Distal Intergenic	2	114442299	115499569	1057271	1	57628	ENST00000436732.5	-202902	DPP10	2	22.9882	25.2568	-5.58867	-6.18196	-11.4366	-14.7232	-0.0115308	-10.3031
chr8	59643391	59644603	1213	75.2405	0.705694	0.211031	3.34403	0.000825696	0.0282312	Distal Intergenic	8	59119946	59121315	1370	1	100505501	ENST00000517898.1	523445	LOC100505501	2	36.4282	38.3758	-5.34973	-12.6048	-12.6799	-23.0024	-4.5455	-16.6218
chr20	61694604	61695077	474	21.8414	1.23987	0.378796	3.27319	0.00106341	0.0331444	Intron (ENST00000614565.5/1002, intron 2 of 15)	20	61717506	61719748	2243	2	100128310	ENST00000317652.1	24671	LOC100128310	2	26.1334	33.3198	-10.2182	-1.46517	-12.3845	-18.3586	-3.96933	-13.0574
chr5	94314402	94315258	857	45.5683	0.869998	0.266874	3.25996	0.0011143	0.0341247	Intron (ENST00000513200.7/285600, intron 19 of 19)	5	94412974	94477184	64211	2	285600	ENST00000504117.1	161926	KIAA0825	2	28.3143	35.6871	-8.18658	-2.92125	-13.8593	-17.7925	-5.2261	-16.0157
chr6	63597636	63598993	1358	251.068	0.484138	0.128014	3.78193	0.00015562	0.00954039	Distal Intergenic	6	63576881	63580174	3294	1	7803	ENST00000627002.1	20755	PTP4A1	2	70.4778	77.4511	-27.3581	1.20059	-23.6534	-44.7757	-19.9478	-33.3945
chr13	75962718	75963650	933	45.9173	0.878701	0.279399	3.14496	0.00166108	0.0432275	Distal Intergenic	13	75932395	75935132	2738	2	100861545	ENST00000565815.1	-27586	LINC00561	2	22.2226	28.3732	-6.63957	-0.95558	-9.05191	-16.0672	-7.32227	-10.5593
chr2	88517637	88518464	828	29.5261	1.14402	0.352245	3.24779	0.00116303	0.0350507	Distal Intergenic	2	88524649	88529585	4937	1	200523	ENST00000303254.4	-6185	TEX37	2	29.0278	38.1453	-11.6826	-0.941807	-10.9986	-19.8441	-11.2927	-12.4133
chr1	191906993	191907454	462	58.6209	0.833584	0.243716	3.42031	0.00062549	0.0236577	Intron (ENST00000664489.1/ENST00000664489.1, intron 1 of 4)	1	192158462	192185815	27354	1	64407	ENST00000367460.4	-251008	RGS18	2	29.8592	38.2326	-6.24496	-0.0380615	-19.0349	-27.2545	0.228699	-15.7481
chr22	33726893	33727536	644	24.0721	1.23885	0.360141	3.43991	0.000581906	0.0225567	Promoter (1-2kb)	22	33725072	33744192	19121	1	100506195	ENST00000450974.1	1821	LARGE-AS1	2	22.5713	33.7452	-9.26664	0.253707	-15.4537	-21.7067	-1.54418	-8.5989
chr3	159464497	159465246	750	124.428	0.545006	0.165522	3.29264	0.000992499	0.0317582	Intron (ENST00000639147.1/100505385, intron 3 of 3)	3	159282646	159282734	89	1	100500803	ENST00000583286.1	181851	MIR3919	2	36.441	63.2147	-4.11644	-4.46703	-23.3175	-33.7289	-11.3274	-22.6985
chr13	96295396	96295930	535	27.3448	1.3877	0.338507	4.09947	4.14100800077759e-05	0.0039155	Intron (ENST00000376705.3/266722, intron 1 of 1)	13	96427229	96427292	64	1	100616137	ENST00000635771.1	-131299	MIR4501	2	29.7097	48.7333	-9.68006	-3.40311	-18.4602	-24.0873	-10.9289	-11.8835
chr20	16904285	16904870	586	23.5437	1.43781	0.36475	3.94191	8.08355451739747e-05	0.00607849	Distal Intergenic	20	16749360	16751782	2423	1	56914	ENST00000486129.1	154925	OTOR	2	25.107	39.6803	-5.29873	-6.1012	-18.0998	-18.1679	-7.14886	-9.97082
chr18	42310439	42311636	1198	136.246	0.571721	0.16985	3.36605	0.000762541	0.0268692	Intron (ENST00000659948.1/284260, intron 3 of 3)	18	42392076	42459060	66985	1	284260	ENST00000658915.1	-80440	LINC00907	2	37.9599	42.613	-1.89662	-11.6281	-17.1699	-36.0384	3.68298	-17.5229
chr16	27511107	27512278	1172	63.765	0.844789	0.223148	3.78578	0.000153228	0.00944759	Exon (ENST00000356183.9/2975, exon 7 of 37)	16	27461097	27502916	41820	2	2975	ENST00000569653.1	-8191	GTF3C1	2	41.5241	42.0738	-13.4473	-9.01932	-23.4636	-17.5721	3.02411	-23.1197
chr7	83739375	83740158	784	44.6532	1.17858	0.293045	4.02184	5.77445052588657e-05	0.00491147	Distal Intergenic	7	83363238	83649139	285902	2	9723	ENST00000643230.2	-90236	SEMA3E	2	34.7398	31.1203	-14.0741	-4.17032	-20.759	-17.2349	1.04036	-10.6622
chr12	44128047	44129143	1097	74.0761	0.652621	0.210925	3.0941	0.00197412	0.0478532	Intron (ENST00000266534.8/84216, intron 3 of 7)	12	44073651	44376656	303006	1	84216	ENST00000550623.1	54396	TMEM117	2	28.3802	28.1905	-8.11503	-10.5573	-18.465	-13.7778	1.69569	-7.35129
chr6	148151550	148152274	725	26.851	1.5499	0.350637	4.42025	9.8588966221688e-06	0.00138037	Distal Intergenic	6	148272304	148440694	168391	1	23328	ENST00000367469.5	-120030	SASH1	2	29.0019	31.5118	-5.87415	-11.0359	-18.6752	-13.8785	-1.49966	-9.55031
chr1	168050316	168051157	842	49.7092	0.805739	0.253115	3.1833	0.00145608	0.0400236	Exon (ENST00000432587.6/55827, exon 16 of 21)	1	168045081	168063967	18887	1	55827	ENST00000478668.1	5235	DCAF6	2	36.6246	43.2334	-9.5613	-5.27274	-23.8501	-20.0677	-3.22854	-17.8775
chr20	53316782	53317709	928	58.2885	1.16748	0.236125	4.94432	7.64109173030163e-07	0.000199499	Intron (ENST00000371497.10/128553, intron 2 of 2)	20	53255979	53491063	235085	1	128553	ENST00000605656.2	60803	TSHZ2	2	40.66	56.8128	-14.8442	-9.43947	-30.3968	-23.9063	-3.81995	-15.0661
chr6	111566506	111567454	949	144.835	0.494753	0.153365	3.22599	0.00125538	0.0366824	Promoter (<=1kb)	6	111558986	111567360	8375	2	10758	ENST00000368735.1	0	TRAF3IP2	2	37.2428	78.3132	-1.1211	-19.9908	-37.7948	-29.1353	-3.83852	-23.6755
chr4	178066528	178067273	746	36.7676	0.887793	0.28664	3.09724	0.0019533	0.0476385	Distal Intergenic	4	177975822	178028971	53150	1	285501	ENST00000667514.1	90706	LINC01098	2	22.7403	36.4137	-2.06722	-8.10114	-19.4634	-9.59125	-7.20578	-12.7252
chr1	186149609	186150178	570	48.7717	0.880592	0.266719	3.30157	0.000961458	0.0311028	Intron (ENST00000271588.9/83872, intron 93 of 106)	1	186153826	186172118	18293	1	83872	ENST00000475585.1	-3648	HMCN1	2	21.9205	34.7138	-5.59644	-5.66682	-17.4674	-11.7184	-4.27473	-11.9105
chr12	4133792	4135364	1573	281.283	0.601915	0.124095	4.85045	1.23184688320152e-06	0.000283641	Distal Intergenic	12	4248794	4253818	5025	2	103752584	ENST00000646756.1	118454	CCND2-AS1	2	84.062	152.097	-15.4555	-21.0047	-66.5711	-48.3803	-28.8862	-55.8613
chr1	90173990	90174672	683	38.8696	1.09779	0.334885	3.27809	0.0010451	0.0328317	Distal Intergenic	1	89995137	90035531	40395	1	284695	ENST00000370447.3	178853	ZNF326	2	15.3666	31.1666	-0.4381	-8.00623	-9.55192	-15.4104	0.989297	-14.1159
chr11	11374201	11374942	742	32.2073	1.39704	0.322426	4.3329	1.47155542771918e-05	0.00183569	Intron (ENST00000227756.5/374378, intron 5 of 10)	11	11351942	11353250	1309	2	283106	ENST00000528848.3	-20951	CSNK2A3	2	26.6694	51.9736	-9.45931	-14.1679	-17.9002	-21.5339	-3.51652	-12.0652
chr11	123630223	123630889	667	61.7497	0.976066	0.233547	4.17932	2.92386381922943e-05	0.00302311	3' UTR	11	123629188	123641054	11867	2	55800	ENST00000655686.1	10165	SCN3B	2	39.8281	63.0361	-10.3198	-15.3079	-19.0778	-21.5485	-9.44514	-27.1649
chr15	59953297	59954021	725	58.0341	1.2669	0.251527	5.03683	4.73301278476392e-07	0.000137552	Distal Intergenic	15	60004234	60061730	57497	1	27023	ENST00000560857.1	-50213	FOXB1	2	35.3103	56.7279	-10.218	-19.5651	-14.3809	-22.9	-1.90516	-23.0691
chr18	27208223	27208830	608	51.4795	1.18673	0.256942	4.61866	3.86228001879038e-06	0.000674206	Distal Intergenic	18	26906481	27185308	278828	2	83539	ENST00000618847.5	-22915	CHST9	2	44.7928	51.7637	-9.16781	-20.8167	-13.2431	-33.2746	-9.42532	-10.6292
chr11	27545919	27546465	547	34.7086	1.2172	0.323869	3.75831	0.000171068	0.0101294	Intron (ENST00000652063.1/497258, intron 2 of 5)	11	27514970	27515047	78	2	102465881	ENST00000612745.1	-30872	MIR8087	2	18.9393	30.1133	-4.52865	-11.2249	-9.28789	-15.6091	-4.13869	-4.2634
chr8	96908186	96908600	415	26.1785	1.20704	0.348619	3.46234	0.000535496	0.0213852	Intron (ENST00000220763.10/10404, intron 4 of 7)	8	97029469	97149654	120186	1	10404	ENST00000522617.3	-120869	CPQ	2	25.4687	38.9358	-1.76294	-13.3417	-9.4489	-20.2403	-9.74292	-9.86763
chr13	80633244	80633727	484	25.8398	1.60615	0.40407	3.97494	7.03975463319128e-05	0.00557785	Distal Intergenic	13	80335976	80341126	5151	2	10253	ENST00000377104.4	-292118	SPRY2	2	19.7768	26.2239	0.227419	-15.3966	-3.86444	-12.6418	-8.88475	-5.4406
chr5	157363516	157364547	1032	95.1088	0.674066	0.200251	3.3661	0.000762389	0.0268692	Promoter (<=1kb)	5	157363382	157365501	2120	2	102724404	ENST00000509655.2	954	NIPAL4-DT	2	32.921	55.5408	6.47528	-22.437	-10.9753	-29.6124	-11.8061	-20.1062
chrX	90813406	90813943	538	30.3383	1.17535	0.3757	3.12844	0.00175739	0.0446276	Distal Intergenic	23	91434595	91437000	2406	1	140886	ENST00000373105.1	-620652	PABPC5	2	15.1877	22.6706	2.37769	-13.072	-11.3424	-8.83869	0.492345	-7.47529
chr11	35330921	35331598	678	59.1931	0.824182	0.254091	3.24365	0.00118009	0.0353075	Intron (ENST00000278379.9/6506, intron 1 of 10)	11	35265443	35317383	51941	2	6506	ENST00000646167.1	-13538	SLC1A2	2	35.6801	32.3325	-3.52452	-16.5685	-10.5265	-20.4338	2.37212	-19.3314
chr18	54114483	54115206	724	118.926	0.693621	0.177006	3.91862	8.90576448623417e-05	0.00651897	Distal Intergenic	18	54155254	54160113	4860	2	8932	ENST00000579025.1	44907	MBD2	2	37.1118	36.8822	-7.87816	-21.5503	-17.7137	-16.5446	1.32031	-11.6276
chr4	105343269	105343949	681	58.949	0.98062	0.245453	3.99514	6.46552348801684e-05	0.00530031	Distal Intergenic	4	105369565	105399636	30072	2	27068	ENST00000513605.5	55687	PPA2	2	39.756	36.2525	-4.31565	-22.6604	-12.9096	-15.6591	-4.00707	-16.4567
chr12	82187768	82188360	593	26.1179	1.25248	0.392428	3.19161	0.00141481	0.03948	Distal Intergenic	12	82352839	82356121	3283	2	29080	ENST00000550589.1	167761	CCDC59	2	12.0388	19.592	-3.98876	-5.94196	-11.1825	-3.35126	-1.2178	-5.94862
chr5	88784688	88785223	536	252.643	0.449857	0.134138	3.35369	0.000797405	0.0275885	Promoter (<=1kb)	5	88722567	88785542	62976	2	4208	ENST00000503554.4	319	MEF2C	2	39.8068	52.2147	-4.92433	-17.377	-42.3585	-11.763	-1.5119	-14.0868
chr15	74283109	74283994	886	68.1142	0.93933	0.240317	3.90871	9.27906172125579e-05	0.00671447	Intron (ENST00000398814.8/80125, intron 10 of 18)	15	74295813	74300829	5017	1	80125	ENST00000563951.1	-11819	CCDC33	2	33.0788	50.9564	-9.95748	-16.8984	-36.5551	-2.5427	-9.24801	-8.83356
chr4	170697131	170697571	441	35.5221	1.04465	0.314501	3.32161	0.000894981	0.0296388	Distal Intergenic	4	170742469	170743718	1250	2	100506107	ENST00000515840.1	46147	LINC02382	2	21.238	33.1361	-1.03967	-7.52678	-22.796	-6.43946	-8.78398	-7.78825
chr10	129869518	129870663	1146	64.1186	0.7209	0.215736	3.34158	0.000833028	0.0283858	Intron (ENST00000440978.2/253738, intron 8 of 16)	10	129843299	129843374	76	2	100422873	ENST00000579857.1	-26144	MIR4297	2	46.3644	58.354	7.36382	-8.12171	-42.1663	-36.6012	-4.58729	-20.6058
chr11	12845365	12846479	1115	165.269	0.62403	0.146837	4.24981	2.13950441714539e-05	0.00240522	Intron (ENST00000527636.7/7003, intron 3 of 12)	11	12828121	12865539	37419	1	7003	ENST00000525312.1	17244	TEAD1	2	84.5245	111.712	4.27869	-3.74527	-74.2613	-63.1043	-16.9826	-42.4216
chr17	2435150	2436577	1428	266.154	0.499782	0.115665	4.32095	1.55356766355024e-05	0.0019092	Intron (ENST00000263092.11/79066, intron 8 of 9)	17	2405562	2416085	10524	2	284009	ENST00000571332.5	-19065	LOC284009	2	95.3511	127.528	5.61116	-0.774996	-100.774	-66.0961	-24.218	-36.6275
chr5	153807165	153808303	1139	67.6699	0.765758	0.223947	3.41937	0.000627673	0.0237018	Intron (ENST00000518142.5/2890, intron 14 of 14)	5	153887428	153898987	11560	2	105378238	ENST00000509568.1	90684	LINC01861	2	31.5455	40.1756	-7.0885	-2.17211	-35.1139	-18.5467	-4.23371	-4.56615
chr11	120254965	120256446	1482	80.8063	0.683892	0.206462	3.31244	0.000924863	0.0304037	Exon (ENST00000558822.5/649133, exon 4 of 8)	11	120249759	120265932	16174	2	649133	ENST00000558822.5	9486	LOC649133	2	29.6405	44.843	-6.94173	-6.55925	-28.8455	-19.5724	-7.34015	-5.22437
chr6	126227860	126228903	1044	171.472	0.554572	0.1567	3.53908	0.000401526	0.0177679	Distal Intergenic	6	126340115	126348875	8761	1	387103	ENST00000368328.5	-111212	CENPW	2	35.8454	43.5006	-7.00574	-8.85568	-34.0024	-21.5523	-5.37544	-2.55448
chr2	25176986	25177857	872	90.1447	0.783136	0.193266	4.05211	5.07584478110442e-05	0.00447854	Distal Intergenic	2	25160915	25168903	7989	2	5443	ENST00000405623.5	-8083	POMC	2	63.0894	52.1746	-2.53441	-7.52283	-38.7491	-23.9853	-10.1353	-32.3369
chr3	64438950	64439609	660	79.7252	0.802939	0.208366	3.8535	0.000116442	0.00776735	Intron (ENST00000295902.11/166336, intron 2 of 8)	3	64160057	64445245	285189	2	166336	ENST00000498162.2	5636	PRICKLE2	2	71.8568	54.2442	0.15677	-9.78389	-47.1084	-27.0171	-9.99037	-32.358
chr4	165398336	165399075	740	178.192	0.463683	0.145602	3.18459	0.00144958	0.0399539	Intron (ENST00000513982.5/1363, intron 1 of 3)	4	165386242	165386337	96	1	693163	ENST00000384828.1	12094	MIR578	2	58.5601	58.4372	-2.73144	-1.33898	-38.7433	-27.4913	-13.407	-33.2853
chr5	113436256	113437065	810	42.735	0.907487	0.268552	3.37918	0.000727023	0.0260937	Promoter (1-2kb)	5	113432553	113434989	2437	2	83942	ENST00000390666.4	-1267	TSSK1B	2	37.7252	37.9526	-0.976832	-3.38389	-28.2529	-18.6596	-8.42593	-15.9787
chr2	105950652	105951342	691	92.7857	0.65768	0.196607	3.34516	0.00082236	0.0281798	Intron (ENST00000652190.1/ENST00000652190.1, intron 1 of 3)	2	105851782	105894272	42491	1	8440	ENST00000393349.2	98870	NCK2	2	45.3606	37.1255	2.21849	-8.31481	-28.6406	-23.375	-10.2987	-14.0755
chr13	66443979	66444455	477	41.6175	1.32589	0.273766	4.84315	1.27796015593931e-06	0.000290521	Intron (ENST00000377865.7/5101, intron 4 of 4)	13	66304604	66306309	1706	2	5101	ENST00000617020.1	-137670	PCDH9	2	60.3438	48.7294	-2.5819	-10.3247	-29.5242	-23.5914	-21.0067	-22.0443
chr4	103115177	103116243	1067	98.6299	0.623718	0.185623	3.36013	0.000779065	0.0272255	Intron (ENST00000380026.8/1062, intron 43 of 46)	4	103116364	103120333	3970	2	1062	ENST00000509823.2	4090	CENPE	2	42.3159	34.0457	-4.65782	-6.47257	-23.5418	-14.6839	-13.0253	-13.9803
chr8	134444252	134444962	711	36.7597	1.13567	0.286172	3.96848	7.23325105943833e-05	0.00564845	Distal Intergenic	8	134478222	134510182	31961	2	57623	ENST00000521673.5	65220	ZFAT	2	43.7081	33.7025	-2.28504	-5.94743	-23.6201	-17.5716	-11.939	-16.0474
chr4	153127500	153128515	1016	117.954	0.666577	0.171698	3.88226	0.000103492	0.00717503	Distal Intergenic	4	153152163	153339311	187149	1	23321	ENST00000676423.1	-23648	TRIM2	2	48.3079	55.0281	-7.84259	-12.9359	-39.6096	-20.4644	-16.221	-6.26249
chr12	77429474	77430026	553	38.7808	1.15089	0.310406	3.70769	0.000209159	0.011522	Intron (ENST00000550042.2/89795, intron 1 of 8)	12	77324641	78007031	682391	1	89795	ENST00000550042.2	104833	NAV3	2	26.7221	25.4004	-6.12667	-8.42882	-14.9888	-10.2604	-7.61114	-4.70656
chr1	116180048	116180478	431	23.6606	1.26004	0.353012	3.56938	0.000357823	0.0165412	Distal Intergenic	1	116123873	116128247	4375	1	126868	ENST00000464946.1	56175	MAB21L3	2	30.6777	29.4767	-5.32063	-5.98365	-18.2037	-11.8082	-9.48129	-9.35697
chr12	124939180	124940928	1749	1109.41	0.21023	0.0661382	3.17865	0.00147962	0.0403144	Distal Intergenic	12	124947601	124948615	1015	2	57647	ENST00000507267.2	7687	DHX37	2	117.725	120.714	-11.4435	-25.2327	-75.8107	-62.5883	-32.3631	-31.0006
chr3	173939078	173939575	498	113.218	0.646742	0.18573	3.48215	0.000497396	0.0203908	Intron (ENST00000457714.5/22871, intron 4 of 6)	3	173910498	173920796	10299	2	100874010	ENST00000423873.5	-18282	NLGN1-AS1	2	42.0621	44.1104	-5.43881	-7.00954	-38.8909	-7.70239	-14.4781	-12.6528
chr1	10456672	10457040	369	27.0455	1.20454	0.344692	3.49452	0.000474912	0.0197324	3' UTR	1	10450031	10451998	1968	1	1325	ENST00000377049.4	6641	CORT	2	36.751	35.4446	-4.04632	-6.17416	-26.8913	-8.47314	-12.8281	-13.7827
chr9	66937722	66938848	1127	73.6285	0.649432	0.207909	3.12363	0.00178634	0.0450692	Distal Intergenic	9	66900813	66908734	7922	1	26149	ENST00000619435.1	36909	ZNF658	2	42.1796	36.3783	0.556602	-8.30271	-28.6285	-9.74144	-13.3989	-19.0431
chr11	62840976	62842423	1448	1060.25	0.227552	0.070152	3.24369	0.00117991	0.0353075	Promoter (<=1kb)	11	62832912	62841809	8898	2	54663	ENST00000525239.5	0	WDR74	2	101.467	153.534	-19.1989	-2.54166	-85.2843	-102.699	-47.0769	1.80042
chr9	89412439	89413574	1136	98.2926	0.741516	0.186803	3.96951	7.20219672954338e-05	0.00563493	Intron (ENST00000339861.8/10507, intron 2 of 18)	9	89405561	89418233	12673	2	10507	ENST00000464051.1	4659	SEMA4D	2	48.3429	57.6526	-23.1833	-1.28372	-33.1885	-29.6107	-12.9122	-5.81699
chr1	161530184	161531484	1301	526.901	0.322861	0.0887461	3.63803	0.000274735	0.0138306	Intron (ENST00000537821.2/2212, intron 3 of 4)	1	161524540	161526894	2355	1	3310	ENST00000309758.6	5644	HSPA6	2	102.08	95.4843	-20.7226	3.61301	-75.0266	-79.495	-23.6087	-2.3241
chr5	14445557	14446309	753	74.3877	0.724206	0.210702	3.43712	0.000587939	0.0227496	Intron (ENST00000344204.9/7204, intron 34 of 56)	5	14441043	14481618	40576	1	7204	ENST00000639876.2	4514	TRIO	2	32.5954	33.2856	-9.56044	-6.98073	-24.6862	-21.8768	-1.98981	-0.78696
chr5	171080286	171081488	1203	92.8484	0.747821	0.197745	3.78175	0.000155727	0.00954152	Intron (ENST00000389118.8/64901, intron 15 of 29)	5	171143267	171299177	155911	1	64901	ENST00000521759.5	-61779	RANBP17	2	44.0348	56.8844	-10.7327	-10.49	-18.6426	-21.481	-33.8951	-5.67768
chr14	76924421	76925003	583	167.519	0.534733	0.146633	3.64675	0.000265582	0.0135463	Exon (ENST00000553991.1/ENST00000553991.1, exon 1 of 4)	14	76959638	76965802	6165	1	105370578	ENST00000553613.1	-34635	LINC01629	2	50.4681	76.1767	-12.0761	-13.7179	-27.3982	-35.0684	-34.67	-3.71436
chr6	3687496	3688328	833	45.9444	0.843366	0.260958	3.23181	0.00123009	0.0361893	Intron (ENST00000665760.1/ENST00000665760.1, intron 1 of 2)	6	3722620	3738894	16275	2	221749	ENST00000380277.6	50566	PXDC1	2	23.4273	36.7889	-6.09237	-5.95358	-15.3647	-13.3445	-14.9798	-4.48132
chr14	83134003	83134812	810	119.662	0.729589	0.172636	4.22616	2.37711566768442e-05	0.00260032	Distal Intergenic	14	82642636	82687370	44735	1	101928599	ENST00000556970.1	491367	LINC02301	2	43.2376	53.93	-12.1685	-10.1821	-21.1671	-26.8086	-18.732	-8.1094
chr3	171142675	171143410	736	120.83	0.701437	0.160748	4.36357	1.27957729894572e-05	0.00165295	Intron (ENST00000436636.7/23043, intron 12 of 32)	3	171106664	171106759	96	2	693154	ENST00000385228.1	-35916	MIR569	2	67.6913	77.0773	-17.6312	-9.47273	-34.2281	-41.7413	-31.4081	-10.2871
chr10	26540601	26541236	636	71.1586	0.819977	0.213446	3.84162	0.000122226	0.00801401	Intron (ENST00000376236.9/54518, intron 10 of 14)	10	26561943	26567226	5284	1	54518	ENST00000493857.1	-20707	APBB1IP	2	40.3144	47.8888	-5.12136	-7.56361	-25.2691	-19.5408	-24.3588	-6.34948
chr14	52814763	52815397	635	32.8307	1.2554	0.308944	4.06352	4.83373298703823e-05	0.00435319	Intron (ENST00000654071.1/ENST00000654071.1, intron 1 of 3)	14	52778375	52791668	13294	2	64841	ENST00000557604.1	-23095	GNPNAT1	2	32.4654	38.0279	-4.50024	-9.24364	-14.2814	-15.7378	-18.4692	-8.26103
chr4	43038457	43039792	1336	93.8472	0.699179	0.186623	3.74648	0.000179334	0.010469	Distal Intergenic	4	42892713	43030658	137946	1	389207	ENST00000399770.3	145744	GRXCR1	2	47.6497	53.1981	-4.97902	-14.7105	-24.6069	-21.6075	-24.2979	-10.646
chr12	47575904	47576994	1091	114.277	0.530312	0.170046	3.11863	0.00181693	0.0455312	Distal Intergenic	12	47663290	47664843	1554	2	79657	ENST00000548211.1	87849	RPAP3	2	42.5069	55.3367	-2.27897	-2.69928	-31.7811	-28.2715	-28.5646	-4.24809
chr15	92000699	92001181	483	154.67	0.610668	0.166781	3.6615	0.000250744	0.0130917	Intron (ENST00000318445.11/28232, intron 2 of 9)	15	91941318	92104537	163220	1	28232	ENST00000556649.1	59381	SLCO3A1	2	47.2968	63.6465	0.793474	-8.31052	-36.0775	-33.8197	-31.5164	-2.01264
chr12	12684325	12685813	1489	427.603	0.358078	0.100504	3.56281	0.000366906	0.016803	Promoter (<=1kb)	12	12660891	12684521	23631	2	2842	ENST00000540510.1	0	GPR19	2	71.6716	109.632	-12.85	-9.2985	-67.6029	-40.4118	-42.4167	-8.72379
chr12	68349078	68349691	614	162.626	0.565388	0.155538	3.63506	0.000277918	0.0139387	Intron (ENST00000544089.1/ENST00000544089.1, intron 1 of 1)	12	68325121	68332381	7261	2	56890	ENST00000430606.3	-16697	MDM1	2	46.0111	63.3615	-0.0954886	-3.02678	-41.9064	-21.7882	-32.0045	-10.5512
chr14	53859842	53860848	1007	46.6606	0.836358	0.25798	3.24196	0.00118713	0.0354194	Intron (ENST00000649040.1/ENST00000649040.1, intron 1 of 2)	14	53948427	53948484	58	2	100847076	ENST00000580850.1	87636	MIR5580	2	29.7853	42.4381	-2.17731	-4.41007	-23.8405	-13.3424	-20.036	-8.41708
chr1	162166896	162167685	790	82.9305	0.655286	0.206316	3.17613	0.00149252	0.0405002	Intron (ENST00000361897.10/9722, intron 2 of 9)	1	162157107	162157182	76	1	100616386	ENST00000577581.1	9789	MIR4654	2	32.7477	45.9137	4.09526	-10.8322	-24.8381	-16.7694	-17.9593	-12.3577
chr9	73643363	73643865	503	53.3337	1.03319	0.333479	3.09821	0.00194695	0.0475577	Distal Intergenic	9	73168098	73170393	2296	1	301	ENST00000491192.1	475265	ANXA1	2	13.5425	16.6605	0.224223	-5.07695	-10.3175	-5.40515	-5.53997	-4.08768
chr2	107174177	107174838	662	21.6813	1.40746	0.392784	3.58329	0.000339293	0.015925	Distal Intergenic	2	106813076	106887108	74033	2	84620	ENST00000409087.3	-287069	ST6GAL2	2	23.1555	34.3294	-4.49745	-8.75247	-20.3127	-8.47401	-13.4092	-2.0391
chr10	92243092	92243651	560	126.493	0.541599	0.166772	3.24754	0.00116408	0.0350723	Promoter (<=1kb)	10	92046692	92243246	196555	2	22849	ENST00000412050.8	0	CPEB3	2	32.1838	54.5927	-3.85995	-11.29	-28.1705	-12.4751	-21.0092	-9.97173
chrY	12661540	12663511	1972	260.238	0.36687	0.118927	3.08483	0.0020367	0.0489072	Promoter (<=1kb)	24	12662334	12692233	29900	1	64595	ENST00000440408.5	0	TTTY15	2	49.4763	67.9446	-3.3849	-14.4089	-41.869	-15.3637	-27.3794	-15.015
chr11	125516989	125517808	820	143.131	0.534573	0.166886	3.20322	0.00135899	0.0385065	Intron (ENST00000648911.1/9638, intron 3 of 11)	11	125455450	125496317	40868	2	9638	ENST00000392709.8	-20672	FEZ1	2	39.4715	96.5622	2.55296	4.92219	-41.1725	-55.3601	-36.3933	-10.5829
chr2	29458268	29458810	543	28.5978	1.04999	0.327519	3.20588	0.00134648	0.0382832	Intron (ENST00000389048.8/238, intron 4 of 28)	2	29286410	29319211	32802	2	238	ENST00000498037.1	-139057	ALK	2	24.4274	55.635	2.26124	-1.36628	-24.2654	-23.5919	-22.7538	-10.3463
chr5	6075851	6076792	942	134.01	0.603239	0.172359	3.4999	0.00046544	0.019497	Distal Intergenic	5	6310441	6337292	26852	2	401172	ENST00000507444.1	260500	LINC02145	2	44.5535	63.5432	-13.9095	2.72376	-23.3183	-26.8033	-35.138	-11.6514
chr15	96446474	96447242	769	128.011	0.730713	0.1769	4.13065	3.61746822937247e-05	0.00356868	Distal Intergenic	15	96333261	96333307	47	1	100302258	ENST00000410719.1	113213	MIR1469	2	49.5608	74.0566	-21.9654	10.3965	-28.7047	-36.1765	-36.5927	-10.5746
chr5	113040557	113041248	692	57.9926	0.856672	0.241933	3.54094	0.000398698	0.0176938	Intron (ENST00000302475.8/4163, intron 15 of 16)	5	113048563	113064040	15478	2	4163	ENST00000624689.3	22792	MCC	2	33.5172	48.8603	-13.6852	5.66928	-17.2626	-21.7742	-23.4096	-11.9152
chr5	163835570	163836190	621	26.7892	1.1962	0.344137	3.47595	0.000509044	0.020684	Distal Intergenic	5	163517217	163519322	2106	1	27430	ENST00000521838.2	318353	MAT2B	2	27.6359	45.0554	-5.60958	0.737094	-20.4183	-15.853	-23.0565	-8.49106
chr7	50135717	50136482	766	131.31	0.871155	0.186036	4.68272	2.83093146426825e-06	0.000529409	Exon (ENST00000297001.7/100130988, exon 5 of 9)	7	50081774	50121329	39556	2	11055	ENST00000450231.1	-14388	ZPBP	2	64.2754	106.351	-13.3894	-4.49818	-43.8161	-38.5237	-54.7652	-15.6341
chr5	177351237	177352247	1011	489.188	0.347519	0.0961321	3.61501	0.000300334	0.0146795	Promoter (<=1kb)	5	177331567	177351668	20102	2	10960	ENST00000303127.12	0	LMAN2	2	75.8043	145.319	-15.6438	9.77314	-55.1336	-71.1618	-62.7983	-26.1593
chr2	136899880	136900481	602	70.2658	0.826169	0.225891	3.65737	0.000254813	0.0132176	Intron (ENST00000472720.5/80731, intron 2 of 3)	2	136882179	137677717	795539	1	80731	ENST00000272643.7	17701	THSD7B	2	30.4906	50.1482	-7.06455	-1.31117	-21.1893	-26.4425	-18.9343	-5.69707
chr7	76191897	76192184	288	134.991	0.663871	0.170187	3.90083	9.58644359854894e-05	0.00683845	Distal Intergenic	7	76201896	76287287	85392	1	222183	ENST00000611745.2	-9712	SRRM3	2	40.6453	77.2547	-12.1138	-3.2226	-27.2995	-35.3022	-28.5912	-11.3707
chr4	40969241	40970353	1113	86.1453	0.636915	0.204422	3.11569	0.00183512	0.0458482	Intron (ENST00000508593.6/323, intron 6 of 17)	4	40892395	40935626	43232	2	323	ENST00000504484.5	-33615	APBB2	2	30.6222	47.982	-11.1803	6.39525	-25.0478	-17.952	-20.2438	-10.5755
chr1	68949890	68950507	618	30.7195	1.27249	0.332815	3.82342	0.000131613	0.00847372	Distal Intergenic	1	69055838	69229597	173760	1	105378785	ENST00000658427.1	-105331	LINC01707	2	37.2996	51.0584	-7.04414	1.98782	-25.7041	-18.9615	-23.0527	-15.5833
chr7	127736551	127736985	435	31.5384	1.10235	0.320872	3.43548	0.000591499	0.0227983	Intron (ENST00000354725.8/27044, intron 10 of 23)	7	127718658	127929227	210570	1	27044	ENST00000465900.5	17893	SND1	2	34.188	48.7062	-7.6447	4.97926	-21.1951	-19.1542	-26.1642	-13.7152
chr18	10268863	10269428	566	21.8368	1.16467	0.371782	3.13266	0.00173228	0.0442767	Distal Intergenic	18	10405133	10414370	9238	2	101927350	ENST00000567609.1	144942	LINC01254	2	21.9743	28.5069	-3.7194	-1.10417	-13.7578	-13.9416	-13.2325	-4.72565
chr8	79694866	79695171	306	22.2084	1.32111	0.365948	3.61011	0.000306072	0.014852	Distal Intergenic	8	79764011	79766475	2465	2	23462	ENST00000523976.2	71304	HEY1	2	26.1726	35.5865	-1.87715	-1.84262	-17.1071	-15.8553	-16.3769	-8.70003
chr16	90097254	90097853	600	22.7755	1.44785	0.356798	4.05789	4.95172768655114e-05	0.00442242	Distal Intergenic	16	90102271	90137993	35723	1	100996541	ENST00000563357.1	-4418	FAM157C	2	36.2874	45.8021	-5.0182	-3.10051	-22.5075	-19.4254	-21.8285	-10.2094
chr18	56391812	56392660	849	68.5392	0.995894	0.222574	4.47443	7.66159622753839e-06	0.00115547	Distal Intergenic	18	56003613	56191262	187650	2	642484	ENST00000382897.2	-200550	LOC642484	2	51.0851	70.4614	-8.75344	-1.7796	-32.3367	-27.7446	-34.1803	-16.7518
chr6	27332748	27333581	834	112.829	0.645979	0.180846	3.57198	0.000354289	0.0164352	Distal Intergenic	6	27324894	27325768	875	1	387316	ENST00000447106.1	7854	VN1R10P	2	37.0959	50.9661	-7.16853	-3.61271	-26.1345	-23.4615	-16.8091	-10.8756
chr2	99660528	99661176	649	30.2433	1.40495	0.311055	4.51674	6.27997265387461e-06	0.000987259	Intron (ENST00000409236.6/3899, intron 10 of 22)	2	99550832	99593770	42939	2	3899	ENST00000445815.2	-66758	AFF3	2	47.1117	66.1306	-12.8439	-1.02211	-28.0684	-27.9733	-24.738	-18.5966
chr5	64936037	64936548	512	38.1179	1.17113	0.295135	3.96813	7.24376797373015e-05	0.00565256	Intron (ENST00000381070.8/10283, intron 11 of 13)	5	64884156	65018591	134436	1	10283	ENST00000545000.1	51881	CWC27	2	27.9679	35.1192	-6.3564	-3.46227	-15.4702	-15.4909	-13.2285	-9.07894
chr7	6901836	6902689	854	22.5964	1.26575	0.402535	3.14446	0.00166395	0.0432603	Distal Intergenic	7	6798941	6826770	27830	2	221960	ENST00000626257.2	-75066	CCZ1B	2	11.3113	15.2742	-7.31424	-11.7784	-1.77791	-3.34995	6.43239	-8.79729
chr5	34611066	34611833	768	93.7158	0.636028	0.197738	3.21653	0.00129751	0.0373953	Distal Intergenic	5	34656328	34832612	176285	1	26064	ENST00000265109.8	-44495	RAI14	2	17.0776	38.44	-13.931	-19.2331	-4.51016	-6.44374	9.86204	-21.2616
chr7	38775380	38776383	1004	147.132	0.763403	0.179552	4.2517	2.12152894158799e-05	0.0023963	Promoter (<=1kb)	7	38774158	38775672	1515	2	27072	ENST00000485955.1	0	VPS41	2	25.15	44.8884	-16.5165	-24.3994	-7.9327	-5.97443	7.47694	-22.6923
chr1	64623789	64624697	909	79.813	0.809486	0.234154	3.45706	0.0005461	0.0216736	Intron (ENST00000651257.2/57685, intron 4 of 26)	1	64664200	64666140	1941	1	57685	ENST00000486580.1	-39503	CACHD1	2	20.2713	41.2916	-7.92202	-21.6984	5.67822	-18.4497	2.92613	-22.0972
chr12	49983784	49984896	1113	250.882	0.446619	0.144164	3.09799	0.00194839	0.0475728	Intron (ENST00000548961.5/29127, intron 2 of 2)	12	49976923	49992358	15436	2	29127	ENST00000548961.5	7462	RACGAP1	2	20.4506	49.6029	-1.55704	-30.0865	-2.56821	-28.3776	8.98745	-16.4516
chr8	123714046	123714640	595	51.3625	0.991899	0.266465	3.72243	0.000197311	0.0111609	Intron (ENST00000419625.6/312, intron 1 of 10)	8	123712709	123727923	15215	2	312	ENST00000520591.1	13283	ANXA13	2	13.4393	37.3105	-14.6048	-20.5341	-2.94125	-7.12647	-5.65537	0.112275
chr8	86011566	86012373	808	87.5373	0.709491	0.199029	3.56475	0.000364198	0.0167431	Intron (ENST00000521564.1/ENST00000521564.1, intron 1 of 3)	8	86047109	86069668	22560	2	85481	ENST00000276616.3	57295	PSKH2	2	26.4012	38.3052	-8.96616	-27.1021	-7.5816	-11.2297	-6.59363	-3.23309
chr2	64499275	64500126	852	38.8524	1.02473	0.297085	3.44929	0.000562062	0.0220854	Intron (ENST00000436433.1/105374774, intron 2 of 2)	2	64486353	64500904	14552	1	105374774	ENST00000436433.1	12922	LINC01805	2	13.8015	21.3851	-8.91644	-17.1124	-2.11632	-2.5047	-2.97365	-1.56307
chr2	168361913	168362565	653	27.9439	1.2703	0.357698	3.55132	0.000383298	0.017238	Distal Intergenic	2	168456249	168775134	318886	1	253782	ENST00000392687.4	-93684	CERS6	2	11.1135	18.5964	-8.39241	-12.7869	-0.17549	-3.18322	-3.58181	-1.59016
chr8	123437055	123437569	515	36.986	0.953372	0.3084	3.09135	0.00199248	0.0481357	5' UTR	8	123429995	123442021	12027	1	55093	ENST00000518125.1	7060	NTAQ1	2	9.14376	30.3093	-11.6148	-9.45314	2.05083	-7.55694	-3.16107	-9.71793
chr5	169424154	169424976	823	44.294	1.16566	0.331662	3.5146	0.000440418	0.0188078	Distal Intergenic	5	168661740	169301139	639400	2	6586	ENST00000519560.6	-123015	SLIT3	2	6.02656	22.5004	-11.1668	-12.876	1.90802	-5.68566	2.34417	-3.05073
chr9	69527314	69527755	442	51.3671	1.23095	0.272148	4.52309	6.09429440850839e-06	0.000965124	Intron (ENST00000265381.7/320, intron 1 of 12)	9	69456279	69467948	11670	2	320	ENST00000470082.2	-59366	APBA1	2	17.3091	35.0203	-20.4936	-17.4252	-2.22169	-10.4619	4.75958	-6.48659
chr9	128313794	128314580	787	82.1312	0.828107	0.209564	3.95157	7.76411535893936e-05	0.00590853	Promoter (2-3kb)	9	128309784	128311354	1571	2	26995	ENST00000461180.1	-2440	TRUB2	2	26.1141	47.2505	-22.4467	-21.9248	2.37923	-17.9931	-0.257202	-13.1221
chr6	104520754	104521653	900	38.7852	0.976729	0.314605	3.10462	0.00190521	0.0469317	Intron (ENST00000654628.1/ENST00000654628.1, intron 1 of 2)	6	104729170	104732370	3201	2	57531	ENST00000518228.1	210717	HACE1	2	10.9826	33.0281	-13.7626	-4.76552	-11.99	-7.32971	6.3386	-12.5014
chr11	109606108	109606735	628	39.237	1.09099	0.328489	3.32122	0.000896244	0.0296715	Distal Intergenic	11	109422190	109429167	6978	1	399947	ENST00000327419.7	183918	C11orf87	2	11.0627	24.4642	-17.4952	0.534473	-6.68531	-7.40007	-1.63852	-2.84218
chr8	77403976	77404391	416	86.4305	0.693206	0.214213	3.23606	0.00121191	0.035797	Intron (ENST00000518706.6/102724874, intron 1 of 6)	8	77399072	77537290	138219	1	102724874	ENST00000518706.6	4904	LOC102724874	2	15.7368	40.3122	-22.0602	-3.15931	-9.55416	-1.27472	-7.5932	-12.4074
chr10	77993360	77994309	950	79.6814	0.888782	0.228036	3.89755	9.71714703642163e-05	0.00688784	Exon (ENST00000372371.8/11128, exon 20 of 31)	10	77969251	77985320	16070	2	11128	ENST00000616246.4	-8040	POLR3A	2	18.0575	56.0437	-12.1877	-5.73679	-15.5956	-21.5429	-7.42327	-11.6149
chr13	67778139	67778925	787	141.839	0.629422	0.172138	3.65649	0.00025569	0.0132567	Intron (ENST00000662515.1/ENST00000662515.1, intron 1 of 4)	13	67372387	67379976	7590	1	100874145	ENST00000415120.1	405752	LINC00364	2	34.9511	61.569	-21.3543	-5.66255	-24.7345	-28.6822	-5.636	-10.4506
chr2	82623134	82623765	632	43.9859	1.05888	0.300672	3.52171	0.000428768	0.0184717	Distal Intergenic	2	82856826	82857384	559	1	1720	ENST00000455595.1	-233061	DHFRP3	2	14.1293	28.2549	-10.7274	-2.84616	-8.53902	-10.1111	-6.55333	-3.60725
chr2	165440344	165440753	410	74.7756	0.903755	0.22057	4.09736	4.17889100979714e-05	0.00393137	Distal Intergenic	2	165469647	165679307	209661	1	80034	ENST00000421875.5	-28894	CSRNP3	2	26.3317	56.8257	-12.9843	-8.83523	-18.4819	-18.1969	-13.678	-10.9811
chr5	165263607	165263971	365	26.2061	1.60166	0.368901	4.34169	1.41387741661995e-05	0.00178235	Distal Intergenic	5	164470279	164542984	72706	1	102546299	ENST00000522762.1	793328	LOC102546299	2	21.5109	50.5812	-2.90551	-5.5214	-18.3871	-17.9926	-12.4186	-14.867
chr1	50305629	50306491	863	46.7823	1.31338	0.289214	4.54121	5.59333349254771e-06	0.000904438	Intron (ENST00000641749.1/ENST00000641749.1, intron 1 of 11)	1	50417550	50421632	4083	2	63950	ENST00000418121.5	115141	DMRTA2	2	25.7001	54.0767	-9.10792	-6.94621	-21.5697	-12.8337	-14.1408	-15.1784
chr15	101257892	101258809	918	65.651	0.828899	0.243032	3.41066	0.000648051	0.0241727	Distal Intergenic	15	101175727	101252048	76322	2	22856	ENST00000254190.4	-5844	CHSY1	2	25.1089	47.5623	-7.82108	-8.90309	-14.4073	-12.0607	-13.7019	-15.7771
chr11	73416068	73416757	690	81.7757	0.848788	0.209792	4.04585	5.21340476709542e-05	0.00456141	Intron (ENST00000356467.5/23201, intron 4 of 7)	11	73393684	73395121	1438	1	84957	ENST00000537771.1	22384	RELT	2	30.9128	55.8656	-14.2377	-6.39196	-21.4913	-10.8507	-9.57889	-24.2279
chr7	122770679	122771402	724	45.2505	0.914019	0.270334	3.38107	0.000722046	0.0259671	Intron (ENST00000449022.7/93664, intron 1 of 29)	7	122701668	122702922	1255	2	378925	ENST00000434824.2	-67757	RNF148	2	19.5296	44.3159	-12.0173	-2.53218	-15.4307	-8.54566	-8.82119	-16.4985
chr1	68706031	68706820	790	23.1867	1.2875	0.390633	3.29592	0.000980985	0.0315258	Intron (ENST00000643361.1/ENST00000643361.1, intron 2 of 6)	1	68474152	68497221	23070	2	55635	ENST00000370966.9	-208810	DEPDC1	2	13.1361	37.9623	-6.5682	-3.15084	-16.0212	-7.33276	-7.14522	-10.8801
chr9	26013980	26014739	760	102.345	0.771419	0.215254	3.58376	0.000338677	0.015903	Distal Intergenic	9	26066675	26118408	51734	1	100506422	ENST00000612217.2	-51936	LOC100506422	2	26.6962	63.7626	-13.916	-3.97797	-24.0963	-18.899	-7.2528	-22.3169
chr14	88518756	88519487	732	147.347	0.531326	0.166991	3.18176	0.00146384	0.040124	Intron (ENST00000328736.7/11099, intron 1 of 17)	14	88467955	88550530	82576	2	11099	ENST00000536337.5	31043	PTPN21	2	29.123	55.0367	-4.0375	-7.38712	-11.8543	-21.5241	-26.94	-12.4167
chr11	105699969	105700942	974	81.5107	0.788597	0.222342	3.54677	0.000389982	0.0174496	Intron (ENST00000393125.6/2893, intron 3 of 10)	11	105610998	105982089	371092	1	2893	ENST00000530497.1	88971	GRIA4	2	21.9232	57.6819	-0.720997	-10.1729	-11.3226	-20.1413	-21.1963	-16.0511
chr16	25444912	25445573	662	47.8388	0.803174	0.252346	3.18282	0.00145846	0.0400686	Distal Intergenic	16	25236001	25257845	21845	2	342357	ENST00000328086.12	-187067	ZKSCAN2	2	26.7483	53.1188	-0.124371	-9.64604	-12.3179	-16.8977	-24.1129	-16.7682
chrX	124635698	124636506	809	95.051	0.605708	0.192895	3.14009	0.00168893	0.0435831	Intron (ENST00000371130.7/10178, intron 11 of 30)	23	124453459	124497143	43685	2	10178	ENST00000461429.1	-138555	TENM1	2	33.4571	54.3321	-3.84499	-10.9609	-10.4091	-27.2842	-13.8269	-21.4631
chr11	78797568	78798019	452	24.1686	1.16631	0.377281	3.09135	0.00199247	0.0481357	Intron (ENST00000278550.12/26011, intron 15 of 33)	11	78770992	78805411	34420	2	26011	ENST00000533525.1	7392	TENM4	2	12.8514	23.286	-1.34724	-7.45055	-2.67647	-9.62356	-6.71055	-8.32906
chr6	153065101	153065527	427	44.6136	1.20851	0.280554	4.30759	1.65045830055632e-05	0.00198739	Intron (ENST00000206262.2/26575, intron 1 of 4)	6	153004459	153044043	39585	2	26575	ENST00000367225.6	-21058	RGS17	2	27.5241	43.9581	-6.53382	-11.9748	-4.17032	-20.0104	-14.3133	-14.4796
chr1	236907942	236908716	775	172.062	0.816741	0.15261	5.35181	8.70797012929158e-08	3.61532057143909e-05	Intron (ENST00000650888.1/4548, intron 32 of 32)	1	236894341	236900409	6069	1	4548	ENST00000470570.1	13601	MTR	2	88.9535	136.225	-21.7283	-18.0692	-41.9903	-45.4216	-48.071	-49.8981
chr11	127310593	127311236	644	26.544	1.32401	0.354895	3.7307	0.000190945	0.010904	Exon (ENST00000637808.1/101929497, exon 2 of 3)	11	127271031	127337033	66003	1	101929497	ENST00000608214.2	39562	LINC02712	2	20.8223	36.19	-6.5888	-4.81056	-7.66637	-12.7832	-11.7517	-13.4117
chr10	5514136	5514879	744	59.6529	1.41602	0.244658	5.78775	7.1337585903453e-09	4.76455317527845e-06	Exon (ENST00000543008.2/100132159, exon 2 of 2)	10	5510036	5523177	13142	2	100132159	ENST00000543008.2	8298	CALML3-AS1	2	61.7524	95.0528	-7.3119	-27.1912	-17.6618	-33.4069	-33.8114	-37.422
chr15	95488941	95489992	1052	93.1034	1.00699	0.207926	4.84301	1.27886630793026e-06	0.000290521	Intron (ENST00000650234.1/145820, intron 3 of 6)	15	95477936	95507847	29912	1	145820	ENST00000655842.1	11005	LINC00924	2	49.7171	78.4617	-5.95532	-17.4302	-20.988	-21.1182	-27.1729	-35.5143
chr7	3114611	3115172	562	69.3428	1.03467	0.223011	4.63955	3.49165910996111e-06	0.000621619	Intron (ENST00000667422.1/ENST00000667422.1, intron 1 of 1)	7	3140234	3158255	18022	2	100129603	ENST00000458648.5	43083	LOC100129603	2	43.6945	73.6308	-3.71945	-28.1676	-16.9085	-21.3933	-23.2983	-23.8382
chr20	12173251	12173916	666	123.776	0.603561	0.169195	3.56725	0.000360746	0.0166342	Distal Intergenic	20	11921566	11923130	1565	1	22903	ENST00000473180.1	251685	BTBD3	2	32.3229	55.8883	-6.82694	-15.338	-9.78588	-17.2309	-24.1414	-14.8883
chr3	125792488	125793377	890	64.7345	0.707386	0.229022	3.08872	0.0020102	0.0484657	Promoter (1-2kb)	3	125790404	125790552	149	2	100302204	ENST00000408810.1	-1936	MIR548I1	2	22.6796	37.9372	-4.14962	-10.2884	-4.03437	-13.5471	-16.2902	-12.3069
chr12	94972898	94973647	750	139.106	0.662421	0.170176	3.89257	9.91862617731939e-05	0.00698919	Intron (ENST00000552205.5/55967, intron 2 of 4)	12	94971333	94994353	23021	2	55967	ENST00000538372.6	20706	NDUFA12	2	25.0009	57.6978	-8.22765	-19.7726	-9.85183	-21.2362	-12.3858	-11.2247
chr5	88509278	88509745	468	37.4106	1.11663	0.315622	3.53788	0.000403353	0.0178195	Intron (ENST00000506978.5/645323, intron 5 of 6)	5	88408982	88439090	30109	2	102546226	ENST00000506041.2	-70188	LINC02060	2	16.3899	35.1569	-8.75203	-5.05578	-4.21677	-20.1044	-4.61321	-8.80466
chr6	162688635	162689446	812	153.292	0.566918	0.160253	3.53764	0.00040372	0.0178283	Intron (ENST00000366898.6/5071, intron 1 of 11)	6	162727132	163315491	588360	1	135138	ENST00000337019.7	-37686	PACRG	2	31.7463	67.6469	-14.2488	-9.08936	-14.0183	-30.1249	-5.33213	-26.5797
chr12	54264807	54265375	569	48.8793	1.23315	0.267565	4.60879	4.05022930270253e-06	0.000697951	Promoter (2-3kb)	12	54262615	54279063	16449	1	112935960	ENST00000547177.1	2192	SCAT2	2	23.2632	47.2199	-11.7621	-22.1553	-9.56268	-2.74577	-13.7884	-10.4689
chr6	81792842	81793201	360	95.3185	0.814122	0.20116	4.04714	5.18465119994811e-05	0.00454365	Distal Intergenic	6	81813286	81814157	872	2	101928770	ENST00000441949.1	20956	LINC01526	2	26.3365	45.0086	-10.3571	-15.4498	-11.1609	-5.45332	-13.1961	-15.7279
chr10	109913055	109913809	755	47.39	0.809777	0.262141	3.08909	0.0020077	0.048427	Promoter (1-2kb)	10	109864766	109915075	50310	2	7511	ENST00000488118.6	1266	XPNPEP1	2	13.1306	31.3949	-9.51931	-9.51997	-3.46861	-7.58566	-9.87158	-4.5603
chr2	66782616	66783411	796	50.8057	0.825681	0.254375	3.24593	0.00117069	0.0351632	Distal Intergenic	2	66696190	66703252	7063	2	101927577	ENST00000660433.1	-79364	LINC01797	2	15.2302	37.8593	-11.0964	-8.34206	-0.773165	-9.59183	-14.7966	-8.48943
chr1	81454035	81454746	712	26.2997	1.53936	0.366548	4.19963	2.67356113417279e-05	0.00283239	Intron (ENST00000674378.1/23266, intron 3 of 5)	1	81414275	81484722	70448	1	23266	ENST00000674458.1	39760	ADGRL2	2	24.8546	41.5148	-10.0649	-13.3783	-9.04719	-7.9317	-20.6506	-5.29678
chr6	104206966	104207693	728	63.4329	0.921292	0.244682	3.76526	0.000166375	0.00997787	Distal Intergenic	6	104729170	104732370	3201	2	57531	ENST00000518228.1	524677	HACE1	2	18.7209	38.2777	-7.2524	-16.5297	-1.11412	-7.0139	-18.2499	-6.83853
chr10	83962409	83962834	426	23.7224	1.23585	0.401835	3.07553	0.00210131	0.0498135	Distal Intergenic	10	84139509	84153568	14060	1	27069	ENST00000372134.6	-176675	GHITM	2	16.5316	21.5808	-7.00438	-7.07444	-2.30505	-7.76894	-8.61884	-5.34071
chr18	56211375	56212247	873	47.884	1.0608	0.263793	4.02131	5.78742775836353e-05	0.00491147	Distal Intergenic	18	56003613	56191262	187650	2	642484	ENST00000382897.2	-20113	LOC642484	2	24.4584	35.9393	-9.84142	-11.7252	-2.62004	-8.45164	-18.2575	-9.50186
chr5	166953506	166954330	825	57.3606	1.04878	0.24984	4.19778	2.69543541481088e-05	0.00284715	Distal Intergenic	5	166905222	166926370	21149	2	102557615	ENST00000523742.1	-27136	LINC01947	2	27.6576	46.7117	-13.4004	-14.0289	-5.58818	-12.4609	-18.5742	-10.3167
chr1	36851089	36851533	445	57.7468	1.30912	0.236631	5.53235	3.15975225542352e-08	1.56575188951932e-05	Promoter (2-3kb)	1	36849948	36853687	3740	2	2899	ENST00000479620.1	2154	GRIK3	2	39.1736	60.5713	-24.8309	-18.5892	-11.2418	-10.6778	-18.1568	-16.2484
chr18	47209136	47209988	853	96.906	0.87697	0.187972	4.66544	3.07964579595658e-06	0.000567045	Intron (ENST00000425639.3/652991, intron 8 of 8)	18	47152834	47176364	23531	2	51124	ENST00000256433.6	-32772	IER3IP1	2	39.7883	58.0386	-25.3084	-20.9504	-5.58647	-9.76551	-20.8257	-15.3903
chr6	7917330	7917952	623	28.8193	1.09312	0.349002	3.13214	0.00173534	0.0443001	Intron (ENST00000439343.2/100526836, intron 4 of 12)	6	7881517	7910788	29272	2	81567	ENST00000379757.9	-6542	TXNDC5	2	15.4992	25.1897	-9.99608	-4.73043	-5.63044	-3.54199	-8.93434	-7.8556
chr13	102220689	102221178	490	59.0087	1.11891	0.230138	4.8619	1.16264352657476e-06	0.000271781	Intron (ENST00000376131.8/2259, intron 1 of 4)	13	102292687	102367399	74713	2	283480	ENST00000437115.2	146221	FGF14-IT1	2	39.9314	57.0146	-20.3284	-11.2619	-10.6726	-15.0892	-22.826	-16.7678
chr21	27692395	27693044	650	44.9275	1.18869	0.271663	4.37558	1.21107580199267e-05	0.00159202	Distal Intergenic	21	27722379	27751233	28855	1	54088	ENST00000411460.5	-29335	LINC00113	2	28.1104	37.4341	-16.0349	-6.09626	-9.40443	-9.33008	-14.2067	-10.4722
chr13	101714180	101714597	418	30.5005	1.38472	0.349446	3.96262	7.41319000185158e-05	0.00572684	3' UTR	13	101598146	101692944	94799	1	9358	ENST00000474233.1	116034	ITGBL1	2	19.3316	30.8172	-11.1422	-0.959137	-5.77545	-6.88477	-13.9593	-11.428
chr11	78881717	78882210	494	34.3142	0.973291	0.2895	3.36198	0.00077387	0.0271321	Intron (ENST00000278550.12/26011, intron 9 of 33)	11	78889933	78903886	13954	2	26011	ENST00000533074.1	21676	TENM4	2	23.0346	37.6735	-14.4147	-4.19716	-5.771	-7.59508	-16.1701	-12.5601
chr11	122784876	122785481	606	82.5677	0.761745	0.189415	4.02157	5.78103289722379e-05	0.00491147	Promoter (2-3kb)	11	122782364	122794796	12433	1	84959	ENST00000526493.1	2512	UBASH3B	2	42.3587	69.0972	-22.9553	-9.35587	-12.5223	-13.1566	-26.8778	-26.5881
chr2	33290790	33292096	1307	159.358	0.579272	0.149973	3.86251	0.000112227	0.00758	Promoter (<=1kb)	2	33291484	33309482	17999	1	4052	ENST00000498013.1	0	LTBP1	2	43.2931	65.4512	-23.3983	-11.5084	-11.0176	-13.4759	-26.4352	-22.909
chr14	51613296	51613798	503	71.9913	0.909366	0.221598	4.10368	4.06633448977454e-05	0.00386746	Intron (ENST00000556137.5/122786, intron 3 of 3)	14	51454512	51599952	145441	2	100874185	ENST00000556617.5	-13344	FRMD6-AS2	2	31.6249	53.5756	-15.5529	-7.07934	-8.23837	-14.0906	-19.5592	-20.6801
chr15	98191488	98192330	843	114.828	0.567769	0.170283	3.33426	0.000855257	0.0288294	Intron (ENST00000560360.2/ENST00000560360.2, intron 3 of 4)	15	98081993	98103761	21769	2	101927332	ENST00000660778.1	-87727	LINC01582	2	34.9537	55.6178	-15.2944	-6.29858	-12.3068	-13.7508	-22.871	-20.05
chr10	2798285	2798835	551	40.6718	1.42037	0.304655	4.66221	3.12829753480585e-06	0.000573791	Distal Intergenic	10	3066333	3101554	35222	1	5214	ENST00000607886.5	-267498	PFKP	2	31.8088	57.0779	-13.1735	-5.88525	-6.79464	-18.2802	-25.0323	-19.7208
chr3	123386966	123387853	888	27.4607	1.07513	0.328607	3.27179	0.00106869	0.0332513	Intron (ENST00000462833.6/111, intron 1 of 20)	3	123332595	123404283	71689	2	111	ENST00000476455.1	16430	ADCY5	2	18.1234	31.5752	-8.69255	-2.45046	-3.57196	-8.64129	-14.2915	-12.0508
chr12	94961222	94961909	688	135.668	0.53465	0.156666	3.41267	0.000643292	0.0240938	Intron (ENST00000552205.5/55967, intron 2 of 4)	12	94971333	94994353	23021	2	55967	ENST00000538372.6	32444	NDUFA12	2	39.9206	58.7345	-13.428	-7.98965	-10.0956	-12.6489	-32.9934	-21.4996
chr13	39227181	39227843	663	55.0831	0.934311	0.24193	3.8619	0.000112507	0.00758961	3' UTR	13	39042058	39044464	2407	1	387921	ENST00000485407.1	185123	NHLRC3	2	27.6675	47.9637	-11.76	-9.59863	-8.13272	-7.22176	-20.0813	-18.8368
chr14	83290975	83291961	987	42.4128	0.845486	0.270545	3.12512	0.00177735	0.044938	Distal Intergenic	14	82642636	82687370	44735	1	101928599	ENST00000556970.1	648339	LINC02301	2	22.9473	27.3883	-7.0806	-4.64	-2.28816	-6.79975	-14.6597	-14.8674
chr5	141001447	141002519	1073	168.528	0.506203	0.151665	3.33764	0.000844932	0.0286339	Intron (ENST00000504120.4/56147, intron 3 of 3)	5	140988913	141010100	21188	1	56142	ENST00000613766.1	12534	PCDHA6	2	39.6233	53.4139	-14.9345	-10.8912	-6.90832	-9.87687	-20.0462	-30.3801
chr8	12491423	12491995	573	28.5625	1.5618	0.363065	4.30171	1.69486477132079e-05	0.00203107	Exon (ENST00000660816.1/ENST00000660816.1, exon 1 of 2)	8	12427734	12436343	8610	2	653333	ENST00000532480.5	-55080	FAM86B2	2	21.6974	25.8314	-11.7276	-4.22981	-3.59821	-3.85024	-10.7958	-13.3272
chr8	31454810	31455350	541	62.3242	0.691146	0.218556	3.16233	0.00156511	0.0416679	Distal Intergenic	8	31639222	32764405	1125184	1	3084	ENST00000519301.6	-183872	NRG1	2	30.3226	34.8093	-13.5072	-2.27871	-5.18615	-10.5282	-14.637	-18.9946
chr6	154930136	154930916	781	108.138	0.66556	0.182125	3.65442	0.000257766	0.0133129	Intron (ENST00000461783.7/26230, intron 2 of 28)	6	154995354	155129382	134029	1	26230	ENST00000545347.5	-64438	TIAM2	2	29.6796	63.8752	-24.5362	-4.90353	8.25499	-17.9283	-30.9345	-23.5072
chr5	123207966	123208527	562	30.1561	1.10694	0.336631	3.28829	0.00100799	0.0320964	Distal Intergenic	5	123173401	123180319	6919	1	93166	ENST00000427739.1	34565	PRDM6	2	18.9918	41.7966	-6.59041	-1.11559	-1.8035	-15.8609	-21.9624	-13.4556
chr5	92022744	92023565	822	59.3781	0.741254	0.237636	3.11929	0.00181288	0.0454616	Distal Intergenic	5	91368631	91383317	14687	2	57561	ENST00000265138.4	-639427	ARRDC3	2	21.9818	45.8683	-8.15187	-3.20063	1.08825	-14.6093	-18.5833	-24.3932
chr1	220504240	220504762	523	73.9606	0.713599	0.214289	3.33007	0.000868238	0.0290783	Distal Intergenic	1	220528136	220664461	136326	1	4139	ENST00000366917.6	-23374	MARK1	2	23.6602	63.4873	-9.46254	-8.69659	-3.55932	-23.5165	-16.993	-24.9195
chr5	103340865	103341430	566	188.059	0.585392	0.151003	3.87669	0.000105886	0.0073017	Distal Intergenic	5	103259424	103278371	18948	1	90355	ENST00000510890.1	81441	MACIR	2	38.4983	79.4023	-5.51295	-8.72346	-6.03189	-34.6238	-28.8272	-34.1812
chr4	163029281	163029662	382	24.3761	1.51216	0.403256	3.74988	0.00017692	0.0103844	Distal Intergenic	4	163093574	163093628	55	2	100616234	ENST00000638111.1	63966	MIR4454	2	13.7059	21.0681	-6.8354	-13.9151	0.878218	-2.87111	-9.68773	-2.34288
chr5	90488804	90489108	305	28.0734	1.12802	0.352344	3.20148	0.00136724	0.0386505	Intron (ENST00000505345.5/10622, intron 3 of 3)	5	90474895	90490858	15964	1	10622	ENST00000514483.5	13909	POLR3G	2	12.6091	19.8154	-4.42934	-12.9739	-2.32303	-2.29619	-7.75301	-2.64905
chr2	158700970	158701840	871	118.075	0.5783	0.170144	3.39889	0.000676611	0.0248569	Intron (ENST00000449526.1/ENST00000449526.1, intron 2 of 2)	2	158678656	158723980	45325	2	100129029	ENST00000629904.2	22140	PKP4-AS1	2	29.058	33.4148	-10.0673	-34.6904	-1.04562	-3.13622	-14.4016	0.868349
chr13	102830015	102830741	727	36.419	1.02431	0.300431	3.40948	0.000650859	0.0242313	Intron (ENST00000639435.1/100533467, intron 7 of 24)	13	102820387	102840163	19777	1	54841	ENST00000490317.1	9628	BIVM	2	17.9766	18.4501	-7.29571	-16.3635	0.593056	-1.85693	-7.57753	-3.92605
chr19	1734060	1734772	713	58.3486	0.970734	0.246486	3.93829	8.20646773384094e-05	0.00615371	Distal Intergenic	19	1753506	1780988	27483	1	390874	ENST00000382349.5	-18734	ONECUT3	2	27.2076	25.2778	-10.4591	-20.6431	-2.39514	-6.46468	-11.2827	-1.24076
chr7	29189689	29190436	748	156.563	0.496398	0.152476	3.25559	0.00113159	0.0344603	Intron (ENST00000644824.1/1124, intron 5 of 16)	7	29194775	29514328	319554	1	1124	ENST00000222792.11	-4339	CHN2	2	30.9207	43.0567	-6.67993	-28.618	-8.28198	3.92232	-15.9767	-18.3431
chr6	143270856	143271501	646	250.49	0.529634	0.130302	4.06467	4.81014738708305e-05	0.00433558	Intron (ENST00000367601.8/51390, intron 4 of 5)	6	143164944	143187814	22871	1	51390	ENST00000470265.1	105912	AIG1	2	37.9089	63.6679	-16.1973	-38.9382	0.729725	8.28608	-36.8572	-18.5999
chr12	53567281	53567821	541	58.1844	0.854064	0.253228	3.37271	0.000744313	0.0264693	Intron (ENST00000648881.1/ENST00000648881.1, intron 3 of 6)	12	53543091	53543951	861	2	11016	ENST00000550373.2	-23330	ATF7	2	14.7444	30.2129	-5.83474	-15.2863	-6.39794	1.50761	-14.7222	-4.22369
chrX	63809983	63810322	340	24.7082	1.39531	0.403331	3.45946	0.000541261	0.0215483	Promoter (<=1kb)	23	63678496	63809274	130779	2	23229	ENST00000623417.3	-709	ARHGEF9	2	13.5807	20.0629	-5.485	-12.5299	-5.14024	2.50711	-9.17432	-3.82133
chr4	64696331	64696793	463	44.8772	0.963026	0.25516	3.77421	0.000160517	0.00974649	Distal Intergenic	4	64275257	64409468	134212	2	253017	ENST00000507440.5	-286863	TECRL	2	37.2592	44.8183	-5.24995	-14.1786	-10.7475	-17.2732	-19.4302	-15.1979
chr7	50135016	50135431	416	67.5573	1.14072	0.226787	5.02994	4.9062742485227e-07	0.000141062	Intron (ENST00000297001.7/100130988, intron 4 of 8)	7	50081774	50121329	39556	2	11055	ENST00000450231.1	-13687	ZPBP	2	49.4622	61.9193	-9.25403	-15.4974	-18.6029	-21.0054	-26.1457	-20.8759
chr18	77784542	77785873	1332	73.5809	0.660353	0.212517	3.1073	0.00188807	0.0466597	Distal Intergenic	18	77971278	77982715	11438	2	101927715	ENST00000666771.1	196842	LINC01029	2	30.3066	40.9885	0.904093	-10.7799	-11.2839	-17.0205	-19.4413	-13.6736
chr3	48735117	48735869	753	84.7138	0.62943	0.188771	3.33436	0.000854973	0.0288289	Intron (ENST00000433104.2/51447, intron 3 of 8)	3	48693456	48740353	46898	2	51447	ENST00000433104.2	4484	IP6K2	2	42.5901	47.2082	-1.09801	-13.4451	-16.3713	-21.6183	-23.5292	-13.7365
chr7	26175743	26176348	606	36.9434	1.5505	0.322922	4.80145	1.57519286430373e-06	0.000343571	Promoter (1-2kb)	7	26178003	26183874	5872	1	9603	ENST00000607375.1	-1655	NFE2L3	2	25.9849	40.2816	-6.9753	-9.52147	-9.97851	-14.0067	-17.1249	-8.6596
chr3	122908327	122909242	916	100.345	0.714384	0.180902	3.94902	7.84707139128499e-05	0.00594641	3' UTR	3	122909194	122912267	3074	2	54437	ENST00000451541.5	3025	SEMA5B	2	40.6534	55.6251	-8.93715	-16.1925	-15.4192	-11.515	-26.9829	-17.2317
chr16	21752806	21753145	340	25.5341	1.25834	0.348005	3.61586	0.000299351	0.0146581	3' UTR	16	21729571	21760723	31153	1	653786	ENST00000563506.1	23235	OTOAP1	2	21.8835	30.3823	-5.17428	-9.32472	-10.4368	-8.74293	-10.3724	-8.2147
chr7	69504742	69505636	895	92.6975	0.885404	0.226818	3.90358	9.47789443500809e-05	0.00679866	Distal Intergenic	7	69595958	69597448	1491	2	100507468	ENST00000436600.2	91812	CT66	2	26.0097	36.0225	-4.87406	-12.3728	-11.5479	-9.36441	-13.5963	-10.2768
chr14	95943452	95944388	937	47.9572	1.29815	0.273707	4.74285	2.10731631957896e-06	0.000423996	Distal Intergenic	14	95876819	95923055	46237	1	100507043	ENST00000554321.1	66633	TUNAR	2	36.4672	49.0145	-11.1754	-23.1728	-10.1466	-17.1826	-16.5496	-7.25461
chr8	125768508	125769757	1250	276.384	0.393647	0.121008	3.25306	0.00114168	0.0346305	Intron (ENST00000651999.1/ENST00000651999.1, intron 5 of 7)	8	125859721	125951150	91430	2	100130231	ENST00000651667.1	181393	LINC00861	2	42.398	68.1829	-8.83261	-27.529	-19.931	-24.9963	-24.5629	-4.72911
chr1	215345552	215346224	673	29.4369	1.11562	0.32074	3.47827	0.000504653	0.0205941	Distal Intergenic	1	215567304	215621807	54504	1	51133	ENST00000259154.9	-221080	KCTD3	2	25.2813	29.5161	-2.14874	-12.8905	-10.0863	-13.9514	-9.29172	-6.42864
chr6	97203320	97203771	452	36.8714	1.44534	0.312825	4.62028	3.83227617655585e-06	0.000671148	Intron (ENST00000275053.8/253714, intron 14 of 24)	6	97151578	97162045	10468	2	253714	ENST00000514790.1	-41275	MMS22L	2	34.7015	33.5508	-6.25081	-13.7492	-11.5954	-15.1134	-16.8717	-4.67177
chr3	154571421	154572317	897	130.805	0.588718	0.168897	3.48566	0.000490933	0.0202051	Distal Intergenic	3	154334943	154430190	95248	2	344758	ENST00000389740.3	-141231	GPR149	2	34.9273	47.068	-3.86927	-20.9245	-11.0132	-17.4852	-29.5184	0.815243
chr16	72806973	72807764	792	55.6968	0.836978	0.240616	3.47847	0.00050428	0.0205867	Exon (ENST00000558618.2/ENST00000558618.2, exon 1 of 2)	16	72829509	72889834	60326	2	463	ENST00000563625.1	82070	ZFHX3	2	34.9001	35.6255	-5.0981	-13.0504	-10.9294	-9.90274	-25.9391	-5.60585
chr3	64253741	64254632	892	313.356	0.441388	0.116224	3.79775	0.000146014	0.00913375	Intron (ENST00000564377.6/166336, intron 1 of 7)	3	64093870	64268174	174305	2	166336	ENST00000564377.6	13542	PRICKLE2	2	64.9826	68.9141	-6.54753	-35.0089	-21.3221	-9.28928	-52.5043	-9.22461
chr12	62995268	62997116	1849	115.803	0.615951	0.180001	3.42192	0.000621797	0.0235678	Distal Intergenic	12	62643994	62935150	291157	2	57460	ENST00000228705.7	-60118	PPM1H	2	31.8355	52.6051	-3.56965	-24.0775	-26.7916	-7.31998	-26.9435	4.26159
chr22	49343841	49344672	832	74.3314	0.633009	0.203667	3.10806	0.00188321	0.0466043	Distal Intergenic	22	49415776	49425437	9662	2	348645	ENST00000498829.1	80765	MIR3667HG	2	24.0401	39.3282	-6.96839	-15.758	-12.7886	-7.26486	-13.261	-7.32752
chr1	210320997	210321687	691	125.79	0.609669	0.174905	3.48571	0.000490826	0.0202051	Distal Intergenic	1	210328252	210676296	348045	1	55733	ENST00000413764.6	-6565	HHAT	2	29.5178	48.2204	-2.14821	-14.7393	-19.183	-11.9447	-20.7953	-8.92773
chr14	80260610	80261198	589	31.7945	1.14311	0.330281	3.46104	0.000538095	0.0214619	Intron (ENST00000553979.1/100628307, intron 2 of 8)	14	80197530	80231054	33525	2	1734	ENST00000557010.5	-29556	DIO2	2	19.6261	29.4021	-1.96955	-11.1768	-10.3284	-3.88539	-14.4649	-7.20307
[truncated: 2,927 more rows]

## Sheet: ATAC2wk_V337Mnt_V337Mkd_peaks
seqnames	start	end	width	baseMean	log2FoldChange	lfcSE	stat	pvalue	padj	annotation	geneChr	geneStart	geneEnd	geneLength	geneStrand	geneId	transcriptId	distanceToTSS	Symbol
[truncated: 16 more rows]

[truncated: 4 more sheets: ATAC4wk_V337Mnt_V337Mkd_peaks, ATAC2wk_KD_V337M_intersect_peak, ATAC2wk_WTNTvsWTKD_peak_genes, ATAC4wk_WTNT_vsWTKD_peak_genes]
