# Supplementary material for: Multi-omic phenotyping of iPSC-derived neurons harboring the MAPT V337M mutation reveals tau hypophosphorylation and perturbed axon morphology pathways
Source: bioRxiv. 2025 Sep 9:2024.06.04.597496. Originally published 2024 Jun 6. Preprint. [Version 2] doi: 10.1101/2024.06.04.597496 (PMC11185762; doi:10.1101/2024.06.04.597496)
Supplement: Supplement 3 [file media-3.xlsx]

## Sheet: Legend
Column Name			Description
Uniprot_IDs
entrez_ids
geneNames
geneSym			Gene Symbol
keggID
PhosphoSite			For the phosphoproteomics, UniprotID and amino acid letter + number for a phosphosite.
PTM.Group			For the phosphoproteomics, sequence context of the phosphosite with possible phosphorylations annotated
PhosphoKey			For the phosphoproteomics, phosphoKey is the UniprotID and the amino acid letter + number for a phosphosite. If multiple isoforms or phosphosites are possible they are all listed
WT.NTC.1		WT.NTC.1	MAPT WT + non-targeting sgRNA replicate 1
WT.NTC.2		WT.NTC.2	MAPT WT + non-targeting sgRNA replicate 2
WT.NTC.3		WT.NTC.3	MAPT WT + non-targeting sgRNA replicate 3
WT.NTC.4		WT.NTC.4	MAPT WT + non-targeting sgRNA replicate 4
Het.NTC.1	Hom.NTC.1	Het.NTC.1	MAPT Het or Hom + non-targeting sgRNA replicate 1
Het.NTC.2	Hom.NTC.2	Het.NTC.2	MAPT Het or Hom + non-targeting sgRNA replicate 2
Het.NTC.3	Hom.NTC.3	Het.NTC.3	MAPT Het or Hom + non-targeting sgRNA replicate 3
Het.NTC.4	Hom.NTC.4	Het.NTC.4	MAPT Het or Hom + non-targeting sgRNA replicate 4
WT.MAPT.1			MAPT WT + MAPT sgRNA replicate 1
WT.MAPT.2			MAPT WT + MAPT sgRNA replicate 2
WT.MAPT.3			MAPT WT + MAPT sgRNA replicate 3
WT.MAPT.4			MAPT WT + MAPT sgRNA replicate 4
Het.MAPT.1			MAPT Het + MAPT sgRNA replicate 1
Het.MAPT.2			MAPT Het + MAPT sgRNA replicate 2
Het.MAPT.3			MAPT Het + MAPT sgRNA replicate 3
Het.MAPT.4			MAPT Het + MAPT sgRNA replicate 4
WTC-V337M-Hom_log2FC			log2 fold change for a given comparison.
Adj_p_value			adjusted p-value for the given compairson.
Overview of Proteomics data:
Total proteomics are annotated as "TotalProt", phosphoproteomics are annotated as "phospho'
WTC MAPT V337M Homozygous ("WTC_Hom") vs. WTC MAPT WT at day 7 (d7) for total proteomics and phosphoproteomics
GIH6C1 MAPT V337M Heterozygous ("GIH") vs. GIH6C1∆1E11 MAPT WT at day 7 (d7) for total proteomics and phosphoproteomics
WTC MAPT V337M Heterozygous ("WTC_Het") vs. WTC MAPT WT at day 7 (d7) for total proteomics and phosphoproteomics. On the same sheets, we also have MAPT WT + non-targeting control vs. MAPT WT + MAPT sgRNA AND MAPT Het + non-targeting control vs. MAPT Het + MAPT sgRNA for total and phosphoproteomics.

## Sheet: WTC_Het_MAPTkd_d7_TotalProt
Uniprot_IDs	entrez_ids	geneNames	geneSym	keggID	WT.NTC.1	WT.NTC.2	WT.NTC.3	WT.NTC.4	WT.MAPT.1	WT.MAPT.2	WT.MAPT.3	WT.MAPT.4	Het.NTC.1	Het.NTC.2	Het.NTC.3	Het.NTC.4	Het.MAPT.1	Het.MAPT.2	Het.MAPT.3	Het.MAPT.4	Het_WT_log2FC	Het_WT_adj.pvalue	WT_MAPTKD_log2FC	WT_MAPTKD_adj.pvalue	Het_MAPTKD_log2FC	Het_MAPTKD_adj.pvalue
A0A0B4J2D5;P0DPI2					17.0931	17.11	17.1261	17.1508	17.1145	17.1197	17.0354	17.105	17.3696	17.4207	17.3662	17.4042	17.5068	17.5931	17.4613	17.4392	-0.270204	2.72953e-05	0.0263331	0.715576	-0.109897	0.0274275
A0A0B4J2F0	101928527	PIGB opposite strand 1	PIGBOS1		16.8566	17.1223	17.0049	16.7918	16.9253	16.6226	16.8146	16.7283	16.8317	16.9683	17.0231	16.9892	16.802	16.9062	16.9712	16.929	-0.00917967	0.942316	0.171208	0.27316	0.0509913	0.734535
A0A0U1RRE5	550643	negative regulator of P-body association	NBDY		15.04	15.2804	15.8617	15.7655	15.7383	15.7284	14.3172	15.697	15.7082	15.7916	15.4395	15.7699	15.2843	15.8205	15.4717	15.5858	-0.190426	0.663149	0.116651	0.889823	0.136707	0.816298
A0A0U1RRL7					0	0	13.456	13.1695	13.2667	13.3342	12.535	13.0298	13.8851	13.8891	13.5924	13.9165	13.7241	13.9493	14.1299	0					-0.113675	0.761571
A0A1W2PQ72					13.6772	14.009	13.6544	13.8592	13.5143	13.3493	13.5456	13.538	13.676	13.5735	13.6763	13.5834	13.2868	13.556	13.2615	13.1366	0.172654	0.175677	0.313173	0.0853388	0.317064	0.0359942
A0A2Z4LIS9					15.3115	15.513	15.2843	15.0486	15.0093	15.6473	15.3041	15.595	14.6601	14.9351	15.1229	14.7122	13.7446	14.3095	14.9322	14.2396	0.431772	0.157646	-0.0995892	0.873675	0.551077	0.118471
A0AVT1	55236	ubiquitin like modifier activating enzyme 6	UBA6	4120	16.063	16.0261	15.996	16.0638	15.9932	15.9994	15.9247	16.0178	16.037	16.1539	16.1213	16.1205	16.0847	16.1493	16.1213	16.0961	-0.0709458	0.0619777	0.0534174	0.327893	-0.00465669	0.939185
A0FGR8-2	57488	extended synaptotagmin 2	ESYT2		15.6317	15.6486	15.6466	15.6316	15.622	15.567	15.4951	15.6015	15.7699	15.7973	15.6647	15.8269	15.8541	15.9375	15.8524	15.8574	-0.125108	0.0144661	0.0681977	0.328408	-0.110647	0.0481851
A0JNW5	23074	UHRF1 binding protein 1 like	UHRF1BP1L		14.3814	13.758	14.121	14.1586	14.2196	14.3526	14.0549	14.186	14.251	14.4158	14.3528	14.3794	14.3289	14.1119	14.4104	14.2302	-0.245026	0.113695	-0.0985266	0.71243	0.0794339	0.70606
A0MZ66	57698	shootin 1	SHTN1		16.0963	16.0288	16.045	16.1671	16.1394	16.1547	16.1151	16.167	16.1747	16.2418	16.213	16.1816	16.1249	16.1309	16.0881	16.0611	-0.118483	0.00576019	-0.0597744	0.282429	0.101519	0.0275226
A0PJW6	79064	transmembrane protein 223	TMEM223		14.6389	13.9044	14.5782	14.8229	14.6442	14.4173	14.2223	14.7568	14.9393	14.8383	14.9698	14.9273	15.1232	15.0763	15.0592	14.8937	-0.432594	0.0655421	-0.0240734	0.962363	-0.119407	0.704382
A0PK00	144404	transmembrane protein 120B	TMEM120B		14.8299	15.2427	15.1913	15.1463	15.0155	15.0941	14.8617	15.2108	15.3136	15.3301	15.4309	15.3872	15.4477	15.4304	15.3907	15.3723	-0.262903	0.0315674	0.057026	0.794496	-0.0448214	0.787272
A1A5C7	63027	solute carrier family 22 member 23	SLC22A23		14.0094	0	14.1511	14.3268	14.128	13.386	14.1568	14.1239	14.1302	13.9676	14.3756	14.3961	13.8834	15.1856	14.4698	0	-0.0549657	0.904636	0.213745	0.76525	-0.295556	0.560217
A1L020	92312	mex-3 RNA binding family member A	MEX3A		16.0231	15.8913	16.0947	15.9329	15.9019	15.8764	15.9449	15.9521	15.4496	15.4785	15.4235	15.4119	15.4035	15.4372	15.4234	15.3543	0.544636	5.37302e-07	0.0667046	0.391762	0.0362813	0.588568
A1L0T0	10994	ilvB acetolactate synthase like	ILVBL		15.6769	15.8031	15.68	15.7096	15.6777	15.7122	15.6621	15.6164	15.7939	15.8227	15.8588	15.8464	15.8066	15.8366	15.866	15.8001	-0.113057	0.00896023	0.0502865	0.394908	0.00311855	0.961828
A1L188	284184	NADH:ubiquinone oxidoreductase complex assembly factor 8	NDUFAF8		14.4227	14.65	14.3667	14.2125	14.6276	14.489	13.9072	14.4423	14.0729	14.5395	14.5521	14.5208	14.4465	14.2594	14.206	14.2162	-0.00836298	0.971567	0.0464454	0.919256	0.139329	0.617775
A1X283	285590	SH3 and PX domains 2B	SH3PXD2B		16.2023	16.236	16.1767	16.2869	16.2119	16.1615	16.1221	16.2251	15.8078	15.8976	15.9149	15.8945	15.7577	15.9551	15.8791	15.7417	0.34678	0.000101258	0.0453407	0.671065	0.0452971	0.573409
A1Z1Q3-1	140733	mono-ADP ribosylhydrolase 2	MACROD2		14.6244	14.4779	14.5827	14.5591	14.7487	14.707	14.6198	14.7794	14.6615	14.6906	14.6654	14.6772	14.6151	14.7456	14.7105	14.4672	-0.112614	0.132934	-0.152683	0.150131	0.0390504	0.700398
A2A2Y4;A2A2Y4-2;A2A2Y4-3;A2A2Y4-5	257019	FERM domain containing 3	FRMD3		15.7887	15.8626	15.8787	15.864	15.5939	15.3944	15.9453	15.6486	15.5114	16.0066	16.0267	15.9862	15.5198	15.7996	15.8542	15.8575	-0.0342127	0.866343	0.202964	0.467755	0.124945	0.589524
A2AJT9;A2AJT9-2;A2AJT9-3	256643	BCLAF1 and THRAP3 family member 3	BCLAF3		14.2593	0	13.9463	13.8655	14.5046	14.0481	14.2133	13.8676	14.4455	0	13.8253	14.4271	14.2972	14.0481	13.9984	14.008	-0.208897	0.464568	-0.134666	0.773395	0.144684	0.676467
A2RRP1	51594	NBAS subunit of NRZ tethering complex	NBAS		14.0151	13.8035	13.761	13.7689	13.8252	13.8513	13.5955	13.5023	13.8811	14.0428	13.8707	13.7261	13.9451	14.065	13.9783	14.0346	-0.0430552	0.743232	0.143541	0.437203	-0.125594	0.38845
A2RTX5	123283	threonyl-tRNA synthetase 3	TARS3	970	14.1112	14.0058	14.3326	13.8495	14.111	14.0035	14.0091	14.0875	14.127	14.3093	14.2957	14.2453	14.2707	14.2371	14.2976	14.2495	-0.169564	0.121171	0.0220146	0.925988	-0.0193964	0.910465
A2RU37					11.8992	12.2627	11.6428	12.495	12.0978	12.368	12.8541	13.5927	13.0491	13.5883	13.0071	13.3147	13.1348	12.4	12.676	12.568	-1.16491	0.00986352	-0.653232	0.274805	0.54512	0.260006
A2RU67	57613	family with sequence similarity 234 member B	FAM234B		14.0224	13.975	13.9114	13.9967	14.0059	14.0336	13.7711	13.9331	14.2307	14.568	14.296	14.5737	14.6849	14.613	14.618	14.6367	-0.440709	0.000859438	0.0404671	0.84711	-0.22106	0.0748328
A3KMH1;A3KMH1-3	23078	von Willebrand factor A domain containing 8	VWA8		13.7116	13.5045	13.4673	13.5867	13.4989	13.4678	13.0182	13.3641	14.1282	14.1369	14.1434	14.1754	14.3281	14.4337	14.3402	14.492	-0.578432	0.000367134	0.230308	0.194786	-0.252498	0.0804608
A3KN83;A3KN83-2;A3KN83-3	55206	strawberry notch homolog 1	SBNO1		15.1397	14.7555	14.9644	15.1087	14.3652	14.6072	15.006	15.0042	14.5617	14.7806	14.8443	14.8162	15.0165	14.8053	15.095	14.4146	0.241411	0.308861	0.246464	0.507338	-0.0821821	0.806823
A4D126;A4D126-2	729920	CDP-L-ribitol pyrophosphorylase A	CRPPA		13.9889	13.6724	14.6968	13.2984	13.3187	14.1204	13.6729	13.1912	13.5465	14.205	14.4948	14.1909	13.9895	0	0	0	-0.195189	0.695136	0.338354	0.666472
A4D161-2	340277	family with sequence similarity 221 member A	FAM221A		13.7942	13.9561	13.4504	13.4626	13.169	13.5049	13.377	13.6525	13.4152	13.199	13.1269	13.4123	12.9549	13.1189	12.9792	13.3356	0.377471	0.0526267	0.239991	0.39981	0.191197	0.406811
A4D1E9	85865	GTP binding protein 10	GTPBP10		14.7085	14.6647	14.7776	14.5575	14.5458	14.6191	14.6024	14.5735	14.8704	14.8583	14.9098	14.7404	15.0667	14.9201	14.9409	14.8869	-0.167668	0.0221078	0.0919006	0.372517	-0.1089	0.175403
A4D1P6;A4D1P6-2	29062	WD repeat domain 91	WDR91		15.0608	14.9033	14.9323	15.0954	14.8736	14.9007	14.8419	15.0689	14.7806	14.7763	14.7899	14.6785	14.6841	14.8533	14.8058	14.8633	0.241586	0.00715526	0.0766662	0.55702	-0.0452883	0.677884
A5D8V6	55048	VPS37C subunit of ESCRT-I	VPS37C	4144	15.5324	15.3771	15.4967	15.4421	15.2755	15.5969	15.4987	15.3162	15.211	15.5685	15.4947	15.5139	15.5124	15.5697	15.532	15.5768	0.0150423	0.906694	0.04028	0.857035	-0.100683	0.464367
A5PKW4;A5PKW4-2	5662	pleckstrin and Sec7 domain containing	PSD	4144	0	0	0	13.0057	0	12.8236	12.3375	12.81	11.658	13.1597	13.5974	0	0	13.056	13.5093	13.2342					-0.461433	0.62015
A5PLL7;A5PLL7-2	387521	plasmanylethanolamine desaturase 1	PEDS1		0	0	12.6447	12.72	12.3558	12.7038	11.788	0	12.3643	12.4919	12.8327	12.738	0	12.8251	12.3631	0
A5PLN9;A5PLN9-2	80006	trafficking protein particle complex subunit 13	TRAPPC13		15.0598	15.1049	14.8311	14.6441	15.1251	15.021	15.0389	15.1225	14.9428	15.0138	15.1468	15.1618	15.1529	15.102	15.1253	15.171	-0.156324	0.186033	-0.166922	0.336912	-0.071493	0.648178
A5YKK6	23019	CCR4-NOT transcription complex subunit 1	CNOT1	3018	15.7291	15.6162	15.6265	15.6745	15.6191	15.6229	15.6044	15.6379	15.5189	15.5742	15.5565	15.5235	15.4444	15.5839	15.5118	15.5131	0.118327	0.00697727	0.0404748	0.520915	0.0299501	0.552666
A6NCE7;Q9GZQ8	643246	microtubule associated protein 1 light chain 3 beta 2	MAP1LC3B2		17.4777	17.524	17.3956	17.6059	17.3749	17.4765	17.3043	17.7374	17.3496	17.3418	17.4964	17.2762	17.1757	17.1562	17.0805	17.1163	0.134821	0.227503	0.0275824	0.905462	0.233831	0.0722948
A6NDB9	342979	paralemmin 3	PALM3		14.1703	13.8954	13.895	13.9742	14.1634	14.3066	13.9924	14.01	14.4	14.5327	14.5282	14.6399	14.4082	14.4842	14.5822	14.3173	-0.541467	0.000420187	-0.134403	0.461932	0.0771973	0.616624
A6NDG6	283871	phosphoglycolate phosphatase	PGP	630	16.5565	16.5613	16.5521	16.5859	16.5786	16.5907	16.5621	16.5781	16.4941	16.516	16.4757	16.5073	16.4214	16.4164	16.3789	16.3374	0.065664	0.00796168	-0.0134516	0.734806	0.109759	0.00143966
A6NDU8	285636	chromosome 5 open reading frame 51	C5orf51		15.5117	15.5414	15.5337	15.6831	15.4841	15.5602	15.6684	15.3894	15.4471	15.4367	15.5018	15.2071	15.4001	15.4758	15.4821	15.4922	0.169318	0.0775611	0.0419547	0.814621	-0.0643907	0.598635
A6NE02	388419	BTB domain containing 17	BTBD17		16.3958	16.4376	16.577	16.3996	16.2613	16.1351	16.0952	16.1124	16.3991	16.4302	16.4347	16.4853	16.8126	16.7955	16.8151	16.7188	0.015151	0.82506	0.301525	0.00337053	-0.348162	0.000734601
A6NED2	91433	RCC1 domain containing 1	RCCD1		13.7288	13.3626	13.6714	13.7892	13.5652	13.7625	13.6789	13.5432	13.4424	13.5723	13.3116	13.7556	13.8357	13.6721	13.6272	13.3936	0.117521	0.486831	0.000541857	0.999339	-0.111672	0.596259
A6NFI3	100131017	zinc finger protein 316	ZNF316		14.4178	14.4705	14.3122	14.5092	14.5983	14.6087	14.398	14.5992	14.4402	14.2927	14.2586	14.3157	14.3485	14.2448	14.0752	14.0695	0.100648	0.314388	-0.123613	0.406244	0.1423	0.216499
A6NFN3	146713	RNA binding fox-1 homolog 3	RBFOX3		15.1728	15.0163	15.1469	14.9944	15.1055	15.1759	15.1682	15.2493	15.4171	15.1371	15.0887	14.9556	15.255	15.5327	15.3723	15.2669	-0.0670262	0.608282	-0.0921051	0.65511	-0.207085	0.144577
A6NGE7	646625	ureidoimidazoline (2-oxo-4-hydroxy-4-carboxy-5-) decarboxylase	URAD	230	13.8667	14.3018	13.9089	14.1781	14.6467	13.996	13.8551	14.6432	14.4617	14.5078	0	13.9551	13.7592	13.4621	11.2289	13.7664	-0.244329	0.757716	-0.221361	0.872221	1.25408	0.136491
A6NGN9	402665	IgLON family member 5	IGLON5		15.5102	15.81	15.5621	15.8113	15.8918	15.7485	15.4486	15.8524	14.4919	14.6711	14.4093	14.4389	14.3402	14.4237	14.2948	14.2855	1.17057	3.13155e-06	-0.061909	0.814413	0.166741	0.306017
A6NHL2;A6NHL2-2	79861	tubulin alpha like 3	TUBAL3	4145	18.4549	19.0214	18.8866	18.4045	18.5825	18.452	19.0038	18.081	18.3385	18.3241	18.2255	18.5158	18.4942	18.5087	18.2399	18.6247	0.340886	0.17929	0.16203	0.713899	-0.115907	0.743165
A6NHQ2					16.7015	16.7168	16.8272	16.8572	16.8352	16.8314	16.8401	16.9161	16.8279	16.8539	16.8316	16.8261	16.8217	16.7201	16.7988	16.6288	-0.0591752	0.327727	-0.0800402	0.364256	0.0924991	0.180104
A6NHR9	23347	structural maintenance of chromosomes flexible hinge domain containing 1	SMCHD1		15.1106	15.0556	15.1371	15.1418	15.1191	15.0688	15.0209	15.0805	15.0601	15.0729	15.1125	15.1069	15.0609	15.1566	15.1509	15.1689	0.0231867	0.562958	0.0389837	0.520699	-0.0462241	0.301867
A6NHX0	729438	cytosolic arginine sensor for mTORC1 subunit 2	CASTOR2		15.8128	16.016	15.5341	15.7698	15.6044	15.0869	15.6444	15.6325	15.2689	15.3903	15.694	15.5167	15.5362	15.272	15.4239	15.7153	0.315688	0.122451	0.29113	0.328408	-0.0193423	0.95405
A6NIH7	84747	unc-119 lipid binding chaperone B	UNC119B		14.0204	14.2727	14.0238	14.1171	14.4159	14.3494	14.0457	12.6918	14.0397	14.1365	14.2996	13.7859	14.4808	13.9666	14.4242	14.5801	0.043096	0.930087	0.23284	0.759439	-0.297511	0.585054
A6NJ78	196074	methyltransferase like 15	METTL15		16.0069	15.9741	16.0321	15.8275	15.7612	15.8382	15.8894	15.9292	16.0119	16.0989	16.2006	16.1005	16.2155	16.0877	16.1487	16.1568	-0.1428	0.05199	0.105685	0.316554	-0.0491935	0.594936
A6NJT0	340260	UNC homeobox	UNCX		15.5742	15.6207	15.3698	15.3895	15.3976	15.3405	15.2053	15.3377	15.0192	14.9117	14.8746	15.2775	15.079	15.0719	15.2427	15.1669	0.467819	0.0012736	0.168272	0.339406	-0.119405	0.412178
A6NKD9	317762	coiled-coil domain containing 85C	CCDC85C		14.31	14.2414	14.3402	14.3731	14.4766	14.4291	13.951	14.3178	14.4702	14.4062	14.3807	14.2906	14.4092	14.2772	14.4049	14.0791	-0.0707456	0.643055	0.022553	0.941273	0.0943559	0.612987
A6NKN8	654790	Purkinje cell protein 4 like 1	PCP4L1		12.6659	12.3969	12.6457	12.6978	13.03	12.7897	12.2442	12.8914	11.6082	11.954	11.7775	11.8736	11.5231	11.6446	11.4889	11.3137	0.798234	0.00119837	-0.137251	0.697044	0.310757	0.184138
A6NMB9	401720	fidgetin like 2	FIGNL2		14.553	14.238	14.3441	14.3963	14.2611	14.3226	14.1312	14.2687	14.2739	13.8785	14.0795	14.16	14.1087	14.252	13.1552	13.4095	0.284868	0.309839	0.136979	0.788043	0.366666	0.257847
A6NNA2					15.6499	15.4127	15.6989	15.7002	15.7459	15.6346	15.3626	15.6962	16.1008	16.0185	15.9849	15.6403	16.258	16.0853	16.1771	15.9854	-0.320685	0.0432846	0.00562363	0.987423	-0.190317	0.292812
A6NNY8	389856	ubiquitin specific peptidase 27 X-linked	USP27X		0	0	0	11.0413	11.6001	0	0	11.2702	0	0	10.8864	0	0	0	10.7151	0
A6ZKI3	8933	retrotransposon Gag like 8C	RTL8C		14.9589	14.6548	14.4481	15.0243	14.9599	14.8597	14.8708	15.0132	15.3548	15.0878	15.2552	15.2095	15.2368	15.2315	15.3029	15.4666	-0.455269	0.00722541	-0.154349	0.527739	-0.0826205	0.688874
A7E2V4;A7E2V4-2;A7E2V4-3;A7E2V4-4;A7E2V4-5	23053	zinc finger SWIM-type containing 8	ZSWIM8		14.2068	14.3309	13.7679	14.4394	14.441	14.2372	14.4431	14.2543	14.4112	14.3255	14.2881	14.5173	14.5276	14.4931	14.582	14.3637	-0.199293	0.228306	-0.157682	0.553117	-0.106091	0.62198
A7KAX9	9743	Rho GTPase activating protein 32	ARHGAP32		13.9128	13.729	13.9194	13.9566	13.9031	13.8729	13.7423	13.9749	13.5006	13.689	13.5268	13.4966	13.6407	13.2809	13.4255	13.7899	0.326192	0.0217261	0.0061515	0.984732	0.0190227	0.929166
A7MBM2	85455	dispatched RND transporter family member 2	DISP2		14.0288	14.0721	14.1126	14.0229	14.0875	14.0791	13.9981	14.1209	14.057	14.2455	14.1708	14.1797	14.2438	14.367	14.2169	14.114	-0.104143	0.139073	-0.0122767	0.936731	-0.072157	0.394531
A7MCY6	9755	TBK1 binding protein 1	TBKBP1	4622	0	0	11.5066	0	12.5486	12.0484	0	0	0	12.2117	12.4842	0	11.9788	0	11.9118	0
A8CG34					14.1797	14.1688	14.2227	14.1292	14.3478	14.2414	14.1033	14.1232	14.1213	14.1537	14.2413	14.0656	14.0476	14.2379	14.0233	14.0303	0.0296438	0.743972	-0.0288337	0.865149	0.0606472	0.56973
A8MVW0	284069	family with sequence similarity 171 member A2	FAM171A2		15.3939	15.0446	15.214	15.2195	15.2274	15.3317	15.2274	15.2695	14.5511	14.9024	14.7188	14.6394	14.5745	14.6677	14.6029	14.6087	0.515093	0.000231222	-0.0459842	0.814621	0.0894642	0.485283
A8MW92-2	51105	PHD finger protein 20 like 1	PHF20L1		14.6124	14.6846	14.7158	14.8875	14.708	14.6631	14.6692	14.7139	14.3194	14.2104	14.3186	14.5706	14.3195	14.6149	14.3708	14.348	0.37031	0.0041172	0.0365174	0.875653	-0.0585489	0.70606
A8MWD9;P62308	6637	small nuclear ribonucleoprotein polypeptide G	SNRPG	3040	19.2635	19.3673	19.152	19.1877	19.4074	19.2477	19.4762	19.4333	19.1084	19.193	19.0521	19.1	19.1302	18.9578	19.0111	18.9365	0.129255	0.120981	-0.148523	0.210249	0.10449	0.283418
A8MWY0	222223	endosome-lysosome associated apoptosis and autophagy regulator family member 2	ELAPOR2		14.9109	14.731	14.9207	14.8849	15.0884	14.943	14.7163	14.9595	15.2459	15.3264	15.2216	15.3229	15.3376	15.3963	15.2968	15.3453	-0.417356	0.000425747	-0.0649182	0.677079	-0.0648033	0.580335
A8MXV4	390916	nudix hydrolase 19	NUDT19	4146	13.9884	13.9744	13.8612	13.6059	14.1388	14.2456	13.9146	14.1995	14.5881	14.641	14.5783	14.6802	14.2741	14.5085	14.4208	14.489	-0.764409	4.15512e-05	-0.267148	0.12951	0.198804	0.163038
A9UHW6;A9UHW6-2;A9UHW6-3	57409	MIF4G domain containing	MIF4GD		14.4882	14.7045	14.7662	14.6011	14.9861	14.6178	14.5889	14.6665	14.9292	14.7302	14.8387	14.8833	14.6785	14.6327	14.7167	14.5628	-0.205362	0.0845864	-0.0748172	0.715298	0.197691	0.14537
B2RTY4;B2RTY4-2;B2RTY4-4	4649	myosin IXA	MYO9A		13.7948	13.584	13.4861	13.6597	0	13.5675	13.0403	14.1766	0	13.9278	14.1187	13.1156	0	14.2262	13.4272	14.1527	-0.0895435	0.859092	0.0363711	0.971147	-0.214642	0.747579
B7ZAQ6;B7ZAQ6-2;B7ZAQ6-3;P0CG08	51463	G protein-coupled receptor 89B	GPR89B		14.3825	12.8891	14.5377	11.5273	13.8247	15.3034	14.674	14.4555	14.7358	13.2689	14.5492	15.1873	14.6333	14.8644	14.276	14.2631	-1.10112	0.193917	-1.23023	0.324339	-0.0738894	0.958258
C4AMC7;Q6VEQ5					16.0344	16.109	15.8801	15.9787	16.0528	15.8498	15.8204	16.0751	16.0789	16.1921	16.0924	15.939	16.0125	15.9625	16.0909	16.1228	-0.07502	0.465382	0.0510237	0.779048	0.0284171	0.848663
C9JLR9	65998	zinc finger translocation associated	ZFTA		14.913	14.5418	14.7528	15.2516	15.1156	14.8977	14.9932	14.9003	14.698	0	14.3382	14.7648	15.2305	13.336	14.6651	0	0.264464	0.61866	-0.111911	0.907158	0.189814	0.803352
C9JLW8	348262	MAPK regulated corepressor interacting protein 1	MCRIP1		16.1434	15.8646	16.0632	16.0323	15.9533	16.0411	15.9063	16.013	15.9092	16.055	15.9205	15.975	15.9322	15.953	15.8608	15.822	0.0609517	0.438594	0.0474535	0.722704	0.0729454	0.436277
E9PAV3;E9PAV3-2;Q13765	4666	nascent polypeptide associated complex subunit alpha	NACA		19.8652	19.8405	19.843	19.9175	19.9417	19.8774	19.9491	19.9188	19.9259	19.8994	19.9027	19.9467	19.8927	19.8357	19.8796	19.7683	-0.0521329	0.158743	-0.0551697	0.310002	0.0746106	0.0832358
E9PRG8					14.2834	14.794	14.6363	15.0307	14.6736	14.9706	14.8486	15.009	14.6273	14.849	14.5477	14.6158	14.8695	14.8149	14.9489	14.7908	0.026142	0.899818	-0.189342	0.510637	-0.196066	0.368454
F8WCM5;P01308	723961	INS-IGF2 readthrough	INS-IGF2		21.639	21.1932	21.5879	21.5321	21.1496	21.079	21.1695	21.2052	21.9588	21.7013	21.8973	21.8061	22.2588	22.0224	22.1643	22.0867	-0.352833	0.0090324	0.337228	0.0601005	-0.292187	0.0450746
I3L3R5	643669	coiled-coil glutamate rich protein 2	CCER2		14.7264	14.6859	14.6319	14.6582	14.6985	14.4925	14.5862	14.7737	15.759	15.8507	15.8156	15.8965	16.0176	15.9961	16.1497	16.0896	-1.15486	2.62613e-08	0.0378771	0.786838	-0.232773	0.01388
L0R6Q1					15.2241	15.2664	15.3516	15.2588	15.2043	15.0363	15.1337	15.2409	15.5616	15.5318	15.429	15.556	15.7111	15.8495	15.708	15.7547	-0.24436	0.00189814	0.121437	0.202103	-0.236206	0.00664278
L0R819					14.8115	14.6153	14.7723	14.693	13.9387	15.0397	14.5543	14.5901	14.2136	14.9486	14.7728	14.9576	14.7976	14.8968	14.9178	14.56	-0.000151035	0.999569	0.192296	0.702593	-0.0698831	0.873752
L0R8F8					14.8551	14.763	14.9981	15.0499	14.6255	14.619	14.7508	14.7643	14.9721	14.922	15.0262	15.034	15.0352	15.13	15.3551	15.106	-0.0720408	0.495567	0.226641	0.117887	-0.167976	0.154063
O00115;O00115-2	1777	deoxyribonuclease 2, lysosomal	DNASE2	4142	14.1417	14.4797	14.86	14.6339	14.0214	0	0	0	14.6094	14.6217	14.7385	14.6785	14.4175	14.8396	15.1811	14.9175	-0.133213	0.611891			-0.176918	0.576698
O00116	8540	alkylglycerone phosphate synthase	AGPS	565	16.1666	16.2133	16.1233	16.1172	16.2564	16.2356	16.2583	16.1926	16.1204	16.2511	16.2073	16.2066	16.0864	16.1748	16.0956	16.1965	-0.0412576	0.372344	-0.0806313	0.214611	0.0580244	0.277077
O00124;O00124-3	7993	UBX domain protein 8	UBXN8		8.75844	8.80396	0	0	0	0	0	0	11.03	0	0	10.3584	9.49569	10.2456	0	0
O00139-2	3796	kinesin family member 2A	KIF2A		17.0229	17.2246	17.0028	16.9849	17.2214	17.1544	17.2723	17.0875	16.759	16.8579	16.7504	16.877	16.7877	16.8727	16.6391	16.6159	0.247747	0.0139442	-0.125075	0.366938	0.0822122	0.478598
O00139;O00139-4	3796	kinesin family member 2A	KIF2A		17.5445	17.5013	17.4651	17.5589	17.5179	17.5159	17.5026	17.5378	17.518	17.5363	17.5118	17.5253	17.4387	17.4508	17.4511	17.4462	-0.00539255	0.829855	-0.00107524	0.984039	0.0761427	0.0080833
O00142;O00142-2;O00142-4;O00142-6	7084	thymidine kinase 2	TK2	240	13.9562	0	0	0	0	0	0	0	0	0	14.0601	13.8464	0	0	13.7659	14.0993
O00148	10212	DExD-box helicase 39A	DDX39A		18.1494	18.1172	18.0797	18.1478	18.0955	18.0904	18.0666	18.1846	17.9992	18.0871	18.0727	18.0801	18.0633	18.1096	18.0816	18.1055	0.0637399	0.0865577	0.0142177	0.84244	-0.0302063	0.509477
O00151	9124	PDZ and LIM domain 1	PDLIM1		15.6492	15.24	15.4763	15.5298	15.6191	16.1985	15.8304	15.3597	0	15.6433	15.8229	15.7726	15.6558	15.884	15.6338	0	-0.272445	0.257809	-0.278109	0.4061	0.021733	0.958465
O00154-4	11332	acyl-CoA thioesterase 7	ACOT7	1040	18.3169	18.3906	18.3474	18.4012	18.4498	18.4653	18.4965	18.4581	18.2667	18.2343	18.1469	18.2408	18.0976	18.0834	18.1057	18.0816	0.141816	0.000684821	-0.103425	0.0350229	0.130128	0.00383524
O00159;O00159-2;O00159-3	4641	myosin IC	MYO1C		15.4539	15.3251	15.3411	15.3022	15.3026	15.3058	15.2431	15.1567	15.5822	15.669	15.6827	15.6777	15.6925	15.7843	15.7766	15.8106	-0.297315	0.000167324	0.103531	0.20526	-0.11313	0.0898462
O00165;O00165-2	10456	HCLS1 associated protein X-1	HAX1		14.6818	14.8082	14.7941	14.9128	14.9573	14.9209	14.4894	14.961	14.9408	14.942	14.8726	14.6385	14.9074	14.8169	14.9648	14.7154	-0.0492502	0.759046	-0.0329107	0.914969	-0.00263756	0.992178
O00170	9049	aryl hydrocarbon receptor interacting protein	AIP		16.5138	16.4638	16.5081	16.5504	16.634	16.5711	16.6162	16.6126	16.5502	16.636	16.5952	16.6233	16.5836	16.536	16.4933	16.5365	-0.0921576	0.010529	-0.0994382	0.0415153	0.0638358	0.0974015
O00178	9567	GTP binding protein 1	GTPBP1		16.2501	16.357	16.2428	16.2588	16.3242	16.2696	16.3275	16.2636	16.1763	16.2378	16.2641	16.2701	16.1684	16.2194	16.2009	16.2675	0.0401	0.344634	-0.0190522	0.809106	0.023045	0.680788
O00186	6814	syntaxin binding protein 3	STXBP3		14.3753	14.0477	14.2536	14.1563	13.8629	14.2756	13.9598	14.1629	14.5169	14.6404	14.5756	14.6442	14.6172	14.7563	14.7774	14.6692	-0.386047	0.00482686	0.142922	0.44087	-0.110762	0.457609
O00189	9179	adaptor related protein complex 4 subunit mu 1	AP4M1	4142	14.6218	0	13.6402	14.1311	0	14.6357	14.0796	0	14.4486	14.5372	14.5348	14.069	14.5412	14.4415	14.6826	14.6014	-0.266393	0.410517			-0.169264	0.664091
O00192;O00192-2	421	ARVCF delta catenin family member	ARVCF		15.4608	15.3495	15.3885	15.3715	15.4161	15.3868	15.3986	15.3929	15.4593	15.4232	15.3628	15.4047	15.606	15.5214	15.5735	15.595	-0.0198951	0.598209	-0.00599847	0.939152	-0.161509	0.00195931
O00193	10944	chromosome 11 open reading frame 58	C11orf58		15.2263	15.1536	15.2684	15.3287	15.3135	15.2586	15.1061	15.2878	15.1561	15.2942	15.255	15.1212	15.1199	15.1524	15.1697	15.1156	0.0376258	0.613574	0.00276138	0.987006	0.0672407	0.432869
O00203	8546	adaptor related protein complex 3 subunit beta 1	AP3B1	4142	15.493	15.3815	15.4087	15.4568	15.3557	15.3722	15.3268	15.3695	15.4265	15.4957	15.4753	15.4723	15.5436	15.5139	15.4904	15.5799	-0.0324679	0.356351	0.0789505	0.109959	-0.0644999	0.109243
O00213;O00213-2	322	amyloid beta precursor protein binding family B member 1	APBB1	5010	14.6963	14.6087	14.6812	14.5006	14.7677	14.7731	14.6887	14.6986	14.5372	14.5228	14.5954	14.758	14.5659	14.5933	14.6457	14.6661	0.0183416	0.824786	-0.110331	0.30895	-0.0143896	0.902238
O00214;O00214-2	3964	galectin 8	LGALS8		13.3807	13.7215	13.541	13.5224	13.6965	13.2868	13.5878	13.7951	13.7876	13.8543	13.6059	13.4963	14.0634	13.7866	13.808	13.4649	-0.144574	0.457221	-0.0501124	0.898675	-0.0947402	0.714912
O00217	4728	NADH:ubiquinone oxidoreductase core subunit S8	NDUFS8	190	16.2726	16.234	16.2787	16.367	16.3392	16.1217	16.2486	16.1659	16.5146	16.4847	16.52	16.5542	16.7697	16.706	16.739	16.6688	-0.230311	0.00125028	0.0691998	0.441877	-0.202493	0.00771285
O00231	5717	proteasome 26S subunit, non-ATPase 11	PSMD11	3050	16.6966	16.608	16.6878	16.7978	16.6932	16.6642	16.6269	16.7107	16.5977	16.6274	16.5899	16.6506	16.6031	16.6002	16.6628	16.6371	0.0811544	0.0798324	0.0237796	0.773601	-0.00940294	0.89547
O00232	5718	proteasome 26S subunit, non-ATPase 12	PSMD12	3050	16.3253	16.2265	16.2215	16.3261	16.3468	16.3416	16.248	16.3359	16.2823	16.2548	16.2446	16.2478	16.2208	16.2878	16.3028	16.2856	0.0174722	0.691592	-0.0432169	0.502884	-0.0168336	0.771664
O00233	5715	proteasome 26S subunit, non-ATPase 9	PSMD9		16.6818	16.5368	16.5452	16.6243	16.5819	16.6136	16.4411	16.5726	16.5543	16.5918	16.5737	16.5261	16.4483	16.4385	16.472	16.5165	0.0355495	0.525506	0.0447166	0.613178	0.092653	0.13489
O00244	475	antioxidant 1 copper chaperone	ATOX1		16.004	15.8688	15.9356	16.0949	15.8963	15.9487	15.9268	15.9936	16.0275	15.9383	15.994	15.9916	15.9079	15.8297	15.925	15.8559	-0.0120124	0.853299	0.0344668	0.733736	0.108233	0.10443
O00255;O00255-2	4221	menin 1	MEN1		14.8638	14.6721	14.8158	14.7215	14.8225	14.7079	14.5408	14.7241	14.5837	14.6803	14.5752	14.6119	14.6629	14.6715	14.6276	14.5806	0.155573	0.047077	0.069473	0.575993	-0.022929	0.839101
O00257	8535	chromobox 4	CBX4		14.927	14.9135	14.6271	14.74	14.9911	14.7371	14.6124	14.7671	14.6698	14.7763	14.6315	14.5753	14.635	14.6161	14.6772	14.6352	0.138646	0.211218	0.0249598	0.914441	0.0223627	0.897481
O00258;O00258-2	7485	guided entry of tail-anchored proteins factor 1	GET1		16.1133	15.973	16.0812	15.9487	16.0294	15.983	15.9282	16.0383	15.8486	16.0133	15.9533	16.0314	15.9126	15.9026	15.876	15.8349	0.0674282	0.28502	0.0343458	0.759439	0.0800959	0.275302
O00264	10857	progesterone receptor membrane component 1	PGRMC1		16.3415	16.3248	16.2786	16.3477	16.3273	16.2798	16.2447	16.3629	16.2145	16.1975	16.2524	16.3019	16.3501	16.2459	16.386	16.3358	0.0815577	0.0829103	0.0194743	0.827073	-0.0878812	0.103143
O00267-2	6829	SPT5 homolog, DSIF elongation factor subunit	SUPT5H		15.689	15.6565	15.5965	15.6949	15.6865	15.668	15.6263	15.6285	15.5761	15.5427	15.4927	15.5527	15.4682	15.5222	15.4555	15.4264	0.118174	0.00423565	0.00687639	0.931136	0.0729652	0.085047
O00268	6874	TATA-box binding protein associated factor 4	TAF4	3022	0	12.0508	13.3272	10.8517	10.9712	11.0037	11.3791	11.619	11.0798	0	11.5213	12.2202	0	10.3927	12.5759	12.7022	0.469463	0.665752	0.833347	0.592017	-0.283148	0.852137
O00273	1676	DNA fragmentation factor subunit alpha	DFFA	4210	15.3489	15.3836	15.3536	15.5589	15.432	15.4262	15.3271	15.5205	15.3866	15.3656	15.2685	15.3787	15.352	15.0794	15.2277	15.1887	0.0613984	0.488784	-0.0152032	0.935725	0.137906	0.162117
O00287	5994	regulatory factor X associated protein	RFXAP	4612	12.1134	11.9122	12.0366	11.7715	12.0898	12.106	11.2595	12.0735	11.6777	12.1471	11.7552	11.6516	10.828	10.9788	11.2433	11.1216	0.150512	0.573943	0.0761614	0.884634	0.764936	0.0149047
O00291;O00291-4	3092	huntingtin interacting protein 1	HIP1	5016	15.4128	15.3602	15.3692	15.4702	15.4097	15.4365	15.3688	15.4355	15.247	15.2813	15.1987	15.2193	15.1546	15.1173	15.0966	15.1313	0.166526	0.000337321	-0.00952378	0.895939	0.111588	0.0116206
O00299	1192	chloride intracellular channel 1	CLIC1		18.2639	18.3106	18.3164	18.306	18.399	18.3072	18.3702	18.3036	18.7896	18.7307	18.7074	18.8299	18.7806	18.7345	18.7626	18.8232	-0.465173	2.74057e-07	-0.0457824	0.473569	-0.0108351	0.861469
O00303	8665	eukaryotic translation initiation factor 3 subunit F	EIF3F	3013	17.3536	17.1965	17.2716	17.3363	17.2712	17.2431	17.2247	17.2517	17.3676	17.3862	17.3513	17.3766	17.3992	17.4598	17.3875	17.4089	-0.0809202	0.0452602	0.0418171	0.498786	-0.0434118	0.354805
O00308	11060	WW domain containing E3 ubiquitin protein ligase 2	WWP2	4120	14.5766	14.3837	14.2231	14.3298	14.371	14.4045	14.3289	14.5411	14.1583	14.374	14.2215	14.169	14.1779	14.0768	14.1766	14.2745	0.147602	0.154933	-0.0330865	0.875883	0.0542533	0.700289
O00329	5293	phosphatidylinositol-4,5-bisphosphate 3-kinase catalytic subunit delta	PIK3CD	562	13.2728	12.7122	13.6147	12.3794	13.0723	12.9668	12.9296	12.0616	13.596	12.5704	13.4609	12.45	0	12.8752	13.6935	0	-0.0245705	0.966824	0.237189	0.811809
O00330;O00330-3	8050	pyruvate dehydrogenase complex component X	PDHX	1100	16.7073	16.6616	16.5986	16.7389	16.6314	16.5551	16.494	16.6005	17.0369	17.0301	17.0686	17.1107	17.1634	17.1361	17.1793	17.0552	-0.385003	9.22809e-06	0.106337	0.14901	-0.0719001	0.234124
O00399	10671	dynactin subunit 6	DCTN6	4962	16.3234	16.7162	16.5575	16.5963	16.6549	16.6369	16.8066	16.6976	16.3937	16.588	16.4062	16.438	16.3616	16.4254	16.3018	16.4709	0.0918798	0.381943	-0.150622	0.320627	0.0665447	0.62015
O00400	9197	solute carrier family 33 member 1	SLC33A1	604	0	11.6747	11.6784	11.5531	11.6489	11.5288	11.1656	11.7022	11.7238	12.2846	11.7183	12.0202	12.0289	11.9524	12.2523	12.2471	-0.301338	0.164989	0.12403	0.746184	-0.183432	0.456732
O00401	8976	WASP like actin nucleation promoting factor	WASL	4062	15.6091	15.6062	15.579	15.5838	15.5222	15.4878	15.4678	15.6158	15.5913	15.6069	15.5627	15.641	15.5017	15.5067	15.5074	15.5237	-0.00597504	0.885754	0.0710878	0.16785	0.0905774	0.0348995
O00408;O00408-3;O00408-4	5138	phosphodiesterase 2A	PDE2A	230	15.0522	15.0021	14.8671	14.8495	14.577	14.9237	14.8471	14.6786	14.9369	15.2853	15.3853	15.044	15.0056	15.1449	15.1669	15.1491	-0.220157	0.114225	0.186139	0.363405	0.0462592	0.816872
O00410	3843	importin 5	IPO5		16.2984	16.279	16.2781	16.2469	16.3351	16.2981	16.2878	16.2936	16.2166	16.2895	16.3017	16.2749	16.1221	16.1686	16.1429	16.1256	0.00493214	0.863037	-0.0280454	0.478591	0.130862	0.00114927
O00411	5442	RNA polymerase mitochondrial	POLRMT		13.7388	13.917	13.6334	13.7968	13.5928	13.8262	13.7526	13.4359	14.0586	14.3656	14.3135	14.1628	14.1549	14.196	14.1844	14.2732	-0.453602	0.00192159	0.119636	0.546486	0.0229687	0.906529
O00422-2	10284	Sin3A associated protein 18	SAP18	3013	16.4615	16.5174	16.4776	16.3987	16.4513	16.4843	16.4006	16.5814	16.4195	16.362	16.4003	16.3774	16.5192	16.4332	16.4191	16.3718	0.0740261	0.169697	-0.0155795	0.889228	-0.0460317	0.491039
O00423-3	2009	EMAP like 1	EML1		15.6204	15.4543	15.646	15.6556	15.6457	15.6973	15.6712	15.6914	15.4609	15.3812	15.4185	15.4865	15.4361	15.3024	15.2262	15.2519	0.157343	0.0276572	-0.0822733	0.428072	0.13256	0.0957091
O00425	10643	insulin like growth factor 2 mRNA binding protein 3	IGF2BP3		17.9291	17.9533	17.896	17.9542	17.8851	17.788	17.8469	17.9089	17.94	17.9349	17.9141	17.9472	17.9611	17.9174	17.9673	17.9572	-0.000912769	0.978505	0.0759248	0.0874133	-0.0166708	0.693361
O00429	10059	dynamin 1 like	DNM1L	4144	17.0536	17.0617	16.9843	17.0749	17.0373	17.0468	17.0594	17.076	17.0124	17.0461	17.0278	17.0368	16.953	16.9868	16.9328	16.967	0.0128364	0.624368	-0.0112165	0.809106	0.0709124	0.0187763
O00429-8	10059	dynamin 1 like	DNM1L	4144	17.4469	17.5011	17.6508	17.5983	17.7403	17.6656	17.5182	17.7091	17.2914	17.4615	17.4785	17.4578	17.3689	17.5419	17.362	17.4034	0.126993	0.145167	-0.109022	0.405093	0.00323228	0.985162
O00442	8634	RNA 3'-terminal phosphate cyclase	RTCA		16.9014	16.9488	16.9035	16.8925	16.978	16.9041	16.9239	16.8951	16.7628	16.8249	16.7581	16.8501	16.6573	16.7236	16.7187	16.7258	0.112568	0.00411634	-0.0137444	0.837171	0.0926105	0.0260604
O00443	5286	phosphatidylinositol-4-phosphate 3-kinase catalytic subunit type 2 alpha	PIK3C2A	562	13.5421	13.3306	12.925	13.5804	13.1095	13.2855	12.9531	13.1677	13.3672	13.1093	13.2498	13.0309	13.3443	13.0247	13.5598	13.1428	0.155214	0.468743	0.215594	0.512139	-0.0785854	0.788711
O00445	6861	synaptotagmin 5	SYT5		15.9271	15.8829	15.9164	16.0719	16.0235	16.0325	15.9293	16.0359	15.7105	15.8015	15.74	15.7785	15.6028	15.5733	15.6231	15.5698	0.191935	0.00190928	-0.0557092	0.498058	0.165378	0.0116206
O00451	2675	GDNF family receptor alpha 2	GFRA2		14.4747	14.5037	14.113	14.4389	14.432	14.8923	14.5752	14.819	13.7858	13.9498	13.8018	14.1421	13.9093	13.7795	13.6997	13.6785	0.462725	0.00972158	-0.297049	0.204682	0.153099	0.446602
O00458	3475	interferon related developmental regulator 1	IFRD1		13.7072	13.5591	13.6524	13.6565	13.6866	13.775	13.6926	13.658	13.5903	13.4934	13.6547	13.5419	13.5145	13.7266	13.4745	13.5846	0.0737258	0.320088	-0.0592379	0.625636	-0.00495076	0.968694
O00459	5296	phosphoinositide-3-kinase regulatory subunit 2	PIK3R2	4012	13.8412	13.8313	13.8365	13.9332	13.8094	13.8247	13.782	13.7592	13.8262	14.1404	14.1792	13.7518	13.8821	13.9677	14.1711	14.1218	-0.113871	0.370673	0.0667059	0.767581	-0.0612747	0.722502
O00461	27333	golgi integral membrane protein 4	GOLIM4		13.0807	13.2106	13.1285	13.2731	13.2575	13.3598	12.9786	13.4149	13.6615	13.8316	13.6747	13.848	13.8195	13.9472	13.9355	13.788	-0.580718	0.000260987	-0.0794833	0.701865	-0.118628	0.410891
O00462	4126	mannosidase beta	MANBA	511	14.5454	14.5877	14.7547	14.5837	14.7634	14.4281	14.5744	14.4157	14.5494	14.6791	14.6498	14.7019	14.8664	14.7673	14.8383	14.8506	-0.0271682	0.802438	0.072446	0.658045	-0.185579	0.101812
O00468-3;O00468-6	375790	agrin	AGRN	4512	14.5783	14.5185	14.7051	14.571	14.6044	14.473	14.5337	14.5364	14.79	15.0009	14.9792	14.9768	14.9761	15.1793	15.0915	14.8396	-0.343523	0.00234039	0.056334	0.741565	-0.0849154	0.477319
O00469;O00469-2	5352	procollagen-lysine,2-oxoglutarate 5-dioxygenase 2	PLOD2	310	0	0	13.3842	13.1687	0	12.9161	0	0	12.9612	13.4139	13.0394	13.4478	13.8899	14.3844	13.7038	13.6456					-0.690332	0.0554666
O00471	10640	exocyst complex component 5	EXOC5		15.7268	15.5548	15.6119	15.7156	15.6429	15.7266	15.7193	15.7173	15.5986	15.5866	15.5232	15.6241	15.5739	15.5071	15.5824	15.6439	0.0691354	0.212792	-0.0492585	0.587249	0.00630935	0.944885
O00479	10473	high mobility group nucleosomal binding domain 4	HMGN4		15.8528	15.8996	15.7985	15.8801	16.2457	16.0839	15.6553	16.2816	15.6723	15.8459	15.9027	15.8677	15.5206	15.6245	15.6466	15.4069	0.0356058	0.840153	-0.208844	0.367366	0.272467	0.132145
O00483	4697	NDUFA4 mitochondrial complex associated	NDUFA4	190	18.3346	18.2735	18.4296	18.4004	18.404	18.3547	18.3503	18.3527	18.4115	18.3984	18.3854	18.4993	18.6753	18.592	18.5157	18.6427	-0.0640931	0.242319	-0.00590157	0.961473	-0.182814	0.00897961
O00487	10213	proteasome 26S subunit, non-ATPase 14	PSMD14	3050	16.9603	16.8329	17.0763	17.0518	17.0258	17.096	16.9148	17.0712	16.9143	16.9435	17.003	16.9459	16.9892	17.056	17.0407	17.076	0.0286364	0.704785	-0.0466118	0.702752	-0.0887498	0.28061
O00488	51042	zinc finger protein 593	ZNF593		14.8575	15.029	15.1493	14.6922	14.4801	15.023	14.2134	14.2136	14.9895	14.9027	15.0586	14.9674	15.0517	15.0841	14.947	14.7802	-0.0475303	0.846966	0.449474	0.148789	0.0137958	0.971024
O00499	274	bridging integrator 1	BIN1		15.5264	15.6012	15.4902	15.6063	15.6787	15.5254	15.6246	15.6726	15.415	15.456	15.4336	15.377	15.4148	15.3003	15.3075	15.3089	0.135605	0.0170349	-0.0692602	0.382605	0.0875248	0.155429
O00505	3839	karyopherin subunit alpha 3	KPNA3		14.6264	14.7652	14.5244	14.7438	14.7266	14.8277	14.6738	14.8453	14.4146	14.5489	14.4837	14.4989	14.245	14.3507	14.2753	14.3659	0.178435	0.0264575	-0.103396	0.362174	0.17729	0.0494891
O00506	10494	serine/threonine kinase 25	STK25		13.3059	13.668	12.9041	13.357	13.1322	13.7005	13.5944	13.6396	13.5096	14.0868	13.5461	13.8796	13.4191	13.7868	13.711	13.7343	-0.44673	0.0771899	-0.207931	0.611816	0.0926977	0.791796
O00512	607	BCL9 transcription coactivator	BCL9		13.3009	13.319	13.5285	13.2433	13.4533	13.4432	13.1416	13.3904	12.8611	13.38	12.9447	13.0983	12.7739	12.8887	12.6466	12.6068	0.276909	0.0795435	-0.00921949	0.9795	0.341968	0.0603023
O00519	2166	fatty acid amide hydrolase	FAAH		14.8419	14.4954	14.4258	15.0191	14.9991	14.6166	14.7724	14.8724	14.4941	14.6688	14.5834	14.809	14.4428	14.6062	0	14.3368	0.056725	0.780793	-0.119608	0.710195	0.176873	0.475878
O00534	4013	von Willebrand factor A domain containing 5A	VWA5A		14.8319	14.8381	14.8033	14.8481	14.9377	14.8698	14.8285	14.9855	15.2102	15.2542	15.2176	15.31	15.1299	15.1775	15.1746	15.1678	-0.417635	8.64005e-07	-0.0750302	0.215211	0.0855148	0.0830957
O00541	23481	pescadillo ribosomal biogenesis factor 1	PES1		15.1218	15.128	15.1437	15.2302	15.188	15.0631	14.9638	15.1575	15.3922	15.3154	15.3784	15.3786	15.568	15.4973	15.5783	15.4783	-0.210192	0.0030833	0.062846	0.521631	-0.164354	0.026626
O00559;O00559-2	9166	estrogen receptor binding site associated antigen 9	EBAG9		14.8077	14.3619	14.69	14.924	14.8993	14.7929	14.6652	14.9211	15.0592	14.6861	14.8781	14.8476	14.9669	14.7752	14.63	14.4788	-0.171852	0.34353	-0.123691	0.689013	0.155028	0.483743
O00560	6386	syndecan binding protein	SDCBP		15.1914	15.2374	15.4571	15.3093	15.2765	15.2625	15.259	15.3159	15.3573	15.5019	15.3677	15.5467	15.5033	15.5804	15.6232	15.5024	-0.144591	0.0702114	0.0203302	0.90031	-0.108944	0.234149
O00562;O00562-2	9600	phosphatidylinositol transfer protein membrane associated 1	PITPNM1		14.6024	14.4224	14.5487	14.5172	14.544	14.6781	14.6075	14.5493	14.7029	14.7875	14.6608	14.7048	14.5323	14.6496	14.6154	14.6417	-0.191347	0.00443844	-0.0720673	0.423169	0.104217	0.128191
O00566	10199	M-phase phosphoprotein 10	MPHOSPH10	3008	14.3719	14.338	14.2179	14.2295	14.4188	14.4997	14.305	14.4276	14.4967	14.4821	14.5876	14.437	14.5696	14.6623	14.5106	14.5791	-0.211507	0.00569652	-0.123412	0.205304	-0.0795306	0.325349
O00567	10528	NOP56 ribonucleoprotein	NOP56	3008	16.6822	16.5893	16.661	16.7087	16.5979	16.5504	16.513	16.619	16.6729	16.6438	16.6876	16.666	16.8002	16.7588	16.7759	16.7681	-0.0072685	0.857125	0.0902141	0.0780121	-0.108175	0.014511
O00571	1654	DEAD-box helicase 3 X-linked	DDX3X	4622	16.4066	16.5743	16.4337	16.3955	16.4964	16.4971	16.4713	16.4837	16.3792	16.4397	16.459	16.4699	16.5106	16.569	16.4843	16.5303	0.0156007	0.765542	-0.0346023	0.66851	-0.0866266	0.116523
O00584	8635	ribonuclease T2	RNASET2		14.2796	14.706	14.5479	14.6244	14.6814	14.4394	14.4369	14.5238	14.8501	14.8669	14.5735	14.7388	14.6109	14.528	14.6834	14.9302	-0.21786	0.142704	0.0191295	0.951447	0.0692565	0.737023
O00592;O00592-2	5420	podocalyxin like	PODXL		15.7831	15.6555	15.6515	15.3885	15.5449	15.5291	15.1013	15.5016	15.4723	15.351	15.5671	15.4277	15.6039	15.4649	15.7241	15.8047	0.165147	0.286324	0.200426	0.3795	-0.194886	0.280426
O00625	8544	pirin	PIR		15.518	15.5909	15.558	15.8097	15.4411	15.6332	15.7015	15.4961	15.8612	15.9111	15.9015	15.8056	15.8796	15.8485	15.8406	15.9091	-0.250709	0.0100802	0.0511604	0.746184	0.000405592	0.998186
O00629	3840	karyopherin subunit alpha 4	KPNA4		15.5038	15.5454	15.5106	15.4878	15.6433	15.6179	15.7049	15.4209	15.4246	15.4761	15.3259	15.4338	15.2725	15.3306	15.2984	15.253	0.0967989	0.161792	-0.084869	0.416661	0.126486	0.114434
O00743;O00743-2	5537	protein phosphatase 6 catalytic subunit	PPP6C		16.1363	16.0139	16.0886	16.2352	16.2349	16.116	15.8883	16.2362	16.1365	16.1984	16.228	16.2645	16.2642	16.099	16.2394	16.1448	-0.0883558	0.391056	-0.000328876	0.999339	0.0200036	0.900475
O00746	4833	NME/NM23 nucleoside diphosphate kinase 4	NME4	230	14.9615	15.0892	15.1558	14.9772	14.8843	14.9275	14.8361	14.925	14.9333	14.9842	14.9647	14.9115	14.9148	14.9734	15.1756	15.1087	0.0974971	0.205798	0.152701	0.165162	-0.0946821	0.296452
O00748;O00748-4	8824	carboxylesterase 2	CES2	983	12.8295	12.1007	11.5347	12.9937	0	12.1018	0	12.9293	12.6873	12.6843	12.971	13.0678	13.2544	11.7752	12.4907	12.7717	-0.487954	0.36275			0.279582	0.69426
O00750	5287	phosphatidylinositol-4-phosphate 3-kinase catalytic subunit type 2 beta	PIK3C2B	562	14.79	14.6338	14.7045	14.8477	14.6246	14.6236	14.4563	14.6666	14.2392	14.4671	14.3794	14.3316	14.1172	14.146	14.1512	14.0266	0.389666	0.000349166	0.151238	0.202598	0.244094	0.0165774
O00754	4125	mannosidase alpha class 2B member 1	MAN2B1	511	15.5982	15.5275	15.7186	15.6594	15.5629	15.5255	15.4679	15.5541	15.6032	15.676	15.6933	15.7093	15.7281	15.8204	15.8169	15.8035	-0.0444775	0.41984	0.0983417	0.202598	-0.121796	0.0542544
O00762;O00762-2;O00762-3	11065	ubiquitin conjugating enzyme E2 C	UBE2C	4120	0	0	15.8192	15.6217	15.7328	15.6977	0	15.7005	0	0	15.6345	15.2523	15.5743	0	0	0
O00764	8566	pyridoxal kinase	PDXK	750	16.2823	16.2705	16.2408	16.2932	16.4293	16.4441	16.4271	16.3076	16.3955	16.2606	16.2365	16.2643	16.0874	16.1228	16.107	16.2796	-0.0175292	0.803503	-0.130306	0.148681	0.140029	0.0589469
O00767	6319	stearoyl-CoA desaturase	SCD	1040	15.4523	15.4477	15.4295	15.3442	15.5562	15.5383	15.5612	15.3999	15.6718	15.69	15.7018	15.6758	15.6389	15.8443	15.605	15.6941	-0.266447	0.00117853	-0.0955011	0.335149	-0.0107257	0.920851
O14490;O14490-7	9229	DLG associated protein 1	DLGAP1		15.2687	14.8447	15.1392	15.2418	14.8811	15.102	0	0	15.0194	15.1425	15.0496	14.9208	14.8495	15.3027	0	14.7173	0.0905169	0.658211			0.076592	0.792484
O14497	8289	AT-rich interaction domain 1A	ARID1A		15.1093	15.1367	15.0716	15.1456	15.1268	15.1174	15.1311	15.1446	14.9798	15.0584	15.0577	15.0622	14.9831	15.0145	14.9171	14.8716	0.0762794	0.0617816	-0.0141789	0.860489	0.092938	0.0479735
O14508	8835	suppressor of cytokine signaling 2	SOCS2	4630	13.6004	13.105	13.5055	13.8158	13.616	13.5944	0	13.8642	13.6428	13.2392	13.0822	13.364	12.9787	13.0502	13.1703	12.4343	0.174624	0.517034	-0.184853	0.705575	0.423689	0.158576
O14514	575	adhesion G protein-coupled receptor B1	ADGRB1	4115	13.2426	0	0	11.1641	11.3504	13.3414	0	13.5151	12.9424	0	0	13.9807	0	0	13.0752	12.9897
O14519;O14519-2	8099	cyclin dependent kinase 2 associated protein 1	CDK2AP1		14.446	14.7516	14.5436	14.711	15.0085	14.8782	14.56	15.0581	14.972	14.8635	14.8951	14.526	14.6184	14.5499	14.5206	14.1895	-0.201098	0.276162	-0.263142	0.327893	0.344568	0.105242
O14521;O14521-2	6392	succinate dehydrogenase complex subunit D	SDHD	20	14.3414	14.1411	0	14.2734	14.3346	0	0	0	14.552	14.8267	15.0532	14.8331	15.0306	15.1204	14.9871	15.0574	-0.564245	0.00377827			-0.232631	0.155729
O14523	9854	C2CD2 like	C2CD2L		15.2292	15.3845	15.2768	15.0458	15.4288	15.3299	15.0796	15.3774	15.2109	15.2459	15.3266	15.1858	15.1149	15.0626	15.1566	14.9401	-0.00820646	0.951533	-0.0698383	0.726234	0.173764	0.187603
O14524;O14524-2	23306	nuclear envelope integral membrane protein 1	NEMP1		0	13.8598	14.4107	13.1778	13.8333	0	0	13.144	13.3286	13.9722	0	13.6252	13.8977	13.4918	0	14.3654	0.174082	0.766843			-0.276257	0.707798
O14525;O14525-2	460	astrotactin 1	ASTN1		13.377	13.9172	13.2898	13.4638	13.7986	13.9401	13.6043	13.9579	13.8385	13.608	14.0831	13.3198	13.7389	14.0023	14.3473	13.7055	-0.200393	0.458317	-0.313278	0.432664	-0.236146	0.464798
O14530	10190	thioredoxin domain containing 9	TXNDC9		16.5158	16.4258	16.3884	16.6047	16.4375	16.5727	16.475	16.5855	16.3325	16.4096	16.3642	16.4197	16.3546	16.2523	16.4189	16.4129	0.10214	0.153872	-0.0340144	0.799918	0.0218457	0.835807
O14531	10570	dihydropyrimidinase like 4	DPYSL4		17.344	17.4341	17.3627	17.4735	17.4171	17.4203	17.4054	17.5151	16.9791	16.9959	16.9701	16.9731	16.7487	16.7966	16.7245	16.7146	0.424067	7.13097e-07	-0.0358706	0.601753	0.233434	0.000850713
O14545	10906	TRAF-type zinc finger domain containing 1	TRAFD1		14.6283	14.6978	14.7133	14.7499	14.6529	14.7495	14.7163	14.8119	14.6423	14.5552	14.52	14.5611	14.4435	14.39	14.4864	14.4528	0.127689	0.018124	-0.0353297	0.687586	0.126466	0.0359942
O14548	9167	cytochrome c oxidase subunit 7A2 like	COX7A2L	190	16.9524	16.8876	16.8628	16.9904	16.904	16.7951	16.6302	16.8589	17.0516	16.9238	17.0207	16.912	17.2585	17.1184	17.2268	17.3067	-0.0537157	0.528269	0.126273	0.28805	-0.250573	0.0136382
O14559;O14559-10	115703	Rho GTPase activating protein 33	ARHGAP33		14.73	14.7881	14.9044	15.0528	14.6122	14.8541	14.6417	14.9393	14.4909	14.5122	14.3451	14.3634	14.4224	14.4036	14.2564	14.3217	0.440935	0.00158832	0.107005	0.573319	0.076888	0.612778
O14561	4706	NADH:ubiquinone oxidoreductase subunit AB1	NDUFAB1	190	17.1833	17.2564	17.2923	17.1907	17.1736	17.079	17.3439	17.0655	17.3822	17.3058	17.3782	17.3128	17.5651	17.63	17.5627	17.6416	-0.114044	0.115882	0.0652174	0.579142	-0.255074	0.00681762
O14562	56061	ubiquitin family domain containing 1	UBFD1		15.5886	15.4736	15.6094	15.6796	15.6161	15.6116	15.6068	15.68	15.4752	15.6815	15.6911	15.6038	15.6417	15.4536	15.6049	15.4906	-0.0250795	0.769066	-0.0407929	0.77245	0.0652064	0.501651
O14576;O14576-2	1780	dynein cytoplasmic 1 intermediate chain 1	DYNC1I1	4145	14.2793	14.5084	14.6682	14.8847	14.8403	15.0917	14.8168	14.9958	15.2905	14.9331	14.8668	15.1333	14.9296	14.8491	14.531	14.6823	-0.470765	0.0175742	-0.350978	0.188888	0.307953	0.152761
O14578-4	11113	citron rho-interacting serine/threonine kinase	CIT		0	11.1911	11.4465	12.1292	11.3394	12.1424	0	12.1823	11.9435	12.5577	12.238	11.7824	12.2353	12.1544	12.835	11.8298	-0.541497	0.225419	-0.299122	0.716396	-0.133225	0.822326
O14579	11316	COPI coat complex subunit epsilon	COPE		16.0771	16.0015	16.0811	16.0462	16.0187	16.0529	16.0263	15.9824	16.0713	16.0849	16.1018	16.0137	15.9739	16.0089	15.9658	15.9405	-0.0164528	0.629296	0.0314143	0.540495	0.0956372	0.0154481
O14594	1463	neurocan	NCAN		14.1857	14.1709	14.6319	14.2018	14.4127	14.3382	14.377	14.3105	14.3647	14.3066	14.5119	14.1717	14.1021	14.2785	14.3138	14.2484	-0.0411857	0.782993	-0.0620109	0.809106	0.103071	0.551448
O14602	9086	eukaryotic translation initiation factor 1A Y-linked	EIF1AY	3013	0	15.4933	15.6035	16.0089	0	16.0205	15.2334	15.9918	14.9715	16.074	15.9535	16.1385	16.3348	16.4704	0	16.1834	-0.0824829	0.863087	-0.0466688	0.963049	-0.545139	0.282857
O14617-5	8943	adaptor related protein complex 3 subunit delta 1	AP3D1	4142	16.3407	16.2019	16.1961	16.23	16.2584	16.2442	16.1984	16.1828	16.2789	16.3276	16.317	16.29	16.2118	16.2303	16.2396	16.2247	-0.0612189	0.114817	0.0211852	0.759439	0.0767547	0.0873866
O14618	9973	copper chaperone for superoxide dismutase	CCS	5014	16.1433	15.9102	16.0579	16.1329	16.0598	16.0623	15.9891	16.1888	16.1716	16.1543	16.2569	16.3172	16.1725	16.0847	16.1025	16.0969	-0.163937	0.0394845	-0.013952	0.934727	0.110874	0.216499
O14639;O14639-2;O14639-6	3983	actin binding LIM protein 1	ABLIM1	4360	15.6572	15.6043	15.5359	15.7182	15.6161	15.6904	15.6062	15.7169	15.6258	15.6679	15.5728	15.6817	15.4087	15.4736	15.4987	15.3525	-0.00814043	0.906336	-0.0284987	0.800442	0.203649	0.00836171
O14640	1855	dishevelled segment polarity protein 1	DVL1	4310	14.8039	14.9427	15.0199	14.9641	15.1547	14.9546	14.9814	15.0136	15.0158	14.8417	14.6578	15.076	14.9096	14.8794	14.8342	14.9602	0.0348442	0.777453	-0.0934046	0.612422	0.00201602	0.992178
O14641	1856	dishevelled segment polarity protein 2	DVL2	4310	14.7491	14.9355	14.8126	14.7855	14.8357	14.6338	14.5223	14.7113	14.705	14.6056	14.6892	14.7346	14.7075	14.7752	14.8005	14.491	0.137065	0.185783	0.144869	0.342079	-0.00998192	0.95327
O14646;O14646-2	1105	chromodomain helicase DNA binding protein 1	CHD1		14.4052	14.5074	14.3981	14.4364	14.2764	14.1992	14.1461	14.4192	14.4104	14.5577	14.4071	14.4448	14.1666	14.5311	14.6349	14.8218	-0.0182308	0.914253	0.176558	0.440534	-0.0836257	0.67734
O14647	1106	chromodomain helicase DNA binding protein 2	CHD2		15.09	15.1393	15.1625	15.2002	15.038	15.082	14.9994	15.0502	15.0678	15.1401	15.1146	15.1492	15.142	15.3199	15.2263	15.1919	0.0300531	0.555615	0.105571	0.126427	-0.102096	0.0711687
O14653;O14653-2	9570	golgi SNAP receptor complex member 2	GOSR2	4130	15.8957	15.8224	15.8703	15.9491	15.9166	15.927	15.8371	15.6166	15.9711	15.8898	15.8599	15.897	15.8149	15.9111	15.7874	15.9827	-0.0200386	0.840153	0.0600619	0.695654	0.0303932	0.809911
O14656	1861	torsin family 1 member A	TOR1A		14.7241	14.9523	14.7763	14.8646	14.726	14.69	14.5209	14.7992	14.7953	14.9182	14.796	15.0542	14.8822	14.9113	14.8942	14.9066	-0.0616223	0.535296	0.145258	0.295745	-0.00766029	0.961247
O14657	27348	torsin family 1 member B	TOR1B		14.6246	14.8639	14.8669	14.9226	14.6223	14.5363	14.5032	14.6031	15.184	15.1223	15.2071	15.255	15.3201	15.3826	15.314	15.2876	-0.372629	0.000265058	0.25327	0.0279671	-0.133949	0.12882
O14662	8675	syntaxin 16	STX16	4130	14.799	14.94	14.8795	14.7526	14.9251	14.7625	14.769	14.6761	14.6469	14.8942	14.6872	14.8335	14.6582	14.5541	14.5316	14.6049	0.0773418	0.395806	0.0595734	0.702593	0.178206	0.0863145
O14672	102	ADAM metallopeptidase domain 10	ADAM10	5010	14.7112	14.3426	14.5599	14.5557	14.6505	14.5741	14.3669	14.4478	14.6287	14.8351	14.8368	14.7512	14.8757	14.9321	14.9662	14.8383	-0.220559	0.0493387	0.0325367	0.884635	-0.140156	0.274568
O14681	9538	EI24 autophagy associated transmembrane protein	EI24	4115	16.1371	16.2627	16.1993	16.2367	16.1255	16.1673	16.1296	16.2417	16.2947	16.2023	16.2079	16.3259	16.3568	16.4843	16.1492	16.0939	-0.0487433	0.644864	0.0429516	0.820861	-0.0133441	0.933303
O14682	8507	ectodermal-neural cortex 1	ENC1		13.4356	13.7412	13.7643	13.5902	14.1352	14.0734	13.7779	13.5283	13.8932	14.0176	13.7354	14.0003	14.0778	13.8659	13.9981	14.0058	-0.27881	0.104974	-0.245877	0.327078	-0.0752911	0.75102
O14683	9537	tumor protein p53 inducible protein 11	TP53I11		17.4978	17.4944	17.4415	17.5209	17.3143	17.4531	17.4197	17.4049	17.342	17.4691	17.492	17.3761	17.5188	17.5092	17.3055	17.3481	0.0688589	0.337615	0.0906954	0.391762	-0.000587349	0.995875
O14686;O14686-3	8085	lysine methyltransferase 2D	KMT2D		13.577	13.1513	13.5549	13.4551	13.3885	13.4838	13.1002	13.4235	13.155	13.6141	13.6151	13.484	13.3736	13.633	13.3524	13.2786	-0.0324894	0.872563	0.0855569	0.797512	0.0576623	0.824428
O14709	10168	zinc finger protein 197	ZNF197		13.7051	14.0221	13.8058	14.0317	14.0564	0	13.5842	14.2351	0	14.0422	13.9608	14.2515	13.4491	13.7545	0	0	-0.193632	0.422796	-0.0673985	0.889228
O14727;O14727-4	317	apoptotic peptidase activating factor 1	APAF1	4115	14.668	14.4186	14.307	14.399	14.5953	14.3934	13.7756	14.3161	14.1565	14.2251	14.1708	14.3005	14.2096	14.2078	14.2426	14.118	0.234909	0.210803	0.178049	0.556186	0.0187436	0.9511
O14730;O14730-2	8780	RIO kinase 3	RIOK3		15.2444	14.8048	14.9388	15.0214	14.8278	14.6963	15.0397	15.2722	14.876	14.9456	15.1133	14.93	15.1947	15.0604	15.1935	15.3262	0.0361399	0.846891	0.0433364	0.89934	-0.227511	0.240458
O14733;O14733-3;O14733-4	5609	mitogen-activated protein kinase kinase 7	MAP2K7	4010	15.4013	15.3266	15.3997	15.3978	15.3726	15.1971	15.4378	15.3391	15.534	15.368	15.146	15.3326	15.5634	15.3082	15.2787	15.4404	0.036197	0.766704	0.0446634	0.836142	-0.0525517	0.735098
O14734	10005	acyl-CoA thioesterase 8	ACOT8	4146	14.8701	15.0698	14.692	14.9621	14.8155	14.97	15.0233	15.0427	14.9897	15.1572	15.067	15.0412	14.6326	15.0691	14.9214	14.8686	-0.165241	0.204479	-0.0643786	0.788089	0.190834	0.207475
O14735	10423	CDP-diacylglycerol--inositol 3-phosphatidyltransferase	CDIPT	562	16.4393	16.8738	16.4082	16.3126	16.1792	16.2923	16.2806	16.4408	15.8284	16.5532	16.6103	16.3451	16.3325	16.3786	16.6462	16.4079	0.174224	0.451805	0.210231	0.562178	-0.107049	0.732571
O14737	9141	programmed cell death 5	PDCD5		17.1455	17.106	17.0842	17.1603	17.0707	17.1112	17.1088	17.1457	16.9972	17.1369	17.1483	17.0481	16.9463	16.9083	17.0368	16.9935	0.0413802	0.410517	0.0149077	0.882939	0.111406	0.0538373
O14744	10419	protein arginine methyltransferase 5	PRMT5	3013	16.2245	16.1137	16.1718	16.2154	16.2062	16.1867	16.18	16.1688	16.1125	16.1597	16.1767	16.2195	16.1076	16.117	16.1278	16.1766	0.0142645	0.716317	-0.00408513	0.960329	0.034815	0.43221
O14745	9368	SLC9A3 regulator 1	SLC9A3R1		15.5456	15.4991	15.4663	15.4337	15.3971	15.5487	15.4373	15.531	15.5883	15.7861	15.7249	15.6237	15.7434	15.7407	15.7707	15.6681	-0.194556	0.00632291	0.00764051	0.956102	-0.0500045	0.535621
O14763;O14763-2	8795	TNF receptor superfamily member 10b	TNFRSF10B	4060	13.1755	12.9026	13.1172	12.8678	13.0739	13.035	13.1312	12.9963	13.6257	13.7064	13.6516	13.7049	13.2662	13.222	13.2174	12.9855	-0.656393	2.77933e-05	-0.0432982	0.823738	0.499392	0.00137922
O14772;O14772-2	8790	fucose-1-phosphate guanylyltransferase	FPGT	51	15.1826	14.7731	15.3372	15.361	15.3163	15.162	14.6147	15.0158	15.4163	15.1957	15.4317	14.998	15.291	15.2059	15.3139	15.1754	-0.0969486	0.681949	0.136287	0.722785	0.0138929	0.971024
O14773	1200	tripeptidyl peptidase 1	TPP1	4142	16.0075	16.0022	15.9798	16.0047	15.9087	15.8906	15.8856	15.9242	15.916	15.9989	15.9919	15.9767	16.0142	16.0589	16.0491	16.0167	0.0276892	0.239822	0.0962531	0.0103417	-0.0638485	0.0247368
O14775-2;O14775-3	10681	G protein subunit beta 5	GNB5	4062	15.4441	15.3064	15.4376	15.6501	15.7024	15.5914	15.6328	15.6643	15.3966	15.6788	15.5691	15.6813	15.3526	15.4849	15.6888	15.189	-0.121917	0.39236	-0.188161	0.36162	0.15265	0.361442
O14776;O14776-2	10915	transcription elongation regulator 1	TCERG1	3040	15.8536	15.7464	15.7795	15.8414	15.8043	15.7889	15.7645	15.7599	15.6549	15.734	15.731	15.708	15.7976	15.7577	15.787	15.767	0.0982458	0.00697097	0.0258479	0.63501	-0.0703373	0.0666413
O14777	10403	NDC80 kinetochore complex component	NDC80		0	13.9866	13.8475	0	0	13.8701	13.9512	0	12.6884	14.0348	14.1433	0	0	13.9577	0	14.163
O14782	3797	kinesin family member 3C	KIF3C		13.4212	13.0687	13.557	13.658	13.5444	13.2303	13.3909	13.3475	13.3486	0	14.0044	13.4146	0	12.892	13.2014	13.4619	-0.162972	0.567599	0.0479686	0.930426	0.404097	0.235861
O14786	8829	neuropilin 1	NRP1	4360	14.2851	14.2671	14.3414	14.4849	14.4893	14.4701	14.4561	14.6446	14.2978	14.3039	14.3892	14.4715	14.0168	14.1291	14.2207	13.9858	-0.0210027	0.836514	-0.170396	0.189105	0.277534	0.0137633
O14787	30000	transportin 2	TNPO2		14.6708	14.4491	14.5313	14.4265	14.5356	14.5863	14.5306	14.4726	14.5034	14.6008	14.5471	14.5686	14.4769	14.5975	14.5135	14.4914	-0.0355367	0.612412	-0.0118342	0.93521	0.0351446	0.694214
O14795-2	10497	unc-13 homolog B	UNC13B		15.0396	15.0037	14.9923	14.9236	15.0176	15.0444	15.017	14.9524	15.0216	15.1789	15.0829	15.0888	14.9748	14.9694	14.994	15.0528	-0.103247	0.033607	-0.0180169	0.843435	0.0953039	0.0805532
O14798	8794	TNF receptor superfamily member 10c	TNFRSF10C	4060	11.8094	0	0	0	11.7186	0	0	0	0	12.452	12.8979	12.2123	12.4737	12.0916	12.5841	12.3239					0.152421	0.707798
O14802	11128	RNA polymerase III subunit A	POLR3A	230	14.5013	14.4151	14.6482	14.375	14.7529	14.656	14.5077	14.5965	14.7868	14.7104	14.7751	14.6371	14.7714	14.6779	14.6964	14.7374	-0.242456	0.0093818	-0.143386	0.244299	0.00658276	0.962917
O14807	22808	muscle RAS oncogene homolog	MRAS	4010	16.3887	15.9582	16.1516	15.7246	16.2353	16.0115	16.1969	16.017	15.7031	15.6057	15.6347	15.782	15.6194	15.7378	15.5379	15.4779	0.374364	0.0260544	-0.0594211	0.851759	0.08813	0.682565
O14810	10815	complexin 1	CPLX1		17.4108	17.4445	17.3861	17.2249	17.3719	17.3189	17.3377	17.4087	17.5018	17.7321	17.7864	17.5976	17.3959	17.4073	17.5199	17.5817	-0.287926	0.00489931	0.00723632	0.971429	0.178254	0.0912998
O14818	5688	proteasome 20S subunit alpha 7	PSMA7	3050	17.8143	17.7226	17.7856	17.8449	17.8537	17.7814	17.8068	17.8453	17.6458	17.651	17.6432	17.6447	17.5763	17.5296	17.58	17.5291	0.145688	0.000509988	-0.0299457	0.574906	0.09243	0.0205973
O14828	10067	secretory carrier membrane protein 3	SCAMP3		15.8485	15.8853	15.8347	15.9539	15.926	15.8552	15.9645	15.977	16.1705	16.1394	16.0695	16.1427	16.1613	16.1176	16.0206	16.1078	-0.249929	0.000245331	-0.0500779	0.537495	0.0287211	0.67123
O14867	571	BTB domain and CNC homolog 1	BACH1		13.2922	13.4721	13.3384	13.6539	13.3432	13.6884	13.0878	13.477	12.7751	12.9722	13.1546	12.9812	13.0531	12.7519	12.6346	12.4688	0.46833	0.0255257	0.0400023	0.926716	0.243677	0.300595
O14874;O14874-2;O14874-3	10295	branched chain keto acid dehydrogenase kinase	BCKDK		14.3419	14.2218	14.1998	14.173	14.0038	14.0896	14.0788	13.815	14.6558	14.5697	14.6901	14.6146	14.8723	15.0618	14.9595	15.0371	-0.398442	0.000368002	0.237315	0.0564003	-0.350132	0.00308152
O14880	4259	microsomal glutathione S-transferase 3	MGST3	480	15.859	15.8528	15.9644	15.9038	16.2394	15.9542	15.9504	16.0781	16.0132	16.0875	16.0992	16.2468	16.0766	16.0911	16.0342	15.956	-0.216678	0.0210446	-0.160543	0.20591	0.0722234	0.515981
O14893;O14893-2;O14893-3;O14893-5	8487	gem nuclear organelle associated protein 2	GEMIN2	3013	14.9604	0	14.9236	15.0375	14.6201	14.7888	14.8273	0	14.8117	14.4408	14.439	14.6177	14.4376	15.3055	0	0	0.396556	0.146414	0.22845	0.627091
O14907	30851	Tax1 binding protein 3	TAX1BP3		16.4154	16.3537	16.4933	16.6334	16.3863	16.4604	16.2702	16.5445	16.4419	16.4044	16.3085	16.4797	16.5297	16.4978	16.5011	16.1441	0.0653377	0.620981	0.0586497	0.801075	-0.00953452	0.962951
O14908	10755	GIPC PDZ domain containing family member 1	GIPC1		15.0379	15.1328	15.1477	15.293	15.2346	15.2278	15.3017	15.4004	15.2881	15.1037	15.124	15.1381	15.07	15.1008	15.0267	15.0458	-0.0106163	0.904723	-0.138331	0.206507	0.102613	0.252977
O14910	8825	lin-7 homolog A, crumbs cell polarity complex component	LIN7A		16.6362	16.8513	16.7143	16.7704	16.7135	16.8906	16.7098	16.7018	16.7772	16.839	16.8004	16.8523	16.7802	16.8534	16.7974	16.7412	-0.0741478	0.276781	-0.0108873	0.941273	0.0241498	0.802576
O14917	27253	protocadherin 17	PCDH17		14.7514	14.8831	14.5706	14.8806	14.4298	14.7147	14.5337	14.2895	14.3541	15.0208	14.9647	14.7771	14.5548	14.9259	15.0782	14.8055	-0.00775322	0.973191	0.279485	0.370446	-0.0619171	0.84312
O14920;O14920-2;O14920-4	3551	inhibitor of nuclear factor kappa B kinase subunit beta	IKBKB	4010	14.3017	0	0	14.5132	14.337	0	0	14.1005	0	0	0	14.2158	0	14.352	0	14.4153
O14924	6002	regulator of G protein signaling 12	RGS12		14.5615	14.7649	14.5547	14.68	14.4997	14.5595	14.6107	14.6869	14.4819	14.4548	14.2428	14.5323	14.3196	14.7035	14.604	14.481	0.212337	0.0755951	0.0510542	0.820828	-0.0990486	0.497338
O14925	100287932	translocase of inner mitochondrial membrane 23	TIMM23		14.4151	14.3509	14.3809	14.3328	14.2458	14.1681	14.1075	14.0898	14.2608	14.5602	14.5649	14.6137	14.7706	14.8426	14.7144	14.7556	-0.129955	0.148958	0.217138	0.0891944	-0.270913	0.0149047
O14929	8520	histone acetyltransferase 1	HAT1		13.8473	13.9528	14.0725	14.0362	14.1708	14.1554	13.8472	13.9934	14.1927	14.014	14.1098	14.229	14.2877	14.4232	14.2393	14.1818	-0.159148	0.150223	-0.0644794	0.741565	-0.146591	0.255444
O14933	9246	ubiquitin conjugating enzyme E2 L6	UBE2L6	4120	16.6132	16.6012	16.6183	16.6836	16.5727	16.5536	16.7448	16.552	16.7156	16.7605	16.6925	16.6963	16.7229	16.6647	16.7649	16.9129	-0.0871398	0.223505	0.0233185	0.873675	-0.0501449	0.585054
O14936	8573	calcium/calmodulin dependent serine protein kinase	CASK	4530	16.2888	16.2871	16.2226	16.3452	16.3701	16.375	16.3707	16.434	16.1525	16.2614	16.2004	16.2411	16.0358	16.0446	15.9808	15.9153	0.0720751	0.12164	-0.10154	0.123751	0.219698	0.00162246
O14936-4	8573	calcium/calmodulin dependent serine protein kinase	CASK	4530	16.6013	16.3307	16.5517	16.7041	16.7562	16.7067	16.6145	16.7441	16.5123	16.5467	16.4002	16.5027	16.3383	16.3696	16.2392	16.1092	0.0564835	0.607999	-0.158392	0.295056	0.226413	0.0614283
O14949	27089	ubiquinol-cytochrome c reductase complex III subunit VII	UQCRQ	190	17.2081	17.074	17.2536	17.2531	17.1485	17.0994	17.0888	17.1638	17.4974	17.4622	17.4729	17.4644	17.6602	17.6188	17.6219	17.5446	-0.277057	0.000108645	0.0720676	0.331229	-0.137158	0.0249204
O14950;P19105	10627	myosin light chain 12A	MYL12A	4510	18.1423	18.0445	18.1414	18.2048	18.0136	17.9942	18.0721	17.9989	17.9826	17.8916	17.927	17.9434	17.9161	17.8567	17.8566	17.8307	0.197048	0.000482599	0.113501	0.072374	0.071124	0.160254
O14957	10975	ubiquinol-cytochrome c reductase, complex III subunit XI	UQCR11	190	16.7568	16.8005	17.071	16.7031	16.8863	16.715	17.0401	16.6767	16.9798	16.8533	16.6872	16.9273	17.0964	16.8327	17.0715	17.1429	-0.029054	0.858249	0.00331637	0.992376	-0.173978	0.304478
O14964	9146	hepatocyte growth factor-regulated tyrosine kinase substrate	HGS	4144	16.4316	16.3777	16.4092	16.4963	16.4687	16.5124	16.48	16.5159	16.2251	16.3972	16.3835	16.3349	16.205	16.1737	16.2001	16.1749	0.0935355	0.0505001	-0.0655286	0.338464	0.146742	0.0119107
O14967	1047	calmegin	CLGN		15.4318	15.4454	15.4462	15.4991	15.6253	15.5428	15.3781	15.5369	15.3342	15.3426	15.3245	15.492	15.2211	15.312	15.4079	15.3732	0.0823139	0.276827	-0.065141	0.594885	0.0447645	0.653844
O14972	10311	VPS26 endosomal protein sorting factor C	VPS26C		14.0737	13.993	13.9928	14.0712	14.025	13.8834	14.0849	13.8668	14.1123	14.0388	14.0981	14.0673	14.0943	14.1161	14.0707	14.0142	-0.0464574	0.46523	0.0676307	0.485088	0.00527548	0.958465
O14974	4659	protein phosphatase 1 regulatory subunit 12A	PPP1R12A	4270	15.1692	15.2635	15.2104	15.2267	15.2583	15.2231	15.1145	15.1933	15.2144	15.2602	15.2648	15.2606	15.1608	15.1125	15.1306	15.011	-0.0325692	0.514917	0.0201309	0.827489	0.146286	0.0142229
O14976	2580	cyclin G associated kinase	GAK		15.2392	15.2258	15.185	15.2914	15.2188	15.2191	15.2338	15.2437	15.2681	15.3141	15.225	15.2955	15.3825	15.2698	15.2807	15.3736	-0.0403357	0.325059	0.00648421	0.941273	-0.0509752	0.283287
O14979	9987	heterogeneous nuclear ribonucleoprotein D like	HNRNPDL		17.5468	17.5358	17.5186	17.5823	17.6071	17.5302	17.4976	17.6217	17.3775	17.4098	17.3641	17.3632	17.3591	17.3453	17.3237	17.2062	0.167227	0.00238536	-0.0182458	0.84213	0.0700859	0.199248
O14979-2;O14979-3	9987	heterogeneous nuclear ribonucleoprotein D like	HNRNPDL		15.248	15.7324	15.6769	15.3272	15.4166	15.0522	15.7145	15.3028	15.0855	14.8746	15.193	15.1883	15.2203	15.309	15.1621	15.0249	0.410793	0.0445334	0.124581	0.718268	-0.0937606	0.734474
O14980	7514	exportin 1	XPO1	3008	16.0743	16.0152	15.9965	16.1199	16.093	16.121	16.0458	16.1569	15.9299	15.9756	15.9728	15.9691	15.8325	15.8454	15.824	15.8095	0.0896026	0.0225037	-0.0527362	0.336912	0.134027	0.00635267
O14981	9044	B-TFIID TATA-box binding protein associated factor 1	BTAF1		14.9745	14.8404	15.0179	14.8831	14.8452	14.9867	14.766	14.9641	15.0398	14.9825	15.0635	15.0952	15.0916	15.1585	15.1295	15.1647	-0.116273	0.0954031	0.0384691	0.755825	-0.0908527	0.261032
O14994	8224	synapsin III	SYN3		14.7322	14.69	14.8934	14.879	15.1214	14.9617	15.0767	15.077	14.6738	14.6039	14.7695	14.7248	14.2965	14.5886	14.5812	14.4596	0.105619	0.267743	-0.260581	0.0583224	0.211528	0.0563654
O15014	23060	zinc finger protein 609	ZNF609		13.1249	12.8257	12.7776	12.9979	13.1635	13.3199	12.8379	13.0015	13.2267	12.9469	12.8509	12.871	12.8821	12.9472	12.874	13.0588	-0.0423427	0.806811	-0.149154	0.553117	0.0333532	0.892705
O15020	6712	spectrin beta, non-erythrocytic 2	SPTBN2		16.7832	16.7683	16.7645	16.8142	16.7626	16.7122	16.7014	16.7572	16.3996	16.4323	16.4405	16.3977	16.3753	16.3793	16.3264	16.3914	0.365012	3.84059e-08	0.0491507	0.172873	0.0494306	0.0929675
O15027;O15027-2;O15027-3;O15027-4;O15027-5	9919	SEC16 homolog A, endoplasmic reticulum export factor	SEC16A		15.4058	15.2768	15.4657	15.4706	15.3924	15.4617	15.3701	15.4477	15.3888	15.4478	15.4362	15.401	15.4905	15.4093	15.4364	15.3519	-0.0137237	0.830312	-0.0132464	0.911952	-0.00360166	0.971024
O15031	23654	plexin B2	PLXNB2	4360	15.0475	15.0249	15.0051	15.0134	15.0161	14.8973	14.8857	14.9437	14.6036	14.7168	14.6863	14.6998	14.6781	14.7023	14.6642	14.6584	0.346079	2.32021e-06	0.0870335	0.120048	0.000874842	0.990846
O15037	23351	KH and NYN domain containing	KHNYN		13.947	0	14.0871	13.5236	14.2499	13.9343	0	13.4388	0	13.7609	14.3095	14.2102	14.7184	14.4785	14.1162	14.0783	-0.24094	0.527714	-0.0217882	0.97913	-0.25434	0.560349
O15040;O15040-2	9895	tectonin beta-propeller repeat containing 2	TECPR2		13.9939	14.2752	0	14.6369	14.9695	14.4882	0	0	14.2661	14.5018	14.3546	14.7312	0	14.6035	14.502	13.6822	-0.161402	0.67912			0.200849	0.680723
O15042;O15042-2	23350	U2 snRNP associated SURP domain containing	U2SURP	3040	15.2431	15.2289	15.2472	15.2134	15.0913	15.1986	15.0722	15.0856	15.1441	15.1977	15.2541	15.1755	15.2655	15.3857	15.3077	15.2382	0.0403366	0.408022	0.121236	0.077552	-0.106427	0.0570071
O15047	9739	SET domain containing 1A, histone lysine methyltransferase	SETD1A	310	14.8091	14.808	14.8046	14.8476	15.0401	14.629	14.4307	14.6185	14.896	14.6766	14.6762	14.6967	14.555	14.388	14.2765	14.7529	0.080945	0.649596	0.137719	0.616087	0.243263	0.209028
O15061	23336	synemin	SYNM		14.1861	14.0204	14.1856	14.0874	13.9434	13.9922	14.0599	13.8237	14.5464	14.4106	14.4222	14.0919	14.2581	14.1933	14.4816	14.1001	-0.247893	0.0729245	0.165058	0.423257	0.109477	0.519948
O15063	9710	granule associated Rac and RHOG effector 1	GARRE1		14.1348	14.5481	14.5908	0	14.5551	0	14.2761	14.3027	14.4763	14.5725	14.3713	0	13.8269	14.1585	14.3812	14.1927	-0.0488192	0.844735	0.0466028	0.92149	0.333575	0.175097
O15066	9371	kinesin family member 3B	KIF3B		14.9941	14.9808	14.9791	14.9405	15.0078	15.0381	14.925	14.964	14.9676	15.0805	15.0683	15.0077	14.9386	14.9389	14.8456	14.8568	-0.0574161	0.189579	-0.0101156	0.911952	0.136079	0.0128792
O15067	5198	phosphoribosylformylglycinamidine synthase	PFAS	230	16.4028	16.4356	16.372	16.4528	16.4551	16.3715	16.373	16.4612	16.3292	16.3635	16.3244	16.382	16.3464	16.2908	16.3168	16.3306	0.0660472	0.0584388	0.000609935	0.993796	0.0285934	0.500002
O15068;O15068-10;O15068-6;O15068-8;O15068-9	23263	MCF.2 cell line derived transforming sequence like	MCF2L		15.1801	15.2104	15.0693	15.136	15.1716	15.2987	15.2031	15.1202	14.7074	15.3516	15.2076	15.2135	15.2376	15.294	15.2535	15.4061	0.0289106	0.862811	-0.0494598	0.869726	-0.17776	0.307367
O15069	23148	NAC alpha domain containing	NACAD		16.0878	16.0172	16.0002	16.152	16.123	16.1363	16.1071	16.0828	16.2145	16.1734	16.2073	16.2133	16.2288	16.2027	16.2971	16.2693	-0.137808	0.00374403	-0.0480136	0.453209	-0.0473573	0.33791
O15075	9201	doublecortin like kinase 1	DCLK1		17.0678	17.1575	17.0563	17.1351	17.1293	17.1239	17.1122	17.1819	16.8153	16.8506	16.8592	16.8541	16.6964	16.657	16.6961	16.7171	0.259406	4.52181e-06	-0.0326439	0.522215	0.153123	0.00156019
O15075-2	9201	doublecortin like kinase 1	DCLK1		15.0151	15.1796	14.2854	14.9015	14.5375	14.5509	14.7487	14.0087	0	14.8726	14.9765	14.6575	14.4543	0	14.1866	14.0159	0.00985597	0.97662	0.383915	0.378589	0.616565	0.119462
O15079;O15079-2	9751	syntaphilin	SNPH		13.6224	13.6367	13.5291	13.6868	13.5062	13.6006	13.5321	13.1022	13.5312	13.3677	13.3829	13.3444	13.2468	13.3961	13.023	13.1638	0.212213	0.134357	0.183474	0.381983	0.199107	0.226448
O15083	26059	ELKS/RAB6-interacting/CAST family member 2	ERC2		14.1819	14.3815	14.3054	14.6201	15.1215	14.4027	14.4123	14.3471	13.9077	14.0473	13.2474	13.8681	13.6759	13.4297	13.5419	15.2468	0.604589	0.212901	-0.198746	0.831223	-0.205967	0.762723
O15084	23243	ankyrin repeat domain 28	ANKRD28		14.8848	14.6713	14.7366	14.6228	14.8546	14.7985	14.5914	14.7828	14.7838	14.9711	14.7807	14.7835	14.7368	14.766	14.9095	14.7624	-0.100857	0.304497	-0.0279356	0.889677	0.0360644	0.792484
O15085	9826	Rho guanine nucleotide exchange factor 11	ARHGEF11	4270	14.971	14.8921	15.0673	15.1823	15.0733	15.1015	14.9559	15.1041	14.8556	14.9954	14.9201	14.91	14.8008	14.902	14.853	14.6766	0.107903	0.21736	-0.0305288	0.862823	0.112187	0.274811
O15085-2	9826	Rho guanine nucleotide exchange factor 11	ARHGEF11	4270	14.7873	14.9873	14.7503	14.7798	14.6324	14.9178	14.7375	14.8162	14.445	14.7166	14.2272	14.3809	14.5613	14.6169	14.4936	14.8212	0.383737	0.0125841	0.0502067	0.861447	-0.180796	0.27939
O15090	9745	zinc finger protein 536	ZNF536		0	0	8.72078	0	10.7597	0	10.473	10.5577	0	0	0	0	0	0	0	0
O15091;O15091-2	9692	protein only RNase P catalytic subunit	PRORP		14.1517	13.8221	13.8701	13.9469	13.9957	13.9526	13.6255	13.8095	14.9734	14.7533	14.761	14.7356	14.9834	14.9684	14.9946	15.0103	-0.858123	1.20154e-05	0.101866	0.600407	-0.183359	0.183694
O15111	1147	component of inhibitor of nuclear factor kappa B kinase complex	CHUK	4010	13.8412	13.8592	13.6743	13.6694	13.6173	13.9616	13.518	13.9334	13.2835	14.2785	13.8248	14.0046	14.0597	13.8699	13.9873	14.0275	-0.0868469	0.736068	0.00342751	0.995044	-0.138212	0.661286
O15116	27257	LSM1 homolog, mRNA degradation associated	LSM1	3018	16.1855	15.8613	16.0586	16.2138	16.1509	16.0383	16.1834	16.154	16.1483	15.9262	16.244	16.1846	16.0251	16.1204	16.1179	16.0149	-0.0459549	0.697205	-0.0518636	0.801075	0.0562086	0.707798
O15118	4864	NPC intracellular cholesterol transporter 1	NPC1	4142	14.8784	14.7698	14.592	14.8836	14.7584	14.6373	14.6319	14.6144	14.8209	14.9958	15.086	14.9279	15.4594	15.1115	15.333	15.4131	-0.176725	0.131624	0.120467	0.516421	-0.371595	0.0114224
O15121	8560	delta 4-desaturase, sphingolipid 1	DEGS1	600	15.2648	15.4045	15.5092	15.0951	15.2668	15.3395	15.3071	15.1245	15.1076	15.6307	15.2977	14.6839	15.4727	15.4573	15.5907	15.7851	0.138417	0.558676	0.0589383	0.899058	-0.396457	0.127268
O15126	9522	secretory carrier membrane protein 1	SCAMP1		15.5611	15.4636	15.4612	15.4246	15.3154	15.5031	15.4506	15.5512	15.4449	15.6418	15.641	15.5789	15.5737	15.5875	15.5778	15.5254	-0.0990602	0.173994	0.0225001	0.881686	0.0105551	0.927781
O15127	10066	secretory carrier membrane protein 2	SCAMP2		14.0392	14.3091	13.9972	0	13.5818	14.0708	13.352	13.6289	14.3255	14.4778	13.9788	13.9118	14.323	14.6827	14.2474	14.2746	-0.0583075	0.840153	0.456787	0.21846	-0.208491	0.479591
O15131	3841	karyopherin subunit alpha 5	KPNA5		16.4622	16.3463	16.4251	16.3939	16.3994	16.258	16.2705	16.2527	16.3958	16.4876	16.3968	16.4506	16.3931	16.4369	16.4152	16.4421	-0.0258152	0.608451	0.111722	0.0972616	0.0108791	0.882907
O15143	10095	actin related protein 2/3 complex subunit 1B	ARPC1B	4666	15.1	15.0463	14.9581	15.132	15.0622	15.0543	14.922	14.9638	15.3354	15.4906	15.5492	15.5156	15.6353	15.6981	15.6501	15.8109	-0.413601	0.000126818	0.058502	0.648278	-0.225894	0.0169258
O15144	10109	actin related protein 2/3 complex subunit 2	ARPC2	4666	16.5956	16.5648	16.5863	16.6422	16.635	16.6353	16.6802	16.6849	16.435	16.4881	16.5211	16.5184	16.3944	16.4043	16.3898	16.4508	0.106559	0.00299721	-0.0616535	0.164433	0.0808216	0.0295936
O15145	10094	actin related protein 2/3 complex subunit 3	ARPC3	4666	17.9376	17.9977	17.8165	17.9578	17.9722	18.0203	17.9534	18.088	17.8017	17.8965	17.815	17.7902	17.6869	17.6674	17.6414	17.729	0.101524	0.0718855	-0.081096	0.319988	0.144691	0.0292111
O15155	10282	Bet1 golgi vesicular membrane trafficking protein	BET1	4130	15.8969	15.4554	15.4391	15.4694	15.5311	15.6109	15.4949	15.2879	15.5261	15.8782	15.719	15.5054	15.745	15.9742	15.8397	15.9144	-0.0919794	0.581127	0.083999	0.76833	-0.211151	0.252977
O15160;O15160-2	9533	RNA polymerase I and III subunit C	POLR1C	230	15.5083	15.3447	15.3788	15.5782	15.4352	15.47	15.4771	15.5372	15.4629	15.5851	15.6047	15.5511	15.73	15.7119	15.675	15.702	-0.0984746	0.129917	-0.0273984	0.825856	-0.153736	0.0444278
O15164	8805	tripartite motif containing 24	TRIM24		14.9237	14.7941	14.86	14.9221	14.8655	14.8762	14.7068	14.9101	14.7519	14.7406	14.6049	14.6832	14.7274	14.7342	14.5981	14.7873	0.179825	0.0194661	0.0353143	0.793988	-0.0166284	0.883113
O15173	10424	progesterone receptor membrane component 2	PGRMC2		15.3392	15.1553	15.3238	15.4401	15.2785	15.2601	15.1761	15.335	15.4202	15.4584	15.4778	15.4865	15.4434	15.3922	15.4767	15.4041	-0.146108	0.0398466	0.0521808	0.649349	0.0316218	0.741063
O15182	1070	centrin 3	CETN3		15.3049	15.6087	15.342	15.364	15.259	15.3578	14.5512	15.1427	15.3673	15.384	15.4674	14.6047	15.6488	15.4523	15.4456	15.5399	0.199072	0.478879	0.327244	0.427852	-0.315803	0.326231
O15197;O15197-2;O15197-3	2051	EPH receptor B6	EPHB6	4360	0	0	0	11.0594	0	0	0	0	12.5782	0	13.164	13.1721	12.6943	0	13.8229	14.3084					-0.637094	0.50759
O15211	5863	ral guanine nucleotide dissociation stimulator like 2	RGL2		15.1866	15.0452	15.1499	15.1655	14.9942	15.1314	14.9789	15.0825	14.8857	15.3019	15.1031	15.1471	15.008	15.2144	15.1246	15.0819	0.0273419	0.810612	0.0900347	0.592017	0.00223576	0.991112
O15212	10471	prefoldin subunit 6	PFDN6		18.8432	18.7553	18.7726	18.8452	18.8226	18.7952	18.742	18.8594	18.7785	18.7537	18.8086	18.8269	18.6951	18.6502	18.6854	18.671	0.0121388	0.766494	-0.000735762	0.993145	0.116503	0.0125437
O15213	9277	WD repeat domain 46	WDR46		15.3318	15.1375	15.3178	15.2737	15.1405	15.1265	15.1406	15.2012	15.2933	15.3302	15.2976	15.2077	15.4038	15.4013	15.5096	15.4093	-0.0170219	0.7896	0.112986	0.169467	-0.148766	0.0308617
O15217	2941	glutathione S-transferase alpha 4	GSTA4	480	15.7568	15.8248	15.6947	15.873	15.8372	15.6187	15.9593	15.7434	15.7627	15.8949	15.9044	15.8963	15.8817	15.9315	15.8638	16.165	-0.0772793	0.490742	-0.00233675	0.992606	-0.095917	0.473344
O15226;O15226-2	55922	NFKB repressing factor	NKRF		15.0899	14.9489	15.0945	15.126	15.2049	15.1314	14.9216	14.849	15.1106	15.0004	15.1618	14.9627	14.896	14.8838	14.9067	14.9042	0.00594609	0.958446	0.0380957	0.845727	0.161196	0.161608
O15228	8443	glyceronephosphate O-acyltransferase	GNPAT	564	14.7522	14.8902	14.4071	14.6933	14.5757	14.6633	14.554	14.7386	14.4913	14.8316	14.8056	14.6301	14.5831	14.8196	14.7768	14.6115	-0.00394323	0.979541	0.0528092	0.850542	-0.00808781	0.974853
O15230	3911	laminin subunit alpha 5	LAMA5	4510	14.5098	14.1949	14.523	14.3977	14.2519	14.2176	14.0621	14.2574	14.835	14.8929	14.9877	14.8543	15.2287	15.2656	15.3282	15.2027	-0.486088	0.000183259	0.209117	0.120175	-0.363848	0.00434983
O15234	22794	CASC3 exon junction complex subunit	CASC3	3013	14.3816	14.2446	14.1448	14.2653	14.525	14.3152	14.2665	14.4639	14.2915	14.3012	14.2779	14.1304	14.1492	14.0789	13.933	14.1379	0.00882633	0.937707	-0.133544	0.346783	0.175494	0.116404
O15235	6183	mitochondrial ribosomal protein S12	MRPS12		16.118	16.1265	16.0454	16.1027	15.8658	15.8613	15.845	15.9651	16.2916	16.3406	16.2692	16.266	16.431	16.4704	16.4502	16.3591	-0.193681	0.000432021	0.213824	0.00309698	-0.135818	0.011151
O15239	4694	NADH:ubiquinone oxidoreductase subunit A1	NDUFA1	190	15.1353	15.1102	15.4476	15.169	14.7944	14.9672	14.8389	15.4128	15.2614	15.3796	15.3589	15.4325	15.428	15.5391	15.445	15.3781	-0.142584	0.387037	0.212177	0.376759	-0.0894596	0.68031
O15240	7425	VGF nerve growth factor inducible	VGF		17.0354	17.069	17.0661	17.0269	16.9464	16.9308	16.9682	16.9276	17.4743	17.4834	17.5466	17.534	17.6125	17.6058	17.6306	17.6692	-0.460238	7.50903e-09	0.106079	0.0102652	-0.119943	0.00175626
O15254	8310	acyl-CoA oxidase 3, pristanoyl	ACOX3	71	14.7261	14.559	14.7688	14.7108	14.7825	14.7032	14.6499	14.6258	14.7309	14.8046	14.8677	14.7608	14.5026	14.8754	14.6938	14.8058	-0.0997938	0.322441	0.000862941	0.997972	0.0715963	0.574621
O15258	11079	retention in endoplasmic reticulum sorting receptor 1	RER1		15.5698	15.8545	16.0811	16.0871	15.9882	16.0726	15.7955	16.0299	16.1177	15.9445	16.1245	16.2151	16.0606	16.0834	15.9774	15.8604	-0.202345	0.176263	-0.0734232	0.790543	0.105004	0.585054
O15260	6836	surfeit 4	SURF4		17.5565	17.3311	17.5665	17.5075	17.437	17.5277	17.6488	17.4588	17.5825	17.8308	18.0158	17.8101	17.7408	17.6346	18.0174	17.8031	-0.319401	0.0235809	-0.0276732	0.924228	0.0108112	0.961247
O15269	10558	serine palmitoyltransferase long chain base subunit 1	SPTLC1	600	15.3977	15.3933	15.4931	15.6002	15.6117	15.6045	15.4058	15.5175	15.6054	15.7415	15.5582	15.6935	15.679	15.8199	15.7347	15.7789	-0.178604	0.0357757	-0.0638167	0.638844	-0.103464	0.283192
O15270	9517	serine palmitoyltransferase long chain base subunit 2	SPTLC2	600	14.5596	14.6262	14.5427	14.571	14.7108	14.6657	14.4866	14.6737	14.6181	14.822	14.704	14.7558	14.7741	14.9543	14.6509	14.8234	-0.150096	0.0950926	-0.0593482	0.702752	-0.0757151	0.492741
O15294	8473	O-linked N-acetylglucosamine (GlcNAc) transferase	OGT	514	16.0383	15.9834	15.9284	16.0042	15.95	15.9392	15.9238	15.9743	15.89	15.9444	15.9316	15.9528	15.8717	15.9458	15.8996	15.9089	0.0588672	0.0655808	0.0417469	0.367447	0.0232163	0.561452
O15294-3	8473	O-linked N-acetylglucosamine (GlcNAc) transferase	OGT	514	16.5319	16.1258	16.446	16.6333	16.468	16.5527	16.5166	16.4549	16.2876	16.4322	16.4399	16.5082	16.1941	16.3808	16.3996	16.0272	0.0173027	0.915243	-0.0637917	0.814413	0.166532	0.32652
O15305	5373	phosphomannomutase 2	PMM2	51	16.2633	16.1094	16.2335	16.2421	16.2117	16.2305	16.2266	16.2777	16.1381	16.2096	16.2263	16.2078	16.1772	16.1715	16.2448	16.1743	0.0166611	0.727781	-0.0245007	0.755825	0.0035155	0.961364
O15344	4281	midline 1	MID1	4120	14.7804	14.6964	14.6117	14.9376	14.8497	14.9338	14.7789	14.9654	14.6712	14.8115	14.6384	14.5904	14.6349	14.6501	14.6946	14.4677	0.0786669	0.454155	-0.125398	0.415966	0.0660663	0.618923
O15347	3149	high mobility group box 3	HMGB3		16.9027	16.7844	16.8676	16.8989	16.8717	16.8723	16.8034	17.0159	16.3433	16.3787	16.3283	16.3174	16.1396	16.1271	16.1341	16.0609	0.521446	1.10994e-06	-0.0274329	0.784802	0.226506	0.00299168
O15355	5496	protein phosphatase, Mg2+/Mn2+ dependent 1G	PPM1G		17.0049	16.9431	16.8842	16.9827	17.0098	16.9535	16.8999	16.9964	16.8439	16.961	16.887	16.8887	16.8474	16.8216	16.8016	16.8004	0.0585637	0.174411	-0.0111538	0.90031	0.0774156	0.120044
O15357	3636	inositol polyphosphate phosphatase like 1	INPPL1	562	0	0	14.2118	14.5979	14.1225	14.2369	14.3484	14.1223	14.3815	14.3479	14.3607	14.4956	14.4683	14.4163	14.3981	14.3915					-0.0221321	0.89617
O15371;O15371-2;O15371-3	8664	eukaryotic translation initiation factor 3 subunit D	EIF3D	3013	17.549	17.5702	17.6376	17.6835	17.645	17.614	17.6096	17.6221	17.5741	17.6407	17.6303	17.6655	17.6259	17.6368	17.6187	17.5679	-0.0175492	0.672219	-0.0125857	0.873675	0.0153132	0.779554
O15372	8667	eukaryotic translation initiation factor 3 subunit H	EIF3H	3013	16.4667	16.4519	16.4999	16.5228	16.5126	16.4644	16.4807	16.4915	16.5261	16.5203	16.5597	16.5306	16.5712	16.5583	16.5583	16.4789	-0.0487953	0.0901776	-0.00196005	0.976873	-0.00754891	0.861365
O15379	8841	histone deacetylase 3	HDAC3		13.6892	12.9957	13.5696	13.62	13.6566	13.9478	13.2986	13.4406	13.6776	13.844	13.6751	13.7077	13.4226	13.9223	13.6423	13.8452	-0.257462	0.274785	-0.117274	0.784678	0.0179975	0.962932
O15381	4931	nuclear VCP like	NVL	3008	13.3148	13.2517	13.3262	13.3967	13.3064	13.3212	13.1288	13.2232	13.3943	13.3887	13.4251	13.4625	13.479	13.6637	13.6645	13.6259	-0.0952901	0.162642	0.0774566	0.463315	-0.19065	0.0217597
O15382	587	branched chain amino acid transaminase 2	BCAT2	280	15.1228	15.138	15.2688	15.1993	15.1165	15.1795	15.076	15.0408	15.702	15.5574	15.7163	15.5942	15.7381	15.7524	15.5636	15.7774	-0.460253	3.85387e-05	0.0789969	0.49531	-0.0653885	0.473344
O15394	4685	neural cell adhesion molecule 2	NCAM2	4514	14.9956	15.3672	14.5594	15.1832	15.3863	15.3681	15.5297	15.3111	15.0593	15.2549	15.1146	15.2238	14.8533	15.1209	15.1781	15.1542	-0.136794	0.490816	-0.372452	0.172873	0.0865185	0.745572
O15397	10526	importin 8	IPO8		14.3342	13.9607	14.0667	14.3359	14.1295	14.502	14.2898	14.1253	14.4263	14.6073	14.4591	14.4427	14.5146	14.504	14.5141	14.7826	-0.30946	0.0405334	-0.087245	0.735752	-0.0949875	0.618574
O15400;O15400-2	8417	syntaxin 7	STX7	4130	18.1593	18.2106	18.2068	18.1296	18.296	18.1952	18.2291	18.2969	18.095	18.245	18.1445	18.2346	18.014	18.1017	17.9898	18.0067	-0.00320895	0.957821	-0.0777752	0.309947	0.151716	0.0176409
O15439	10257	ATP binding cassette subfamily C member 4	ABCC4	2010	0	0	0	0	0	0	0	0	13.7426	0	0	0	13.6769	11.6291	0	12.0802
O15446	10849	RNA polymerase I subunit G	POLR1G		13.7457	13.2275	13.7304	13.6099	13.6219	13.6482	13.2803	13.646	14.1397	14.0774	13.8108	13.8996	13.8041	13.9034	14.0526	13.6514	-0.403533	0.0319588	0.0292675	0.941265	0.129038	0.577873
O15460;O15460-2	8974	prolyl 4-hydroxylase subunit alpha 2	P4HA2	330	13.7608	12.6806	13.2076	12.6112	13.4021	0	14.3476	13.1447	13.733	13.9018	13.8106	13.6481	14.3857	14.1475	14.0883	14.1978	-0.708288	0.0717003	-0.566387	0.35476	-0.431438	0.347064
O15484	726	calpain 5	CAPN5		14.446	14.7869	14.6406	14.791	14.8841	14.8652	14.6989	14.6215	14.7252	14.6105	14.7447	14.5826	14.6904	14.6778	14.486	14.5665	0.000365123	0.997357	-0.101265	0.592563	0.0606077	0.70229
O15488;O15488-2;O15488-3;O15488-4;O15488-5;O15488-6	8908	glycogenin 2	GYG2		0	0	0	15.0549	14.6218	0	0	15.1533	0	0	0	0	0	0	15.0126	0
O15498	10652	YKT6 v-SNARE homolog	YKT6	4130	17.3827	17.2305	17.284	17.3286	17.4611	17.3712	17.3562	17.4278	17.1786	17.2889	17.2708	17.2917	17.1189	17.1329	17.1618	17.1322	0.0489535	0.307082	-0.0976237	0.148111	0.121078	0.03229
O15504	11097	nucleoporin 42	NUP42	3013	13.3403	14.0328	14.0763	14.0508	13.9779	13.8569	13.8667	14.2739	13.9925	13.2496	13.8268	13.9752	12.3577	13.4513	13.1585	0	0.114011	0.769066	-0.118802	0.869726	0.771897	0.0872941
O15511	10092	actin related protein 2/3 complex subunit 5	ARPC5	4666	16.4465	16.3611	16.4166	16.48	16.641	16.5818	16.5031	16.5995	16.2746	16.3536	16.3093	16.5215	16.1399	16.1076	16.2545	16.2294	0.0613119	0.406608	-0.155296	0.132956	0.181912	0.0344704
O15514	5433	RNA polymerase II subunit D	POLR2D	230	15.2165	15.246	14.8648	15.0556	15.1419	15.0479	15.3886	15.5018	14.87	14.8492	0	15.0596	14.8874	14.7458	14.597	14.8188	0.169485	0.32945	-0.174335	0.485088	0.163992	0.433763
O15522;O95096	26257	NK2 homeobox 8	NKX2-8		15.8499	15.7932	15.6354	15.916	15.7873	15.714	16.0146	0	15.498	15.4908	15.6428	15.6026	15.4385	15.2265	15.3508	15.5972	0.240073	0.060326	-0.0400444	0.884635	0.155281	0.287804
O15523	8653	DEAD-box helicase 3 Y-linked	DDX3Y	4622	16.94	16.9121	16.9469	16.9732	16.9112	16.9041	16.8906	16.9037	16.98	16.9952	16.9934	16.9985	17.0551	17.0413	17.0562	17.0432	-0.0487227	0.00249556	0.0406663	0.045861	-0.0571859	0.00296905
O15530;O15530-3	5170	3-phosphoinositide dependent protein kinase 1	PDPK1	3320	16.1924	16.2146	16.2721	16.2574	16.1857	16.2254	16.2134	16.1577	16.1705	16.2125	16.2386	16.2015	16.1921	16.1886	16.2017	16.2288	0.0283617	0.316571	0.0385745	0.348658	0.00296252	0.94848
O15540	2173	fatty acid binding protein 7	FABP7	3320	13.2675	13.2813	12.9483	12.9403	13.5968	13.4056	13.4706	13.6234	13.7221	13.7002	13.9395	13.6924	13.9824	13.8217	13.7997	13.6248	-0.654196	0.000320741	-0.414748	0.0407973	-0.0435929	0.828468
O15541	7737	ring finger protein 113A	RNF113A		14.6138	14.5744	14.4581	14.4118	14.4789	14.482	14.3048	14.4562	14.0894	14.3679	14.2971	14.405	14.4425	14.2324	14.4103	14.3079	0.22469	0.0338886	0.0840455	0.617658	-0.0584467	0.667969
O15550	7403	lysine demethylase 6A	KDM6A		13.2276	13.1549	13.1429	13.2696	13.1194	13.0187	12.7649	13.2285	13.0501	13.155	13.1088	13.387	13.3968	13.3843	13.3364	13.2089	0.0235214	0.871953	0.165863	0.38772	-0.156375	0.301475
O43143	1665	DEAH-box helicase 15	DHX15	3040	16.5212	16.408	16.4736	16.4143	16.4868	16.447	16.4157	16.4303	16.3679	16.3891	16.3986	16.42	16.4017	16.4338	16.3771	16.4576	0.0603908	0.0932884	0.00935257	0.899018	-0.0236403	0.609526
O43147;O43147-2	9905	small G protein signaling modulator 2	SGSM2		13.3388	13.5326	13.4425	13.3276	13.6005	13.5844	13.5205	13.4208	13.4491	13.77	13.8157	13.6768	13.6364	13.6571	13.7385	13.6098	-0.267512	0.0148365	-0.121181	0.438846	0.0174579	0.914359
O43148;O43148-2	8731	RNA guanine-7 methyltransferase	RNMT	3015	15.1633	15.0495	15.1492	15.1599	15.2602	15.1407	15.1364	15.2497	14.9833	14.9991	14.9381	15.0216	14.997	15.0005	14.9196	14.9565	0.144934	0.00692103	-0.0662956	0.352089	0.0171493	0.804267
O43149	23140	zinc finger ZZ-type and EF-hand domain containing 1	ZZEF1		14.4518	14.4259	14.4205	14.3844	14.4985	14.417	14.4382	14.4716	14.517	14.4604	14.4762	14.5006	14.3943	14.4678	14.4742	14.5625	-0.067909	0.103409	-0.0356975	0.5958	0.0138536	0.816615
O43150	8853	ArfGAP with SH3 domain, ankyrin repeat and PH domain 2	ASAP2	4144	14.0084	13.8497	13.8841	14.3753	14.1258	14.1247	13.9326	13.8689	13.9212	13.8091	13.7136	13.8473	13.5925	13.7856	13.6046	13.4145	0.206562	0.185068	0.0163413	0.962333	0.223513	0.217798
O43156	9675	TELO2 interacting protein 1	TTI1		14.4896	14.3833	14.5431	14.33	14.6037	14.3783	14.2918	14.4501	14.2745	14.43	14.4875	14.3609	14.4425	14.3747	14.6014	14.6067	0.0482738	0.671727	0.0055445	0.982892	-0.118099	0.35016
O43157	5364	plexin B1	PLXNB1	4360	15.048	14.9241	14.9813	14.9444	14.9911	14.9394	14.8137	14.8839	14.3826	14.5352	14.5986	14.568	14.4764	14.4152	14.3809	14.364	0.453361	2.44736e-05	0.0674385	0.539652	0.111952	0.155922
O43159	23378	ribosomal RNA processing 8	RRP8		15.4873	15.607	15.6189	15.393	15.4297	15.2991	15.222	15.2082	15.4928	15.6479	15.5202	15.6351	15.708	15.6759	15.6891	15.7133	-0.0474768	0.577069	0.236745	0.0463291	-0.122576	0.18858
O43164;O43164-2	9867	praja ring finger ubiquitin ligase 2	PJA2		14.6267	14.7035	14.556	14.5746	14.4765	14.6156	14.4392	14.5149	14.5374	14.6235	14.4582	14.529	14.4795	14.5686	14.4236	14.3277	0.0781907	0.307014	0.10363	0.352089	0.0871452	0.331678
O43169	80777	cytochrome b5 type B	CYB5B		17.1686	17.0142	17.1276	17.0296	17.0135	17.0677	16.9073	16.9587	16.9876	17.0779	17.0284	17.2019	17.0744	17.1495	17.0244	17.0289	0.011086	0.893859	0.0982259	0.352119	0.00460562	0.970919
O43172;O43172-2	9128	pre-mRNA processing factor 4	PRPF4	3040	15.7219	15.6281	15.74	15.7879	15.7802	15.7188	15.7285	15.8651	15.6433	15.5958	15.6047	15.5946	15.5262	15.6037	15.5433	15.5286	0.109893	0.0336727	-0.0536885	0.49431	0.0591162	0.314736
O43173	51046	ST8 alpha-N-acetyl-neuraminide alpha-2,8-sialyltransferase 3	ST8SIA3		0	14.4693	14.4889	14.2183	14.5438	14.7712	14.4254	0	0	14.7216	14.6752	14.8986	14.8914	15.0185	14.8132	14.9044	-0.372953	0.0230895	-0.187965	0.405093	-0.141769	0.400612
O43175	26227	phosphoglycerate dehydrogenase	PHGDH	260	17.6207	17.5732	17.5382	17.6558	17.6605	17.6138	17.6049	17.6801	17.4078	17.462	17.4004	17.4601	17.205	17.2569	17.2454	17.1258	0.16443	0.00183809	-0.0428283	0.549545	0.224268	0.00122322
O43181	4724	NADH:ubiquinone oxidoreductase subunit S4	NDUFS4	190	17.6137	17.4865	17.526	17.7014	17.4859	17.4312	17.3607	17.4552	17.7082	17.6935	17.7614	17.6887	17.8582	17.8694	17.8829	17.8107	-0.131069	0.0276319	0.148654	0.0693866	-0.142367	0.0350624
O43184;O43184-2;O43184-3;O43184-4	8038	ADAM metallopeptidase domain 12	ADAM12		0	0	0	0	0	0	0	0	13.5812	13.9577	13.4211	13.9187	0	13.6781	13.7925	13.4463	#NAME?	0			0.0807236	0.822326
O43189	5252	PHD finger protein 1	PHF1		15.2619	15.0902	15.3744	0	14.8057	15.0949	14.95	14.9784	14.8014	15.4813	15.3809	15.0583	15.4147	15.6307	15.3816	15.555	0.061653	0.780844	0.28489	0.338515	-0.315001	0.14665
O43237	1783	dynein cytoplasmic 1 light intermediate chain 2	DYNC1LI2	4145	16.9488	16.9844	17.0392	17.0515	17.0816	17.0885	17.0383	17.109	16.8194	16.8844	16.8029	16.8682	16.819	16.7371	16.7647	16.6884	0.162212	0.00136032	-0.0733888	0.222952	0.091427	0.0622998
O43242	5709	proteasome 26S subunit, non-ATPase 3	PSMD3	3050	16.4768	16.4661	16.5032	16.5026	16.5137	16.4439	16.4152	16.5046	16.3881	16.432	16.4405	16.4284	16.405	16.4422	16.4392	16.4727	0.0649151	0.0367999	0.0177826	0.737836	-0.0175661	0.660967
O43251-6;O43251-8	23543	RNA binding fox-1 homolog 2	RBFOX2		16.9835	16.9947	16.8478	16.8257	16.7778	16.8322	16.9817	16.8182	16.8427	16.9928	16.9273	16.7607	16.8301	16.959	16.8007	16.8878	0.0320511	0.726041	0.0604621	0.673098	0.0114588	0.932128
O43252	9061	3'-phosphoadenosine 5'-phosphosulfate synthase 1	PAPSS1	230	15.8585	15.9064	15.8925	15.9497	16.0015	16.0022	16.0134	16.008	16.0224	16.023	16.0085	16.091	15.9649	15.968	16.0327	16.0422	-0.134491	0.000810493	-0.104496	0.0309745	0.0343226	0.376732
O43264	9183	zw10 kinetochore protein	ZW10		14.8903	14.7707	14.8727	15.0589	14.9769	14.8793	14.6814	14.9784	14.9532	14.9474	14.862	15.003	15.0097	14.8545	14.8968	15.026	-0.0432586	0.690546	0.0191521	0.931122	-0.00536388	0.977456
O43272	5625	proline dehydrogenase 1	PRODH	330	14.2752	14.1154	14.1683	13.928	14.1369	14.0771	14.038	14.0832	14.3604	14.4765	14.4347	14.5581	14.6229	14.6892	14.6469	14.8017	-0.335671	0.00183108	0.0379588	0.827489	-0.232771	0.0316775
O43290	9092	spliceosome associated factor 1, recruiter of U4/U6.U5 tri-snRNP	SART1	3040	15.1994	15.277	15.2796	15.296	15.3251	15.252	15.2547	15.274	15.0187	15.0279	14.9997	15.0677	14.9807	14.9774	14.9783	14.8878	0.234513	3.28159e-05	-0.0134398	0.855334	0.0724376	0.0912998
O43291	10653	serine peptidase inhibitor, Kunitz type 2	SPINT2		13.9505	0	14.4217	14.4741	14.3606	14.763	14.2617	14.4905	0	14.4239	13.4246	13.3303	14.1817	13.4492	13.3586	0	0.555828	0.223174	-0.186859	0.814413	0.0630869	0.929166
O43292	8733	glycosylphosphatidylinositol anchor attachment 1	GPAA1	563	15.4724	15.4502	15.5597	15.3446	15.3409	15.333	15.2517	15.3038	15.4018	15.6965	15.7884	15.6022	15.7978	15.7055	15.5909	15.7495	-0.165454	0.104994	0.149411	0.316554	-0.0887084	0.479021
O43295	9901	SLIT-ROBO Rho GTPase activating protein 3	SRGAP3	4360	15.3097	15.2458	15.1476	15.3134	15.2082	15.2019	15.2216	15.2262	14.8691	14.8913	14.818	14.8718	14.5411	14.7054	14.5535	14.6438	0.391565	1.30674e-05	0.0396533	0.671861	0.251609	0.00186466
O43295-2	9901	SLIT-ROBO Rho GTPase activating protein 3	SRGAP3	4360	16.5567	15.9724	16.4579	16.3793	16.5598	16.523	16.3233	16.4309	16.046	15.7504	15.7943	15.8469	15.9481	15.7783	15.8279	15.6893	0.482182	0.00570617	-0.117646	0.651556	0.0484758	0.831547
O43296	9422	zinc finger protein 264	ZNF264		13.5493	13.0635	13.5788	13.7712	13.5284	13.6057	0	13.7825	13.3912	13.5172	13.1264	13.6731	13.6892	13.8871	13.4896	13.2094	0.0637234	0.81469	-0.14816	0.75512	-0.141864	0.66524
O43301	259217	heat shock protein family A (Hsp70) member 12A	HSPA12A		16.9387	16.9124	16.8693	16.9898	17.0734	16.9998	17.0008	17.0856	16.9847	17.0304	17.0016	16.9963	16.8619	16.8696	16.8149	16.8269	-0.0756924	0.0430809	-0.11237	0.035949	0.159929	0.00226377
O43303;O43303-2	9738	centriolar coiled-coil protein 110	CCP110		14.9224	14.5573	14.6665	14.6197	14.5895	14.8516	14.6309	14.6214	14.5428	14.6587	14.6494	14.6452	14.3658	14.5798	14.3923	14.5519	0.067467	0.568986	0.0181415	0.941265	0.151582	0.249038
O43306;O43306-2	112	adenylate cyclase 6	ADCY6	230	0	0	0	12.1807	0	0	0	11.5987	12.6243	12.3534	10.9745	11.8649	12.3138	11.3482	10.8542	11.9465					0.33858	0.716212
O43307;O43307-2;O43307-3	23229	Cdc42 guanine nucleotide exchange factor 9	ARHGEF9		15.7575	15.3769	15.0633	15.3669	15.381	15.1327	15.0038	15.3477	15.4321	15.2991	15.3321	15.3294	15.5477	0	15.4565	15.7789	0.0429851	0.835802	0.174837	0.556855	-0.246214	0.294536
O43310	9811	cap binding complex dependent translation initiation factor	CTIF		15.4565	15.3089	15.3814	15.4597	15.4859	15.2747	15.3015	15.4021	15.0703	15.12	15.1125	15.1388	15.0256	15.0722	14.9729	14.8977	0.291242	0.000772083	0.0355823	0.779013	0.118291	0.139429
O43310-2	9811	cap binding complex dependent translation initiation factor	CTIF		14.9302	14.4891	14.5467	14.4676	14.6412	14.8157	13.8538	14.2282	14.0934	14.3552	14.2483	14.3395	13.9561	14.2703	13.935	13.6746	0.349298	0.188134	0.223678	0.60682	0.300103	0.343094
O43312;O43312-4;O43312-5	9788	MTSS I-BAR domain containing 1	MTSS1		14.4663	14.7318	14.7806	0	14.1947	14.6415	0	0	0	14.2519	13.992	14.0975	0	14.4911	14.4868	13.9558	0.545768	0.0621518			-0.197408	0.560691
O43314	23262	diphosphoinositol pentakisphosphate kinase 2	PPIP5K2		15.8451	15.7768	15.7624	15.8086	15.7953	15.8388	15.7846	15.8119	15.801	15.8689	15.8513	15.8427	15.7801	15.8392	15.8073	15.8557	-0.04275	0.152432	-0.00941262	0.877658	0.0203818	0.596742
O43318-2	6885	mitogen-activated protein kinase kinase kinase 7	MAP3K7	4010	14.3212	14.2964	14.2212	14.3076	14.2768	14.2185	14.21	14.2558	14.2084	14.2145	14.1741	14.2185	14.2184	14.1761	14.2363	14.147	0.0827282	0.0212482	0.0463172	0.355376	0.00941936	0.854909
O43324	9521	eukaryotic translation elongation factor 1 epsilon 1	EEF1E1		16.0775	16.0805	16.1794	16.0252	16.1351	16.0787	16.0836	16.1454	16.23	16.2392	16.3051	16.2828	16.2072	16.2722	16.1823	16.2019	-0.173651	0.00105128	-0.0200754	0.804814	0.0483618	0.348572
O43347	4440	musashi RNA binding protein 1	MSI1	3015	16.8431	16.8842	16.9652	16.9425	16.7394	16.7734	16.6913	16.7857	17.0775	17.0558	17.0892	17.1396	17.241	17.3164	17.2118	17.1823	-0.181796	0.00127571	0.161274	0.0226881	-0.147358	0.0116206
O43374;O43374-2	10156	RAS p21 protein activator 4	RASA4		14.3038	14.1442	14.2499	14.2532	13.8267	13.8485	0	13.5919	14.3061	14.325	14.3862	14.273	14.6117	14.5693	14.6608	14.7882	-0.0848275	0.330414	0.482048	0.00337053	-0.334908	0.00477508
O43390	10236	heterogeneous nuclear ribonucleoprotein R	HNRNPR		17.7249	17.7211	17.7004	17.747	17.7508	17.6741	17.7024	17.7601	17.572	17.596	17.5841	17.5531	17.5487	17.53	17.5115	17.4461	0.147058	0.000375091	0.00150778	0.984262	0.0672241	0.0680665
O43390-2	10236	heterogeneous nuclear ribonucleoprotein R	HNRNPR		16.0535	16.191	15.8891	16.0091	15.999	15.7972	16.1155	15.6827	16.2069	15.7839	15.9505	15.8235	15.7288	15.9156	15.6846	15.8915	0.0945012	0.560105	0.137077	0.58588	0.136062	0.475869
O43395	9129	pre-mRNA processing factor 3	PRPF3	3040	16.1784	16.0331	16.05	15.992	15.994	16.0276	16.0063	16.0114	15.99	15.9272	15.8902	15.8473	15.87	15.7478	15.9167	15.7416	0.149665	0.0263669	0.0535323	0.613531	0.0946209	0.205664
O43396	9352	thioredoxin like 1	TXNL1		16.4286	16.2953	16.3788	16.4752	16.4623	16.4557	16.4086	16.4449	16.4156	16.3698	16.3614	16.3619	16.2714	16.2816	16.2819	16.2519	0.0172851	0.6963	-0.0483949	0.441877	0.105488	0.031692
O43399-3	7165	TPD52 like 2	TPD52L2		16.6511	16.6048	16.6561	16.723	16.7201	16.6671	16.6636	16.6877	16.6886	16.6868	16.6915	16.6609	16.714	16.7307	16.6884	16.5687	-0.0232044	0.623749	-0.0259	0.74269	0.00647941	0.92723
O43399-5	7165	TPD52 like 2	TPD52L2		16.4857	16.5217	16.4526	16.4274	16.4423	16.3904	16.5277	16.5745	16.3699	16.5718	16.4515	16.4328	16.4159	16.4303	16.4658	16.5017	0.0153311	0.827944	-0.0118705	0.931136	0.00308886	0.979674
O43402	10328	ER membrane protein complex subunit 8	EMC8		15.5249	15.3866	15.4973	15.4837	15.455	15.526	15.4447	15.5012	15.6568	15.6766	15.4656	15.6395	15.6005	15.605	15.6737	15.6148	-0.136493	0.0292965	-0.00858533	0.946155	-0.0138757	0.881892
O43414	79033	ERI1 exoribonuclease family member 3	ERI3		15.2733	15.2557	15.2643	15.3331	15.5105	15.3635	15.2791	15.4259	15.099	15.2112	15.2834	15.2983	15.1906	15.1905	15.0859	15.2608	0.0586453	0.44453	-0.113129	0.299281	0.0409921	0.682238
O43422	5612	THAP domain containing 12	THAP12		12.6091	13.8115	13.9653	14.2231	14.1697	13.8063	0	14.2477	14.2059	13.825	13.285	14.0168	13.9318	13.6849	13.7447	14.255	-0.180934	0.704014	-0.422321	0.588633	-0.0709145	0.91981
O43426;O43426-2;O43426-4	8867	synaptojanin 1	SYNJ1	562	16.3191	16.2176	16.2868	16.2978	16.3369	16.3489	16.2678	16.3515	16.3237	16.3557	16.3643	16.3816	16.2575	16.2788	16.2985	16.1646	-0.0759794	0.0734814	-0.0459423	0.483977	0.106465	0.0324913
O43427;O43427-2	9158	FGF1 intracellular binding protein	FIBP		15.0797	15.0601	15.1097	15.3083	15.2499	15.158	15.0837	15.231	15.2062	15.1651	15.1802	15.0867	15.0805	15.1383	15.078	15.1701	-0.0201036	0.80566	-0.0411899	0.753951	0.0428413	0.662162
O43432;O43432-3	8672	eukaryotic translation initiation factor 4 gamma 3	EIF4G3	3013	16.0557	16.0198	15.9742	16.1039	16.0329	16.052	16.0095	16.1112	15.9428	16.0341	16.0211	16.0353	15.8786	15.8601	15.8727	15.8837	0.0300457	0.467069	-0.0130389	0.873675	0.134549	0.00866036
O43439;O43439-2;O43439-4;O43439-5	9139	CBFA2/RUNX1 partner transcriptional co-repressor 2	CBFA2T2		12.1344	0	13.1035	11.482	10.9604	11.9676	12.1123	12.2451	12.0947	0	11.5717	11.4785	0	12.4586	12.297	0	0.524994	0.42705	0.418622	0.687532
O43447	10465	peptidylprolyl isomerase H	PPIH	3040	15.6071	15.6238	15.5948	15.6696	15.6686	15.6212	15.5264	15.812	15.3326	15.6017	15.4311	15.4385	15.3388	15.39	15.3697	15.2558	0.172862	0.0469846	-0.0332192	0.840633	0.112377	0.255444
O43462	51360	membrane bound transcription factor peptidase, site 2	MBTPS2	4141	14.4847	14.4816	14.2414	14.343	14.8556	14.5598	14.1342	14.7287	14.8624	15.2106	14.8176	14.6399	14.9707	14.911	14.794	14.9534	-0.49497	0.0200616	-0.18188	0.579142	-0.0246418	0.939754
O43464;O43464-3	27429	HtrA serine peptidase 2	HTRA2	5012	15.5444	15.25	15.291	15.3584	15.4154	15.3636	15.1344	15.3742	15.5036	15.5363	15.4667	15.5257	15.4841	15.4386	15.4383	15.3156	-0.147122	0.122955	0.0390284	0.830714	0.0889195	0.445401
O43488	8574	aldo-keto reductase family 7 member A2	AKR7A2		16.6134	16.5863	16.5643	16.6556	16.6041	16.5839	16.601	16.715	16.6763	16.6226	16.672	16.7605	16.664	16.6979	16.6818	16.6877	-0.0779283	0.0837613	-0.0210822	0.800442	-1.69e-05	0.999735
O43490;O43490-2	8842	prominin 1	PROM1		14.6472	14.4568	14.5014	14.2343	14.3937	14.6466	14.6659	14.4869	14.0235	14.6159	14.6346	14.4475	14.4305	0	14.622	14.1742	0.0295405	0.898704	-0.0883586	0.817457	0.0214741	0.951137
O43491	2037	erythrocyte membrane protein band 4.1 like 2	EPB41L2	4530	14.5062	14.4634	14.3872	14.5649	14.4798	14.5583	14.4889	14.4988	14.4123	14.5064	14.3723	14.4132	14.418	14.467	14.4037	14.3014	0.0543491	0.359975	-0.0260194	0.814621	0.0285301	0.724151
O43493;O43493-3;O43493-5;O43493-7	10618	trans-golgi network protein 2	TGOLN2		14.0114	13.9348	13.9872	13.8719	13.9696	14.065	13.8486	14.0047	14.0716	14.2809	13.996	14.2307	14.3051	14.3436	14.3489	14.3163	-0.193452	0.0268296	-0.0206297	0.905462	-0.18368	0.0602092
O43504	10542	late endosomal/lysosomal adaptor, MAPK and MTOR activator 5	LAMTOR5		16.6972	16.952	16.9832	16.8529	16.8275	16.8519	16.992	16.6998	16.703	16.8007	16.797	16.8949	16.8649	16.7604	16.9646	16.8588	0.0724777	0.486811	0.0285468	0.890741	-0.0632922	0.630196
O43505	11041	beta-1,4-glucuronyltransferase 1	B4GAT1	533	14.6749	14.3258	14.726	14.4556	14.731	14.506	14.5682	14.4934	15.0583	15.0611	15.1155	15.1154	15.134	15.222	15.2629	15.296	-0.541997	0.000255086	-0.0290664	0.898865	-0.141174	0.27668
O43524	2309	forkhead box O3	FOXO3	4062	15.1897	15.1356	15.028	15.2234	15.1217	15.288	14.9704	15.0191	14.8433	15.1976	15.0914	14.9065	15.0039	15.2711	14.7607	14.8015	0.134485	0.403447	0.0443629	0.891414	0.0503498	0.826866
O43526;O43526-2;O43526-3;O43526-4;O43526-5	3785	potassium voltage-gated channel subfamily Q member 2	KCNQ2		14.7543	14.8545	14.7158	14.6008	15.3163	14.7481	14.7676	15.1644	14.5461	14.615	14.8322	14.56	14.7493	14.6302	14.7135	14.5621	0.0930324	0.592571	-0.267744	0.255818	-0.0254762	0.922467
O43567	11342	ring finger protein 13	RNF13		13.3599	13.8477	13.9224	13.1591	13.7804	13.495	13.5476	13.2347	13.6081	13.7958	13.3809	13.8631	14.0598	14.2044	13.9507	14.147	-0.0897019	0.729036	0.0578362	0.907158	-0.428508	0.11967
O43572	11216	A-kinase anchoring protein 10	AKAP10		14.9872	15.0122	15.0392	15.2411	15.1035	15.0943	14.9818	14.942	14.8273	15.1933	15.2832	15.3652	15.0758	15.1829	15.0795	15.4239	-0.0973238	0.546044	0.0395346	0.90031	-0.0232797	0.924751
O43581-2;O43581-3;O43581-5	9066	synaptotagmin 7	SYT7		15.8907	15.6057	15.7559	15.7111	15.9714	15.8891	15.7695	15.7982	15.7309	15.7043	15.6404	15.8424	15.5983	15.4885	15.588	15.372	0.0113739	0.917254	-0.11619	0.428072	0.217797	0.0545306
O43583	8562	density regulated re-initiation and release factor	DENR		16.8551	16.79	16.8264	16.7828	16.9027	16.9011	16.9424	16.9752	16.696	16.9016	16.784	16.6868	16.4459	16.4744	16.5886	16.5654	0.0465026	0.473728	-0.116767	0.194166	0.248485	0.00360206
O43592	11260	exportin for tRNA	XPOT	3013	15.8468	15.6515	15.761	15.7047	15.7822	15.7225	15.6824	15.7352	15.807	15.7437	15.7658	15.7971	15.6265	15.6906	15.6664	15.6207	-0.0374276	0.462556	0.0104238	0.92149	0.127355	0.0309572
O43598	10591	2'-deoxynucleoside 5'-phosphate N-hydrolase 1	DNPH1		15.5009	15.2067	15.4276	15.3866	15.3406	15.2988	15.4531	15.3861	15.6583	15.6145	15.8104	15.621	15.7607	15.7662	15.7381	15.6723	-0.295595	0.00242212	0.0108106	0.951197	-0.0582813	0.586578
O43602	1641	doublecortin	DCX		18.1069	18.1644	18.0812	18.1505	18.1048	18.0812	18.1096	18.1217	17.6251	17.6508	17.5995	17.6581	17.5349	17.4231	17.4548	17.4267	0.492344	4.28026e-08	0.0214319	0.722082	0.173525	0.00123142
O43602-2	1641	doublecortin	DCX		16.4057	16.6858	16.4365	16.5081	16.5259	16.4864	16.499	16.3879	15.9337	16.1584	15.8939	16.0373	15.9248	15.9577	15.7474	15.9136	0.503211	0.000188574	0.0342284	0.864161	0.119931	0.300595
O43615	10469	translocase of inner mitochondrial membrane 44	TIMM44		16.7274	16.671	16.638	16.7162	16.6333	16.594	16.5374	16.5965	16.8003	16.8587	16.8661	16.8556	16.9134	16.957	16.9078	17.0002	-0.157014	0.000756735	0.0978461	0.0680608	-0.0994299	0.0268288
O43617	27095	trafficking protein particle complex subunit 3	TRAPPC3		16.5988	16.3961	16.5145	16.5447	16.5887	16.6269	16.4692	16.4929	16.5361	16.7714	16.7103	16.6794	16.6809	16.6398	16.6823	16.733	-0.160795	0.0380956	-0.0308774	0.830436	-0.00966118	0.93708
O43633	27243	charged multivesicular body protein 2A	CHMP2A	4144	16.6108	16.4183	16.4176	16.528	16.4991	16.4321	16.3402	16.3769	16.5973	16.6309	16.7017	16.6055	16.768	16.6706	16.7363	16.6819	-0.140215	0.0351378	0.0815668	0.395511	-0.0803363	0.287041
O43639	8440	NCK adaptor protein 2	NCK2	4012	15.7603	15.6145	15.6731	15.6272	15.597	15.6792	15.5586	15.6568	15.164	15.3398	15.2424	15.2136	14.9957	15.1285	15.1844	15.0728	0.42884	3.02387e-05	0.0458791	0.691241	0.144601	0.06344
O43657	7105	tetraspanin 6	TSPAN6		13.2355	13.8525	13.6766	13.4436	13.4375	13.5468	13.087	13.5446	13.3565	13.3071	13.0305	13.2238	13.8966	13.8848	13.8437	13.7085	0.322615	0.083861	0.148101	0.627905	-0.603946	0.00969132
O43660	5356	pleiotropic regulator 1	PLRG1	3040	14.9118	15.0391	15.0422	15.0756	15.1693	15.0243	15.0097	15.1253	14.9115	15.0286	14.9643	14.9116	14.7658	15.0027	14.7843	14.863	0.0631562	0.424327	-0.0649832	0.607126	0.10006	0.269674
O43665	6001	regulator of G protein signaling 10	RGS10		17.7963	17.785	17.7074	17.802	17.8659	17.8181	17.7596	17.8983	18.0676	18.0924	18.1308	18.1408	18.1334	18.1409	18.1896	18.166	-0.335192	4.43259e-06	-0.0628089	0.297212	-0.0496014	0.306605
O43670;O43670-4	7756	zinc finger protein 207	ZNF207		16.7159	16.574	16.6279	16.5806	16.7198	16.6496	16.6644	16.6586	16.4944	16.4999	16.4965	16.5687	16.3497	16.393	16.397	16.3197	0.109766	0.0161754	-0.0484671	0.463315	0.150001	0.00694122
O43674;O43674-2	4711	NADH:ubiquinone oxidoreductase subunit B5	NDUFB5	190	16.4682	16.5852	16.6501	16.7422	16.6955	16.5904	16.6404	16.6255	16.818	16.9551	16.8941	16.8776	17.0658	17.0132	17.0005	16.8079	-0.274782	0.00420702	-0.0265304	0.879197	-0.0856541	0.402476
O43676	4709	NADH:ubiquinone oxidoreductase subunit B3	NDUFB3	190	18.7929	18.5472	18.6774	18.5831	18.3839	18.486	18.5696	18.3735	18.5498	18.5883	18.8212	18.6102	18.8382	18.8598	18.9362	18.8156	0.00778307	0.943723	0.196904	0.141748	-0.220063	0.0465093
O43677	4717	NADH:ubiquinone oxidoreductase subunit C1	NDUFC1	190	14.9922	14.516	14.8865	14.6351	15.1843	14.8332	14.7861	14.7165	14.9372	14.9466	14.957	15.0037	15.1745	15.3403	15.006	15.0671	-0.203663	0.208093	-0.122569	0.649826	-0.185868	0.333978
O43678	4695	NADH:ubiquinone oxidoreductase subunit A2	NDUFA2	190	17.2334	17.0333	17.2383	17.201	17.0824	17.0902	17.0302	17.0834	17.3672	17.4307	17.4635	17.4095	17.6186	17.6615	17.6072	17.4843	-0.241193	0.00155047	0.104987	0.252257	-0.175203	0.0229855
O43681	439	guided entry of tail-anchored proteins factor 3, ATPase	GET3		17.0039	16.978	17.0111	16.9883	17.0105	16.9437	16.9132	16.9696	17.0778	17.1078	17.1105	16.998	17.0201	17.0858	17.0627	16.9672	-0.0782156	0.0628607	0.0360624	0.591924	0.0395847	0.432869
O43683;O43683-2;O43683-3	699	BUB1 mitotic checkpoint serine/threonine kinase	BUB1	4110	15.3611	15.6246	15.2269	15.6464	15.7195	15.8609	15.5386	0	15.7854	16.0391	15.8163	15.6105	15.6605	15.5125	15.5302	15.3102	-0.348052	0.046104	-0.241548	0.367937	0.309466	0.114146
O43684;O43684-2	9184	BUB3 mitotic checkpoint protein	BUB3	4110	16.9917	16.9627	16.9114	16.9279	17.0268	16.9782	16.9224	16.9714	16.8502	16.906	16.842	16.8367	16.805	16.8565	16.7823	16.8487	0.08967	0.0168268	-0.0263043	0.655864	0.0355961	0.40392
O43707	81	actinin alpha 4	ACTN4	4510	17.0476	17.091	17.0841	17.1397	17.1095	17.0882	17.0495	17.1796	17.0898	17.1327	17.1262	17.1331	17.0109	16.9705	16.9785	16.9241	-0.0298123	0.438734	-0.016083	0.823738	0.149411	0.00352179
O43708	2954	glutathione S-transferase zeta 1	GSTZ1	350	15.1787	14.8413	14.8472	15.0434	15.0788	15.0689	14.7723	15.0367	15.4369	15.3658	15.3889	15.2068	15.2837	15.4855	15.3533	15.296	-0.37191	0.0067311	-0.0115138	0.9668	-0.0050649	0.98325
O43715	51499	TP53 regulated inhibitor of apoptosis 1	TRIAP1		12.624	11.8973	12.9328	13.5205	13.6694	13.3539	13.5676	13.84	13.8558	13.3451	13.0805	13.5101	13.8308	12.9515	12.727	13.2492	-0.704225	0.109442	-0.864076	0.165726	0.258252	0.657546
O43716	283459	glutamyl-tRNA amidotransferase subunit C	GATC		15.1881	15.3747	15.4416	15.3564	15.3173	15.1708	15.2838	15.2545	15.6084	15.6259	15.5498	15.4027	15.8526	15.6954	15.8733	15.5331	-0.20651	0.061483	0.0835877	0.642007	-0.191883	0.124461
O43719	27336	HIV-1 Tat specific factor 1	HTATSF1		15.7334	15.6591	15.6858	15.7474	15.6353	15.6576	15.5878	15.6969	15.449	15.4462	15.4675	15.4429	15.5091	15.4236	15.5114	15.3835	0.255025	5.56112e-05	0.0620068	0.323857	-0.00553862	0.93677
O43741	5565	protein kinase AMP-activated non-catalytic subunit beta 2	PRKAB2	4910	14.8396	14.885	15.0596	15.0434	14.9607	14.9504	14.93	14.9645	15.1264	15.263	15.0765	15.2164	14.9162	15.2368	15.0057	15.1899	-0.213704	0.0371009	0.00546075	0.981348	0.0834173	0.497049
O43747;O43747-2	164	adaptor related protein complex 1 subunit gamma 1	AP1G1	4142	16.1658	16.0832	16.066	16.0974	16.1817	16.17	16.2161	16.1523	16.1104	16.1285	16.1634	16.0965	16.0134	16.0099	15.9632	15.9946	-0.0216119	0.49137	-0.0769315	0.077552	0.129427	0.00257277
O43752	10228	syntaxin 6	STX6	4130	15.4274	15.3338	15.3504	15.297	15.4288	15.3734	15.3797	15.3848	15.4333	15.638	15.5648	15.4766	15.5357	15.6384	15.5862	15.5719	-0.176035	0.00538168	-0.0395281	0.683967	-0.0548859	0.425633
O43759;O43759-2	9145	synaptogyrin 1	SYNGR1		14.8639	14.4144	14.8571	15.0587	15.0349	14.8887	14.8533	15.0159	15.0791	15.294	15.3798	15.2974	15.334	15.3813	15.3903	15.2523	-0.464062	0.00663088	-0.149666	0.543603	-0.0768924	0.716057
O43761	9143	synaptogyrin 3	SYNGR3		15.6497	15.2011	15.2066	14.9582	15.5333	15.4379	15.3126	15.3379	15.6044	16.0645	15.9941	15.8186	15.7381	15.8469	16.0065	15.9772	-0.616497	0.00375663	-0.151523	0.621864	-0.0217815	0.942731
O43765	6449	small glutamine rich tetratricopeptide repeat co-chaperone alpha	SGTA		17.1424	16.9732	17.115	17.1582	17.135	17.1172	17.0746	17.1633	16.8252	16.8783	16.8308	16.8962	16.8054	16.8068	16.8057	16.7258	0.239558	0.000356455	-0.0253274	0.787571	0.0717224	0.228674
O43768;O43768-3	2029	endosulfine alpha	ENSA		16.4989	16.5023	16.4748	16.5029	16.602	16.6739	16.5381	16.582	16.5696	16.6106	16.6159	16.6805	16.5089	16.3891	16.388	16.4115	-0.124412	0.0107984	-0.104271	0.101575	0.194792	0.00239265
O43772	788	solute carrier family 25 member 20	SLC25A20		15.927	15.9032	15.9991	16.0293	16.0635	15.9084	15.9848	15.902	16.1503	16.3126	16.3794	16.2177	16.2236	16.3079	16.2097	16.1036	-0.30036	0.00140861	-4.95e-06	0.999933	0.0538034	0.59328
O43776	4677	asparaginyl-tRNA synthetase 1	NARS1	970	17.7548	17.6946	17.7589	17.7734	17.7713	17.737	17.746	17.7692	17.73	17.776	17.7991	17.7976	17.6613	17.6873	17.6745	17.696	-0.0302472	0.231039	-0.0104669	0.829072	0.0959154	0.00462645
O43795	4430	myosin IB	MYO1B		16.2897	16.2871	16.2702	16.2786	16.2419	16.2929	16.2767	16.2944	16.2447	16.2813	16.2227	16.3146	16.2896	16.3156	16.2855	16.3908	0.0155649	0.658189	0.00489338	0.943432	-0.0545583	0.150552
O43809	11051	nudix hydrolase 21	NUDT21	3015	16.0304	15.7593	15.9079	15.9882	15.9611	15.9607	15.9949	16.09	15.7826	15.7927	15.7651	15.8052	15.6915	15.6829	15.7341	15.7274	0.135047	0.046603	-0.0802312	0.422129	0.0774187	0.320584
O43813	10314	LanC like 1	LANCL1		17.5076	17.3615	17.3582	17.4217	17.4168	17.4582	17.4477	17.4397	17.205	17.2901	17.2913	17.3232	17.1592	17.1787	17.1208	17.1522	0.134879	0.00586083	-0.0283194	0.710115	0.124674	0.019734
O43815	6801	striatin	STRN		15.6872	15.6745	15.6131	15.6863	15.6935	15.6493	15.6211	15.6475	15.5557	15.6357	15.5355	15.5524	15.4916	15.5443	15.5259	15.4954	0.0954739	0.00866499	0.0124513	0.84897	0.0555239	0.146888
O43818	9136	ribosomal RNA processing 9, U3 small nucleolar RNA binding protein	RRP9		16.0242	15.996	15.9222	16.0364	15.9438	15.9199	15.8936	16.0599	15.9961	16.0673	15.9921	16.0016	15.9785	16.0257	15.9512	15.9683	-0.0196034	0.70898	0.0403918	0.613531	0.0333632	0.595267
O43819	9997	synthesis of cytochrome C oxidase 2	SCO2		13.8496	13.9632	14.0862	13.9559	14.1112	13.7956	14.0437	13.8956	14.2041	14.4777	14.2861	14.2078	14.2035	14.6266	14.5747	14.8245	-0.33021	0.0467238	0.00221562	0.995326	-0.263384	0.156574
O43822;O43822-2;O43822-3;O43822-4	755	cilia and flagella associated protein 410	CFAP410		13.8199	13.5533	13.6535	13.911	13.9691	13.7109	13.7296	13.8985	13.9361	13.9109	13.8276	13.8567	14.0165	13.9867	14.0427	13.8917	-0.148418	0.161333	-0.0926201	0.592017	-0.101588	0.432971
O43823	10270	A-kinase anchoring protein 8	AKAP8		14.9009	14.83	14.8713	14.8283	14.7774	14.8662	14.7517	14.874	14.6854	14.716	14.8466	14.8317	14.8313	14.8129	14.7877	14.7921	0.0876939	0.0985398	0.0402923	0.646315	-0.0360547	0.595974
O43824	8225	GTP binding protein 6 (putative)	GTPBP6		14.8287	14.7533	14.8215	14.8718	14.8052	14.4652	14.3004	14.5932	15.2453	15.1831	15.1245	15.2159	15.3204	15.1772	15.1624	15.5155	-0.373359	0.0101727	0.277836	0.145112	-0.101666	0.549119
O43829	7541	zinc finger and BTB domain containing 14	ZBTB14		14.3617	14.4994	14.3465	14.2341	14.3646	14.4843	14.1842	14.437	13.9111	14.2612	14.101	14.0986	13.7329	14.0859	13.906	13.4898	0.267443	0.101604	-0.00710239	0.985379	0.28934	0.121932
O43837	3420	isocitrate dehydrogenase (NAD(+)) 3 non-catalytic subunit beta	IDH3B	20	16.4578	16.3797	16.4509	16.5205	16.3992	16.3239	16.4065	16.386	16.8612	16.8868	16.9221	16.8941	17.0689	17.093	17.1072	17.0426	-0.438822	2.28094e-07	0.0733042	0.172431	-0.186885	0.00132819
O43847;O43847-2	4898	nardilysin convertase	NRDC		15.3185	15.3046	15.3467	15.3924	15.4293	15.4545	15.4097	15.4493	15.4948	15.5531	15.5476	15.5718	15.4924	15.4591	15.4881	15.4674	-0.201298	1.00394e-05	-0.0951731	0.0226663	0.065089	0.0443505
O43852-2;O43852-4	813	calumenin	CALU		14.0971	14.1063	14.2519	13.8316	14.2171	13.1421	14.2956	13.655	14.1886	13.5533	0	13.9054	0	0	0	14.007	0.189257	0.659573	0.244293	0.707292
O43852;O43852-3	813	calumenin	CALU		17.2695	17.2488	17.3026	17.3324	17.2365	17.1573	17.1557	17.2262	17.2255	17.2714	17.2559	17.2952	17.2347	17.2065	17.2026	17.1072	0.0262808	0.536093	0.0943854	0.101422	0.0742988	0.114357
O43854;O43854-2	10085	EGF like repeats and discoidin domains 3	EDIL3		18.1685	18.2122	18.2487	18.3293	18.3441	18.318	18.3234	18.3925	18.1943	18.2551	18.205	18.3151	18.1267	18.1086	18.154	18.1115	-0.00271896	0.958998	-0.104824	0.110504	0.117213	0.0332227
O43861;O43861-2	374868	ATPase phospholipid transporting 9B (putative)	ATP9B		13.5662	0	0	12.8843	0	12.8932	0	0	0	13.5562	13.8284	13.3653	13.6527	13.8028	13.4307	14.0911					-0.161054	0.722516
O43865	10768	adenosylhomocysteinase like 1	AHCYL1	270	15.8266	16.0377	15.8194	15.9003	15.8698	15.9547	15.9494	15.9416	15.9855	15.9484	15.9071	16.0158	15.9017	16.0022	15.9133	15.9278	-0.0682181	0.265019	-0.0328445	0.764764	0.0279697	0.741063
O43909	2137	exostosin like glycosyltransferase 3	EXTL3	534	13.8758	13.063	13.7881	13.5883	14.0727	13.8542	13.33	14.0214	13.983	14.3789	13.9184	13.2695	14.0108	13.9896	14.0941	14.3168	-0.308651	0.359975	-0.240746	0.669372	-0.21535	0.618903
O43913	5001	origin recognition complex subunit 5	ORC5	4110	14.7158	14.9065	14.6136	14.396	14.904	14.7127	14.8204	14.5898	14.8877	14.7215	14.7288	14.7751	14.8347	15.0108	15.0928	15.1629	-0.120299	0.412034	-0.0987618	0.691088	-0.247023	0.135616
O43920	4725	NADH:ubiquinone oxidoreductase subunit S5	NDUFS5	190	16.4661	16.27	16.4058	16.4272	16.445	16.374	16.3681	16.4449	16.5534	16.6186	16.6642	16.5925	16.8077	16.8296	16.8126	16.7381	-0.214894	0.00118743	-0.0157284	0.889228	-0.189835	0.00712705
O43924	5147	phosphodiesterase 6D	PDE6D	230	16.9023	16.8232	16.9649	16.8985	16.8739	16.8418	16.8445	16.7914	16.9124	17.0319	17.0359	17.1121	16.9781	16.986	17.0043	16.9581	-0.125828	0.0214659	0.0592947	0.459705	0.0414505	0.522729
O43929	5000	origin recognition complex subunit 4	ORC4	4110	14.4377	14.3333	14.3847	14.2952	14.5186	14.3365	14.3326	14.266	14.5014	14.4473	14.3424	14.3081	14.3939	14.4714	14.5703	14.5034	-0.0370589	0.672552	-0.000679937	0.998059	-0.0849612	0.388233
O43933	5189	peroxisomal biogenesis factor 1	PEX1	4146	13.5619	13.441	13.2819	13.1574	13.2476	13.5489	13.155	13.646	13.3092	13.6668	13.476	13.3722	13.4545	13.5972	13.6997	13.6895	-0.0955005	0.593288	-0.0388435	0.911952	-0.154203	0.457609
O43934;O43934-2	79157	major facilitator superfamily domain containing 11	MFSD11		0	0	0	0	0	0	0	0	0	0	14.0538	0	0	14.3657	14.4527	14.4576
O60216	5885	RAD21 cohesin complex component	RAD21	4110	15.4455	15.3816	15.4197	15.4124	15.4814	15.3724	15.2572	15.3681	15.2303	15.2621	15.193	15.2472	15.1665	15.1956	15.084	15.2088	0.181623	0.00376867	0.0450434	0.619069	0.0694271	0.2812
O60220	1678	translocase of inner mitochondrial membrane 8A	TIMM8A		17.2514	17.1436	17.1085	17.0937	16.9004	17.059	17.1475	17.1627	17.2051	17.2995	17.2321	17.0849	17.13	17.1782	17.3222	17.1732	-0.0561039	0.548601	0.0818833	0.572567	0.00449432	0.9789
O60229	8997	kalirin RhoGEF kinase	KALRN		15.9189	15.8586	15.8214	15.8531	15.8699	15.843	15.81	15.8321	15.6279	15.6725	15.6782	15.6671	15.616	15.6189	15.576	15.6495	0.201591	1.69283e-05	0.0242641	0.613531	0.0462956	0.169617
O60229-5	8997	kalirin RhoGEF kinase	KALRN		14.0396	14.238	14.0875	14.1828	14.2102	13.9231	14.0681	14.1936	13.4367	13.9925	13.8427	13.9071	13.9904	14.0985	13.8918	14.0131	0.342235	0.0259732	0.0382434	0.899544	-0.203704	0.234149
O60231	8449	DEAH-box helicase 16	DHX16	3040	14.9106	14.7951	14.8772	14.8811	15.0033	14.9041	14.7756	14.8123	14.9828	14.9267	14.9864	14.8866	14.9727	14.9442	14.8767	14.8411	-0.0796289	0.226002	-0.00783534	0.956102	0.0369579	0.673913
O60232	10534	zinc ribbon domain containing 2	ZNRD2		14.8795	14.5396	14.7946	14.7326	14.8521	14.7823	14.741	14.8849	15.0275	15.111	14.9094	15.0998	15.0239	15.1242	14.9181	14.7222	-0.300342	0.0188918	-0.0785396	0.709643	0.0897967	0.559573
O60237;O60237-6	4660	protein phosphatase 1 regulatory subunit 12B	PPP1R12B	4270	13.2269	13.2134	13.0489	13.0794	13.2547	13.2655	13.2418	13.3131	13.3023	13.5593	13.3984	13.3162	13.228	13.3299	13.2209	13.2599	-0.251894	0.00398297	-0.126642	0.252863	0.134351	0.129732
O60238;O60238-2	665	BCL2 interacting protein 3 like	BNIP3L		11.8423	12.5973	12.2377	11.7158	12.4745	12.7266	11.4988	12.5283	12.5323	12.6566	12.2543	12.1548	12.9214	11.9117	12.9908	12.0178	-0.301209	0.511756	-0.208746	0.800918	-0.0609287	0.931086
O60242	577	adhesion G protein-coupled receptor B3	ADGRB3		11.7887	0	0	13.073	13.5487	0	0	13.0149	13.4716	13.1453	0	13.3647	0	13.237	12.8729	0
O60243	9394	heparan sulfate 6-O-sulfotransferase 1	HS6ST1	534	14.6859	0	14.5656	0	14.4642	14.6747	15.2705	14.7501	14.5529	14.5199	14.6652	14.5131	14.7527	15.8313	15.0462	14.4392					-0.454631	0.295493
O60244	9282	mediator complex subunit 14	MED14		14.3885	14.1283	13.8671	14.2076	14.2085	14.1462	14.0347	13.8337	14.076	14.0081	14.155	14.0559	14.3191	14.247	14.13	14.3142	0.074158	0.618787	0.0920949	0.706835	-0.178874	0.277077
O60245;O60245-2	5099	protocadherin 7	PCDH7		14.7317	14.9745	14.5956	14.8542	14.9291	14.9446	15.1373	14.8483	15.0509	15.0882	15.0026	15.1251	14.9911	14.9226	14.9407	14.6883	-0.277729	0.0265303	-0.175842	0.318287	0.181029	0.191077
O60256	5636	phosphoribosyl pyrophosphate synthetase associated protein 2	PRPSAP2		16.2382	16.2071	16.1564	16.29	16.3154	16.3152	16.2266	16.3793	16.3323	16.3595	16.3363	16.327	16.1461	16.1505	16.172	16.1991	-0.115849	0.0118933	-0.0862137	0.153478	0.171834	0.00327084
O60262	2788	G protein subunit gamma 7	GNG7	4062	15.3183	15.4832	15.4565	15.3822	15.4372	15.3073	15.4554	15.3671	15.2654	15.4308	15.2897	15.4327	15.3836	15.2888	15.3326	14.9124	0.0553637	0.671925	0.0182982	0.943105	0.125328	0.393475
O60264	8467	SWI/SNF related, matrix associated, actin dependent regulator of chromatin, subfamily a, member 5	SMARCA5		16.8649	16.8236	16.88	16.8662	16.8268	16.7845	16.7313	16.7881	16.6887	16.7375	16.7246	16.726	16.8205	16.7811	16.7861	16.7758	0.139436	0.000136075	0.0759866	0.0482627	-0.0716499	0.0238375
O60268;O60268-3	9764	KIAA0513	KIAA0513		15.4387	15.1785	15.4809	15.4477	15.3808	15.3862	15.4249	15.3851	15.3035	15.4868	15.46	15.5647	15.5431	15.3434	15.5745	15.5315	-0.0672908	0.514917	-0.00778568	0.972244	-0.0443519	0.748389
O60271	9043	sperm associated antigen 9	SPAG9		15.6825	15.6666	15.6711	15.6744	15.6895	15.718	15.645	15.7074	15.5578	15.6028	15.6163	15.6587	15.6008	15.5851	15.5667	15.5985	0.0647645	0.0207349	-0.0163434	0.723167	0.0210917	0.525567
O60271-5	9043	sperm associated antigen 9	SPAG9		16.2615	16.6704	16.3413	16.1399	16.2291	16.3789	16.3045	16.2378	16.0515	16.0431	16.1195	15.8258	15.8264	16.0391	0	15.9107	0.343282	0.0235809	0.0657134	0.806465	0.0845899	0.681306
O60281	23036	zinc finger protein 292	ZNF292		14.2613	14.3296	14.0491	14.2462	14.2883	14.3368	14.1531	14.1968	13.8266	14.2177	14.0517	13.9303	14.0121	14.1844	14.1007	14.0082	0.214986	0.0650861	-0.0222066	0.929457	-0.0697906	0.64443
O60282	3800	kinesin family member 5C	KIF5C		18.1645	18.2071	18.1406	18.2133	18.1841	18.1703	18.1496	18.2155	18.1553	18.2171	18.1871	18.1912	18.1265	18.0779	18.1011	18.0646	-0.00629152	0.840403	0.00151763	0.981624	0.0951483	0.00787028
O60287	9875	URB1 ribosome biogenesis homolog	URB1		13.9468	13.3707	13.2694	13.1703	0	12.2256	12.7246	0	13.1081	13.1978	13.6746	12.3122	13.2482	13.5015	13.1232	13.3313	0.366131	0.339403			-0.22788	0.64782
O60291;O60291-2;O60291-3;O60291-4	23295	mahogunin ring finger 1	MGRN1	4120	14.3686	14.4586	14.4032	14.4153	14.2581	14.2354	14.4227	14.4569	14.4465	14.5416	14.5363	14.454	14.3575	14.4917	14.6232	14.5561	-0.0831689	0.318619	0.0681409	0.615719	-0.0125384	0.924186
O60292	23094	signal induced proliferation associated 1 like 3	SIPA1L3		13.6243	13.5362	14.1248	13.7092	13.6106	0	13.5774	0	14.0048	14.1061	13.9254	14.2535	13.8298	14.2451	0	0	-0.323829	0.127414
O60293;O60293-2	196441	zinc finger C3H1-type containing	ZFC3H1		12.3592	0	0	0	13.0165	0	0	0	12.6762	0	12.1541	12.2105	12.7639	0	0	0
O60294	9836	leucine carboxyl methyltransferase 2	LCMT2	340	12.3279	12.6702	0	12.815	12.9853	12.7387	12.2515	13.0467	13.0122	13.2411	12.2284	12.5692	12.2586	13.1009	12.5543	12.6036	-0.15832	0.701683	-0.151161	0.839402	0.133374	0.790342
O60306	9716	aquarius intron-binding spliceosomal factor	AQR	3040	14.934	14.8137	14.8877	14.89	14.8512	14.9091	14.7748	14.9124	14.65	14.8719	14.7969	14.7567	14.8691	14.9319	14.8542	14.9769	0.112446	0.0877863	0.0194547	0.884635	-0.139117	0.0671026
O60313-2	4976	OPA1 mitochondrial dynamin like GTPase	OPA1		16.4683	16.5149	16.4349	16.5278	16.5057	16.4588	16.3982	16.5066	16.4129	16.5077	16.5001	16.5149	16.5044	16.5038	16.4729	16.5118	0.00257664	0.956724	0.019138	0.799918	-0.0143406	0.802576
O60315;O60315-2	9839	zinc finger E-box binding homeobox 2	ZEB2		13.1479	13.3641	0	13.3541	13.3869	14.0401	0	0	13.7238	13.6841	14.0853	13.7981	14.0321	13.9717	14.2369	13.943	-0.534099	0.0271264			-0.223106	0.364324
O60318	8888	minichromosome maintenance complex component 3 associated protein	MCM3AP		14.6066	14.6302	14.3678	14.6869	14.5831	14.8013	14.5738	14.8314	14.5192	14.5996	14.4349	14.5573	14.5201	14.6711	14.6323	14.6305	0.0451153	0.68997	-0.1245	0.437832	-0.0857546	0.5128
O60331;O60331-2;O60331-3;O60331-4	23396	phosphatidylinositol-4-phosphate 5-kinase type 1 gamma	PIP5K1C	562	15.71	15.724	15.6909	15.6729	15.7137	15.6198	15.6121	15.7134	15.5886	15.6972	15.6084	15.6988	15.6287	15.7562	15.5823	15.692	0.0511959	0.352065	0.0346995	0.712373	-0.0165625	0.835807
O60333;O60333-4	23095	kinesin family member 1B	KIF1B		15.1812	15.2254	15.2153	15.3047	15.2616	15.29	15.2305	15.3338	15.3177	15.266	15.1855	15.2508	15.2942	15.2287	15.246	15.2953	-0.0233678	0.624368	-0.0473258	0.504692	-0.0110279	0.87153
O60341	23028	lysine demethylase 1A	KDM1A		15.2991	15.1609	15.2565	15.2417	15.2868	15.1836	15.1399	15.0716	15.1196	15.1302	15.0632	15.0846	15.1634	15.2642	15.1343	15.3465	0.14017	0.0536009	0.069091	0.543401	-0.127742	0.118963
O60343;O60343-2;O60343-3	9882	TBC1 domain family member 4	TBC1D4		13.9173	13.9028	14.1866	14.0089	14.067	14.2845	13.7904	14.2425	14.3063	14.3723	14.3428	14.1865	14.297	14.4396	14.1874	14.3788	-0.298071	0.0400727	-0.0922021	0.707292	-0.0237529	0.91526
O60346	23239	PH domain and leucine rich repeat protein phosphatase 1	PHLPP1		13.3855	0	0	12.9819	13.0945	12.9455	13.4635	13.0507	13.1869	0	12.7908	13.2862	13.0086	12.8932	13.1229	13.7255					-0.0995572	0.824436
O60422	390874	one cut homeobox 3	ONECUT3		17.5955	17.5884	17.5903	17.7162	17.6414	17.602	17.7016	17.7303	17.6205	17.5992	17.5946	17.6481	17.4741	17.4202	17.4631	17.3501	0.00700834	0.904246	-0.0462236	0.572567	0.188736	0.00495287
O60427	3992	fatty acid desaturase 1	FADS1	1040	14.4398	14.2713	14.2139	14.5162	14.4979	14.3544	14.3683	14.5914	14.4671	14.7318	14.613	14.7141	14.7872	14.709	14.7348	14.7658	-0.271184	0.0162841	-0.0926925	0.59075	-0.11769	0.351091
O60443	1687	gasdermin E	GSDME		14.7885	14.6977	14.8518	14.99	14.85	14.9646	14.7492	15.0026	14.526	14.4239	14.5343	14.496	14.3821	14.4302	14.3059	14.5756	0.336964	0.00343589	-0.0595535	0.737263	0.0716137	0.576839
O60462;O60462-2;O60462-3;O60462-4;O60462-5	8828	neuropilin 2	NRP2		13.0146	13.5008	0	0	13.0054	13.7028	13.1415	13.572	13.8269	14.0927	13.8811	13.9602	13.8696	14.4868	14.1515	13.991					-0.184464	0.575615
O60476	10905	mannosidase alpha class 1A member 2	MAN1A2	510	13.4497	0	13.5123	12.943	13.4566	13.5062	13.4698	13.2576	13.988	13.8993	13.5669	14.1433	14.063	13.7249	14.1422	13.9526	-0.597709	0.0143852	-0.120908	0.764764	-0.0713215	0.80986
O60488;O60488-2	2182	acyl-CoA synthetase long chain family member 4	ACSL4	71	16.5056	16.5197	16.4401	16.4936	16.5727	16.5065	16.5704	16.5024	16.6987	16.7708	16.7166	16.7828	16.7705	16.835	16.7313	16.8685	-0.252482	6.77895e-05	-0.0482638	0.477631	-0.0591271	0.24442
O60493	8724	sorting nexin 3	SNX3		16.5589	16.3759	16.4453	16.5142	16.3894	16.3902	16.4	16.4572	16.6783	16.6534	16.6957	16.7055	16.8319	16.6983	16.7913	16.7727	-0.209671	0.000840956	0.0643829	0.394197	-0.0903114	0.121717
O60502	10724	O-GlcNAcase	OGA		16.4304	16.4814	16.4398	16.496	16.5693	16.5572	16.5434	16.5845	16.3022	16.3165	16.2971	16.3817	16.2437	16.2073	16.218	16.2497	0.13753	0.000212291	-0.101718	0.0165959	0.0947212	0.00744569
O60503	115	adenylate cyclase 9	ADCY9	230	13.5184	13.6246	13.5177	12.8682	14.1553	13.6842	13.1679	13.7519	13.7461	14.2884	13.7173	13.9706	13.9815	14.0889	13.9607	14.081	-0.548359	0.061369	-0.307569	0.495254	-0.0974427	0.81331
O60506	10492	synaptotagmin binding cytoplasmic RNA interacting protein	SYNCRIP		17.901	17.9436	17.92	17.9799	17.946	17.9154	17.894	17.977	17.7509	17.7888	17.8008	17.7558	17.6904	17.7712	17.7282	17.6474	0.162052	0.000537887	0.00303554	0.970922	0.0647779	0.126564
O60506-4	10492	synaptotagmin binding cytoplasmic RNA interacting protein	SYNCRIP		15.5603	15.0089	15.471	15.3871	15.6153	15.4239	13.6334	15.7015	15.1433	15.1726	15.1034	15.0405	15.1034	14.1655	14.6142	12.9515	0.241855	0.734552	0.263326	0.835839	0.906323	0.235861
O60508	51362	cell division cycle 40	CDC40	3040	15.01	15.0142	15.0041	15.1864	15.1134	15.0821	14.9566	15.035	14.8616	14.8581	14.9156	14.9349	14.82	15.0194	14.9578	14.8934	0.16117	0.027579	0.00691617	0.965788	-0.0301349	0.75923
O60513	8702	beta-1,4-galactosyltransferase 4	B4GALT4	533	0	13.0859	14.2119	0	14.1081	0	0	0	0	13.9933	14.0327	14.0943	14.0928	14.0242	13.9746	13.935					0.0334534	0.953369
O60518	26953	RAN binding protein 6	RANBP6		15.4401	15.357	15.2721	15.4421	15.41	15.4422	15.2239	15.4781	15.2456	15.3273	15.256	15.2594	15.2458	15.2596	15.1812	15.2774	0.105708	0.142661	-0.0107282	0.943346	0.0311004	0.757777
O60524;O60524-3;O60524-4	9147	nuclear export mediator factor	NEMF		15.2661	15.2211	15.3009	15.3069	15.2391	15.2743	15.2868	15.1644	15.3227	15.3964	15.3337	15.3962	15.5177	15.4159	15.3498	15.4593	-0.0884831	0.0843533	0.0326046	0.710599	-0.0734473	0.212315
O60547	2762	GDP-mannose 4,6-dehydratase	GMDS	51	14.4018	14.4148	14.4045	14.4558	14.5411	14.5223	14.2925	14.2852	14.4251	14.4611	14.3599	14.5277	14.2569	14.4357	14.3693	14.3548	-0.024199	0.795076	0.00898667	0.96163	0.0892881	0.376732
O60551	9397	N-myristoyltransferase 2	NMT2		15.4089	15.0726	15.3504	15.2169	15.1546	15.1384	15.1115	15.2806	15.0493	15.003	15.1129	15.1041	14.9516	14.9909	14.9704	14.8075	0.194884	0.0421094	0.0909204	0.541413	0.137211	0.203797
O60563	904	cyclin T1	CCNT1		13.7577	13.7344	13.5582	13.9228	13.5785	13.9869	13.168	13.5932	13.8915	13.6512	13.7217	13.3231	13.9428	13.5153	13.2779	13.4671	0.0964341	0.720844	0.16163	0.710065	0.0960905	0.785563
O60568	8985	procollagen-lysine,2-oxoglutarate 5-dioxygenase 3	PLOD3	310	13.6832	13.9018	12.9918	0	14.0444	13.7428	13.8846	13.8705	14.1691	13.7696	13.8348	13.8055	13.8022	14.0591	14.0398	13.7056	-0.369146	0.158743	-0.35999	0.350563	-0.0069443	0.989027
O60573;O60573-2	9470	eukaryotic translation initiation factor 4E family member 2	EIF4E2	3013	15.1873	15.0975	15.2259	15.0171	15.1648	15.2232	15.0172	15.1473	14.9216	15.2599	14.9692	15.1271	15.0384	15.1651	15.1113	15.0801	0.0625074	0.548881	-0.00616616	0.97885	-0.0292694	0.842747
O60583-2	905	cyclin T2	CCNT2		13.7138	13.9796	13.5385	13.7755	13.694	13.755	13.6814	13.7213	13.844	13.7816	13.9411	13.875	13.8126	13.7745	13.692	13.5315	-0.108577	0.336837	0.0389482	0.862823	0.157792	0.225299
O60610	1729	diaphanous related formin 1	DIAPH1	4510	14.8914	14.8101	14.9133	14.9848	14.9648	15.0232	14.8073	14.9929	14.8045	14.7648	14.6849	14.7572	14.7662	14.631	14.7091	14.6124	0.147076	0.0446085	-0.0471286	0.704625	0.0731421	0.394435
O60613	9403	selenoprotein F	SELENOF		16.6024	16.4151	16.5169	16.7281	16.6434	16.2373	16.4254	16.6587	16.5179	16.7955	16.7132	16.613	16.6024	16.6112	16.6408	16.569	-0.0942328	0.481617	0.0744448	0.74556	0.0540159	0.768173
O60636;O60636-2	10100	tetraspanin 2	TSPAN2		12.6262	11.9916	12.4627	12.1492	13.2157	13.2202	12.1032	0	12.2834	12.503	12.0459	11.7622	12.4554	0	11.6568	11.6318	0.158801	0.721777	-0.538917	0.429187	0.233971	0.69882
O60637;O60637-2;O60637-3	10099	tetraspanin 3	TSPAN3		0	18.2409	18.0848	18.0785	18.173	18.0241	18.029	18.0834	18.2044	18.2433	18.2472	18.2943	18.5631	18.4255	18.4613	18.7936	-0.112614	0.30059	0.0573419	0.767581	-0.313565	0.0134635
O60641	9892	synaptosome associated protein 91	SNAP91		16.4324	16.4049	16.2509	16.3769	16.5457	16.5425	16.4918	16.6637	16.5114	16.6543	16.5781	16.6242	16.3951	16.4095	16.3503	16.4189	-0.225722	0.00195001	-0.194642	0.0339215	0.198556	0.0106383
O60645	11336	exocyst complex component 3	EXOC3	4530	16.1254	15.9237	16.0182	16.1111	16.078	16.013	15.9253	16.1069	15.9783	15.9987	15.9971	15.9585	15.9043	15.9627	16.0356	15.9929	0.0614547	0.354506	0.0137734	0.921578	0.00926811	0.929166
O60664;O60664-4	10226	perilipin 3	PLIN3		15.0898	15.0055	14.9859	14.8728	14.9209	14.8488	14.8701	14.8834	15.0843	15.1038	15.1193	15.1525	15.1611	15.1539	15.2112	15.0293	-0.126503	0.041268	0.107668	0.20968	-0.0238974	0.779554
O60669	9194	solute carrier family 16 member 7	SLC16A7		14.1562	13.881	13.9945	14.3876	0	14.7435	13.1539	14.3963	14.4452	14.3219	14.5181	14.0031	14.8205	14.7833	14.9536	14.7623	-0.217218	0.588791	0.00694327	0.994121	-0.507852	0.255135
O60671;O60671-2	5810	RAD1 checkpoint DNA exonuclease	RAD1		13.0097	13.2546	13.8089	13.91	14.1534	13.6016	13.8084	14.1759	12.7727	13.5946	13.4759	13.8455	13.5899	13.7436	13.5497	13.7199	0.0736052	0.844914	-0.439038	0.375104	-0.228599	0.596485
O60678	10196	protein arginine methyltransferase 3	PRMT3		13.377	14.4614	14.5262	14.506	14.4685	14.6439	14.5276	14.3164	14.8114	14.5116	14.5611	14.5599	14.6545	14.0803	14.8591	15.3021	-0.393401	0.297355	-0.271448	0.668329	-0.112972	0.838452
O60684	23633	karyopherin subunit alpha 6	KPNA6		16.4863	16.2503	16.3921	16.5412	16.4414	16.4445	16.3846	16.4118	16.5616	16.5977	16.5374	16.5925	16.5503	16.5479	16.5199	16.5585	-0.154836	0.0224229	-0.00310419	0.984039	0.02815	0.754202
O60701	7358	UDP-glucose 6-dehydrogenase	UGDH	40	16.1597	16.1201	16.1434	16.2396	16.0671	16.0803	16.0017	16.1011	15.9082	15.8938	15.875	15.944	15.9492	15.9374	15.8846	16.0129	0.260445	5.17657e-05	0.103153	0.0947184	-0.040732	0.442668
O60716-3	1500	catenin delta 1	CTNND1	4520	16.4024	16.4613	16.3831	16.5855	16.4929	16.4923	16.4805	16.5049	16.4365	16.4381	16.4074	16.4584	16.4691	16.4034	16.4067	16.3877	0.0229835	0.656499	-0.0345478	0.674446	0.018389	0.787452
O60725	23463	isoprenylcysteine carboxyl methyltransferase	ICMT		13.1751	12.5821	13.1254	13.1517	13.1274	13.1986	12.8132	12.8011	0	11.6481	12.83	13.0237	13.1398	12.8993	12.9963	0	0.508	0.213885	0.0235197	0.978636	-0.511246	0.321696
O60733	8398	phospholipase A2 group VI	PLA2G6	564	14.7093	14.9874	14.3128	14.5345	14.7517	14.7893	14.8579	14.5921	14.9776	15.0547	15.6957	14.6904	14.8605	15.1825	15.0411	15.0073	-0.468615	0.0747687	-0.111762	0.821541	0.0817748	0.829079
O60749	6643	sorting nexin 2	SNX2		16.0541	15.9735	16.1043	16.1492	16.091	16.0188	16.0213	16.1007	16.1462	16.1677	16.1889	16.1862	16.2297	16.1811	16.2318	16.1828	-0.102006	0.0294252	0.0123108	0.894093	-0.0340858	0.551448
O60762	8813	dolichyl-phosphate mannosyltransferase subunit 1, catalytic	DPM1	510	16.1209	15.8876	16.0396	16.1322	15.9683	15.9578	15.9596	15.9238	16.1409	16.156	16.1613	16.2167	16.3324	16.3062	16.2899	16.4093	-0.123677	0.0534511	0.0927	0.313624	-0.165688	0.0273598
O60763	8615	USO1 vesicle transport factor	USO1		16.0461	16.0971	16.0324	16.1033	16.0357	16.0274	16.0246	16.0547	16.1479	16.1676	16.1825	16.1473	16.1636	16.1766	16.1729	16.1514	-0.0915798	0.000541581	0.0341614	0.253511	-0.00479714	0.881859
O60783	63931	mitochondrial ribosomal protein S14	MRPS14		16.8292	16.862	16.8466	16.8566	16.8474	16.7334	16.7826	16.7469	17.0216	17.0876	17.0217	17.1251	17.3165	17.1612	17.0961	17.2681	-0.215439	0.00212328	0.0709729	0.435153	-0.146473	0.0379089
O60784	10043	target of myb1 membrane trafficking protein	TOM1		16.0408	16.1077	16.1135	16.1754	16.1793	16.147	16.2445	16.1273	16.246	16.1889	16.2477	16.2489	16.111	16.1413	16.1538	16.0423	-0.123535	0.0121357	-0.0651556	0.328408	0.1208	0.0272179
O60814;P62807	85236	H2B clustered histone 12	H2BC12	5322	20.7362	20.9021	20.8644	20.7511	20.6961	20.6686	20.856	20.7289	20.6051	20.5549	20.4762	20.5538	20.6867	20.537	20.7435	20.5892	0.265977	0.00261934	0.076089	0.53225	-0.091567	0.305746
O60825;O60825-2	5208	6-phosphofructo-2-kinase/fructose-2,6-biphosphatase 2	PFKFB2	51	14.2086	14.3827	14.3059	14.029	14.309	14.1451	13.8729	14.2338	14.255	14.1183	14.3102	14.2601	14.2661	14.1421	14.3348	14.2134	-0.00437911	0.975277	0.0913079	0.681718	-0.00318479	0.990064
O60826	28952	coiled-coil domain containing 22	CCDC22		15.3345	15.204	15.3711	15.2572	15.3997	15.3966	15.3551	15.3552	15.3387	15.4829	15.4271	15.479	15.4518	15.3882	15.4048	15.352	-0.140211	0.014776	-0.0849057	0.273205	0.0327368	0.644543
O60828;O60828-2	10084	polyglutamine binding protein 1	PQBP1	3040	16.2762	15.9328	16.0052	16.31	16.1464	16.1099	16.2642	16.3761	16.0875	16.2632	16.1433	16.0943	16.1008	15.926	15.939	16.0324	-0.0160253	0.907548	-0.0930859	0.646079	0.147553	0.301295
O60830	10245	translocase of inner mitochondrial membrane 17B	TIMM17B		15.1831	15.1273	15.0101	15.058	15.0135	15.0966	14.9908	15.1875	15.2721	15.2875	15.3508	15.1787	15.4712	15.3524	15.4677	15.4554	-0.17764	0.0186565	0.0225364	0.877125	-0.164427	0.049035
O60831	11230	PRA1 domain family member 2	PRAF2		15.4234	15.1617	14.9992	15.27	15.1459	15.1332	14.8778	15.2376	15.3827	15.2254	15.355	15.4391	15.2665	15.2169	14.9534	15.3278	-0.136967	0.35073	0.114977	0.631394	0.159398	0.357083
O60832	1736	dyskerin pseudouridine synthase 1	DKC1	3008	16.314	16.1535	16.2272	16.2405	16.2549	16.1355	16.1643	16.2312	16.198	16.1834	16.2019	16.1852	16.2092	16.2414	16.2202	16.2199	0.0416443	0.32867	0.0373081	0.587765	-0.0305435	0.570016
O60841	9669	eukaryotic translation initiation factor 5B	EIF5B	3013	15.8477	15.7967	15.8707	15.8751	15.8609	15.8873	15.7721	15.8694	15.8246	15.8579	15.7942	15.8524	15.775	15.7791	15.7117	15.7552	0.0152505	0.696849	0.000101791	0.999339	0.0770379	0.069174
O60858;O60858-3	10206	tripartite motif containing 13	TRIM13		15.5124	14.7551	15.0426	15.32	15.4023	15.3453	15.2366	15.3768	15.1932	15.2777	14.7443	15.0383	15.4495	15.0807	15.6551	15.3811	0.0941677	0.701683	-0.182706	0.628745	-0.328241	0.216037
O60869	8721	endothelial differentiation related factor 1	EDF1		16.7244	16.725	16.6778	16.7461	16.7555	16.7228	16.6813	16.8526	16.653	16.7256	16.8204	16.704	16.5614	16.5827	16.4545	16.4583	-0.00743809	0.912826	-0.0347514	0.743492	0.21153	0.00682797
O60870	22944	Kin17 DNA and RNA binding protein	KIN		14.6907	14.5448	14.4638	14.4026	14.4618	14.369	14.4384	14.3646	14.1356	14.2739	14.277	14.0035	14.3415	14.2281	14.1458	13.8776	0.353013	0.0123099	0.117046	0.582432	0.0242554	0.906471
O60883	9283	G protein-coupled receptor 37 like 1	GPR37L1		16.112	16.5109	16.232	16.0957	16.668	16.3535	16.3264	15.6116	16.2548	16.5164	15.9312	16.0411	15.8964	16.0542	15.9046	16.1079	0.0517301	0.86497	-0.00223569	0.998059	0.19513	0.570011
O60884	10294	DnaJ heat shock protein family (Hsp40) member A2	DNAJA2	4141	17.0236	17.163	17.0143	17.1059	17.031	17.028	16.9804	17.0338	17.0892	17.1704	17.0588	17.1007	17.1901	17.0586	17.0783	16.9963	-0.0280663	0.647938	0.0583958	0.524129	0.0239472	0.768725
O60885	23476	bromodomain containing 4	BRD4		14.7461	14.8476	14.7838	14.8499	14.858	14.8544	14.7219	14.9232	14.6981	14.6966	14.6494	14.7137	14.6078	14.5375	14.6014	14.5002	0.117377	0.0389998	-0.0325344	0.737982	0.12772	0.0480981
O60888;O60888-2;O60888-3	51596	cutA divalent cation tolerance homolog	CUTA		17.981	18.1316	18.0544	17.9759	18.107	17.9362	18.2495	17.9442	17.938	17.8876	17.7848	17.9889	17.8567	17.7938	17.8692	17.7561	0.135917	0.147155	-0.0235001	0.903247	0.0808568	0.484949
O60890	4983	oligophrenin 1	OPHN1		13.6904	13.8682	14.2203	14.0339	14.1429	14.1847	14.216	14.1372	14.0781	14.0528	14.0842	13.7255	14.0887	14.1452	13.9794	14.123	-0.0319528	0.842055	-0.217004	0.297212	-0.0989075	0.589524
O60907;O60907-2	6907	transducin beta like 1 X-linked	TBL1X	4310	0	12.9387	0	14.7407	13.187	0	13.9942	0	14.0596	0	0	0	0	0	0	14.4876
O60921	3364	HUS1 checkpoint clamp component	HUS1		13.3817	13.2915	13.1625	13.5335	13.4945	13.5182	13.0576	13.8431	13.481	13.5343	13.4195	13.2952	13.2435	13.4577	13.4458	13.4724	-0.090192	0.650093	-0.136056	0.663919	0.0276385	0.925534
O60925	5201	prefoldin subunit 1	PFDN1		17.6791	17.6492	17.5876	17.7301	17.5908	17.643	17.6091	17.6925	17.3542	17.4031	17.4336	17.4697	17.3692	17.3043	17.3367	17.2724	0.246353	0.000159168	0.0276651	0.740177	0.0945052	0.0850815
O60927	6992	protein phosphatase 1 regulatory inhibitor subunit 11	PPP1R11		15.6401	15.5706	15.7458	15.6432	15.724	15.7272	15.6853	15.7787	15.4473	15.5991	15.5613	15.5409	15.4024	15.3738	15.3453	15.3353	0.112759	0.0363821	-0.0788949	0.298869	0.172964	0.00911673
O60930	246243	ribonuclease H1	RNASEH1	3030	11.7792	14.4137	12.2214	12.5555	15.9183	12.4155	0	12.8164	9.38981	10.9785	0	11.9567	13.0202	13.0405	12.4874	11.9429	1.96743	0.136724	-0.974249	0.655197	-1.84775	0.228171
O60934	4683	nibrin	NBN	3440	14.4263	14.2754	14.2641	14.3097	14.5275	14.3287	14.2829	14.5322	14.3047	14.3491	14.3455	14.3796	14.3172	14.3673	14.3724	14.1924	-0.025838	0.779621	-0.0989196	0.439901	0.0323804	0.785297
O60936-1	8996	nucleolar protein 3	NOL3		14.9904	14.9799	14.9424	15.0258	14.8491	14.7003	14.8155	14.2699	14.7849	14.777	14.9713	14.559	14.7378	15.0485	14.9227	14.9893	0.211575	0.199797	0.325924	0.166741	-0.151543	0.456313
O60942	8732	RNA guanylyltransferase and 5'-phosphatase	RNGTT	3015	15.8756	15.7289	15.8752	15.9273	15.8904	15.817	15.749	15.7598	15.8016	15.7838	15.7957	15.6921	15.8265	15.7647	15.8572	15.8361	0.0834521	0.164816	0.0477088	0.631713	-0.0527891	0.478306
O75027;O75027-2	22	ATP binding cassette subfamily B member 7	ABCB7	2010	14.9369	15.2529	15.1061	15.1262	15.0758	15.0864	15.055	15.1363	15.469	15.5095	15.5011	15.4856	15.5443	15.5883	15.5746	15.6236	-0.385786	7.18469e-05	0.017143	0.90031	-0.0914132	0.242095
O75037-4	23046	kinesin family member 21B	KIF21B		15.7496	15.7647	15.7487	15.7699	15.7992	15.7673	15.7234	15.8085	14.9755	14.9161	14.9228	14.8285	14.7061	14.7203	14.6517	14.7513	0.847468	1.8628e-09	-0.0163859	0.831928	0.203373	0.00122322
O75038;O75038-2;O75038-3;O75038-4	9651	phospholipase C eta 2	PLCH2		11.5846	0	0	11.2303	11.7255	10.9409	10.266	11.6084	11.0806	11.593	10.8952	11.3266	0	11.4322	0	0
O75044	23380	SLIT-ROBO Rho GTPase activating protein 2	SRGAP2	4360	15.3964	15.3539	15.271	15.2347	15.2571	15.2085	15.1526	15.2666	15.1966	15.1675	15.1676	15.0867	15.2757	15.3155	15.2178	15.2417	0.159452	0.00684801	0.0927939	0.223665	-0.108095	0.0809429
O75051	5362	plexin A2	PLXNA2	4360	15.2676	15.1715	15.2616	15.1557	15.1983	15.2223	15.1711	15.1077	14.9286	15.0176	15.0562	14.8391	14.9741	15.0784	14.9807	14.9782	0.253744	0.00115386	0.0392475	0.725606	-0.0424859	0.609496
O75054	3321	immunoglobulin superfamily member 3	IGSF3		15.7082	15.6781	15.7569	15.795	15.8216	15.7279	15.6319	15.7634	15.711	15.7608	15.723	15.7048	15.7903	15.7555	15.6884	15.7838	0.00965084	0.870225	-0.00168966	0.988596	-0.0296219	0.670248
O75056	9672	syndecan 3	SDC3	4512	16.6145	16.3739	16.3273	16.5226	16.8306	16.7571	16.658	16.8246	16.638	16.9557	16.7031	16.8139	16.5714	16.8244	16.3858	16.2072	-0.318104	0.0540448	-0.308034	0.18116	0.280461	0.131465
O75061;O75061-2;O75061-4	9829	DnaJ heat shock protein family (Hsp40) member C6	DNAJC6	4144	16.0693	15.9801	15.9914	16.1407	16.1072	16.1379	16.083	16.0873	16.1511	16.2095	16.1306	16.1965	16.0872	16.0944	16.0655	16.0248	-0.126547	0.00923047	-0.0584548	0.375104	0.103923	0.0471994
O75063	9917	FAM20B glycosaminoglycan xylosylkinase	FAM20B		13.903	14.4727	14.069	14.9458	14.8367	14.6067	14.5756	14.7966	14.5835	14.8754	14.7822	14.5776	14.401	14.6169	14.6256	14.6727	-0.357049	0.152658	-0.35629	0.328617	0.125633	0.713641
O75064	9909	DENN domain containing 4B	DENND4B		15.3894	15.9874	15.8471	15.7319	15.6122	15.8786	15.9631	0	0	15.6593	0	0	15.4854	15.4779	0	16.0352			-0.0790063	0.888662
O75078	4185	ADAM metallopeptidase domain 11	ADAM11		14.7401	14.8494	14.8064	14.7411	14.9745	14.8852	14.8472	14.8894	15.3144	15.3936	15.2489	15.6244	15.2066	15.3609	15.1944	15.3625	-0.611102	3.65968e-05	-0.114852	0.44037	0.114239	0.320614
O75083	9948	WD repeat domain 1	WDR1		17.1989	17.1952	17.212	17.238	17.259	17.2835	17.2043	17.2935	17.1579	17.2196	17.2028	17.2498	17.0726	17.0809	17.051	17.094	0.00346086	0.917254	-0.0490459	0.248421	0.132907	0.00200899
O75084	8324	frizzled class receptor 7	FZD7	4310	13.409	14.1183	13.9281	14.0074	13.57	14.2284	14.0106	14.0355	14.3635	14.2583	14.0855	14.4399	14.1963	13.9274	13.9641	13.8965	-0.421134	0.0652237	-0.0954819	0.824081	0.290699	0.269076
O75093	6585	slit guidance ligand 1	SLIT1	4360	14.08	14.3768	14.0027	14.0431	14.3358	14.2218	14.1878	14.3267	14.4878	14.3593	14.0351	14.3452	14.5171	14.6081	14.3727	14.2072	-0.181204	0.238033	-0.142387	0.564765	-0.119408	0.536862
O75110	10079	ATPase phospholipid transporting 9A (putative)	ATP9A		15.5711	15.675	15.5528	15.4912	15.6057	15.6322	15.6147	15.6993	15.2772	15.5573	15.4962	15.5422	15.4058	15.4427	15.5004	15.3232	0.104282	0.208889	-0.0654494	0.634762	0.0501944	0.648178
O75112;O75112-2;O75112-7	11155	LIM domain binding 3	LDB3		14.2579	13.9282	14.1306	13.839	13.9745	14.0362	13.9566	13.6783	13.5006	13.8861	14.3282	13.9103	13.9882	14.1327	14.2184	14.2587	0.132637	0.544657	0.127515	0.727685	-0.243219	0.325437
O75113	9683	NEDD4 binding protein 1	N4BP1		14.8634	14.6944	14.7262	14.663	14.851	14.8024	14.5726	14.8202	14.6456	14.8113	14.7842	14.5846	14.621	14.6135	14.7271	14.5349	0.0303327	0.779736	-0.0247889	0.903002	0.0822924	0.500789
O75116	9475	Rho associated coiled-coil containing protein kinase 2	ROCK2	4062	14.7572	14.5809	14.6111	14.7158	14.658	14.6528	14.566	14.5548	14.6475	14.6111	14.6189	14.6065	14.575	14.5511	14.5647	14.6171	0.0452746	0.381094	0.0583796	0.455882	0.04401	0.483554
O75122	23122	cytoplasmic linker associated protein 2	CLASP2		16.3787	16.3719	16.3229	16.3542	16.4254	16.4122	16.3788	16.4537	16.2469	16.3055	16.3047	16.3076	16.2241	16.2534	16.1929	16.14	0.0657282	0.0537347	-0.0606294	0.202603	0.0886013	0.0268948
O75122-3	23122	cytoplasmic linker associated protein 2	CLASP2		16.5299	16.288	16.2014	16.4252	16.3203	16.3974	16.4074	16.4257	16.1151	16.2709	16.19	16.2189	16.0836	16.2191	16.0457	16.0677	0.162414	0.0695937	-0.0265546	0.884007	0.0947179	0.3702
O75127	26024	pentatricopeptide repeat domain 1	PTCD1		14.2199	14.6652	13.8538	14.3322	13.9324	14.2789	14.1666	14.0214	14.0465	14.1645	14.3144	14.08	14.5229	14.233	14.3861	14.2764	0.11641	0.572633	0.167942	0.598165	-0.203228	0.388481
O75129;O75129-2;O75129-3	23245	astrotactin 2	ASTN2		13.2018	0	13.0474	13.6485	13.3138	0	0	13.4891	13.7404	13.5305	13.6417	13.6264	13.735	13.6235	13.6234	13.6747	-0.335488	0.064097			-0.0294339	0.906471
O75131	8895	copine 3	CPNE3		16.0691	15.9849	16.0526	16.1016	16.0421	15.9679	15.9435	16.0356	15.9697	16.0283	16.0275	16.0857	16.0122	16.0603	16.0192	16.0977	0.0242513	0.608573	0.0547499	0.416074	-0.0195473	0.75297
O75140;O75140-1;O75140-4;O75140-5;O75140-8;O75140-9	9681	DEP domain containing 5, GATOR1 subcomplex subunit	DEPDC5		0	0	0	12.4011	11.6633	11.816	0	11.0827	10.6398	12.1156	0	10.5933	11.1928	0	11.1709	0
O75143;O75143-2;O75143-3;O75143-5	9776	autophagy related 13	ATG13		14.7915	14.5413	14.2374	14.1457	14.4055	14.437	14.3122	14.1293	14.3145	14.5015	14.7038	14.2562	14.2675	14.5038	15.0967	14.1119	-0.015029	0.961982	0.107968	0.84201	-0.0509564	0.907776
O75145	8541	PTPRF interacting protein alpha 3	PPFIA3		15.63	15.5921	15.5762	15.6816	15.6785	15.6702	15.6301	15.6867	15.6616	15.6026	15.6017	15.5609	15.5019	15.525	15.4635	15.5089	0.0132465	0.724633	-0.0464	0.364963	0.106902	0.0133698
O75146	9026	huntingtin interacting protein 1 related	HIP1R		14.4846	14.6077	14.282	14.346	14.4519	14.5352	14.4994	14.525	13.5519	13.8951	13.7498	13.649	13.8011	13.6877	13.5643	13.5818	0.718602	3.40789e-05	-0.0728154	0.711321	0.0527211	0.738943
O75150	9810	ring finger protein 40	RNF40		15.2019	15.1867	15.1666	15.2234	15.1035	15.0382	14.9625	15.033	15.1312	15.1685	15.1438	15.1833	15.2957	15.2037	15.29	15.2097	0.0379384	0.348771	0.160357	0.0110014	-0.0930567	0.0474689
O75151	5253	PHD finger protein 2	PHF2		14.3201	14.2385	14.4932	14.4841	14.4679	14.2328	14.1759	14.3007	13.8586	14.1296	14.001	14.289	14.3438	14.2343	14.296	14.1637	0.314448	0.0203328	0.0896508	0.685824	-0.189925	0.201573
O75152	9877	zinc finger CCCH-type containing 11A	ZC3H11A		14.7097	14.7434	14.7902	14.7763	14.7993	14.756	14.7093	14.7297	14.6314	14.7547	14.5604	14.6799	14.6559	14.6703	14.5015	14.6847	0.0982929	0.115053	0.00628169	0.963972	0.0284905	0.741063
O75153	23277	clustered mitochondria homolog	CLUH		14.4766	14.4031	14.3464	14.5327	14.4493	14.5403	14.4469	14.4614	14.6242	14.7267	14.6962	14.7319	14.8408	14.9207	14.8295	14.9389	-0.255051	0.000493613	-0.0347915	0.727929	-0.187707	0.0095389
O75155;O75155-2	23066	cullin associated and neddylation dissociated 2 (putative)	CAND2		15.0471	14.6868	14.6516	14.64	14.8964	14.9168	14.8121	14.9071	14.8221	14.7293	14.9325	15.1362	14.9348	14.8002	14.7865	15.0718	-0.148631	0.303197	-0.126718	0.587249	0.00669146	0.980455
O75157;O75157-2	9819	TSC22 domain family member 2	TSC22D2		15.0494	15.2216	15.0447	15.0176	15.0877	15.0607	15.1213	15.1347	14.9254	15.1777	15.1165	14.9377	14.8879	14.9099	15.002	14.788	0.0439954	0.638867	-0.0177863	0.925988	0.142396	0.160191
O75164	9682	lysine demethylase 4A	KDM4A		14.9262	14.6485	14.4256	14.8801	14.6982	14.667	14.2241	14.5892	14.6181	14.7062	14.3281	14.8395	14.7567	14.6912	14.7018	14.815	0.0971292	0.623976	0.1755	0.558524	-0.118201	0.627474
O75165	23317	DnaJ heat shock protein family (Hsp40) member C13	DNAJC13		15.1391	14.9653	15.0719	14.9984	14.9646	14.9914	14.8626	14.7637	15.1234	15.2372	15.1823	15.1888	15.2509	15.2058	15.3099	15.2356	-0.139262	0.0504275	0.148084	0.134648	-0.0676438	0.424795
O75170;O75170-2;O75170-3;O75170-4;O75170-5;O75170-6	9701	protein phosphatase 6 regulatory subunit 2	PPP6R2		15.5866	15.5246	15.542	15.6446	15.5367	15.5943	15.5872	15.6393	15.4814	15.6098	15.541	15.5943	15.442	15.4792	15.2554	15.4448	0.0178328	0.804915	-0.0149346	0.911952	0.151247	0.0474028
O75175	4849	CCR4-NOT transcription complex subunit 3	CNOT3	3018	15.6469	15.7269	15.726	15.7313	15.6308	15.6698	15.6834	15.7136	15.628	15.5741	15.6301	15.5817	15.5788	15.5757	15.506	15.4466	0.104289	0.0193061	0.033392	0.63159	0.0767304	0.115014
O75177	26039	SS18L1 subunit of BAF chromatin remodeling complex	SS18L1		15.2587	15.3987	15.2064	15.0704	15.1313	15.2996	15.2804	15.2589	14.7866	14.9836	14.9292	14.9288	14.6881	14.8309	14.7047	14.5073	0.326506	0.00590644	-0.0089672	0.970598	0.224329	0.0698731
O75179;O75179-2;O75179-7	26057	ankyrin repeat domain 17	ANKRD17		14.5637	14.4847	14.5132	14.5964	14.5635	14.6267	14.5133	14.5973	14.5652	14.6001	14.6499	14.5744	14.597	14.641	14.6317	14.6644	-0.0578808	0.152658	-0.0356784	0.588696	-0.0361051	0.468611
O75182;O75182-2	23309	SIN3 transcription regulator family member B	SIN3B		14.3998	14.3133	14.3166	14.5565	14.3813	14.3724	14.2888	14.4287	14.6677	14.5229	14.3553	14.4784	14.523	14.4375	14.3633	14.3966	-0.109521	0.240276	0.0287339	0.881686	0.0759795	0.513306
O75190;O75190-3	10049	DnaJ heat shock protein family (Hsp40) member B6	DNAJB6		14.9066	14.8213	14.7559	14.9147	14.6467	14.8033	14.8093	14.9056	14.7681	14.8004	14.7765	14.7613	14.7075	14.7944	14.7553	14.8438	0.0730606	0.294785	0.0583783	0.605224	0.00132233	0.992178
O75208	57017	coenzyme Q9	COQ9		14.8822	15.1126	15.0439	14.8765	15.079	14.9897	14.829	14.9319	15.0485	15.1402	15.1251	14.9698	15.2014	15.17	15.2472	15.1536	-0.0920814	0.29292	0.0213832	0.905582	-0.122148	0.227569
O75223	79017	gamma-glutamylcyclotransferase	GGCT	480	17.033	17.0239	16.9447	17.0394	17.0463	17.0822	17.0092	17.0341	16.8569	16.9902	16.9113	16.9347	16.8288	16.8057	16.7648	16.8695	0.0869554	0.0465762	-0.0326934	0.644026	0.106092	0.0350624
O75251	374291	NADH:ubiquinone oxidoreductase core subunit S7	NDUFS7	190	15.8257	15.8389	15.7739	15.7478	15.7543	15.7323	15.6764	15.7797	16.0418	16.1431	16.1344	16.0801	16.2283	16.2267	16.1941	16.2143	-0.303285	5.11285e-06	0.0609029	0.267858	-0.11601	0.0140773
O75306;O75306-2	4720	NADH:ubiquinone oxidoreductase core subunit S2	NDUFS2	190	17.5538	17.3814	17.4932	17.4211	17.4197	17.3911	17.3447	17.3573	17.6764	17.7429	17.7737	17.758	17.9083	17.9121	17.8658	17.9599	-0.275367	8.28451e-05	0.0841921	0.228383	-0.173792	0.00651828
O75312	8882	ZPR1 zinc finger	ZPR1		15.9562	15.9747	15.9351	16.0309	16.0493	16.0354	15.9838	16.0464	15.974	16.0241	15.9292	16.0128	15.8969	15.8958	15.897	15.8555	-0.0107937	0.768704	-0.0545016	0.258215	0.0987033	0.0166148
O75317	219333	ubiquitin specific peptidase 12	USP12		0	0	0	13.0631	13.9099	0	0	13.827	13.6211	13.3333	13.7847	13.2884	12.9111	0	13.5586	12.7013					0.449871	0.270452
O75319	8446	dual specificity phosphatase 11	DUSP11		0	15.4817	0	0	0	0	14.6309	0	0	15.3594	0	14.9955	15.0224	15.3439	15.4723	15.2031
O75323	2631	nipsnap homolog 2	NIPSNAP2		16.1453	16.1567	16.0678	16.2876	16.2014	16.0692	16.0357	16.1787	16.2374	16.2763	16.4315	16.2599	16.3644	16.2292	16.2477	16.2533	-0.136938	0.0829227	0.0430777	0.75815	0.0276567	0.804264
O75324	8303	stannin	SNN		15.4566	15.596	15.5007	15.7546	16.038	15.9363	15.7431	15.8464	15.9837	15.9194	15.8496	15.9363	15.7025	15.8534	15.5965	15.7379	-0.345268	0.00382221	-0.313964	0.0415153	0.199647	0.100423
O75326	8482	semaphorin 7A (John Milton Hagen blood group)	SEMA7A	4360	14.5209	14.6337	14.6686	14.5536	14.7555	14.6454	14.4976	14.6063	14.3524	14.3416	14.0243	14.1916	14.4627	14.4327	14.5709	14.5195	0.366752	0.00193537	-0.0319848	0.875653	-0.269003	0.0259338
O75334;O75334-3	8499	PTPRF interacting protein alpha 2	PPFIA2		15.0314	14.937	14.9772	15.0478	15.0893	15.0713	15.0629	15.0837	14.9531	14.9266	14.9817	14.9454	14.7306	14.8399	14.9179	14.8767	0.0466427	0.329555	-0.0784627	0.250577	0.11043	0.0471994
O75340	10016	programmed cell death 6	PDCD6		16.3474	16.147	16.3343	16.1756	16.2569	16.2408	16.3847	16.3252	16.1771	16.105	16.2764	16.231	16.1117	16.1028	16.1483	16.2051	0.0536843	0.474334	-0.0508198	0.684918	0.0553874	0.5484
O75342	242	arachidonate 12-lipoxygenase, 12R type	ALOX12B	590	14.6769	14.5488	14.7446	14.79	15.156	14.8323	15.1187	15.1326	14.8651	15.3461	15.4827	15.2602	15.4775	15.1423	15.2621	15.2999	-0.548455	0.00421077	-0.369834	0.123612	-0.0569291	0.8146
O75347	6902	tubulin folding cofactor A	TBCA		16.5791	16.5798	16.5187	16.6037	16.5546	16.5336	16.5631	16.7006	16.6611	16.655	16.6631	16.6336	16.5274	16.3717	16.5146	16.494	-0.0828753	0.122086	-0.0176899	0.871458	0.176256	0.00941023
O75348	9550	ATPase H+ transporting V1 subunit G1	ATP6V1G1	190	18.9346	18.9603	18.8113	19.0511	19.0678	18.8385	18.9852	18.9926	18.8826	18.8943	18.995	18.9406	18.7836	18.6199	18.7867	18.6234	0.0111991	0.907047	-0.0316979	0.847638	0.224718	0.0260466
O75351	9525	vacuolar protein sorting 4 homolog B	VPS4B	4144	15.513	15.5217	15.4472	15.6097	15.5143	15.4861	15.4766	15.5688	15.5982	15.5457	15.5441	15.5938	15.5773	15.4875	15.5177	15.5371	-0.0475394	0.285144	0.0114374	0.900116	0.0405619	0.454288
O75352;O75352-2	9526	mannose-P-dolichol utilization defect 1	MPDU1		16.1456	16.4244	16.2597	16.5157	16.1096	16.0987	16.0368	16.143	16.3993	16.3837	16.3972	16.4259	16.4334	16.4749	16.3928	16.3703	-0.0651921	0.459446	0.239317	0.0552638	-0.0162982	0.904407
O75354;O75354-2;O75354-3	955	ectonucleoside triphosphate diphosphohydrolase 6	ENTPD6	230	0	0	0	15.1806	14.5644	14.9857	14.2146	14.7465	15.179	0	15.5207	15.576	15.5947	15.5489	15.6538	0					-0.173883	0.631071
O75367-1;O75367-3	9555	macroH2A.1 histone	MACROH2A1	5322	18.6282	18.4849	18.6335	18.7033	18.5767	18.5406	18.5265	18.5919	18.3774	18.3397	18.3471	18.3269	18.3485	18.3347	18.3222	18.2148	0.264717	0.00032455	0.0535599	0.550615	0.042722	0.546391
O75368	6451	SH3 domain binding glutamate rich protein like	SH3BGRL		16.7654	16.8621	16.8706	16.829	16.9121	16.8416	16.9185	16.8722	17.1182	17.0619	17.1239	17.0933	17.0515	16.9917	17.0242	16.9503	-0.267556	1.42103e-05	-0.0543313	0.328408	0.0948879	0.0351191
O75369;O75369-2;O75369-9	2317	filamin B	FLNB	4010	15.3482	15.1868	15.3062	15.2978	15.3297	15.4083	15.2783	15.3204	15.4901	15.5475	15.5483	15.5255	15.5056	15.5661	15.5343	15.5437	-0.243092	0.000134942	-0.0494081	0.491967	-0.00953871	0.895041
O75373	100129842	zinc finger protein 737	ZNF737		11.6911	13.0983	10.6857	0	0	0	0	0	0	0	0	0	0	10.0459	0	10.224
O75376	9611	nuclear receptor corepressor 1	NCOR1		13.3579	13.0184	13.4112	13.7793	13.7137	13.9681	13.5823	13.783	13.8678	13.6277	13.6428	13.6308	13.4815	13.6144	13.6191	13.3189	-0.300587	0.115053	-0.370073	0.171945	0.183807	0.428469
O75379;O75379-2	8674	vesicle associated membrane protein 4	VAMP4	4130	14.3183	13.8688	14.1526	13.9572	14.4269	14.2327	14.1176	13.7089	13.9635	14.3625	14.1155	14.0388	14.274	13.3037	14.329	14.3891	-0.0458807	0.898936	-0.0472819	0.943105	0.0461549	0.926503
O75380	4726	NADH:ubiquinone oxidoreductase subunit S6	NDUFS6	190	17.5361	17.6333	17.5912	17.4888	17.4937	17.5401	17.5114	17.5134	17.77	17.8221	17.7971	17.8823	17.9747	17.9489	17.9819	17.9242	-0.25553	3.97844e-05	0.0477228	0.449787	-0.13951	0.00824301
O75381;O75381-2	5195	peroxisomal biogenesis factor 14	PEX14	4146	15.3425	15.3012	15.3984	15.4254	15.4691	15.6009	15.3896	15.5292	15.4009	15.582	15.5002	15.51	15.4941	15.3924	15.4537	15.2289	-0.131379	0.117183	-0.130309	0.281564	0.10596	0.279611
O75382	10612	tripartite motif containing 3	TRIM3		16.0758	16.098	16.1097	16.1424	16.1785	16.1953	16.1034	16.1968	16.3123	16.3142	16.2513	16.2319	16.1957	16.1769	16.1709	16.0476	-0.170942	0.00169072	-0.0619864	0.3557	0.129663	0.0199739
O75385	8408	unc-51 like autophagy activating kinase 1	ULK1	4140	15.3503	15.0819	15.3092	15.0596	15.2252	15.1321	0	0	14.7038	15.222	0	15.2968	15.0984	15.1986	15.1238	15.4243	0.126011	0.56075			-0.137045	0.608167
O75390	1431	citrate synthase	CS	20	18.6629	18.6475	18.6494	18.6831	18.6542	18.6023	18.6853	18.6596	18.7854	18.825	18.8323	18.8457	18.9035	18.8782	18.927	18.9621	-0.161327	7.32409e-05	0.0103538	0.851976	-0.0956202	0.00804134
O75391	9552	sperm associated antigen 7	SPAG7		15.422	15.2267	15.6236	15.601	15.7739	15.5664	15.6269	15.6493	15.6245	15.3428	15.3441	15.778	15.5123	15.4847	15.6619	15.5164	-0.0540075	0.736694	-0.185799	0.401474	-0.0214565	0.927258
O75394	9553	mitochondrial ribosomal protein L33	MRPL33		15.8438	15.9893	16.1393	16.2325	15.9733	15.6687	15.611	15.7599	16.2552	16.2797	16.1767	16.3642	16.4451	16.4268	16.3868	16.447	-0.217741	0.0710603	0.297982	0.0785926	-0.157483	0.255444
O75396	9554	SEC22 homolog B, vesicle trafficking protein	SEC22B	4130	16.2324	16.1512	16.2149	16.3204	16.3248	16.2032	16.2141	16.3043	16.1999	16.288	16.2494	16.253	16.1415	16.1769	16.1623	16.1842	-0.0178336	0.737199	-0.0318367	0.709289	0.081387	0.148455
O75400	55660	pre-mRNA processing factor 40 homolog A	PRPF40A	3040	15.6781	15.6348	15.6776	15.7578	15.6889	15.6868	15.5733	15.6139	15.5885	15.5657	15.5093	15.5962	15.6732	15.5229	15.5974	15.5502	0.122142	0.0249189	0.0463582	0.584893	-0.0210204	0.776007
O75400-3	55660	pre-mRNA processing factor 40 homolog A	PRPF40A	3040	16.3278	16.5002	16.2181	16.2364	16.1689	16.0573	16.0605	15.9937	15.8484	15.8986	15.9565	15.5267	15.8461	16.1335	15.0357	16.1642	0.513075	0.0695134	0.250541	0.579831	0.0126732	0.98122
O75410;O75410-2;O75410-7;O75410-9	6867	transforming acidic coiled-coil containing protein 1	TACC1		14.1955	14.0131	14.191	14.3824	14.026	14.2772	14.2271	14.3943	14.0414	14.6448	14.3168	14.3459	14.269	14.2722	14.1226	14.0852	-0.141754	0.396245	-0.0356683	0.918879	0.150004	0.456483
O75414	10201	NME/NM23 nucleoside diphosphate kinase 6	NME6	230	0	15.1996	15.4188	14.9937	14.7642	15.2923	15.6292	15.3533	15.5958	15.5843	15.5137	15.6065	15.8654	15.5412	15.3997	15.5322	-0.371041	0.131659	-0.055726	0.912439	-0.00954292	0.98235
O75420					14.7602	14.6365	14.2175	14.8616	14.5461	14.5436	14.4496	14.8548	0	14.6504	14.7506	14.6755	14.5252	14.4566	14.4827	14.8011	-0.0732048	0.738353	0.0204127	0.960514	0.125763	0.63463
O75427	4034	leucine rich repeats and calponin homology domain containing 4	LRCH4		14.9662	14.9234	14.9105	15.6532	15.4717	0	14.7432	15.5001	15.6461	15.0103	14.2951	15.3181	15.3033	15.0094	15.2469	14.9236	0.0459465	0.918011	-0.124979	0.886686	-0.0534077	0.932642
O75431;O75431-2	10651	metaxin 2	MTX2		17.1155	17.1542	17.108	17.1843	17.13	17.0373	17.1767	16.9942	17.2509	17.2863	17.2258	17.3426	17.3304	17.3203	17.3299	17.3792	-0.135883	0.0140195	0.0559486	0.489927	-0.063571	0.292812
O75436	9559	VPS26, retromer complex component A	VPS26A		16.7832	16.6135	16.7045	16.7515	16.8502	16.7396	16.8229	16.8588	16.6004	16.6077	16.5848	16.6369	16.5434	16.6421	16.5092	16.5659	0.105696	0.0505737	-0.104698	0.163661	0.0423318	0.52062
O75438	4707	NADH:ubiquinone oxidoreductase subunit B1	NDUFB1	190	17.0741	17.0497	17.2589	17.1255	17.1372	17.0979	16.9325	17.1979	17.2683	17.287	17.3912	17.3601	17.5896	17.6101	17.606	17.5281	-0.199608	0.0165259	0.0356561	0.809106	-0.256788	0.00952042
O75439	9512	peptidase, mitochondrial processing subunit beta	PMPCB		16.0429	16.0171	16.0253	16.0189	15.9361	15.8548	15.8253	15.8249	16.3144	16.3343	16.3165	16.2986	16.4381	16.4774	16.4828	16.5151	-0.289902	1.17907e-06	0.165742	0.00238281	-0.162405	0.0010457
O75446	8819	Sin3A associated protein 30	SAP30		14.7889	15.1171	15.0961	15.3965	15.3574	14.7091	15.1338	14.2988	15.3326	15.5201	14.8606	14.8566	14.5331	15.0159	14.9718	14.9348	-0.0428176	0.906943	0.224899	0.682445	0.278577	0.480516
O75448;O75448-2	9862	mediator complex subunit 24	MED24		15.1251	15.0796	14.7849	14.9447	14.7579	14.9937	14.7181	14.85	14.8271	15.0206	14.8677	14.8639	15.0422	15.0492	14.8052	14.9404	0.0887589	0.458428	0.153652	0.371881	-0.0644088	0.679331
O75467;Q6AW86;Q6AW86-2	25799	zinc finger protein 324	ZNF324		13.1634	13.3803	12.9621	12.8141	13.134	13.4259	12.5894	12.879	13.3939	13.6279	13.3693	13.3675	13.0132	13.0909	13.0895	13.3787	-0.359653	0.119398	0.0729112	0.876953	0.296589	0.271872
O75475	11168	PC4 and SFRS1 interacting protein 1	PSIP1		16.1353	16.0868	16.0775	16.1085	15.9906	16.0482	16.031	15.9505	15.8304	15.8974	15.8499	15.8226	15.7632	15.8073	15.7107	15.6068	0.251944	0.000230502	0.0969498	0.180314	0.128076	0.0337028
O75475-3	11168	PC4 and SFRS1 interacting protein 1	PSIP1		14.687	14.7383	14.7031	14.3307	14.5921	14.7967	15.0175	14.102	14.3622	14.1303	14.0842	14.0622	13.7834	14.472	14.349	0	0.455049	0.102172	-0.0122887	0.984893	-0.0417146	0.929166
O75477	10613	ER lipid raft associated 1	ERLIN1		14.7861	14.749	14.9876	14.8938	14.9212	14.882	14.7537	14.6997	15.034	15.1126	15.2622	15.0823	15.3222	15.3531	15.2979	15.336	-0.26871	0.00572534	0.0399313	0.807838	-0.204511	0.0459902
O75486	8464	SPT3 homolog, SAGA and STAGA complex component	SUPT3H		13.1248	0	13.7167	13.4227	13.8715	13.7445	13.7356	13.4526	0	13.6284	13.4352	13.67	13.1434	13.6053	13.5102	12.755	-0.156509	0.630095	-0.279639	0.543505	0.324436	0.344386
O75487	2239	glypican 4	GPC4		12.5072	13.3401	14.3383	13.8129	13.8574	12.6044	12.4024	12.6724	14.0521	14.3623	14.296	14.365	14.2653	14.4821	14.5772	14.3792	-0.769211	0.123777	0.615502	0.411213	-0.157087	0.829167
O75489	4722	NADH:ubiquinone oxidoreductase core subunit S3	NDUFS3	190	16.6275	16.4722	16.6567	16.6248	16.5013	16.4882	16.4572	16.4518	16.829	16.8375	16.825	16.8864	17.0105	17.0186	17	16.9217	-0.249175	0.000186532	0.120696	0.0827661	-0.143182	0.0167431
O75494-3;O75494-6	10772	serine and arginine rich splicing factor 10	SRSF10	3040	16.2112	16.0745	16.227	16.1798	16.0161	15.9561	15.8811	16.0289	16.0851	16.0328	16.059	16.0878	16.2195	16.1504	16.1038	16.1855	0.106953	0.0507175	0.202559	0.0149714	-0.098639	0.110843
O75503	1203	CLN5 intracellular trafficking protein	CLN5	4142	15.3152	14.9203	15.3554	15.5215	15.4345	15.2803	15.3622	15.38	15.4997	15.4146	15.5911	15.5559	15.5614	15.5796	15.5415	15.6248	-0.237208	0.0772908	-0.0861426	0.709643	-0.0615169	0.738691
O75506	3281	heat shock factor binding protein 1	HSBP1		17.4212	17.4112	17.4051	17.4003	17.488	17.4735	17.725	17.4781	17.4847	17.4998	17.4521	17.4981	17.4022	17.3764	17.506	17.4939	-0.0742397	0.27515	-0.131686	0.171945	0.0390633	0.664541
O75509	27242	TNF receptor superfamily member 21	TNFRSF21	4060	12.6302	11.8953	0	11.9383	12.0251	0	12.3784	12.4188	0	12.1209	0	0	12.4925	0	12.0348	0			-0.119534	0.876833
O75521;O75521-2	10455	enoyl-CoA delta isomerase 2	ECI2	71	15.4928	15.488	15.612	15.4351	15.3064	15.3815	15.4282	15.2878	15.6062	15.7903	15.6842	15.7858	15.8881	15.8742	15.869	15.8747	-0.209682	0.00397431	0.155998	0.0867588	-0.159844	0.0350624
O75525	10656	KH RNA binding domain containing, signal transduction associated 3	KHDRBS3		16.4762	16.287	16.4156	16.3771	16.4015	16.3547	16.355	16.4137	16.1898	16.1945	16.1409	16.2218	16.4205	16.2517	16.3164	16.2497	0.202241	0.00279472	0.00776935	0.950603	-0.122831	0.0709237
O75528;O75528-2	10474	transcriptional adaptor 3	TADA3		13.4144	13.8192	13.7043	13.523	14.0159	0	13.6013	0	13.8514	13.1454	0	0	13.7762	13.1042	13.2867	13.2484
O75529	27097	TATA-box binding protein associated factor 5 like	TAF5L	3022	14.6007	14.422	14.5659	14.6751	14.4409	14.5078	14.4053	14.4753	14.1808	14.4957	14.5954	14.4167	14.3931	14.6125	14.5004	14.4898	0.143747	0.189853	0.108608	0.537495	-0.0767672	0.586578
O75530;O75530-2;O75530-3	8726	embryonic ectoderm development	EED		14.466	14.3511	14.2925	14.2653	14.396	14.2436	14.2078	14.3401	14.2864	14.3682	14.272	14.1451	14.1991	14.2207	14.2361	14.3296	0.0758046	0.344799	0.0468465	0.737836	0.0215693	0.857604
O75531	8815	BAF nuclear assembly factor 1	BANF1		15.8641	15.9171	16.0156	16.0043	15.8455	15.776	15.8528	15.8937	15.9349	15.9288	15.9603	15.9367	16.0769	16.0191	16.0728	16.1012	0.0101182	0.84333	0.108256	0.0954519	-0.127341	0.0215632
O75533	23451	splicing factor 3b subunit 1	SF3B1	3040	15.6044	15.5478	15.5539	15.6004	15.6009	15.5615	15.5163	15.5686	15.4306	15.4997	15.4657	15.5055	15.4421	15.52	15.4303	15.4471	0.101236	0.00689043	0.0147944	0.81823	0.015504	0.741118
O75534;O75534-4	7812	cold shock domain containing E1	CSDE1		16.4775	16.4772	16.4609	16.556	16.5014	16.476	16.4781	16.5235	16.5252	16.5609	16.5483	16.5318	16.6075	16.4978	16.5821	16.6573	-0.0486639	0.226945	-0.00185036	0.984732	-0.0446262	0.353079
O75553;O75553-2;O75553-4;O75553-5;O75553-6	1600	DAB adaptor protein 1	DAB1		16.0662	15.8943	15.3345	15.3089	15.7281	15.2634	0	0	0	0	0	0	15.4915	0	0	0	Inf	0
O75554	11193	WW domain binding protein 4	WBP4		14.2707	14.1452	14.1436	14.4995	14.5326	14.4771	14.3578	14.4632	14.4506	14.3815	14.5574	14.6319	14.5951	14.4957	14.7711	14.4531	-0.240587	0.0556715	-0.192905	0.278176	-0.0734304	0.652493
O75564-2					11.2338	0	10.3905	10.7777	0	11.1818	0	0	0	11.449	10.9317	0	0	11.412	11.1979	11.5354
O75569	8575	protein activator of interferon induced protein kinase EIF2AK2	PRKRA		17.3774	17.4386	17.4368	17.525	17.4834	17.4557	17.4524	17.5244	17.3988	17.4103	17.4259	17.4104	17.3787	17.3852	17.4014	17.3613	0.0331075	0.344934	-0.0345559	0.532575	0.029657	0.488386
O75570	9617	mitochondrial translation release factor 1	MTRF1		13.7788	0	13.5985	13.4171	0	13.5472	12.5985	0	0	13.9985	13.5911	13.512	14.2705	13.9589	14.285	14.3005	-0.102405	0.783781			-0.503178	0.187649
O75575	27297	CGRP receptor component	CRCP		14.4687	14.4769	13.9308	13.8198	14.0095	14.3278	0	0	12.7831	0	14.9683	14.2325	13.7908	14.0422	14.1636	14.3658	0.179399	0.789739			-0.0959311	0.921533
O75582	9252	ribosomal protein S6 kinase A5	RPS6KA5	4010	14.8192	15.0283	15.1494	15.2062	15.136	15.1697	15.058	15.1602	15.0133	15.142	15.2544	15.174	15.1749	14.9342	15.0866	15.0223	-0.0951352	0.395085	-0.0801855	0.663919	0.091454	0.502296
O75586;O75586-2	10001	mediator complex subunit 6	MED6		13.7329	13.7005	13.4906	13.6206	13.6515	13.39	13.4479	13.4946	13.4367	13.5445	13.5321	13.564	13.7664	13.5833	13.6947	13.5214	0.116825	0.220712	0.140137	0.317798	-0.122124	0.275032
O75592	23077	MYC binding protein 2	MYCBP2		15.2842	15.1811	15.1754	15.225	15.2517	15.2541	15.1606	15.2407	15.1759	15.2534	15.1981	15.1916	15.1804	15.2369	15.1936	15.0986	0.0116759	0.817201	-0.0103227	0.913475	0.0274008	0.649028
O75600;O75600-2	23464	glycine C-acetyltransferase	GCAT	260	0	0	13.895	15.0293	0	0	0	0	0	14.4545	14.8276	14.6309	14.9254	14.4058	14.7772	14.883					-0.110202	0.85871
O75607	10360	nucleophosmin/nucleoplasmin 3	NPM3		15.5647	15.4215	15.7183	15.2998	15.0957	15.3936	15.3081	15.0906	15.3825	15.5646	15.5144	15.3968	15.4737	15.7065	15.7229	15.5869	0.0364884	0.80566	0.279076	0.144377	-0.157913	0.315781
O75608;O75608-2	10434	lysophospholipase 1	LYPLA1	564	16.9941	16.9123	16.9347	17.0298	16.9501	16.9776	16.9553	16.976	16.9443	17.0477	17.0302	17.0991	17.0941	16.9423	17.0456	16.9663	-0.0625489	0.238033	0.00298158	0.980826	0.0182163	0.809911
O75616	26284	Era like 12S mitochondrial rRNA chaperone 1	ERAL1		13.7924	13.8453	14.1469	14.111	14.0099	13.9463	13.7422	13.7066	14.4619	14.5146	14.5042	14.5711	14.4598	14.7157	14.634	14.81	-0.539008	0.00109512	0.122693	0.576889	-0.141932	0.382431
O75629	8804	cellular repressor of E1A stimulated genes 1	CREG1		16.6359	16.7297	0	16.1667	16.0379	16.0632	16.4472	0	0	0	0	0	16.5586	0	0	0			0.327991	0.540495
O75643	23020	small nuclear ribonucleoprotein U5 subunit 200	SNRNP200	3040	16.1166	16.0544	16.0678	16.0495	16.0709	16.0142	16.0268	16.0018	15.9025	15.9534	15.9517	15.9283	15.8875	15.8921	15.855	15.895	0.138078	0.000107919	0.0436175	0.228012	0.0515709	0.0792331
O75648	55687	tRNA mitochondrial 2-thiouridylase	TRMU	4122	13.3186	0	13.5743	0	0	0	13.1101	0	0	14.067	13.4432	13.3483	14.0373	13.9468	13.3953	13.9322					-0.208448	0.639108
O75663	261726	TOR signaling pathway regulator	TIPRL		16.8375	16.8124	16.8716	16.988	17.0385	16.9945	16.9376	17.0328	16.7667	16.9344	16.8945	16.9777	16.7391	16.7818	16.8466	16.8238	-0.0159465	0.828778	-0.123464	0.188888	0.0955091	0.209841
O75665;O75665-3	8481	OFD1 centriole and centriolar satellite protein	OFD1		11.0358	10.9441	9.50997	11.3393	11.5299	11.9199	11.1545	11.8296	12.0474	10.0954	11.9002	11.0935	12.0919	10.3659	10.9251	10.3114	-0.576835	0.4367	-0.901221	0.406743	0.360517	0.716364
O75683	6838	surfeit 6	SURF6		14.7443	14.8461	14.8022	15.0313	14.8801	14.8052	14.516	14.796	15.0252	14.6878	14.8263	14.844	14.9701	14.8375	14.9559	14.8478	0.0101348	0.943723	0.106657	0.59208	-0.0569871	0.737958
O75688	5495	protein phosphatase, Mg2+/Mn2+ dependent 1B	PPM1B	4010	15.685	15.7562	15.7729	15.798	15.7996	15.8141	15.6564	15.7795	15.505	15.6678	15.6194	15.5826	15.4039	15.4058	15.4144	15.49	0.159325	0.00991574	-0.00934637	0.940195	0.165186	0.0174121
O75689;O75689-2;O75689-3	11033	ArfGAP with dual PH domains 1	ADAP1		15.2831	15.6689	15.1652	15.274	15.2015	15.2193	15.4653	15.1892	15.3606	15.3713	14.9669	15.2882	14.9574	15.3065	15.1167	15.4523	0.101031	0.607928	0.0789844	0.824081	0.0385253	0.895104
O75691	27340	UTP20 small subunit processome component	UTP20		14.4694	14.2694	14.4051	14.2944	14.2554	14.2303	14.3077	14.1491	14.35	14.5273	14.533	14.508	14.7191	14.6515	14.6061	14.6943	-0.120001	0.103409	0.123929	0.238515	-0.188173	0.0311514
O75694	9631	nucleoporin 155	NUP155	3013	15.7878	15.6729	15.7276	15.7617	15.7283	15.761	15.6695	15.6684	15.6175	15.6696	15.6718	15.6881	15.6005	15.6956	15.6205	15.7268	0.0757404	0.10049	0.0306781	0.701735	0.000903209	0.992178
O75695	6102	RP2 activator of ARL3 GTPase	RP2		15.8677	15.7164	15.7615	15.8093	15.6643	15.7296	15.7144	15.787	15.6062	15.7489	15.7677	15.754	15.4177	15.5808	15.5712	15.5418	0.0695184	0.285868	0.0648794	0.529834	0.191327	0.0161792
O75718	10491	cartilage associated protein	CRTAP		14.7236	14.9566	15.0418	14.473	14.5918	14.9617	14.5638	14.8155	14.8705	15.2683	15.2235	14.7549	15.5149	15.4761	15.3914	15.307	-0.23056	0.25152	0.0655274	0.873635	-0.393051	0.0919326
O75746	8604	solute carrier family 25 member 12	SLC25A12		16.2762	16.2404	16.1896	16.2716	16.3175	16.2208	16.2136	16.2795	16.3986	16.4632	16.4471	16.4537	16.3272	16.3626	16.3853	16.3964	-0.196188	0.000126818	-0.0133679	0.854559	0.072765	0.0869453
O75781-2	5064	paralemmin	PALM		17.2551	17.2372	17.1774	17.1977	17.3265	17.2711	17.2252	17.328	16.9503	17.0328	17.0206	16.9626	16.8541	16.8413	16.8443	16.7569	0.225281	0.000113213	-0.0708334	0.233823	0.167412	0.0032558
O75787;O75787-2	10159	ATPase H+ transporting accessory protein 2	ATP6AP2		15.7634	15.724	15.8372	15.8227	16.0336	15.6988	15.8393	15.9643	15.8586	15.8018	16.0543	15.9743	16.0137	15.9944	15.8614	15.8006	-0.135443	0.196412	-0.0971847	0.567547	0.00471594	0.981478
O75792	10535	ribonuclease H2 subunit A	RNASEH2A	3030	14.1311	13.9469	14.1809	13.7574	14.0913	0	14.155	13.84	13.8118	14.0289	14.2044	14.0142	13.958	14.0324	14.319	14.1234	-0.0107439	0.955729	-0.0246681	0.947357	-0.0933763	0.668336
O75794	8872	cell division cycle 123	CDC123		0	0	14.2835	14.3485	14.2991	14.5012	14.374	14.4332	14.3089	13.7689	14.4883	14.7172	14.0229	14.6062	14.4112	14.4597					-0.0541645	0.893675
O75817	10248	POP7 homolog, ribonuclease P/MRP subunit	POP7	3008	14.7705	14.5734	14.4331	15.0354	14.8027	14.9011	14.614	14.987	15.143	14.8484	14.7484	14.5945	14.7146	14.6749	14.6335	14.5726	-0.130464	0.499875	-0.123106	0.705575	0.18466	0.415506
O75818;O75818-2	10799	ribonuclease P/MRP subunit p40	RPP40	3008	15.3572	15.004	15.1347	15.343	15.3835	15.3444	15.2338	15.242	15.2997	15.1384	15.297	15.283	15.1078	15.1909	15.2456	15.2049	-0.0447965	0.678654	-0.0911754	0.578279	0.0672629	0.606459
O75821	8666	eukaryotic translation initiation factor 3 subunit G	EIF3G	3013	16.8459	16.7945	16.7979	16.8092	16.8071	16.8082	16.8527	16.794	16.8405	16.8301	16.8391	16.8631	16.8492	16.8251	16.8311	16.8153	-0.0312969	0.106277	-0.00361462	0.931357	0.0130092	0.601815
O75822	8669	eukaryotic translation initiation factor 3 subunit J	EIF3J	3013	16.1519	16.1334	16.1602	16.2391	16.32	16.2074	16.1791	16.2596	16.184	16.2434	16.2554	16.2211	16.1823	16.0838	16.1725	16.005	-0.0548112	0.339492	-0.0703649	0.408314	0.115076	0.0811497
O75828	874	carbonyl reductase 3	CBR3	590	18.7342	18.5735	18.6586	18.6902	18.536	18.6643	18.6894	18.7035	18.624	18.7014	18.7971	18.7172	18.6679	18.5994	18.7017	18.5506	-0.0458158	0.517034	0.015845	0.911752	0.080044	0.318626
O75832	5716	proteasome 26S subunit, non-ATPase 10	PSMD10		15.9523	15.8859	15.9182	15.9698	16.0212	16.0098	16.0106	16.0314	16.085	16.0794	16.0916	16.11	15.9889	16.0866	15.9463	15.9924	-0.159941	0.000383459	-0.0866951	0.0785926	0.0879513	0.0324753
O75843	8906	adaptor related protein complex 1 subunit gamma 2	AP1G2		0	0	0	18.192	16.4704	0	0	0	17.0927	0	0	0	0	0	0	0
O75844	10269	zinc metallopeptidase STE24	ZMPSTE24		15.2496	15.2268	15.2805	15.1974	15.2488	15.1198	15.0578	15.1786	15.2539	15.3568	15.3259	15.3412	15.3921	15.4587	15.3908	15.4005	-0.0808555	0.110257	0.0872996	0.22748	-0.0910759	0.117487
O75845	6309	sterol-C5-desaturase	SC5D	100	14.0532	14.3462	14.9942	15.1386	14.9967	14.7423	0	14.9356	14.8193	14.9299	0	15.0269	15.015	14.9452	0	15.1546	-0.292298	0.384499	-0.258483	0.635512	-0.112903	0.824687
O75864	284352	protein phosphatase 1 regulatory subunit 37	PPP1R37		13.4951	13.9173	14.1524	13.4224	14.3286	0	14.5203	13.3326	14.7204	14.4547	14.1807	14.3874	14.2231	14.4293	14.5418	14.7539	-0.689016	0.0579589	-0.313711	0.61672	-0.0512227	0.92723
O75874	3417	isocitrate dehydrogenase (NADP(+)) 1	IDH1	20	19.0144	18.9733	18.9167	19.0172	19.0107	18.9955	19.0031	19.1006	18.7985	18.8236	18.8127	18.8102	18.6482	18.5556	18.6239	18.4865	0.169172	0.00250495	-0.0470689	0.540777	0.232703	0.0014854
O75879	5188	glutamyl-tRNA amidotransferase subunit B	GATB		14.3952	14.0769	14.2325	14.3013	14.3205	14.2094	13.8304	13.9358	14.6888	14.7875	14.6153	14.6966	14.8575	14.8922	14.9276	14.9433	-0.445602	0.00350045	0.177424	0.367056	-0.208072	0.175524
O75880	6341	synthesis of cytochrome C oxidase 1	SCO1		15.8497	15.8133	15.8133	15.7537	15.892	15.7759	15.8248	15.8106	16.0824	16.1247	16.1551	16.1318	16.2312	16.2106	16.1694	16.1443	-0.315981	3.92644e-06	-0.0183593	0.798436	-0.0654227	0.139429
O75882	8455	attractin	ATRN		14.5783	14.5106	14.5518	14.6456	14.6863	14.68	14.4514	14.61	14.6863	14.4862	14.6752	14.5846	14.8362	14.6761	14.715	14.6616	-0.0364737	0.682997	-0.0353355	0.825242	-0.114177	0.2396
O75884	10741	RB binding protein 9, serine hydrolase	RBBP9		14.9259	14.7167	14.8588	14.7723	14.9682	14.9971	14.8785	14.9734	14.722	14.9996	14.9233	14.8162	14.7701	14.8337	14.8473	14.8673	-0.0468173	0.578824	-0.135853	0.237071	0.0356828	0.748389
O75886	10254	signal transducing adaptor molecule 2	STAM2	4144	15.7043	15.6965	15.6277	15.6999	15.6035	15.6343	15.6067	15.7467	15.6689	15.6576	15.6331	15.5698	15.5565	15.4927	15.5573	15.4942	0.0497327	0.282661	0.0342831	0.656009	0.107199	0.0472466
O75899	9568	gamma-aminobutyric acid type B receptor subunit 2	GABBR2	4080	14.3239	14.5971	14.1275	14.261	14.4092	14.6631	14.2846	14.4622	14.5714	14.6913	14.7208	14.633	14.7192	14.6766	14.6322	14.7944	-0.326767	0.017646	-0.127412	0.539652	-0.0514623	0.779554
O75907	8694	diacylglycerol O-acyltransferase 1	DGAT1	561	14.2787	14.2604	14.3679	14.624	14.5593	14.6771	14.4651	14.3445	14.3706	14.2782	14.6348	14.4648	14.5612	14.5451	14.3261	14.4595	-0.0543461	0.716259	-0.128762	0.562253	-0.0358946	0.864446
O75909;O75909-4	8812	cyclin K	CCNK		14.3765	14.6758	14.5676	14.5145	14.7404	14.7384	14.3697	14.6009	14.5672	14.4652	14.3213	14.4547	14.2107	14.3817	14.2839	14.536	0.0815241	0.557172	-0.0787265	0.735727	0.0990182	0.556326
O75912	9162	diacylglycerol kinase iota	DGKI	561	13.2569	13.472	13.3796	13.2812	13.5796	13.609	13.3459	13.4869	12.9503	13.2281	13.1793	13.3193	13.1923	12.9785	13.1037	12.9458	0.1782	0.135093	-0.157887	0.367934	0.114163	0.43221
O75914;O75914-2;O75914-3;O75914-4	5063	p21 (RAC1) activated kinase 3	PAK3	4012	15.8604	15.9841	16.1516	16.075	16.133	16.1374	16.1066	16.2076	15.8507	15.946	15.9373	15.9371	15.6144	15.7026	15.6856	15.5839	0.0999922	0.166541	-0.12838	0.21453	0.271119	0.00498439
O75915	10550	ADP ribosylation factor like GTPase 6 interacting protein 5	ARL6IP5		18.5917	18.6787	18.508	18.6501	18.639	18.5166	18.5858	18.591	18.4653	18.4317	18.5887	18.5524	18.5148	18.4629	18.5127	18.4077	0.0976115	0.111248	0.0240329	0.839487	0.0349698	0.667154
O75925	8554	protein inhibitor of activated STAT 1	PIAS1	4120	14.1376	13.8351	13.8489	14.1402	0	14.2378	14.2417	13.8687	0	13.9422	0	13.5961	13.0238	13.3286	0	13.4997			-0.125653	0.750632
O75928;O75928-2	9063	protein inhibitor of activated STAT 2	PIAS2	4120	13.6527	14.0123	13.9059	0	13.7626	13.8482	13.9972	0	0	14.1951	13.6569	14.0719	14.3753	13.8764	0	13.8709	-0.117665	0.671857	-0.0123832	0.984039	-0.0662555	0.86595
O75934	10286	BCAS2 pre-mRNA processing factor	BCAS2	3040	16.0011	16.0215	16.014	15.9449	15.9643	15.9876	15.9388	15.8564	15.7435	15.9991	15.9153	15.8202	15.859	16.0073	15.8859	15.8636	0.125832	0.0794781	0.0585982	0.614905	-0.0344012	0.724355
O75935	11258	dynactin subunit 3	DCTN3		17.9888	17.8692	17.8921	18.0633	17.9349	17.9299	17.9547	18.0297	17.8541	17.838	17.9631	17.9166	17.8814	17.7871	17.8549	17.8215	0.0604063	0.31201	-0.00895284	0.943046	0.056702	0.432869
O75937	22826	DnaJ heat shock protein family (Hsp40) member C8	DNAJC8		15.4765	15.5539	15.4048	15.48	15.3943	15.5169	15.5459	15.5833	15.2585	15.333	15.2808	15.3125	15.2124	15.1469	15.1897	15.2271	0.182586	0.00332796	-0.0313202	0.743914	0.102176	0.103465
O75940	10285	survival motor neuron domain containing 1	SMNDC1	3040	15.8238	15.7348	15.8037	15.8457	15.8817	15.8384	15.7324	15.7737	15.53	15.586	15.6711	15.5006	15.3936	15.5071	15.4362	15.1557	0.230078	0.0168803	-0.00453922	0.984039	0.198791	0.0600654
O75943;O75943-2	5884	RAD17 checkpoint clamp loader component	RAD17		13.9171	13.9946	13.9284	13.8535	13.5025	13.3835	13.5262	13.6651	13.9505	13.8887	13.8368	13.5471	13.5541	13.466	14.1075	14.1413	0.117637	0.579151	0.40409	0.157558	-0.0114613	0.974853
O75947	10476	ATP synthase peripheral stalk subunit d	ATP5PD	190	16.9749	16.9052	16.9565	16.9958	17.0205	16.9011	16.7706	17.089	17.3662	17.3105	17.4428	17.2817	17.4291	17.3867	17.3128	17.3689	-0.392169	0.000274901	0.0128231	0.941273	-0.0240794	0.841175
O75953;O75953-4;O75953-5	25822	DnaJ heat shock protein family (Hsp40) member B5	DNAJB5		15.3624	15.2466	15.4144	15.3481	15.1217	15.1629	15.2312	15.17	15.5541	15.6212	15.6236	15.4028	15.8368	15.868	15.7812	15.8047	-0.207525	0.00532252	0.171442	0.0721264	-0.272254	0.00307717
O75954	10867	tetraspanin 9	TSPAN9		14.4212	14.3694	14.2597	14.1647	14.3614	14.4329	14.1602	14.355	13.9369	13.9496	14.0421	14.2645	14.0824	14.0161	14.2965	12.7099	0.255453	0.495697	-0.0236192	0.977951	0.272087	0.555557
O75955	10211	flotillin 1	FLOT1	4910	16.4298	16.485	16.4819	16.528	16.4232	16.4444	16.3322	16.4125	16.5181	16.5853	16.5243	16.6487	16.6435	16.642	16.675	16.6557	-0.0879577	0.0462478	0.0781077	0.202603	-0.0849058	0.0886632
O75962;O75962-4;O75962-5	7204	trio Rho guanine nucleotide exchange factor	TRIO		15.4083	15.428	15.3539	15.3752	15.4425	15.3781	15.3686	15.3472	15.3173	15.3598	15.3569	15.335	15.3456	15.2945	15.3403	15.3713	0.0491307	0.115659	0.00725643	0.911448	0.00430707	0.93071
O75964	10632	ATP synthase membrane subunit g	ATP5MG	190	16.8554	16.7098	16.8137	16.8452	16.8394	16.7518	16.6765	16.8819	17.0728	17.1297	17.1226	17.1236	17.2624	17.2362	17.2343	17.1422	-0.306205	0.000221098	0.0185769	0.882939	-0.106568	0.131114
O75970;O75970-3	8777	multiple PDZ domain crumbs cell polarity complex component	MPDZ	4530	12.3945	12.578	12.7032	12.8168	0	12.9473	12.3983	12.8576	12.9248	13.1524	12.956	12.8388	0	12.7223	12.7609	0	-0.344875	0.0750319	-0.111249	0.754652
O75976	1362	carboxypeptidase D	CPD		15.5939	15.4969	15.6001	15.6455	15.6173	15.5811	15.4836	15.5475	15.9038	15.9538	16.0044	16.0086	16.0731	16.1199	16.1425	16.0308	-0.383539	1.06942e-05	0.0267207	0.78175	-0.123919	0.045883
O76003	10539	glutaredoxin 3	GLRX3		16.9141	16.7879	16.8915	16.9777	16.8453	16.8995	16.8628	16.9027	16.9728	16.948	16.9916	16.9621	16.96	16.9593	16.9619	16.9316	-0.0758131	0.0734917	0.0152427	0.854559	0.0154559	0.792484
O76021	26156	ribosomal L1 domain containing 1	RSL1D1		16.7315	16.7702	16.7382	16.7807	16.6337	16.6339	16.51	16.6776	16.8999	16.9107	16.8918	16.919	17.1579	17.09	17.1224	17.112	-0.150203	0.00147782	0.141374	0.0193138	-0.215196	0.000855866
O76024	7466	wolframin ER transmembrane glycoprotein	WFS1	4141	14.1823	14.209	14.2773	14.2697	14.2389	14.4079	14.5218	14.2666	14.1552	14.5405	14.5721	14.2954	14.7283	14.385	14.2535	14.8169	-0.156258	0.378316	-0.124205	0.675413	-0.155105	0.470783
O76031	10845	caseinolytic mitochondrial matrix peptidase chaperone subunit X	CLPX		15.9329	15.8837	15.9273	15.9431	15.8357	15.8206	15.8296	15.7777	16.1593	16.1413	16.1096	16.1853	16.3343	16.3502	16.3614	16.2308	-0.227121	4.51069e-05	0.105814	0.0515789	-0.170299	0.00182268
O76038	10590	secretagogin, EF-hand calcium binding protein	SCGN		14.9587	15.1274	15.0886	15.101	15.3379	15.4281	15.5827	15.3198	16.7738	16.8791	16.5821	16.9445	17.1401	16.8874	17.0392	16.9905	-1.72596	2.62613e-08	-0.348193	0.0378471	-0.219417	0.0969392
O76041	10529	nebulette	NEBL		15.2344	14.8711	15.0087	14.9999	15.0451	15.2002	14.9616	15.0285	15.4352	15.8301	15.477	15.4546	15.3953	15.4749	15.378	15.4442	-0.520661	0.000919497	-0.0302962	0.909183	0.12609	0.415293
O76041-2	10529	nebulette	NEBL		15.0203	14.994	14.9324	15.0435	14.8672	15.129	15.1557	15.218	15.4268	15.7476	15.5463	15.5306	15.3479	15.4198	15.0909	15.2951	-0.565297	0.000374931	-0.0949347	0.636687	0.274405	0.054279
O76062	7108	transmembrane 7 superfamily member 2	TM7SF2	100	15.1322	15.0681	14.9365	14.9958	15.2152	15.0063	14.9253	15.1507	15.1214	15.3347	15.2835	15.1602	15.2132	15.2046	15.253	15.0408	-0.191815	0.0609262	-0.0412132	0.83046	0.0470692	0.73583
O76064	9025	ring finger protein 8	RNF8		0	13.5925	13.9428	15.4719	15.7895	16.1916	0	16.3002	16.1319	15.2071	15.3982	15.2408	15.4367	14.2508	13.4925	13.2808	-1.15877	0.142226	-1.75801	0.148094	1.37932	0.10554
O76070	6623	synuclein gamma	SNCG		19.6127	19.652	19.5608	19.5758	19.7042	19.7599	19.7059	19.7448	20.2399	20.2249	20.2074	20.1937	20.163	20.1448	20.1613	19.9148	-0.616154	9.7711e-07	-0.128377	0.154173	0.120503	0.10216
O76071	9391	cytosolic iron-sulfur assembly component 1	CIAO1		16.0132	16.0603	16.0517	16.1304	16.0877	16.1094	15.989	16.1292	16.1609	16.2052	16.14	16.1733	16.1218	16.2743	16.1502	16.2368	-0.105943	0.0506318	-0.0149227	0.890887	-0.0259066	0.721661
O76075	1677	DNA fragmentation factor subunit beta	DFFB	4210	15.1588	15.5675	0	0	15.3592	15.3318	15.5178	0	15.5132	15.3377	15.3922	15.492	0	0	15.726	15.6502
O76080	7763	zinc finger AN1-type containing 5	ZFAND5		13.0117	12.4346	12.6916	12.9968	13.218	13.2107	12.5816	13.0601	13.2082	13.374	13.3026	13.6412	13.4474	13.184	13.134	12.8946	-0.597807	0.0190603	-0.233935	0.543603	0.216482	0.464884
O76094	6731	signal recognition particle 72	SRP72	3060	16.2659	16.1971	16.1966	16.2173	16.1972	16.1853	16.2103	16.2243	16.3162	16.2939	16.3406	16.3151	16.3318	16.3281	16.3632	16.3259	-0.0972068	0.000460671	0.0149417	0.687586	-0.0208289	0.428593
O76095;O76095-2	10899	jumping translocation breakpoint	JTB		14.6867	14.8837	14.7075	14.9118	14.8621	14.6744	14.5332	14.7924	15.0225	14.9759	15.3111	15.2783	15.3401	15.2011	15.3554	15.057	-0.349547	0.0176346	0.08187	0.738154	-0.0914566	0.612248
O94760	23576	dimethylarginine dimethylaminohydrolase 1	DDAH1		17.2312	17.2558	17.2047	17.3734	17.359	17.3318	17.3396	17.3911	17.3674	17.4165	17.3208	17.4228	17.3883	17.3212	17.2994	17.3007	-0.115605	0.0234228	-0.08909	0.200355	0.0544844	0.347335
O94762;O94762-4	9400	RecQ like helicase 5	RECQL5		15.1503	14.9553	14.9122	15.096	15.0495	14.9232	15.0041	15.0617	15.2268	14.9887	15.1046	15.3555	15.3069	15.113	15.1074	15.1533	-0.140414	0.190744	0.018873	0.936731	-0.00126855	0.994353
O94763	8725	URI1 prefoldin like chaperone	URI1		15.0664	15.1307	14.9188	14.8999	14.9771	14.6318	14.0752	14.9961	15.1964	14.9777	15.0385	15.5733	14.7009	15.0261	15.1278	15.0205	-0.192565	0.48101	0.333865	0.39981	0.227654	0.48659
O94766	26229	beta-1,3-glucuronyltransferase 3	B3GAT3	532	14.6178	14.6708	14.749	14.9078	14.7421	14.7894	14.412	14.9009	14.873	15.0142	15.0856	15.0315	15.335	15.3305	15.3281	15.4566	-0.264718	0.0461566	0.0252416	0.928613	-0.361489	0.0213349
O94772;O94772-2	4062	lymphocyte antigen 6 family member H	LY6H		16.1765	16.3335	15.881	16.1848	16.7342	16.7692	16.5209	16.7695	15.2157	15.2736	15.2336	15.1801	15.1427	14.8813	14.5764	14.8135	0.918176	6.20671e-05	-0.554498	0.0202952	0.372296	0.0436565
O94776	9219	metastasis associated 1 family member 2	MTA2		16.0904	15.9546	16.0146	16.0705	16.0212	16.0222	15.9798	16.0518	16.0165	16.1097	16.0484	16.0745	16.0481	16.1122	16.0561	16.0503	-0.029735	0.47604	0.01377	0.867417	-0.00441148	0.947325
O94779;O94779-2	53942	contactin 5	CNTN5		14.3772	14.1934	14.1248	14.2862	14.6083	14.5166	14.443	14.4406	14.4799	14.9305	14.5673	14.4637	14.5951	14.5302	14.8117	14.5974	-0.364945	0.0131227	-0.256687	0.189105	-0.0232563	0.914359
O94805	51412	actin like 6B	ACTL6B		16.2135	16.3139	16.2659	16.338	16.3739	16.2741	16.2949	16.3051	16.1361	16.1942	16.1514	16.2077	16.1128	16.1663	16.0403	16.0884	0.1105	0.0202498	-0.0291464	0.710115	0.0703922	0.175618
O94811	11076	tubulin polymerization promoting protein	TPPP		17.1165	17.2165	16.9032	17.0242	17.111	17.1712	17.1206	17.2283	16.8757	17.0952	16.9459	16.9442	16.7299	16.7871	16.584	16.8469	0.0998373	0.314932	-0.0926831	0.557576	0.22829	0.047909
O94812;O94812-2;O94812-3;O94812-5;O94812-6	8938	BAI1 associated protein 3	BAIAP3		0	0	16.4869	0	16.3642	0	16.2292	16.3773	0	0	0	0	0	16.6651	0	0
O94813	9353	slit guidance ligand 2	SLIT2	4360	14.2193	14.0501	14.1847	14.223	14.4585	14.2827	14.1532	14.4149	14.5444	14.66	14.5101	14.5409	14.4445	14.6539	14.4567	14.4069	-0.394598	0.00108308	-0.158047	0.26675	0.073369	0.559706
O94817	9140	autophagy related 12	ATG12	4140	15.5086	15.6954	14.9425	15.3668	15.0275	15.2622	15.1483	15.1964	15.2901	15.3137	15.3863	15.3729	15.3089	15.391	15.0929	15.354	0.0375886	0.848093	0.21971	0.401474	0.054021	0.83205
O94818	8715	nucleolar protein 4	NOL4		15.1509	15.0383	15.1106	15.1763	15.1788	15.1889	15.1926	15.0901	15.1246	15.0549	14.8879	15.1275	14.8903	14.8161	14.9233	14.7125	0.0702984	0.383835	-0.0435518	0.759439	0.213191	0.0259338
O94819	9920	kelch repeat and BTB domain containing 11	KBTBD11		15.5116	15.3286	15.5457	15.5625	15.7689	15.5649	15.5517	15.7173	14.997	15.0552	15.0912	15.1108	14.9169	14.7822	14.437	14.7455	0.423549	0.00310844	-0.163619	0.373501	0.343154	0.02283
O94822;O94822-3	26046	listerin E3 ubiquitin protein ligase 1	LTN1		14.3558	14.5868	14.2244	14.4674	14.4168	14.426	14.3459	14.4685	14.5562	14.6664	14.5339	14.6281	14.6502	14.7228	14.6392	14.7292	-0.187562	0.0364553	-0.0057018	0.977951	-0.0891934	0.393475
O94826	9868	translocase of outer mitochondrial membrane 70	TOMM70		17.2841	17.2716	17.2497	17.349	17.3737	17.3476	17.2825	17.3698	17.3647	17.4244	17.435	17.4573	17.4454	17.4431	17.442	17.3911	-0.131763	0.00220554	-0.0548183	0.308831	-0.0100464	0.856536
O94829	9670	importin 13	IPO13		14.9017	14.5205	14.4384	14.5852	14.8232	14.8369	14.4529	14.7657	14.6561	14.671	14.4062	14.752	14.5881	14.6882	14.7689	14.48	-0.00984993	0.957821	-0.108225	0.698497	-0.00997372	0.971317
O94830	23259	DDHD domain containing 2	DDHD2		14.7453	14.8953	14.8042	14.8123	14.7757	15.0082	14.8632	14.814	14.6799	14.8453	14.6808	14.7425	14.815	14.8146	14.6515	14.6443	0.0771374	0.355734	-0.051032	0.722564	0.00574703	0.967074
O94832	4642	myosin ID	MYO1D		14.5295	0	14.2626	14.109	14.3031	0	14.5394	14.8313	14.0843	14.3632	14.2466	13.955	14.2982	14.5396	14.3968	14.342	0.138099	0.50198	-0.257554	0.426513	-0.231877	0.285433
O94842;O94842-2;O94842-3	9878	TOX high mobility group box family member 4	TOX4		14.9861	15.0721	15.1309	15.1229	15.1079	15.0165	14.8944	15.0046	14.9439	14.7968	14.8813	14.9591	14.8658	14.9102	14.8904	14.6911	0.18269	0.0280615	0.0721434	0.578279	0.0559013	0.585054
O94855;O94855-2	9871	SEC24 homolog D, COPII coat complex component	SEC24D	4141	14.5984	14.2722	14.3767	14.4556	14.2337	14.3066	13.992	14.1479	14.3786	14.4887	14.5276	14.5039	14.4315	14.4461	14.5678	14.5247	-0.0489898	0.655616	0.255658	0.0811881	-0.0178587	0.912515
O94856-12;O94856-4;O94856-9	23114	neurofascin	NFASC	4514	17.436	17.439	17.4022	17.378	17.4565	17.3792	17.4356	17.4295	17.2855	17.3956	17.3156	17.3671	17.3288	17.2998	17.267	17.2132	0.0728561	0.0708733	-0.0113757	0.889823	0.0637604	0.163246
O94864;O94864-2	9913	SPT7 like, STAGA complex subunit gamma	SUPT7L		14.9534	14.7582	14.6573	14.8378	14.8797	14.5302	14.3607	14.4101	14.5636	14.9027	14.8358	14.8661	14.9376	15.0447	14.9231	14.7101	0.00964301	0.958446	0.256496	0.272968	-0.111857	0.59156
O94868;O94868-2	9873	FCH and double SH3 domains 2	FCHSD2		14.3101	14.4222	14.671	15.0379	14.6088	14.8023	14.4315	15.04	14.8133	14.98	14.6824	14.6842	14.8639	14.6296	14.7474	14.7125	-0.179646	0.414111	-0.110349	0.778931	0.0516083	0.875988
O94874	23376	UFM1 specific ligase 1	UFL1		14.7606	14.6431	14.634	14.8215	14.5993	14.6872	14.5965	14.5952	14.9199	14.9031	14.9407	14.9286	14.9778	14.9922	14.9323	15.0955	-0.208308	0.00261831	0.0952336	0.267944	-0.0763589	0.274811
O94875-11	8470	sorbin and SH3 domain containing 2	SORBS2		14.5907	14.5104	14.5054	14.6389	14.5084	14.661	14.368	14.5246	14.2183	14.2071	14.1214	14.2183	14.0959	13.9682	13.9316	13.8	0.370083	0.000921203	0.0458474	0.782017	0.242326	0.0261782
O94876	23023	transmembrane and coiled-coil domain family 1	TMCC1		14.5463	14.7086	14.4649	14.6747	14.7568	14.4516	14.4678	14.5777	14.3969	14.2577	14.3712	14.3488	14.3636	14.1625	14.2864	14.2655	0.254935	0.0164086	0.0351226	0.861447	0.0741394	0.559573
O94880	9678	PHD finger protein 14	PHF14		14.7545	14.5229	14.7433	14.7127	14.6941	14.7561	14.3752	14.7425	14.4889	14.6029	14.5836	14.5278	14.5721	14.1917	14.5384	14.376	0.132557	0.325685	0.0413886	0.88113	0.131247	0.418691
O94888	26043	UBX domain protein 7	UBXN7		15.2869	15.2106	15.1569	15.1475	15.1952	15.2427	15.1698	15.242	14.9698	14.9049	14.891	14.9549	14.7032	14.9342	14.7756	14.8666	0.270303	0.000645334	-0.0119312	0.931122	0.110277	0.127885
O94898	9860	leucine rich repeats and immunoglobulin like domains 2	LRIG2		14.0873	13.3361	13.8565	13.7014	13.7124	13.8521	13.9402	13.7058	13.9659	14.0804	13.8802	13.5685	14.0775	13.9034	13.8775	13.3888	-0.128407	0.612824	-0.0572805	0.908017	0.0619694	0.864809
O94901;O94901-9	23353	Sad1 and UNC84 domain containing 1	SUN1		15.4335	15.6126	15.6195	15.5784	15.4737	15.4579	15.1971	15.3756	15.5799	15.7505	15.7634	15.7962	15.9991	16.014	16.0261	16.1553	-0.161539	0.0884598	0.184917	0.166108	-0.326117	0.00723609
O94903	11212	pyridoxal phosphate binding protein	PLPBP		17.1828	17.0923	17.1424	17.2233	17.2466	17.0948	17.1233	17.1538	17.0505	17.1087	17.0642	17.1114	17.1066	16.9706	17.0554	16.951	0.0764839	0.17358	0.00556415	0.965788	0.0627974	0.349255
O94905	11160	ER lipid raft associated 2	ERLIN2		16.5729	16.6146	16.5745	16.622	16.6421	16.5504	16.489	16.5796	16.6319	16.7957	16.7681	16.8226	16.8997	16.8755	16.9122	16.9311	-0.158547	0.00734453	0.0307637	0.74556	-0.150046	0.0212817
O94906	24148	pre-mRNA processing factor 6	PRPF6	3040	15.818	15.8996	15.7787	15.8099	15.7892	15.7812	15.8261	15.7644	15.6722	15.7242	15.7111	15.7342	15.7654	15.7985	15.7667	15.8185	0.116123	0.00253324	0.0363459	0.483977	-0.0768537	0.0477113
O94910	22859	adhesion G protein-coupled receptor L1	ADGRL1		14.5958	14.3125	14.4049	14.5771	14.7676	14.6811	14.3775	14.7395	14.4924	14.6168	14.5127	14.5046	14.4511	14.3725	14.5555	14.4384	-0.0590347	0.637273	-0.168824	0.327893	0.0772177	0.614204
O94913	51585	PCF11 cleavage and polyadenylation factor subunit	PCF11	3015	13.9462	13.8239	13.9075	13.832	13.8763	13.9041	13.8691	13.9341	13.8251	13.7019	13.8753	13.7614	13.8638	13.9075	13.9639	13.9635	0.0864704	0.108254	-0.0185007	0.86503	-0.13376	0.0350624
O94915	285527	FRY like transcription coactivator	FRYL		13.9799	13.7075	14.0224	13.8638	14.007	14.1281	13.4407	13.8161	13.5054	13.8087	13.8815	13.7387	13.915	13.8306	14.0114	14.0669	0.15988	0.394853	0.0454627	0.905462	-0.222442	0.304478
O94916;O94916-2;O94916-4;O94916-5	10725	nuclear factor of activated T cells 5	NFAT5	4310	12.7164	12.7708	12.5033	12.7855	12.5138	13.2446	12.4959	12.7763	13.0886	13.452	13.1262	13.2013	12.8778	13.1568	13.3131	12.854	-0.523038	0.0248688	-0.0636732	0.889823	0.166587	0.556857
O94919	23052	endonuclease domain containing 1	ENDOD1	4210	15.1349	14.9665	15.0025	15.0152	15.1399	15.2054	14.9171	15.1865	15.9512	16.0219	15.988	16.0173	16.2315	16.2107	16.2462	16.1684	-0.964793	1.00231e-07	-0.0824841	0.491939	-0.219622	0.0184208
O94921	5218	cyclin dependent kinase 14	CDK14		15.1441	15.1902	15.12	15.2166	15.3442	15.2477	15.2314	15.3648	15.3214	15.5241	15.3723	15.3904	15.3703	15.3229	15.3632	15.28	-0.234341	0.00126028	-0.129307	0.130502	0.0679228	0.341201
O94925	2744	glutaminase	GLS	250	16.4951	16.481	16.4906	16.4924	16.4589	16.3939	16.3373	16.4126	17.6424	17.6339	17.6559	17.6533	17.7598	17.8185	17.7899	17.7571	-1.1566	6.47304e-12	0.0891168	0.0345352	-0.134959	0.00160815
O94925-3	2744	glutaminase	GLS	250	14.1421	14.9258	14.956	14.3779	14.6025	14.4037	14.3494	14.2472	15.4952	15.5843	15.3639	15.6434	16.0735	16.1564	15.9773	15.9979	-0.921269	0.00074943	0.199758	0.575134	-0.529543	0.0404202
O94927	23354	HAUS augmin like complex subunit 5	HAUS5		14.5264	14.2226	14.1872	14.5452	14.6367	14.6129	13.7696	14.0749	14.7355	14.4732	14.7093	14.5443	14.8857	14.7404	14.7419	14.4819	-0.24524	0.322886	0.0968097	0.839323	-0.0968898	0.779804
O94952;O94952-1	23014	F-box protein 21	FBXO21		14.1395	0	15.0072	15.108	14.9066	15.2001	14.9458	15.0181	14.6355	0	0	14.5484	0	0	14.2305	14.1585			-0.266104	0.613274
O94953	23030	lysine demethylase 4B	KDM4B		14.4647	14.5539	14.6146	14.6864	14.7565	14.6729	14.6135	14.6805	14.382	14.29	14.4997	14.4638	14.3908	14.1575	14.1736	14.3848	0.170992	0.0701833	-0.100967	0.489927	0.132211	0.22123
O94964-2	140710	suppressor of glucose, autophagy associated 1	SOGA1		14.941	14.8486	14.8982	15.0505	15.0218	15.0313	14.8032	15.1679	14.8484	14.8926	14.9318	14.8786	15.0736	14.8728	14.9195	14.8435	0.0467305	0.656498	-0.0714916	0.665412	-0.0395012	0.777286
O94966-5;O94966-6;O94966-7	10869	ubiquitin specific peptidase 19	USP19		14.5499	14.6564	14.6254	14.4825	14.6492	14.7773	14.5593	14.5848	14.624	14.6785	14.693	14.6134	14.5819	14.5275	14.509	14.5108	-0.0736678	0.2582	-0.0641004	0.537495	0.119887	0.111067
O94967-3;O94967-4	22911	WD repeat domain 47	WDR47		14.6794	14.8591	14.8366	14.4663	14.8021	15.1852	14.8801	14.8358	14.1362	14.6391	14.491	0	13.725	14.6777	14.1107	14.3901	0.288231	0.316437	-0.215446	0.620009	0.196209	0.591454
O94967;O94967-2	22911	WD repeat domain 47	WDR47		15.86	15.857	15.789	15.9114	15.9512	15.9593	15.9248	16.0124	15.705	15.7867	15.6976	15.7335	15.6004	15.6133	15.5789	15.5647	0.123634	0.00358297	-0.107562	0.0482359	0.141418	0.0045301
O94973	161	adaptor related protein complex 2 subunit alpha 2	AP2A2	4144	16.7176	16.6245	16.6479	16.6569	16.7441	16.7647	16.7558	16.7531	16.7518	16.7562	16.7369	16.7297	16.6035	16.6507	16.6213	16.6072	-0.0818973	0.00220847	-0.0926665	0.0104426	0.122974	0.000933863
O94973-2	161	adaptor related protein complex 2 subunit alpha 2	AP2A2	4144	16.3721	15.3448	16.1841	16.3867	16.3498	16.2199	16.3383	16.011	16.5195	16.2959	16.3167	16.3261	16.2146	15.7559	16.0756	16.2336	-0.292638	0.290042	-0.157857	0.74556	0.294646	0.371964
O94979	22872	SEC31 homolog A, COPII coat complex component	SEC31A	4141	16.3374	16.326	16.3237	16.393	16.3275	16.3745	16.2446	16.383	16.4174	16.4399	16.4317	16.4377	16.4328	16.4307	16.4271	16.393	-0.0866461	0.021294	0.0126296	0.860674	0.0108065	0.837699
O94985;O94985-2	22883	calsyntenin 1	CLSTN1		14.9683	14.4366	14.9911	14.7432	14.7883	14.9928	14.6563	14.8103	14.9462	15.0248	15.0828	14.9418	15.19	15.0587	15.0666	15.0685	-0.214086	0.146375	-0.0271477	0.932847	-0.0970622	0.612321
O94992	10614	HEXIM P-TEFb complex subunit 1	HEXIM1		14.89	14.8895	14.9292	15.0672	14.9686	15.0441	15.0021	14.8568	14.7228	14.8765	14.8459	14.8921	14.7561	14.8342	14.7281	14.877	0.10967	0.14228	-0.0238925	0.875653	0.0354732	0.732571
O95057	148252	DIRAS family GTPase 1	DIRAS1		16.0128	15.918	16.0213	15.8903	16.0093	15.9365	15.8847	15.9785	15.6457	15.7334	15.8032	15.8565	15.6549	15.819	15.7958	15.9323	0.200921	0.0193283	0.0083538	0.963049	-0.040807	0.714009
O95059	11102	ribonuclease P/MRP subunit p14	RPP14	3013	16.1351	15.9576	15.9925	15.9554	16.1829	16.0101	15.9075	16.0995	16.221	15.9803	16.0711	15.958	16.0658	15.929	15.7974	16.0008	-0.0474645	0.676209	-0.0398804	0.84897	0.109325	0.391493
O95070	10897	Yip1 interacting factor homolog A, membrane trafficking protein	YIF1A		14.5308	14.9125	14.6921	14.289	14.3741	14.6405	14.6569	14.7882	14.8859	14.7458	14.4779	14.7946	14.6326	14.671	14.5856	14.9872	-0.119959	0.555615	-0.00882765	0.984732	0.0069761	0.985575
O95071;O95071-2	51366	ubiquitin protein ligase E3 component n-recognin 5	UBR5	4120	14.4581	14.2344	14.3286	14.307	14.2967	14.3749	14.2572	14.2791	14.5009	14.5831	14.4497	14.4171	14.6151	14.5739	14.5549	14.664	-0.155662	0.0243166	0.0300342	0.809106	-0.114283	0.132719
O95104	57466	SR-related CTD associated factor 4	SCAF4		15.8284	15.7338	15.6889	15.6379	15.7725	15.7151	15.6098	15.6174	15.6651	15.6007	15.6147	15.5278	15.6641	15.6555	15.6915	15.42	0.120221	0.160141	0.0435656	0.781406	-0.00574025	0.969089
O95139	4712	NADH:ubiquinone oxidoreductase subunit B6	NDUFB6	190	16.3202	16.3526	16.1996	16.1689	16.2137	16.1666	16.1264	16.2259	16.3268	16.4113	16.4169	16.4306	16.6302	16.4853	16.5287	16.391	-0.136086	0.0619653	0.0771555	0.493493	-0.112408	0.172914
O95140	9927	mitofusin 2	MFN2		15.5806	15.561	15.6016	15.6371	15.6346	15.5788	15.513	15.5772	15.7365	15.8074	15.7712	15.7663	15.7884	15.9018	15.8262	15.8911	-0.17529	0.000669756	0.019186	0.801969	-0.0815247	0.0868309
O95149	10073	snurportin 1	SNUPN	3013	14.4725	14.3551	14.2652	14.2862	14.6495	14.4308	14.7552	14.2522	14.3815	14.4268	14.658	14.4138	14.1641	14.4771	14.4454	14.8296	-0.125272	0.516136	-0.177193	0.553117	-0.00903224	0.979695
O95153;O95153-2;O95153-3	9256	TSPO associated protein 1	TSPOAP1		15.5	15.5661	15.5321	15.5329	15.8823	0	15.5141	15.7608	15.8468	15.9603	15.7596	15.9475	15.9024	15.7122	15.752	15.6922	-0.345767	0.00403912	-0.18626	0.250577	0.113841	0.357083
O95155;O95155-2;O95155-4	10277	ubiquitination factor E4B	UBE4B	4120	15.0457	14.9359	14.9886	15.0329	15.0374	15.0395	14.9347	15.0626	15.0279	15.1044	14.9956	15.1192	15.0543	15.0035	14.9888	14.8754	-0.0609843	0.303382	-0.0177644	0.882939	0.0812596	0.234907
O95158	11247	neurexophilin 4	NXPH4		12.6849	11.9601	0	0	12.3048	12.4548	12.0613	12.3893	12.2766	13.419	12.8558	11.8267	11.9413	12.5868	12.9619	0					0.097876	0.907553
O95159	7542	zinc finger protein like 1	ZFPL1		15.3254	15.3412	15.1904	15.1262	15.3454	15.298	15.298	15.4155	15.4986	15.3964	15.4636	15.4905	15.3561	15.3159	15.4261	15.6858	-0.216469	0.0371406	-0.0934317	0.563293	0.0163143	0.918881
O95163	8518	elongator acetyltransferase complex subunit 1	ELP1		14.8535	14.6897	14.7163	14.7504	14.7008	14.6104	14.504	14.6464	14.8032	14.9101	14.9155	14.8524	14.9516	15.13	14.9841	15.0593	-0.117826	0.0946543	0.137081	0.168964	-0.160963	0.0496829
O95166	11337	GABA type A receptor-associated protein	GABARAP	4140	15.2842	15.5198	15.098	15.4114	16.1178	15.9409	14.6155	15.9463	15.4711	15.5075	15.3706	16.0487	15.4236	14.8835	15.1997	15.4564	-0.271155	0.510527	-0.326787	0.61669	0.358707	0.461927
O95167	4696	NADH:ubiquinone oxidoreductase subunit A3	NDUFA3	190	14.9208	14.8694	15.0303	15.0895	14.9817	14.8634	14.8006	14.9442	15.1043	15.2576	15.1566	15.2166	15.3463	15.4962	15.4254	15.2178	-0.206301	0.0285196	0.0800427	0.587576	-0.187644	0.0741937
O95168;O95168-2	4710	NADH:ubiquinone oxidoreductase subunit B4	NDUFB4	190	17.5233	17.3256	17.4442	17.6322	17.5057	17.3739	17.2319	17.4179	17.5557	17.5214	17.5831	17.5258	17.7492	17.7547	17.7119	17.6648	-0.0651596	0.463436	0.0989648	0.457186	-0.173659	0.0836237
O95169;O95169-3	4714	NADH:ubiquinone oxidoreductase subunit B8	NDUFB8	190	16.1228	16.0085	16.2461	16.181	16.1653	16.1371	16.0943	16.2363	16.0797	16.2939	16.1497	16.2696	16.41	16.414	16.3965	16.1361	-0.0586143	0.573288	-0.0186641	0.931136	-0.140947	0.219503
O95178	4708	NADH:ubiquinone oxidoreductase subunit B2	NDUFB2	190	15.3861	15.2	15.3332	14.9608	15.1659	15.096	15.2543	15.1812	15.2902	15.3214	15.9945	15.266	15.4743	15.4445	15.551	15.47	-0.248023	0.203517	0.0456861	0.911196	-0.0168956	0.958465
O95182	4701	NADH:ubiquinone oxidoreductase subunit A7	NDUFA7	190	15.9242	15.9919	15.8718	15.9784	15.8964	15.7938	15.7191	15.8022	16.0736	16.1046	16.1182	16.1033	16.3712	16.2363	16.1707	16.1986	-0.158341	0.0162382	0.138679	0.113453	-0.144284	0.047091
O95197-3	10313	reticulon 3	RTN3		17.511	16.9961	17.1964	17.0457	17.2009	17.3419	17.1018	17.1703	16.4555	16.924	17.2002	17.0245	17.1801	17.3927	16.9299	16.7447	0.286286	0.228928	-0.0164072	0.976873	-0.160819	0.601478
O95197;O95197-2	10313	reticulon 3	RTN3		15.0587	14.9708	14.944	15.0036	15.041	15.0672	15.0009	15.0392	14.7843	14.913	14.8174	14.9117	14.8234	14.9281	14.7622	14.6566	0.137715	0.0502494	-0.0427812	0.720099	0.0640147	0.446265
O95201	7755	zinc finger protein 205	ZNF205		12.7566	12.959	12.9967	12.7994	13.3988	12.7748	0	13.5184	13.3568	13.2201	12.5964	13.4738	12.9733	12.8308	0	13.4064	-0.283819	0.360671	-0.352719	0.499166	0.0916143	0.853627
O95202	3954	leucine zipper and EF-hand containing transmembrane protein 1	LETM1		16.9499	16.968	16.9815	16.9289	16.9797	16.9188	16.9751	16.9372	17.0877	17.152	17.1248	17.1403	17.1586	17.1602	17.1561	17.1964	-0.169119	1.49453e-05	0.00438751	0.934727	-0.0416212	0.13527
O95208;O95208-2	22905	epsin 2	EPN2	4144	15.0998	14.8978	15.1378	15.0236	15.0995	15.1307	15.0213	14.9293	15.1686	15.181	15.1224	15.1968	14.9945	14.988	15.0865	15.002	-0.127439	0.0802535	-0.00541027	0.973574	0.149448	0.0738933
O95218;O95218-2	9406	zinc finger RANBP2-type containing 2	ZRANB2		15.0809	14.9869	15.0448	15.0493	15.0883	15.0305	14.8885	14.9652	14.7524	14.7341	14.7601	14.7342	14.7208	14.6865	14.711	14.6945	0.295254	3.23614e-05	0.0473904	0.520915	0.0420385	0.46077
O95219	8723	sorting nexin 4	SNX4		16.512	16.3943	16.4768	16.6188	16.5865	16.5505	16.5139	16.6319	16.391	16.4313	16.3829	16.4853	16.3618	16.3667	16.3355	16.3443	0.0778657	0.163439	-0.0702089	0.404064	0.0705422	0.282857
O95232	51747	LUC7 like 3 pre-mRNA splicing factor	LUC7L3		15.7177	15.9134	15.7115	15.8431	15.718	15.7862	15.6712	15.7372	15.6042	15.6668	15.5965	15.6542	15.5536	15.5675	15.5551	15.4639	0.165963	0.0106711	0.068247	0.460222	0.0953894	0.16677
O95238;O95238-2	25803	SAM pointed domain containing ETS transcription factor	SPDEF		12.7769	12.5483	0	12.9018	12.5536	12.0745	12.1178	12.9357	12.6279	12.8531	12.6874	12.6154	12.713	12.3291	12.9384	12.4196	0.0463757	0.88733	0.321911	0.468624	0.0959046	0.798332
O95239	24137	kinesin family member 4A	KIF4A		15.4924	14.9628	15.0887	15.3577	15.0537	15.302	15.0849	15.3821	15.161	15.1319	15.26	15.1626	15.0557	15.0127	15.2223	15.1612	0.0464932	0.777453	0.0197532	0.950603	0.0659137	0.75102
O95248	6305	SET binding factor 1	SBF1		15.4994	15.3663	15.4135	15.4458	15.456	15.4445	15.4155	15.4094	15.2516	15.3374	15.3341	15.2859	15.2829	15.2967	15.2979	15.3351	0.128995	0.00249538	-6.76e-05	0.999339	-0.000878019	0.990173
O95249	9527	golgi SNAP receptor complex member 1	GOSR1	4130	15.3004	14.9824	14.8956	14.9177	15.2113	15.0298	15.0221	14.8453	14.9201	15.1685	15.2138	15.1497	15.408	15.2953	15.3428	15.3113	-0.0889854	0.522122	-0.00306219	0.992376	-0.226316	0.141044
O95251;O95251-4	11143	lysine acetyltransferase 7	KAT7		15.0263	14.8831	14.9191	14.9725	14.9944	15.0014	14.7662	14.9323	14.8178	14.9486	14.8647	14.8	14.9135	15.055	15.004	14.8548	0.0924619	0.253683	0.0266474	0.872244	-0.0990901	0.296452
O95260	11101	arginyltransferase 1	ATE1		15.7574	15.7763	15.8541	15.8278	15.8237	15.7611	15.588	15.7625	15.7909	16.0353	15.9953	16.0366	15.831	15.8628	15.9579	16.0314	-0.160614	0.0755783	0.0700742	0.634762	0.0437553	0.72079
O95260-2	11101	arginyltransferase 1	ATE1		13.5418	12.8528	14.0804	14.1475	14.1169	14.136	9.2882	13.5962	14.6037	14.6586	13.8727	14.2732	0	14.1115	14.442	14.0472	-0.696428	0.593288	0.871278	0.680178	0.151799	0.94465
O95273;O95273-2	23582	cyclin D1 binding protein 1	CCNDBP1		0	0	0	0	0	12.8684	0	0	11.5888	13.3644	12.5048	0	0	13.1041	0	0
O95292	9217	VAMP associated protein B and C	VAPB		16.9343	16.9166	16.8422	16.9655	17.0459	16.984	16.8518	17.1246	16.9029	16.9926	16.9943	16.9667	16.8975	16.8876	16.8929	16.8493	-0.0494369	0.460197	-0.0869018	0.364963	0.0822832	0.28061
O95295	23557	SNAP associated protein	SNAPIN		16.8722	16.8261	16.8624	16.9866	16.884	16.7839	16.9014	16.8537	16.9658	16.9793	16.9211	17.005	17.0086	17.0473	16.8416	16.8414	-0.0810132	0.239439	0.031016	0.812226	0.0330735	0.72825
O95297-3	9019	myelin protein zero like 1	MPZL1	4514	14.823	14.5634	14.5592	14.821	14.9035	14.7696	14.6055	14.8063	14.6752	14.9319	14.8482	14.7386	14.5204	14.5121	14.7095	14.4381	-0.106811	0.389158	-0.0795935	0.708035	0.25343	0.0736963
O95298	4718	NADH:ubiquinone oxidoreductase subunit C2	NDUFC2	190	14.8357	14.7474	14.3918	14.8657	14.639	14.5442	14.578	14.7158	14.7644	14.9428	14.9768	14.9261	15.0775	15.282	15.0065	15.3141	-0.192366	0.168396	0.0908827	0.709904	-0.267536	0.0996887
O95299	4705	NADH:ubiquinone oxidoreductase subunit A10	NDUFA10	190	15.9916	15.8914	15.9322	16.0006	15.9266	15.9051	15.7821	15.9976	16.0603	16.0854	16.0279	16.037	16.1788	16.1865	16.2201	16.1897	-0.0986857	0.0620475	0.0511409	0.538401	-0.141096	0.0244674
O95302	11328	FKBP prolyl isomerase 9	FKBP9		15.0766	15.182	15.0478	15.0705	15.1384	15.1871	15.0036	15.0374	15.4693	15.74	15.6357	15.7324	15.8021	15.6255	15.7694	15.6797	-0.550118	3.64139e-05	0.00262668	0.989998	-0.0748105	0.490322
O95319;O95319-2;O95319-3;O95319-4;O95319-5	10659	CUGBP Elav-like family member 2	CELF2		15.5793	15.4184	15.5768	15.5361	15.3638	15.4435	15.4252	15.3505	15.5837	15.6268	15.6505	15.5722	15.7135	15.7287	15.6526	15.6433	-0.0806556	0.110058	0.13192	0.0678323	-0.0762183	0.188832
O95336	25796	6-phosphogluconolactonase	PGLS	30	18.1708	17.9645	18.1357	18.2671	18.1259	18.1354	18.0817	18.1551	18.1215	18.172	18.1515	18.1075	18.0197	18.0034	18.0603	18.0269	-0.00355019	0.961872	0.0100285	0.942074	0.110529	0.139429
O95340;O95340-2	9060	3'-phosphoadenosine 5'-phosphosulfate synthase 2	PAPSS2	230	16.36	16.3758	16.1003	16.3468	16.309	16.6048	16.2712	16.5478	16.3762	16.6699	16.5615	16.4569	16.3087	16.2732	16.3372	16.4639	-0.220397	0.0826414	-0.137426	0.485088	0.170406	0.244593
O95347	10592	structural maintenance of chromosomes 2	SMC2		14.6356	14.5803	14.6184	14.5625	14.3533	14.3338	14.09	14.3291	14.5929	14.5154	14.5125	14.5379	14.8168	14.6901	14.8187	14.8851	0.0595533	0.441486	0.322678	0.00777119	-0.262985	0.00712705
O95352	10533	autophagy related 7	ATG7	4140	15.8022	15.55	15.5394	15.5724	15.7367	15.6433	15.6288	15.7579	15.7386	15.7711	15.7404	15.6662	15.6237	15.6617	15.6074	15.5847	-0.113065	0.120373	-0.07566	0.510637	0.109708	0.190843
O95359;O95359-1;O95359-5;O95359-6	10579	transforming acidic coiled-coil containing protein 2	TACC2		14.8536	14.9265	14.8975	14.8967	14.9666	14.9782	14.7536	14.9387	14.8522	14.9291	14.8596	14.8575	14.5885	14.75	14.6232	14.6825	0.0189821	0.79131	-0.0156899	0.907158	0.213545	0.00949483
O95363	10667	phenylalanyl-tRNA synthetase 2, mitochondrial	FARS2	970	15.3457	15.2209	15.3154	15.2154	14.9544	15.0681	15.1087	14.9369	15.4424	15.6144	15.505	15.0471	15.5283	15.4514	15.4429	15.6989	-0.127878	0.373064	0.257309	0.202603	-0.128149	0.460502
O95372	11313	lysophospholipase 2	LYPLA2	564	18.4308	18.5314	18.405	18.5416	18.538	18.4902	18.4911	18.5641	18.2306	18.2979	18.2282	18.2829	18.1378	18.0231	18.1415	18.0477	0.21727	0.000663706	-0.043661	0.5958	0.172376	0.00809196
O95373	10527	importin 7	IPO7		15.5806	15.5647	15.6088	15.5147	15.552	15.5249	15.5644	15.5199	15.4801	15.4949	15.5096	15.502	15.4451	15.5459	15.3896	15.4848	0.0705629	0.0727583	0.0269138	0.687586	0.0302813	0.534283
O95376	10425	ariadne RBR E3 ubiquitin protein ligase 2	ARIH2		14.4271	14.1275	14.3373	14.4809	14.3646	14.283	14.2775	14.4749	14.3402	14.1768	14.125	14.2023	13.9627	14.1744	14.0855	13.9368	0.132129	0.233706	-0.00680373	0.97913	0.171246	0.180985
O95391	10569	SLU7 homolog, splicing factor	SLU7	3040	15.1025	14.9464	15.0763	15.0458	15.3681	15.2317	15.1509	15.385	14.984	15.1722	14.97	15.0159	14.9055	15.0128	15.0228	14.7787	0.00723354	0.948676	-0.241164	0.0761662	0.105602	0.349208
O95394	5238	phosphoglucomutase 3	PGM3	520	15.6833	15.7041	15.735	15.7917	15.7622	15.7886	15.7123	15.7759	15.6624	15.6365	15.6501	15.7255	15.6166	15.6406	15.6577	15.6583	0.0598744	0.0891882	-0.0312368	0.582432	0.0253297	0.569276
O95396	27304	molybdenum cofactor synthesis 3	MOCS3	4122	14.4379	14.4582	14.7106	14.5262	14.5198	14.7446	14.4603	14.5929	14.5326	14.5199	14.6247	14.4983	14.6866	14.4535	14.5128	14.4376	-0.0106503	0.929063	-0.0461961	0.814413	0.0212222	0.895485
O95400	10421	CD2 cytoplasmic tail binding protein 2	CD2BP2		16.1345	16.1377	16.0988	16.2679	16.4339	16.1837	16.2128	16.1331	16.2518	16.0479	15.9758	16.1887	16.1707	15.9936	16.0661	16.1655	0.0436621	0.694481	-0.0811537	0.635256	0.0171086	0.916899
O95405;O95405-2	9372	zinc finger FYVE-type containing 9	ZFYVE9	4144	13.61	13.875	13.8509	13.6764	13.5434	13.8231	14.0138	13.2156	13.8811	13.5543	13.8687	13.6386	13.5539	13.7944	14.0293	13.6327	0.0173642	0.946585	0.1041	0.799918	-0.0168813	0.962917
O95425;O95425-3	6840	supervillin	SVIL		14.6249	14.6742	14.7335	14.7688	14.5354	14.6635	14.4911	14.6703	14.4158	14.5225	14.3737	14.4381	14.6219	14.6141	14.4386	14.6561	0.262813	0.00306717	0.11028	0.327893	-0.145159	0.103783
O95429;O95429-2	9530	BAG cochaperone 4	BAG4		14.5695	14.4449	14.3079	14.6756	14.2736	14.5823	14.2375	14.5483	14.3584	14.515	14.2109	14.5534	14.4282	14.2581	14.1967	14.1536	0.0900441	0.566652	0.0890147	0.735297	0.150248	0.406216
O95433	10598	activator of HSP90 ATPase activity 1	AHSA1		17.0458	16.9419	16.9608	16.9592	17.0629	17.0634	16.8668	17.1159	16.9827	16.9982	16.973	16.9926	16.9089	16.9468	16.9388	16.9257	-0.00969003	0.884545	-0.0503319	0.594759	0.0565535	0.424995
O95453;O95453-2	5073	poly(A)-specific ribonuclease	PARN	3018	15.3623	15.3922	15.5497	15.5748	15.4983	15.5226	15.3962	15.4676	15.6969	15.6743	15.6091	15.7562	15.8896	15.8543	15.826	15.8964	-0.21439	0.00458903	-0.00144118	0.992606	-0.182444	0.0240441
O95456;O95456-2	8624	proteasome assembly chaperone 1	PSMG1		14.084	13.9233	13.9847	13.8756	13.8874	13.711	13.8656	13.981	13.6645	13.9926	14.116	13.9349	14.224	14.2677	14.1479	14.1961	0.0398993	0.755133	0.105627	0.579142	-0.281934	0.0413215
O95470	8879	sphingosine-1-phosphate lyase 1	SGPL1	600	15.7185	15.7867	15.6154	15.7163	15.7838	15.7686	15.6062	15.7249	15.6654	15.8022	15.7213	15.7145	15.7893	15.7901	15.8169	15.8367	-0.0166359	0.799508	-0.011697	0.927952	-0.082439	0.231559
O95478	10412	NSA2 ribosome biogenesis factor	NSA2		14.7564	14.7882	14.921	14.8788	14.7197	14.6483	14.9152	14.4741	15.2757	15.1625	15.139	15.0149	15.5139	15.3288	15.5019	15.4766	-0.311928	0.012456	0.14677	0.395481	-0.307283	0.0269392
O95479;O95479-2	9563	hexose-6-phosphate dehydrogenase/glucose 1-dehydrogenase	H6PD	30	12.1468	0	0	12.1306	12.1476	12.6486	0	0	0	0	11.9004	12.2355	12.2937	12.4571	12.6724	12.2468
O95486	10802	SEC24 homolog A, COPII coat complex component	SEC24A	4141	15.6226	15.403	15.4115	15.629	15.5952	15.5517	15.6233	15.6116	15.6205	15.4935	15.6102	15.5862	15.3957	15.4607	15.4983	15.4853	-0.0611363	0.403302	-0.0789628	0.483475	0.11764	0.155034
O95487;O95487-2;O95487-3	10427	SEC24 homolog B, COPII coat complex component	SEC24B	4141	14.704	14.5603	14.8027	14.8975	14.7722	14.7415	14.7794	14.7957	14.7649	14.784	14.7007	14.7434	14.6144	14.6899	14.6649	14.7408	-0.00715072	0.93593	-0.0311012	0.831928	0.0707766	0.4498
O95490;O95490-2;O95490-5;O95490-6;O95490-7	23266	adhesion G protein-coupled receptor L2	ADGRL2		15.7362	15.7335	15.7057	15.7609	15.9067	15.9032	15.8368	15.9023	15.9506	16.0005	15.8897	16.0276	16.1191	16.0217	15.9349	16.0527	-0.233029	0.000408455	-0.153163	0.0401806	-0.0650093	0.274811
O95502	23467	neuronal pentraxin receptor	NPTXR		15.3903	15.3216	15.4723	15.4864	15.4292	15.3723	15.2323	15.4399	15.7532	15.9165	15.9191	15.9599	15.9488	16.0096	16.0745	15.9815	-0.469519	4.97391e-05	0.0492428	0.715877	-0.11643	0.1955
O95551;O95551-2	51567	tyrosyl-DNA phosphodiesterase 2	TDP2		14.3303	13.9551	14.192	14.2074	14.4033	14.2221	13.9942	14.3228	13.6397	14.3612	14.5216	14.1032	0	14.1129	14.0497	13.8079	0.0147561	0.957527	-0.0644246	0.895029	0.166261	0.617751
O95562	375035	SFT2 domain containing 2	SFT2D2		0	13.4203	13.5121	13.705	13.6241	14.1719	13.8447	13.9684	13.9906	14.2435	14.0933	14.2038	14.1149	14.1094	13.9559	13.8684	-0.587014	0.00299721	-0.356502	0.138552	0.120634	0.5356
O95563	25874	mitochondrial pyruvate carrier 2	MPC2		16.0741	16.0826	16.2016	16.2616	16.3151	16.1143	16.2303	16.1088	16.463	16.5669	16.6438	16.6956	16.606	16.665	16.458	16.7228	-0.437353	0.000484344	-0.0371478	0.846438	-0.0206448	0.89435
O95571	23474	ETHE1 persulfide dioxygenase	ETHE1		15.539	15.4054	15.5364	15.4287	15.3546	15.3988	15.3472	15.2229	15.6187	15.6619	15.7471	15.6688	15.641	15.7619	15.7959	15.7123	-0.196752	0.00610686	0.146481	0.109519	-0.0536534	0.50243
O95573	2181	acyl-CoA synthetase long chain family member 3	ACSL3	71	16.4101	16.3517	16.373	16.3664	16.3706	16.4118	16.4142	16.3459	16.2868	16.5221	16.4511	16.5051	16.5493	16.5485	16.5095	16.5485	-0.0659688	0.239368	-0.0103201	0.932847	-0.097671	0.130287
O95602	25885	RNA polymerase I subunit A	POLR1A	230	14.7035	14.6603	14.8462	14.7679	14.7697	14.6633	14.8033	14.7148	14.8968	14.6799	14.8868	14.9477	15.0469	14.9519	15.1233	14.9651	-0.108309	0.196333	0.00668246	0.971539	-0.169015	0.0838332
O95613	5116	pericentrin	PCNT		12.6289	12.5997	12.3926	12.996	12.8573	12.9749	13.3297	12.566	12.9546	12.9964	0	12.5776	13.0421	13.1842	12.8538	12.9379	-0.188548	0.472592	-0.277644	0.440836	-0.161623	0.625935
O95619	8089	YEATS domain containing 4	YEATS4		15.3151	15.078	15.2128	15.2756	15.2797	15.2402	15.1474	15.339	15.1348	15.0018	15.0511	14.9953	15.0776	14.9363	15.0608	14.8958	0.17461	0.0401263	-0.0312144	0.847624	0.053116	0.62015
O95628;O95628-10;O95628-2;O95628-3;O95628-4;O95628-6;O95628-7;O95628-8;O95628-9	4850	CCR4-NOT transcription complex subunit 4	CNOT4	3018	13.0419	12.8048	13.0992	12.6774	12.6119	12.8407	12.9117	12.2945	12.9817	13.188	12.8118	13.0179	12.8964	13.035	12.742	12.6463	-0.0940263	0.656499	0.241159	0.420361	0.169974	0.486997
O95630	10617	STAM binding protein	STAMBP	4144	15.6621	15.5614	15.5972	15.6527	15.6729	15.7278	15.6332	15.6867	15.6266	15.6029	15.7345	15.6828	15.665	15.7029	15.6756	15.7396	-0.0433717	0.32867	-0.0618075	0.337	-0.0340521	0.538747
O95639	10898	cleavage and polyadenylation specific factor 4	CPSF4	3015	14.4964	14.395	14.6254	14.6583	14.6601	14.5163	14.4529	14.5817	14.348	14.5236	14.5094	14.5575	14.5297	14.5903	14.3612	14.3902	0.0591528	0.574275	-0.00896451	0.967464	0.0167858	0.915769
O95670	534	ATPase H+ transporting V1 subunit G2	ATP6V1G2	190	15.9795	16.0309	15.946	15.9231	16.0018	15.9275	15.9434	15.8873	15.8906	15.9557	16.009	15.9364	15.8499	15.9227	15.873	15.7073	0.021932	0.734511	0.0298571	0.784678	0.109691	0.111597
O95671;O95671-2	8623	acetylserotonin O-methyltransferase like	ASMTL		16.2589	16.268	16.2595	16.2247	16.3177	16.2918	16.2191	16.2595	16.3297	16.3615	16.3828	16.3958	16.3934	16.4442	16.4398	16.4604	-0.114678	0.00137738	-0.0192503	0.710115	-0.0669924	0.0545522
O95674	8760	CDP-diacylglycerol synthase 2	CDS2	564	16.4395	16.459	16.4701	16.3135	16.5566	16.5238	16.4762	16.3961	16.3696	16.6088	16.374	16.4704	16.3033	16.3942	16.3658	16.3309	-0.0351653	0.660032	-0.0676379	0.578279	0.107158	0.217534
O95684;O95684-2	11116	centrosomal protein 43	CEP43		13.6262	0	13.979	14.2045	14.256	14.2361	13.8123	13.448	0	13.8579	14.1036	14.1419	0	14.0209	14.1495	14.1016	-0.0978898	0.769066	-0.00154157	0.999221	-0.0562246	0.907553
O95696	23774	bromodomain containing 1	BRD1		15.0848	15.0393	15.087	15.2431	15.1151	14.9906	14.9239	15.071	14.8554	14.9704	14.9402	14.9272	14.9678	14.9388	15.021	15.0851	0.190227	0.0125923	0.0883755	0.405774	-0.0798393	0.342157
O95707	10775	POP4 homolog, ribonuclease P/MRP subunit	POP4	3008	15.2309	15.1793	15.2704	15.053	15.2435	15.0934	14.7933	15.0384	15.0557	15.1332	15.116	15.0634	15.0884	15.2075	15.121	15.2057	0.0913421	0.39949	0.141254	0.367738	-0.063605	0.651672
O95714	8924	HECT and RLD domain containing E3 ubiquitin protein ligase 2	HERC2	4120	14.2989	14.0709	14.2324	14.1968	14.1932	14.2942	14.144	14.3296	14.3514	14.4196	14.4991	14.2302	14.3977	14.4981	14.552	14.6257	-0.175347	0.0682026	-0.0405218	0.823738	-0.1433	0.18938
O95716	9545	RAB3D, member RAS oncogene family	RAB3D	4972	16.422	16.2642	16.3629	16.3818	16.4037	16.3772	16.2386	16.3438	16.3145	16.4149	16.4575	16.4011	16.4561	16.5773	16.4256	16.5096	-0.0392475	0.559466	0.0169192	0.898696	-0.0951713	0.198864
O95721	9342	synaptosome associated protein 29	SNAP29	4130	16.3227	16.3475	16.3005	16.4218	16.365	16.3716	16.2558	16.3452	16.1642	16.2439	16.1931	16.1769	16.1281	16.1797	16.1663	16.1261	0.153598	0.0019098	0.0136853	0.87347	0.0444648	0.376732
O95747	9943	oxidative stress responsive kinase 1	OXSR1		18.098	18.1232	18.1011	18.1065	18.096	18.0775	18.0533	18.0169	18.037	18.1645	18.1312	18.0892	18.12	18.0984	18.0189	17.989	0.00173888	0.971012	0.0462749	0.499881	0.0489038	0.346698
O95749	9453	geranylgeranyl diphosphate synthase 1	GGPS1	900	15.5318	15.4162	15.5171	15.4911	15.4215	15.5291	15.5688	15.5862	15.2969	15.1653	15.2987	15.4008	15.0353	15.0186	15.1144	15.0203	0.198641	0.00727538	-0.037353	0.75512	0.243244	0.00597957
O95757	22824	heat shock protein family A (Hsp70) member 4 like	HSPA4L	4141	15.4734	15.4918	15.4947	15.4768	15.5173	15.5571	15.4848	15.459	15.7762	15.8306	15.8295	15.8699	15.7847	15.7644	15.8523	15.8532	-0.342381	1.04894e-06	-0.0203661	0.746184	0.012903	0.798544
O95758;O95758-1;O95758-2;O95758-4;O95758-5;O95758-6	9991	polypyrimidine tract binding protein 3	PTBP3		16.1715	16.2986	16.1819	16.2509	16.2747	16.2455	16.2404	16.1903	16.2307	16.2527	16.2483	16.2336	16.2854	16.2866	16.2658	16.2025	-0.0156552	0.707628	-0.0120255	0.881079	-0.018724	0.725948
O95772;O95772-2	83930	STARD3 N-terminal like	STARD3NL		15.1229	15.0984	15.5934	15.7278	15.1389	15.4362	15.2888	15.238	15.3396	15.6481	15.5537	15.5482	15.7636	15.691	15.7781	15.8632	-0.136776	0.461458	0.11016	0.726616	-0.25156	0.231258
O95777	51691	LSM8 homolog, U6 small nuclear RNA associated	LSM8	3018	18.8122	19.1101	18.9697	18.9563	18.8919	18.9282	18.9326	19.0282	18.714	18.8254	18.7773	18.7638	18.6158	18.6045	18.6308	18.6192	0.191918	0.0101727	0.0168274	0.905651	0.152596	0.0570071
O95782;O95782-2	160	adaptor related protein complex 2 subunit alpha 1	AP2A1	4144	16.773	16.7073	16.6972	16.7554	16.8251	16.8142	16.8148	16.8229	16.7126	16.7497	16.7216	16.7004	16.6426	16.6544	16.6338	16.6002	0.0121358	0.623976	-0.0860636	0.0171179	0.0883209	0.00468765
O95785	58525	WIZ zinc finger	WIZ		14.8982	14.845	14.7412	14.8723	14.9437	14.9497	14.6244	14.864	14.8125	14.3689	14.4693	14.6512	14.6835	14.5737	14.3942	14.5045	0.263715	0.0591449	-0.00625204	0.984732	0.0365004	0.859633
O95785-3	58525	WIZ zinc finger	WIZ		12.0715	0	12.798	12.376	11.7036	12.0445	12.6809	12.0251	12.9267	12.7729	11.519	12.8014	0	12.055	12.6547	0	-0.0898571	0.880471	0.301632	0.74556
O95786;O95786-2	23586	DExD/H-box helicase 58	DDX58	4622	0	0	15.0729	15.2695	0	0	0	15.3423	12.9071	15.1491	15.2087	15.2359	15.2193	0	15.2631	15.1794					-0.595409	0.599204
O95793	6780	staufen double-stranded RNA binding protein 1	STAU1		15.3844	15.2315	15.2362	15.3264	15.3483	15.3379	15.3116	15.4047	15.2515	15.3274	15.2504	15.3096	15.3313	15.2504	15.327	15.2798	0.00993529	0.855522	-0.0559635	0.449867	-0.0124166	0.865707
O95801	7268	tetratricopeptide repeat domain 4	TTC4		13.9541	13.5612	0	13.5791	13.3083	13.4264	0	13.7411	13.9814	13.753	13.4072	13.7503	14.0291	13.6577	13.9477	13.6876	-0.0248531	0.922449	0.206228	0.601847	-0.107553	0.70655
O95807	23585	transmembrane protein 50A	TMEM50A		13.7163	14.0214	0	0	13.8405	0	13.5282	13.1794	13.3731	13.3671	13.3697	13.687	13.5345	13.5373	13.5718	14.0152					-0.215461	0.447747
O95816	9532	BAG cochaperone 2	BAG2	4141	15.4177	15.5324	15.4154	15.4141	15.3364	15.4376	15.3734	15.4048	15.6895	15.6368	15.648	15.6654	15.7954	15.7392	15.7309	15.5995	-0.215035	0.00111931	0.0568486	0.505347	-0.0562985	0.386424
O95817	9531	BAG cochaperone 3	BAG3		14.1141	14.1718	14.2264	14.1776	13.9906	14.1396	13.8899	13.9775	14.5146	14.74	14.6232	14.6935	14.7195	14.8292	14.6277	14.6706	-0.470344	8.2117e-05	0.173077	0.145112	-0.0689407	0.504705
O95819-3	9448	mitogen-activated protein kinase kinase kinase kinase 4	MAP4K4	4010	16.4195	16.4015	16.3929	16.3987	16.4451	16.4246	16.3558	16.4557	16.1546	16.2249	16.1715	16.1663	16.0217	16.0949	15.9895	16.0437	0.223855	2.61493e-05	-0.01714	0.784678	0.141893	0.00291855
O95819-5	9448	mitogen-activated protein kinase kinase kinase kinase 4	MAP4K4	4010	15.0333	15.534	15.387	15.8168	15.4502	15.6453	15.4469	15.5127	15.4518	15.1908	15.3687	15.4269	15.2279	14.9522	15.5371	15.211	0.0832344	0.709394	-0.0710124	0.866535	0.127507	0.63954
O95819-6	9448	mitogen-activated protein kinase kinase kinase kinase 4	MAP4K4	4010	15.5673	16.0262	15.742	15.8511	15.9048	15.651	15.6536	15.556	15.3357	15.3064	15.2927	15.3647	15.1056	15.3038	15.1393	14.9842	0.471758	0.00248232	0.105296	0.634762	0.191673	0.217798
O95822;O95822-2	23417	malonyl-CoA decarboxylase	MLYCD	410	14.7431	14.6273	14.8111	14.5001	14.7069	14.5552	14.5934	14.6337	14.8631	14.7243	14.6998	14.689	14.6441	14.9436	14.8508	14.6941	-0.0736867	0.501754	0.0480695	0.809106	-0.0390825	0.793152
O95825	9946	crystallin zeta like 1	CRYZL1		16.3274	16.3713	16.2601	16.3055	16.3586	16.276	16.3453	16.3962	16.2758	16.2851	16.4407	16.2511	16.1301	16.2208	16.286	16.2241	0.0028856	0.966668	-0.0279697	0.808264	0.0979103	0.164384
O95831;O95831-3	9131	apoptosis inducing factor mitochondria associated 1	AIFM1	4210	18.0871	18.1211	18.0683	18.0964	18.1676	18.0294	18.1165	18.1369	18.0692	18.144	18.1318	18.1335	18.08	18.1396	18.1265	18.0364	-0.0263971	0.539941	-0.0193905	0.801969	0.0239921	0.662144
O95834-3	24139	EMAP like 2	EML2		14.4493	14.6027	14.5762	13.9984	14.6356	14.7458	14.3812	14.7029	15.3709	15.3728	15.4582	15.2323	15.4122	15.5742	15.4191	15.5192	-0.951918	7.5766e-05	-0.209755	0.400451	-0.122631	0.562885
O95848	256281	nudix hydrolase 14	NUDT14		15.1745	14.7425	15.1522	15.0426	15.2892	15.2349	14.9343	15.2988	15.3005	14.9988	15.2547	15.1784	15.1826	15.1494	14.9416	15.0977	-0.155186	0.307082	-0.161358	0.495207	0.0903069	0.650196
O95857	27075	tetraspanin 13	TSPAN13		16.2166	16.1678	16.2661	15.9465	16.0145	15.9807	15.7777	16.0718	16.0175	16.4148	16.3526	16.3762	16.1895	16.1286	16.2004	16.0997	-0.141015	0.277235	0.1881	0.320627	0.13573	0.381979
O95861	10380	3'(2'), 5'-bisphosphate nucleotidase 1	BPNT1	920	16.7276	16.5588	16.5972	16.6721	16.6824	16.7433	16.6489	16.6718	16.5011	16.5872	16.6027	16.6216	16.4767	16.4732	16.5397	16.5189	0.060767	0.232067	-0.0476961	0.559264	0.0760322	0.196174
O95864	9415	fatty acid desaturase 2	FADS2	592	15.7043	15.72	15.6365	15.7554	15.8226	15.7531	15.7791	15.7179	15.7896	15.9078	15.8675	15.8903	15.9188	15.8904	15.9139	15.9326	-0.159735	0.00137789	-0.0641162	0.2873	-0.0501548	0.303182
O95865	23564	dimethylarginine dimethylaminohydrolase 2	DDAH2		19.3927	19.4809	19.333	19.3795	19.3291	19.2961	19.3555	19.39	19.0308	19.0463	19.0467	19.0439	18.8648	18.8478	18.8708	18.6945	0.354588	2.44736e-05	0.0538665	0.529085	0.222472	0.00291855
O95870	7920	abhydrolase domain containing 16A, phospholipase	ABHD16A		15.6418	15.5902	15.6389	15.601	15.6624	15.5677	15.5462	15.5814	15.6064	15.6891	15.6562	15.7277	15.6826	15.714	15.7033	15.7073	-0.0519003	0.164955	0.0285478	0.646438	-0.0319429	0.490828
O95881	51060	thioredoxin domain containing 12	TXNDC12	480	16.2438	16.3117	16.2921	16.3111	16.1718	16.2012	16.1459	16.1562	16.2923	16.3128	16.3633	16.3098	16.2894	16.3051	16.2507	16.0647	-0.0298605	0.630947	0.120911	0.14675	0.0920334	0.17214
O95886	58512	DLG associated protein 3	DLGAP3		0	10.766	11.7715	11.9876	11.7192	11.9893	10.8609	12.1825	12.1439	12.5602	11.9127	12.1201	12.3163	11.9731	11.5642	11.8427	-0.675858	0.163923	-0.179642	0.850542	0.260139	0.663523
O95905;O95905-2;O95905-3	11319	ecdysoneless cell cycle regulator	ECD		14.5082	13.0876	13.6342	12.9163	13.7365	14.0081	13.6866	12.342	13.1635	13.7129	13.5746	13.5589	13.8036	13.7992	13.8396	14.254	0.0341083	0.955786	0.0932611	0.93521	-0.42165	0.516569
O95922	25809	tubulin tyrosine ligase like 1	TTLL1		0	0	15.0904	14.961	15.1368	14.6458	0	14.3866	14.9464	0	0	14.6137	0	14.469	0	0
O95948	9480	one cut homeobox 2	ONECUT2		15.3623	15.0924	15.3457	15.5893	15.3879	15.3202	15.3701	15.4226	15.4794	15.3181	15.3602	15.3968	15.3245	15.3132	15.4138	15.1891	-0.0411984	0.738997	-0.0277886	0.906167	0.0784894	0.592191
O95983	53615	methyl-CpG binding domain protein 3	MBD3		15.3562	15.5087	15.3465	15.343	15.3754	15.2123	15.2498	15.2753	15.4422	15.455	15.2822	15.3514	15.3913	15.4789	15.3092	15.4242	0.0059083	0.944614	0.110423	0.29804	-0.0182291	0.868187
O95985;O95985-2;O95985-3	8940	DNA topoisomerase III beta	TOP3B	3440	14.0369	13.8959	13.5772	13.9182	13.7016	13.7936	13.889	13.9887	13.809	13.8497	13.3932	13.983	14.0957	14.1584	13.6395	13.8131	0.0983357	0.64911	0.013814	0.976873	-0.167973	0.504705
O95989	11165	nudix hydrolase 3	NUDT3		17.4041	15.7923	15.993	16.1075	16.8694	16.3384	15.8741	16.4124	15.9147	15.9338	15.8388	15.9131	15.7215	15.7458	15.6575	15.8545	0.424108	0.298096	-0.0493531	0.955077	0.155276	0.786296
O95996;O95996-3	10297	APC regulator of WNT signaling pathway 2	APC2	4310	14.2576	14.3171	14.1361	13.6807	13.8276	14.1069	14.454	13.9386	13.3087	14.1468	13.8993	13.5866	13.5843	13.9938	14.27	14.047	0.362535	0.215564	0.016111	0.981348	-0.238432	0.514005
O95999	8915	BCL10 immune signaling adaptor	BCL10	4660	14.5001	14.342	14.2975	14.6142	14.3569	14.1695	14.449	14.3435	14.755	14.7442	14.5997	14.4492	14.458	14.5759	14.6453	14.293	-0.198575	0.14248	0.108707	0.627091	0.143979	0.375346
O96000	4716	NADH:ubiquinone oxidoreductase subunit B10	NDUFB10	190	16.6846	16.6174	16.6985	16.7777	16.6306	16.5601	16.5815	16.6817	16.8594	16.8645	16.8895	16.8782	17.116	17.0591	17.0525	16.9408	-0.178369	0.00394635	0.0811102	0.309081	-0.16918	0.0125952
O96001	10842	protein phosphatase 1 regulatory subunit 17	PPP1R17	4730	14.4461	14.5418	14.4702	14.5661	14.7967	14.6879	14.6917	14.9349	15.4773	15.1927	15.5172	15.3268	15.5547	15.4785	15.5266	15.3782	-0.872452	2.76035e-06	-0.271724	0.0655168	-0.106007	0.385953
O96005	1209	CLPTM1 regulator of GABA type A receptor forward trafficking	CLPTM1		14.907	15.1002	15.0638	14.9251	15.1663	14.8827	14.8978	14.9253	15.1642	15.2084	15.3789	15.2369	15.2468	15.3053	15.2617	15.3118	-0.248059	0.0126118	0.0310061	0.869125	-0.0343034	0.791796
O96006	9189	zinc finger BED-type containing 1	ZBED1		14.2545	0	14.2179	14.4221	14.1267	0	14.059	14.3581	0	0	14.1121	14.1237	0	0	14.2035	0			0.116905	0.620049
O96007	4338	molybdenum cofactor synthesis 2	MOCS2	4122	15.2924	0	15.6107	0	15.451	15.5084	0	15.7117	15.9639	15.7592	15.8822	15.9491	16.0034	15.8799	15.9051	15.9695					-0.0508613	0.747579
O96008	10452	translocase of outer mitochondrial membrane 40	TOMM40	5014	16.0675	16.1142	16.12	16.026	16.1987	16.1189	15.9599	16.0629	16.2513	16.1226	16.2278	16.2397	16.2527	16.3682	16.4099	16.4013	-0.128418	0.0680607	-0.00313802	0.984732	-0.147663	0.0671026
O96011	8799	peroxisomal biogenesis factor 11 beta	PEX11B	4146	15.6018	15.6285	15.6029	15.4841	15.8615	15.7677	15.6891	15.7411	15.7403	15.8594	15.8503	15.7374	15.8176	15.8029	15.8273	15.8777	-0.217505	0.00179296	-0.185519	0.0337322	-0.0345531	0.658805
O96013	10298	p21 (RAC1) activated kinase 4	PAK4	4012	14.9795	14.9524	15.1313	15.0956	15.0776	15.0254	14.9646	15.0669	15.0825	15.1376	15.1416	15.2215	15.0923	15.189	15.0209	15.0001	-0.106098	0.125984	0.00607564	0.968654	0.0702295	0.400715
O96013-3	10298	p21 (RAC1) activated kinase 4	PAK4	4012	14.0292	14.6644	14.6808	14.6267	14.8387	14.7199	14.9476	0	15.3692	14.9619	14.8262	13.9207	0	14.3273	0	0	-0.269249	0.534664	-0.335138	0.656009
O96015	10126	dynein axonemal light chain 4	DNAL4	5016	14.0229	14.3508	14.2446	14.3495	14.5725	14.3014	14.1323	14.25	14.3157	13.8699	14.0331	14.6815	14.5647	14.3064	14.4673	13.731	0.0169151	0.957815	-0.0720824	0.898865	-0.0423104	0.922517
O96017;O96017-9	11200	checkpoint kinase 2	CHEK2	4110	14.2329	13.7813	14.2147	14.0169	14.0862	13.9184	14.1109	14.2265	14.0407	14.1434	14.141	13.9914	14.2907	14.2528	14.0161	14.4702	-0.0177062	0.918196	-0.0240614	0.941273	-0.178312	0.322305
O96019	86	actin like 6A	ACTL6A		16.6877	16.6043	16.6437	16.6939	16.727	16.6284	16.5588	16.6567	16.4591	16.524	16.4591	16.4687	16.3994	16.4645	16.3648	16.4257	0.179624	0.00133398	0.0146502	0.87737	0.0641544	0.23548
O96028	7468	nuclear receptor binding SET domain protein 2	NSD2	310	14.8712	14.8185	14.8256	14.739	14.8353	14.8019	14.6106	14.7058	14.7158	14.6433	14.625	14.595	14.7439	14.7576	14.6748	14.57	0.168826	0.0272342	0.0751897	0.518747	-0.0418159	0.668336
O96033	4338	molybdenum cofactor synthesis 2	MOCS2	4122	15.1041	15.5505	15.4324	15.3633	15.515	15.357	14.9381	15.3518	15.9747	16.0377	16.0235	16.0544	16.0689	15.9113	15.9819	16.0422	-0.660039	0.000660088	0.0720728	0.801969	0.0214868	0.929707
P00167;P00167-2	1528	cytochrome b5 type A	CYB5A		15.1402	15.0078	15.1379	15.0719	15.0473	15.0047	15.1194	14.9747	15.1457	15.2203	15.3348	15.1574	15.1229	15.3209	15.2347	15.1941	-0.125093	0.083852	0.0529072	0.65875	-0.00359465	0.9789
P00338;P00338-3	3939	lactate dehydrogenase A	LDHA	10	17.8145	17.863	17.7887	17.8545	17.9072	17.8365	17.894	17.9171	17.939	18.0163	17.9799	18.0336	17.9265	17.886	17.9401	18.0295	-0.162008	0.00155155	-0.0585053	0.35197	0.046635	0.361442
P00352	216	aldehyde dehydrogenase 1 family member A1	ALDH1A1	830	15.1547	13.8704	14.046	14.3888	14.6459	14.8012	13.5471	13.9536	14.0402	14.7764	14.6386	14.6257	14.0565	14.115	14.3257	15.783	-0.155255	0.807808	0.128023	0.916309	-0.0497843	0.958465
P00367	2746	glutamate dehydrogenase 1	GLUD1	250	16.7905	16.711	16.7859	16.82	16.6864	16.6759	16.6421	16.6981	17.2612	17.2637	17.2979	17.267	17.3551	17.3888	17.3889	17.2708	-0.495623	7.43917e-08	0.101216	0.0635392	-0.0784488	0.0731597
P00387;P00387-2;P00387-3	1727	cytochrome b5 reductase 3	CYB5R3	520	16.7576	16.8231	16.8246	16.8104	16.8241	16.7454	16.7789	16.7599	16.8648	16.9063	16.8847	16.9517	16.9594	16.9296	16.8945	16.9479	-0.0979447	0.0057058	0.0268347	0.602955	-0.0310186	0.42223
P00390;P00390-2	2936	glutathione-disulfide reductase	GSR	480	16.096	16.1286	16.0465	16.1048	16.0623	16.02	15.982	16.089	16.0339	16.0686	16.0753	16.0758	15.9857	15.9798	15.9859	16.0219	0.0305221	0.330651	0.0556196	0.208514	0.0700912	0.0540909
P00403	4513	cytochrome c oxidase subunit II	COX2	190	19.0031	19.1344	19.1851	19.1243	19.1501	18.9396	19.0542	18.8852	18.8999	19.1075	19.1158	19.2281	19.4319	19.3728	19.3612	19.2791	0.0239082	0.829824	0.10445	0.503763	-0.27341	0.02283
P00414	4514	cytochrome c oxidase subunit III	COX3	190	12.0588	12.5892	12.2552	12.4358	12.2538	12.5087	12.2416	12.5627	12.0435	12.7857	13.0558	13.0136	12.0426	12.7475	12.6408	12.3833	-0.389907	0.197137	-0.0569383	0.931357	0.271099	0.467738
P00441	6647	superoxide dismutase 1	SOD1	4146	18.2023	18.1902	18.1759	18.2302	18.1908	18.1946	18.1702	18.2769	18.2692	18.2342	18.2481	18.2337	18.127	18.1838	18.1308	18.1239	-0.0466742	0.117376	-0.00847049	0.889823	0.104975	0.00678285
P00480	5009	ornithine transcarbamylase	OTC	330	15.3234	0	0	0	0	0	0	0	0	0	16.1597	0	0	0	16.1357	0
P00491	4860	purine nucleoside phosphorylase	PNP	230	15.5945	15.4724	15.5745	15.6222	15.6346	15.6299	15.6345	15.6613	15.5259	15.5491	15.5637	15.5784	15.3172	15.3373	15.3825	15.3081	0.0116118	0.777453	-0.0741524	0.164351	0.218046	0.000653213
P00492	3251	hypoxanthine phosphoribosyltransferase 1	HPRT1	230	16.0527	16.0164	16.0504	16.2223	16.2388	16.2123	16.2843	16.1971	16.5497	16.5021	16.5026	16.4661	16.5795	16.5084	16.4729	16.5441	-0.419704	7.77925e-06	-0.147691	0.0656137	-0.0210683	0.787555
P00505	2806	glutamic-oxaloacetic transaminase 2	GOT2	250	17.7456	17.6969	17.7729	17.75	17.7182	17.729	17.7074	17.7511	17.8445	17.8887	17.9298	17.9115	17.987	18.0227	18.0004	17.9469	-0.152283	0.000166128	0.0149019	0.78175	-0.0956435	0.0099273
P00519;P00519-2	25	ABL proto-oncogene 1, non-receptor tyrosine kinase	ABL1	4012	14.6443	14.6567	14.6765	14.5768	14.8261	14.7658	14.6362	14.7994	14.653	14.6183	14.5267	14.5799	14.6003	14.5279	14.4384	14.4162	0.04409	0.523119	-0.118324	0.210323	0.0987868	0.197789
P00533	1956	epidermal growth factor receptor	EGFR	4010	0	0	0	11.9432	11.8345	0	0	11.5538	12.2627	11.8358	11.8434	11.7399	12.0283	12.2818	12.3148	12.2281					-0.292808	0.19629
P00558	5230	phosphoglycerate kinase 1	PGK1	10	18.2003	18.1772	18.163	18.2042	18.1677	18.157	18.1763	18.2602	18.1856	18.1523	18.124	18.1764	18.0775	18.0141	18.0549	18.0222	0.026609	0.403447	-0.00411307	0.950603	0.117379	0.00488503
P00568	203	adenylate kinase 1	AK1	230	17.9577	18.0176	17.9381	17.9556	17.9869	18.0005	18.0331	17.9809	17.7495	17.8442	17.7904	17.8067	17.6995	17.6826	17.6899	17.7121	0.169546	5.15242e-05	-0.0331266	0.441877	0.10168	0.00614838
P00813	100	adenosine deaminase	ADA	230	14.5165	14.4902	14.1464	14.3718	14.4412	14.2386	13.6024	14.0643	14.4199	14.7249	14.3681	14.5184	14.5457	14.6166	14.5887	14.301	-0.126621	0.577526	0.294584	0.35238	-0.00514061	0.990173
P00846	4508	ATP synthase F0 subunit 6	ATP6	190	17.8749	17.9041	18.0699	17.9235	18.0781	17.8322	17.9384	17.8452	18.053	18.2765	18.4718	18.3784	18.3324	18.5226	18.4504	18.2276	-0.351807	0.0105915	0.0196377	0.941811	-0.0883591	0.586917
P00918	760	carbonic anhydrase 2	CA2	910	0	13.0362	0	0	14.5325	14.4199	14.3383	13.771	0	0	14.0281	0	0	0	0	14.6276
P00966	445	argininosuccinate synthase 1	ASS1	250	17.3811	17.3826	17.2972	17.3586	17.3867	17.3715	17.3644	17.4482	17.9659	17.9796	18.0846	17.9447	18.0473	18.0694	18.0476	18.0909	-0.638815	2.24426e-08	-0.0378123	0.572567	-0.0700875	0.139603
P01008	462	serpin family C member 1	SERPINC1	4610	14.6039	14.6051	15.0495	14.2107	14.5533	14.0331	14.5473	14.358	15.0982	14.1063	14.7986	14.063	14.9152	14.5469	15.0867	14.1851	0.100764	0.806811	0.244349	0.706835	-0.166949	0.747337
P01034	1471	cystatin C	CST3	4970	14.6749	14.8533	14.9825	15.0355	14.9678	14.9293	15.2491	14.2845	15.841	15.2966	15.7479	15.7468	15.9967	15.9502	16.1942	15.9491	-0.771548	0.0053968	0.0288919	0.958371	-0.364463	0.203989
P01111	4893	NRAS proto-oncogene, GTPase	NRAS	4010	19.8066	19.6397	19.7301	19.6698	19.6499	19.64	19.712	19.6147	19.7514	19.6922	19.7326	19.7066	19.6798	19.6239	19.6757	19.6365	-0.00911944	0.856306	0.0574312	0.386763	0.0667144	0.1955
P01112	3265	HRas proto-oncogene, GTPase	HRAS	4010	17.8278	17.7683	17.7654	17.7977	17.821	17.7513	17.8255	17.7625	17.7172	17.776	17.7335	17.7459	17.6699	17.6448	17.543	17.5614	0.0466732	0.239039	-0.000272701	0.998648	0.138372	0.00705352
P01116	3845	KRAS proto-oncogene, GTPase	KRAS	4010	15.2959	15.4666	15.5188	15.5838	15.403	15.5361	15.5335	15.6552	15.5249	15.3805	15.4318	15.2584	15.4998	14.9631	15.1238	15.1795	0.0673686	0.659686	-0.0656769	0.807838	0.207368	0.211841
P01116-2	3845	KRAS proto-oncogene, GTPase	KRAS	4010	17.6173	17.5575	17.5688	17.5771	17.5151	17.5137	17.3213	17.5251	17.3863	17.4388	17.3933	17.4448	17.3698	17.3654	17.3513	17.2274	0.164358	0.0120091	0.111384	0.19864	0.0873512	0.2139
P01130;P01130-3	3949	low density lipoprotein receptor	LDLR	4144	14.4396	14.3642	14.2286	14.0741	14.3054	14.1924	14.0193	14.1945	14.4272	14.2652	14.1041	14.3254	14.2881	14.4156	14.3709	14.5955	-0.00382837	0.978505	0.0987054	0.652892	-0.137072	0.385953
P01834					15.647	15.3829	15.855	15.2323	15.7226	15.0636	15.2899	14.9671	15.974	15.2401	15.7737	15.2689	15.7476	15.4157	15.9984	14.9475	-0.0348789	0.931449	0.268496	0.645076	0.0368627	0.948659
P01857;P01857-1					15.5412	15.2967	16.0533	15.2518	15.561	14.7009	15.7673	14.9893	15.8942	15.4489	15.8176	15.1079	15.6782	15.7057	15.9213	15.2515	-0.0314235	0.942108	0.281103	0.646438	-0.071995	0.901796
P01859;P01859-1					16.2864	15.878	16.5656	15.745	16.3024	15.5044	16.0272	15.5556	16.5327	16.065	16.5402	15.6078	16.3958	16.0637	16.2108	15.9703	-0.0676839	0.862811	0.27135	0.636242	0.0262645	0.963436
P01889	3106	major histocompatibility complex, class I, B	HLA-B	4144	13.2977	0	14.9841	12.9386	13.6484	13.2954	0	0	0	13.8538	14.0957	14.119	14.77	14.4401	14.5366	14.6554	-0.282688	0.678302			-0.577688	0.432869
P02042;P68871	3045	hemoglobin subunit delta	HBD	5143	13.4681	13.4184	14.2372	13.6655	13.6132	13.8065	14.1644	13.3146	14.0458	14.0866	13.7923	13.5121	14.6973	14.2005	14.1657	14.1722	-0.161921	0.618144	-0.0273753	0.967464	-0.449703	0.20467
P02533	3861	keratin 14	KRT14		14.6635	14.2696	14.826	13.7436	14.5791	15.3026	14.3177	14.5566	13.7361	14.2405	13.9421	13.7104	13.5802	13.6999	14.4464	13.8707	0.468396	0.214895	-0.313342	0.61451	0.00795548	0.991388
P02538	3853	keratin 6A	KRT6A		15.8149	15.5712	15.7786	15.0633	15.6208	16.3528	15.6103	15.9183	15.368	15.6298	15.3119	15.3572	15.2481	15.1744	15.5017	15.3485	0.140278	0.604606	-0.318543	0.4061	0.0985185	0.785027
P02545	4000	lamin A/C	LMNA	5410	15.4417	15.3578	15.4022	15.3589	15.4014	15.6116	15.3452	15.3544	15.5416	15.5796	15.5951	15.505	15.6502	15.706	15.6798	15.6937	-0.165153	0.019457	-0.0380128	0.747558	-0.127123	0.101327
P02545-2	4000	lamin A/C	LMNA	5410	0	0	0	0	0	0	0	0	12.6211	0	9.26966	0	12.5893	0	0	0
P02649	348	apolipoprotein E	APOE	5010	16.2958	16.2722	16.4603	16.2316	16.0401	16.049	15.8894	15.9545	17.1313	17.1518	17.2168	17.2614	17.4724	17.4532	17.5394	17.5715	-0.875345	1.4561e-07	0.331733	0.00508661	-0.318797	0.00221749
P02654	341	apolipoprotein C1	APOC1		14.8076	14.8005	15.0501	14.8756	14.4582	14.534	14.6031	14.6537	14.9343	15.2095	15.2813	15.1087	15.2607	15.2813	15.3775	15.2669	-0.250031	0.021541	0.321169	0.0350804	-0.163166	0.170921
P02656	345	apolipoprotein C3	APOC3	3320	18.6246	18.6303	18.5515	18.8017	18.6039	18.3635	17.8148	18.3803	19.181	18.739	18.8523	19.0653	19.2871	19.2625	19.3638	18.5056	-0.307388	0.263998	0.361375	0.372353	-0.145329	0.694214
P02686;P02686-2;P02686-3;P02686-4;P02686-5;P02686-6	4155	myelin basic protein	MBP		13.5793	0	12.7063	13.473	12.6107	13.0268	13.5872	0	12.15	0	12.5553	0	11.8102	12.8539	0	12.6195			0.177908	0.872992
P02743	325	amyloid P component, serum	APCS		0	18.0816	17.9695	17.879	17.8581	18.0053	17.7528	17.8857	18.122	18.036	18.0805	18.1502	17.9429	0	17.7576	18.1283	-0.120481	0.317087	0.101212	0.600953	0.154199	0.272045
P02768	213	albumin	ALB		21.967	21.2848	22.1572	21.1663	21.8063	21.222	21.5889	21.1739	22.0987	21.2586	21.9693	21.1715	21.966	21.4755	22.1167	21.1394	0.0192623	0.967216	0.196054	0.802277	-0.0498247	0.941494
P02774;P02774-2;P02774-3	2638	GC vitamin D binding protein	GC		13.1038	12.9796	13.1513	13.1159	13.026	12.9	12.8168	12.9066	13.2041	13.2112	13.3178	13.0318	13.4014	13.2353	13.3734	13.4045	-0.103586	0.23804	0.175293	0.160165	-0.162436	0.110016
P02786	7037	transferrin receptor	TFRC	4144	14.5658	14.6793	14.5117	14.675	14.8551	14.6968	14.6398	14.7344	14.8148	14.6635	14.6401	14.725	14.7553	14.7801	14.7817	14.932	-0.102908	0.196874	-0.1236	0.287845	-0.101434	0.279611
P02787	7018	transferrin	TF		18.4926	17.9686	18.7766	17.6676	18.2739	17.6873	18.1144	17.5304	18.7369	17.8298	18.5723	17.7392	18.5022	18.03	18.6793	17.669	0.00678958	0.988526	0.32485	0.658759	-0.000605137	0.999192
P02790	3263	hemopexin	HPX		17.4314	17.0541	17.7469	16.8297	17.2797	16.8528	17.0997	16.7076	17.6565	16.9295	17.5094	16.9072	17.5803	17.1916	17.6082	16.8468	0.0148652	0.968802	0.280551	0.620009	-0.0560583	0.918349
P02792	2512	ferritin light chain	FTL	860	15.7466	15.644	15.885	15.819	15.3764	15.4176	15.3982	15.4001	16.1487	15.9709	15.9814	15.9711	16.4288	16.3928	16.404	16.6664	-0.244377	0.0122806	0.375575	0.00934986	-0.454975	0.00122322
P02794	2495	ferritin heavy chain 1	FTH1	860	16.0835	16.0922	16.0527	16.0216	16.015	16.1176	16.0308	16.0913	16.1019	16.0697	15.9281	16.0274	16.0603	16.2456	16.062	16.3298	0.0307158	0.720915	-0.00120451	0.994912	-0.14268	0.119633
P02795	4502	metallothionein 2A	MT2A		15.2973	15.2812	15.3299	15.1915	15.2369	15.1497	15.0259	15.0425	14.8827	15.01	15.0126	14.86	14.6712	14.7247	14.7289	14.4322	0.333657	0.00262767	0.161226	0.240767	0.302074	0.0116206
P03928	4509	ATP synthase F0 subunit 8	ATP8	190	15.4114	15.9661	16.0708	16.0649	16.0012	16.0987	16.0366	15.9254	16.1534	16.6176	16.4344	16.1508	16.4001	16.3278	16.6012	16.8352	-0.46072	0.0412587	-0.13715	0.718574	-0.202052	0.45233
P04035;P04035-3	3156	3-hydroxy-3-methylglutaryl-CoA reductase	HMGCR	900	14.7846	0	14.6206	15.0556	14.7835	14.8684	15.13	15.0015	15.1476	14.4455	15.0963	15.0194	15.2661	14.9711	14.9601	15.3518	-0.106939	0.682601	-0.125606	0.776935	-0.210075	0.448868
P04040	847	catalase	CAT	380	14.3838	14.3359	14.3597	14.2911	14.2931	14.2193	14.099	14.1032	14.5467	14.5374	14.5768	14.5292	14.6269	14.647	14.5778	14.5782	-0.204929	0.00132863	0.163964	0.0356375	-0.0599031	0.341014
P04049;P04049-2	5894	Raf-1 proto-oncogene, serine/threonine kinase	RAF1	4010	15.4227	15.1764	15.313	15.1908	15.3082	15.3638	15.2281	15.2571	14.9998	15.289	15.1881	15.2316	15.103	15.1476	15.066	15.2333	0.0985775	0.294232	-0.0135598	0.945069	0.0396566	0.761661
P04062;P04062-2;P04062-4	2629	glucosylceramidase beta	GBA	511	16.3298	16.2697	16.392	16.3775	16.3386	16.3017	16.2856	16.3761	16.2935	16.2416	16.2959	16.3582	16.3252	16.3654	16.3	16.305	0.0449503	0.293372	0.0167503	0.839402	-0.0265661	0.632921
P04066	2517	alpha-L-fucosidase 1	FUCA1	511	14.3947	14.2842	14.0844	13.6639	14.4126	14.4744	14.2987	14.285	13.9209	14.2928	14.3917	14.2209	14.365	14.351	14.2534	14.2339	-0.0997715	0.622443	-0.260877	0.351861	-0.0942693	0.719039
P04075	226	aldolase, fructose-bisphosphate A	ALDOA	10	18.7269	18.8006	18.6949	18.7219	18.7926	18.7853	18.7261	18.8147	18.923	18.9887	18.9411	18.9103	18.7888	18.7997	18.8016	18.7698	-0.204701	4.54679e-05	-0.0435925	0.380281	0.150786	0.00201168
P04080	1476	cystatin B	CSTB		16.533	16.3443	16.2741	16.3674	16.3331	16.4077	16.4633	16.3313	16.5379	16.6581	16.6497	16.4727	16.2287	16.4035	16.3178	16.4401	-0.199896	0.0280438	-0.00412878	0.984425	0.232068	0.0269365
P04083	301	annexin A1	ANXA1		14.5293	14.8843	14.7375	13.1942	14.8297	15.5486	0	0	14.8932	14.6346	14.846	13.3275	14.6963	14.6599	14.8932	15.1404	-0.089043	0.897994			-0.422081	0.583808
P04156	5621	prion protein	PRNP	5020	14.9272	15.0202	14.9103	14.9462	14.8062	15.1427	14.8225	14.8892	14.7004	15.1658	14.9757	14.9516	14.5544	14.9201	13.7221	15.0785	0.00261834	0.992899	0.0358628	0.960307	0.379584	0.304478
P04179	6648	superoxide dismutase 2	SOD2	4146	15.5132	15.8578	15.7014	15.8865	16.2886	15.9832	15.9089	16.1563	16.2445	16.0872	16.1457	16.15	16.2705	16.2727	16.1888	16.343	-0.417105	0.00342173	-0.344523	0.0564003	-0.111905	0.464204
P04181	4942	ornithine aminotransferase	OAT	330	15.9225	15.7866	15.9542	15.9474	15.9498	15.9841	15.8167	15.931	16.3336	16.2856	16.2994	16.2787	16.3151	16.5051	16.4195	16.4483	-0.396635	4.61789e-05	-0.017735	0.895029	-0.122674	0.103783
P04216	7070	Thy-1 cell surface antigen	THY1	4670	16.8701	16.6735	16.7033	16.8714	17.0435	16.9445	16.889	17.0206	17.235	17.2901	17.1624	17.1514	17.1672	17.137	17.1562	17.0413	-0.430139	6.74528e-05	-0.194845	0.0675615	0.0842832	0.337821
P04259	3854	keratin 6B	KRT6B		0	13.7915	15.9273	0	14.3539	15.1184	15.6786	14.5718	0	14.5281	0	0	14.5035	0	0	0
P04264	3848	keratin 1	KRT1		13.1809	14.3504	15.2707	13.2936	14.1042	14.4875	14.9626	14.0315	14.2367	14.4105	13.5212	13.2403	14.2244	13.6222	13.5241	13.6159	0.171707	0.796629	-0.372584	0.722082	0.105513	0.911616
P04350	10382	tubulin beta 4A class IVa	TUBB4A	4145	20.0553	19.9715	20.0619	19.9241	20.2417	19.9153	19.8772	19.8523	19.3621	19.4975	19.3929	19.4293	19.4064	19.4589	19.1687	19.3991	0.582733	0.00020194	0.0315622	0.894003	0.0621757	0.688226
P04406	2597	glyceraldehyde-3-phosphate dehydrogenase	GAPDH	10	18.7728	18.7453	18.6444	18.6032	18.6459	18.6785	18.7581	18.836	18.7774	18.7873	18.6191	18.6237	18.6426	18.5563	18.6429	18.5586	-0.0104449	0.904723	-0.0381978	0.782815	0.101762	0.249953
P04424	435	argininosuccinate lyase	ASL	250	14.8799	14.8896	14.9699	15.1459	15.0917	15.0333	15.107	15.0846	15.2795	15.221	15.0937	15.3039	15.1524	15.1544	15.152	15.1646	-0.253195	0.00358297	-0.107787	0.333359	0.0686978	0.461946
P04439	3105	major histocompatibility complex, class I, A	HLA-A	4144	13.2924	13.1069	13.3448	12.5934	12.9089	12.9217	12.562	12.6183	13.8371	13.6938	13.1372	13.8204	14.4331	14.446	14.2869	14.6186	-0.537752	0.0401266	0.331628	0.37849	-0.824037	0.0101858
P04632	826	calpain small subunit 1	CAPNS1		16.6676	16.6835	16.5974	16.6767	16.7031	16.7234	16.7007	16.6493	16.7091	16.7604	16.7054	16.7476	16.7972	16.7986	16.8127	16.7736	-0.0743086	0.0156656	-0.0378116	0.375104	-0.0648977	0.0545186
P04732	4493	metallothionein 1E	MT1E		13.5332	13.2141	13.4919	13.3585	13.4937	13.3217	12.9847	13.1823	12.8897	13.08	12.9843	12.8453	12.3931	12.4944	12.2697	12.185	0.449604	0.00662542	0.153835	0.516421	0.614267	0.00304067
P04733	4494	metallothionein 1F	MT1F		15.9126	15.9266	15.9518	15.8865	15.994	15.9758	15.6557	15.8789	15.0936	15.2209	15.2588	15.1075	14.7739	14.905	14.9103	14.9342	0.7492	4.4165e-06	0.043302	0.801969	0.289344	0.0120285
P04792	3315	heat shock protein family B (small) member 1	HSPB1	4010	15.1654	14.9761	15.2603	15.0119	14.5161	15.8812	14.5629	14.7578	16.2962	16.2581	16.2604	16.2459	17.0312	16.9964	17.0202	16.9607	-1.16172	0.00187845	0.173938	0.758765	-0.736946	0.0471994
P04843	6184	ribophorin I	RPN1	510	17.2709	17.4069	17.3018	17.3017	17.3897	17.3279	17.2704	17.3501	17.3528	17.4027	17.3859	17.4536	17.5032	17.4463	17.4223	17.5408	-0.0784351	0.115308	-0.0142425	0.889677	-0.0793969	0.164755
P04844	6185	ribophorin II	RPN2	510	15.9771	16.0394	16.0282	15.9221	16.1426	15.9523	15.996	15.9104	15.9719	16.06	16.0349	16.1183	16.1388	16.2754	16.1022	16.1381	-0.0545912	0.462878	-0.00861466	0.956102	-0.117323	0.157775
P04844-2	6185	ribophorin II	RPN2	510	16.1469	16.3309	15.9441	16.2478	16.5722	16.3552	16.3789	16.4435	16.2786	16.2074	16.1771	16.2707	16.4337	16.1901	16.4697	16.1773	-0.0660243	0.608282	-0.270026	0.117066	-0.0842398	0.589098
P04899	2771	G protein subunit alpha i2	GNAI2	4062	17.5502	17.5676	17.5165	17.5665	17.6212	17.5298	17.4608	17.5441	17.4335	17.5369	17.4905	17.5001	17.4875	17.5937	17.4291	17.5046	0.059972	0.241517	0.0112485	0.918192	-0.0134831	0.862229
P04908;P20671;Q7L7L0	3012	H2A clustered histone 8	H2AC8	5322	22.2976	22.1763	22.3152	22.2932	22.1361	22.0086	22.0864	22.1129	22.0771	21.9219	22.1007	21.962	22.2046	22.1392	22.2276	22.1664	0.255199	0.000793743	0.184596	0.0401806	-0.169025	0.0227757
P04920;P04920-2;P04920-3	6522	solute carrier family 4 member 2	SLC4A2	4970	13.5686	0	14.2587	14.1621	14.1334	13.8577	13.7264	14.2946	14.7027	14.8277	14.7058	15.0224	15.0583	15.1039	15.2039	15.2311	-0.81814	0.00330782	-0.0065516	0.990724	-0.334676	0.18765
P04921;P04921-2;P04921-3	2995	glycophorin C (Gerbich blood group)	GYPC	5144	16.2866	16.3159	16.4197	16.1327	16.6097	16.3647	16.2554	16.3108	16.4471	16.6339	16.4027	16.5174	16.2097	16.6832	16.6174	16.4316	-0.21155	0.150449	-0.0964323	0.706835	0.0148204	0.950639
P05023	476	ATPase Na+/K+ transporting subunit alpha 1	ATP1A1	4260	17.0131	17.0771	17.0366	17.0806	17.0261	17.0774	16.9259	16.9915	17.2181	17.3303	17.3219	17.3172	17.4426	17.431	17.4178	17.4455	-0.244972	7.94222e-05	0.0466632	0.491364	-0.137366	0.0112503
P05026;P05026-2	481	ATPase Na+/K+ transporting subunit beta 1	ATP1B1	4260	16.8918	16.8835	16.9011	16.9623	17.0119	16.9619	16.9214	17.0443	17.0038	17.1193	17.1157	17.0947	17.0802	17.0641	17.0514	17.0558	-0.173694	0.000729631	-0.0751938	0.200507	0.0204963	0.716057
P05060	1114	chromogranin B	CHGB		14.9896	14.9813	14.9958	14.9288	14.9931	14.9027	14.78	14.947	15.3849	15.4263	15.3639	15.438	15.6043	15.5766	15.5192	15.5054	-0.429422	5.2733e-06	0.0681771	0.401474	-0.148084	0.0236611
P05067-4	351	amyloid beta precursor protein	APP	5010	14.2218	14.3863	14.1672	14.3161	13.5907	14.4789	13.4805	14.0985	14.2072	14.1581	14.4701	14.7282	14.5687	14.6229	14.5061	14.7092	-0.118019	0.676246	0.360718	0.351861	-0.210843	0.521907
P05067;P05067-11;P05067-8	351	amyloid beta precursor protein	APP	5010	16.2445	16.1713	16.2648	16.2938	16.3255	16.2267	16.1641	16.2617	16.4816	16.4768	16.5118	16.4668	16.468	16.4672	16.507	16.417	-0.240643	0.000144013	-0.000909639	0.993145	0.0194384	0.760911
P05091	217	aldehyde dehydrogenase 2 family member	ALDH2	10	17.1373	17.1294	17.1019	17.1523	17.17	17.0408	17.1071	17.0463	17.2941	17.3243	17.3421	17.3534	17.3312	17.3957	17.3108	17.3903	-0.198254	0.000191958	0.0391777	0.527985	-0.0284985	0.56641
P05114	3150	high mobility group nucleosome binding domain 1	HMGN1		14.9866	15.3766	15.2912	15.2483	15.3865	15.4167	15.3868	15.3861	14.8272	14.9868	14.8117	14.9549	14.7174	14.6883	14.65	14.693	0.330539	0.00226163	-0.168349	0.202603	0.207954	0.0546137
P05129	5582	protein kinase C gamma	PRKCG	4010	15.3105	15.098	15.3456	15.2349	15.3163	15.194	15.1244	15.1912	15.3686	15.4865	15.4343	15.4438	15.4658	15.5858	15.5526	15.5333	-0.18607	0.0170876	0.0407695	0.755825	-0.101073	0.23678
P05141	292	solute carrier family 25 member 5	SLC25A5	4020	18.1995	18.1916	18.2312	18.2524	18.2345	18.1943	18.1314	18.247	18.4322	18.529	18.56	18.5239	18.6194	18.5752	18.5888	18.5696	-0.292603	1.08832e-05	0.01685	0.827422	-0.0769621	0.0996887
P05156	3426	complement factor I	CFI	4610	0	13.8637	15.0867	0	14.6617	14.0049	14.385	0	15.1025	14.032	14.8766	14.5819	15.0124	14.6857	15.1269	0					-0.293421	0.649822
P05161	9636	ISG15 ubiquitin like modifier	ISG15	4622	15.0311	14.4054	14.934	14.2812	13.8742	14.5434	14.1048	13.636	16.1316	15.3551	15.6798	15.4897	15.7663	15.4344	15.5349	15.94	-1.00112	0.00574396	0.623325	0.178258	-0.00482812	0.993448
P05165;P05165-2	5095	propionyl-CoA carboxylase subunit alpha	PCCA	280	16.754	16.7142	16.802	16.8195	16.7232	16.6802	16.6072	16.667	16.887	16.9243	16.9829	16.9521	17.1143	17.162	17.1442	17.1014	-0.164158	0.000921203	0.103009	0.0739556	-0.193929	0.0014854
P05166	5096	propionyl-CoA carboxylase subunit beta	PCCB	280	16.5827	16.5265	16.6561	16.6078	16.5239	16.4389	16.4232	16.463	16.7524	16.7692	16.8079	16.8163	16.917	17.0181	16.9644	16.9939	-0.193176	0.000412562	0.131021	0.0350229	-0.186885	0.00220426
P05186	249	alkaline phosphatase, biomineralization associated	ALPL	790	0	12.578	13.5465	14.3536	13.5614	14.3901	13.3909	13.1094	13.4505	14.1617	12.7706	0	13.1772	14.5943	0	0	0.0317615	0.972143	-0.120244	0.942085
P05198	1965	eukaryotic translation initiation factor 2 subunit alpha	EIF2S1	3013	16.9988	16.7664	16.9014	16.8915	17.002	16.9615	16.8814	16.945	16.8818	16.8752	16.9354	16.868	16.8505	16.8701	16.8258	16.8273	-0.000549632	0.991923	-0.057918	0.501561	0.0466669	0.490322
P05204	3151	high mobility group nucleosomal binding domain 2	HMGN2		15.3903	15.527	15.6557	15.549	15.7102	15.509	16.0125	16.2019	15.4114	15.2192	15.5418	15.2592	15.2986	15.1785	15.3133	15.1225	0.172621	0.338252	-0.327924	0.198621	0.129634	0.568457
P05386	6176	ribosomal protein lateral stalk subunit P1	RPLP1	3010	16.8018	16.8681	16.9516	16.8528	16.8696	16.59	17.0345	16.6991	16.8958	16.9483	16.7148	16.8411	16.8795	16.9161	16.863	16.8571	0.0185996	0.882962	0.070298	0.712863	-0.0289352	0.862709
P05387	6181	ribosomal protein lateral stalk subunit P2	RPLP2	3010	19.0235	19.0018	19.0839	19.0592	19.0668	19.1266	19.1152	19.0644	19.0854	19.1525	19.0832	19.1915	19.1568	19.1946	19.1773	19.1304	-0.0860537	0.0262783	-0.051172	0.346783	-0.036633	0.416219
P05388	6175	ribosomal protein lateral stalk subunit P0	RPLP0	3010	18.2935	18.2456	18.25	18.2311	18.3041	18.3052	18.3238	18.3342	18.3588	18.3647	18.3266	18.3436	18.397	18.4078	18.3375	18.3932	-0.0933902	0.000863089	-0.0617889	0.0599912	-0.0354215	0.175078
P05408	6447	secretogranin V	SCG5		16.3856	16.3527	16.3602	16.7447	16.5041	16.5542	16.292	16.5859	16.9192	17.0677	16.9954	16.9401	17.0171	17.058	16.9244	17.0691	-0.519819	0.000603786	-0.0232949	0.929236	-0.0365697	0.835807
P05408-2	6447	secretogranin V	SCG5		16.1648	16.0935	16.2277	16.3235	16.2938	16.2813	16.142	16.2899	16.6281	16.662	16.6269	16.7216	16.8048	16.798	16.7385	16.7875	-0.457282	1.25277e-05	-0.0493615	0.642508	-0.122519	0.099227
P05412	3725	Jun proto-oncogene, AP-1 transcription factor subunit	JUN	4010	13.7285	13.7151	13.3301	0	0	13.0217	0	0	14.1538	13.8077	13.9767	14.0007	14.4951	14.5388	14.8276	14.3463	-0.393485	0.0655421			-0.567218	0.02283
P05413	2170	fatty acid binding protein 3	FABP3	3320	16.9227	16.7155	16.7199	16.7973	16.8523	16.8681	16.8698	16.8365	17.1837	17.2379	17.3537	17.1164	17.1264	17.0989	17.225	17.3672	-0.434064	0.000264043	-0.0677963	0.646438	0.0185735	0.895041
P05423	661	RNA polymerase III subunit D	POLR3D	230	13.9706	13.814	14.0451	13.9718	14.1953	14.0257	0	14.281	14.4956	14.1408	13.8547	14.3884	14.3098	14.4929	14.0098	14.1304	-0.269509	0.163118	-0.21695	0.511937	-0.0158687	0.959832
P05455	6741	small RNA binding exonuclease protection factor La	SSB	5322	16.8535	16.8601	16.8082	16.8492	16.8695	16.8713	16.8333	16.8738	16.9518	16.9508	16.9299	16.9309	16.9742	16.9084	16.9349	16.9125	-0.0981087	0.000405305	-0.0192096	0.579831	0.00834504	0.782662
P05496;P48201;Q06055;Q06055-2;Q06055-3	516	ATP synthase membrane subunit c locus 1	ATP5MC1	190	17.4905	17.3678	17.4428	16.7627	18.5311	18.2364	17.1054	17.8725	17.4516	17.5979	17.4952	18.0325	17.4578	17.3018	17.5461	17.7058	-0.378391	0.311222	-0.67045	0.204511	0.141464	0.78695
P05556	3688	integrin subunit beta 1	ITGB1	4145	15.3068	15.352	15.3855	15.3286	15.3991	15.3142	15.225	15.2636	15.5935	15.674	15.6893	15.727	15.8028	15.7996	15.8166	15.8633	-0.327725	2.54818e-05	0.042767	0.598298	-0.149606	0.0151227
P05771-2	5579	protein kinase C beta	PRKCB	4010	15.5836	15.525	15.3524	15.4848	15.52	15.5795	15.6188	15.5335	15.2594	15.3229	15.2816	15.3798	15.2671	15.3658	15.2044	15.3343	0.175492	0.0148107	-0.0765118	0.46135	0.0180455	0.859116
P05783	3875	keratin 18	KRT18	5130	17.1325	17.1005	17.0948	16.9741	17.0119	17.1059	16.9654	17.072	16.4922	16.6868	16.5417	16.5203	16.5684	16.5744	16.7026	16.6402	0.51522	8.09606e-06	0.0366549	0.765309	-0.061161	0.466612
P05787;P05787-2	3856	keratin 8	KRT8		17.1834	17.0118	17.1869	17.0788	17.1659	17.1002	16.8951	17.1752	16.4868	16.717	16.6269	16.5898	16.6094	16.5875	16.7918	16.6822	0.510122	0.000164554	0.0311313	0.876833	-0.0626309	0.624522
P05937	793	calbindin 1	CALB1		15.2813	15.1148	14.8718	15.1174	15.3023	15.2974	15.302	15.1413	15.1333	15.3046	15.3479	15.3593	15.5379	15.4586	15.471	15.625	-0.189945	0.0847433	-0.164414	0.30164	-0.236867	0.0626118
P05976	4632	myosin light chain 1	MYL1		14.4935	14.5222	13.9896	0	13.9617	14.2006	14.3577	14.1998	14.428	14.2238	13.7533	13.8479	13.6318	13.5778	13.7622	14.0648	0.27185	0.307255	0.155148	0.738499	0.304082	0.289381
P06132	7389	uroporphyrinogen decarboxylase	UROD	860	16.2273	15.9841	16.196	16.1784	16.2166	16.1373	16.2424	16.1421	16.4598	16.2783	16.3912	16.3838	16.3669	16.1977	16.3361	16.3378	-0.231837	0.00708506	-0.038133	0.7905	0.0686628	0.475678
P06213;P06213-2	3643	insulin receptor	INSR	4520	13.1117	12.7169	13.0195	13.4089	12.6884	13.3047	12.2331	13.3676	12.2748	12.9273	12.6439	12.5307	12.3568	12.5248	12.5369	12.1729	0.470067	0.154879	0.16577	0.784678	0.196347	0.654221
P06241	2534	FYN proto-oncogene, Src family tyrosine kinase	FYN	4360	16.6843	16.6615	16.6196	16.6818	16.6834	16.6198	16.6486	16.5694	16.3816	16.5381	16.5289	16.5396	16.4819	16.4465	16.4258	16.4377	0.164745	0.00271643	0.0315146	0.702752	0.0490824	0.389602
P06280	2717	galactosidase alpha	GLA	52	15.8836	15.5902	15.8576	15.9294	15.9215	15.7711	15.7533	15.784	15.8106	15.8021	15.8223	15.8444	15.8683	15.8336	15.7361	15.6775	-0.00463752	0.964614	0.00770335	0.97066	0.0409559	0.750651
P06396-2	2934	gelsolin	GSN	4666	15.9146	15.9178	15.8737	15.9192	15.6986	15.7799	15.6822	15.5927	15.5861	15.6631	15.6852	15.7146	15.6234	15.6189	15.7383	15.5911	0.24407	0.000587829	0.217959	0.0132138	0.0193517	0.809612
P06400	5925	RB transcriptional corepressor 1	RB1	4110	14.0094	13.7744	14.0241	13.5314	13.6683	13.7633	13.7682	13.8793	14.0102	14.0944	14.1639	14.159	14.1077	14.235	14.0819	14.1781	-0.272067	0.0397722	0.0650672	0.78175	-0.0437835	0.811475
P06454;P06454-2	5757	prothymosin alpha	PTMA		17.8776	17.664	17.6955	17.5717	17.8075	17.8465	17.4147	17.7893	17.1681	17.339	17.1959	17.2262	17.0753	16.9965	17.1213	16.8914	0.46989	0.00204726	-0.0122997	0.966708	0.211149	0.156025
P06493	983	cyclin dependent kinase 1	CDK1	4110	14.0468	14.0573	14.2053	14.0017	13.9646	13.8959	13.3989	13.3802	14.0459	14.0768	14.075	14.0834	14.4354	14.4204	14.1827	14.3347	0.00752422	0.967671	0.417893	0.0785926	-0.273032	0.154274
P06576	506	ATP synthase F1 subunit beta	ATP5F1B	190	18.2871	18.4318	18.3431	18.3243	18.1742	18.1975	18.252	18.2209	18.5573	18.5646	18.4857	18.5293	18.6866	18.6686	18.6845	18.6156	-0.187678	0.000408455	0.135417	0.027966	-0.129598	0.0115753
P06730;P06730-2	1977	eukaryotic translation initiation factor 4E	EIF4E	3013	17.4709	17.3188	17.4512	17.562	17.4892	17.4468	17.3841	17.5498	17.2434	17.3753	17.4423	17.4057	17.2595	17.2954	17.3199	17.2802	0.0840567	0.250206	-0.0167415	0.911952	0.0779551	0.373815
P06732	1158	creatine kinase, M-type	CKM	330	15.7731	15.7943	15.6718	15.5756	15.6695	15.8487	15.872	15.7518	15.3824	15.576	15.4876	15.2671	15.3855	15.3973	15.3884	15.3305	0.275407	0.00734844	-0.0818189	0.589951	0.052856	0.670248
P06733	2023	enolase 1	ENO1	10	19.1047	19.1982	19.0809	19.119	19.0723	19.0772	19.1021	19.2219	19.1664	19.0788	19.0878	19.0622	19.042	18.9391	19.0651	19.0359	0.0269308	0.64081	0.00733015	0.949658	0.0782546	0.214294
P06737;P06737-2	5836	glycogen phosphorylase L	PYGL	500	14.3279	14.3491	14.3265	14.419	14.6154	14.2852	14.4874	14.5449	14.3934	14.3336	14.6228	14.5144	14.5737	14.6795	14.6453	14.7912	-0.11042	0.290943	-0.127598	0.415394	-0.20635	0.0873267
P06744	2821	glucose-6-phosphate isomerase	GPI	10	17.4374	17.4714	17.4032	17.5065	17.5755	17.538	17.5354	17.666	17.5614	17.5683	17.5806	17.5471	17.4465	17.4312	17.3999	17.4436	-0.109721	0.00873528	-0.124128	0.0301866	0.134047	0.00694122
P06746	5423	DNA polymerase beta	POLB	3410	16.0399	15.9197	15.9212	15.9975	15.9694	15.9074	15.9672	15.9778	15.5361	15.6973	15.7059	15.7003	15.7431	15.7388	15.6788	15.6653	0.309698	8.21279e-05	0.0141389	0.90031	-0.0466218	0.491264
P06748	4869	nucleophosmin 1	NPM1		18.5673	18.7192	18.5784	18.5531	18.5262	18.5965	18.5838	18.5061	18.5707	18.4976	18.4414	18.5072	18.4971	18.3673	18.474	18.4705	0.100295	0.0814163	0.0513546	0.578876	0.0520409	0.456313
P06753	7170	tropomyosin 3	TPM3	4260	16.7036	16.7604	16.7078	16.74	16.7935	16.7777	16.7589	16.9552	16.667	16.5936	16.57	16.5622	16.4867	16.4031	16.4552	16.4007	0.12975	0.0234668	-0.0934092	0.233823	0.161759	0.0160899
P06753-2	7170	tropomyosin 3	TPM3	4260	17.6864	17.897	17.6329	17.7082	17.7927	17.7303	17.6673	17.8012	17.4916	17.5459	17.5177	17.551	17.2848	17.3519	17.3506	17.2764	0.204589	0.00616013	-0.016745	0.903433	0.210614	0.0120426
P06753-3	7170	tropomyosin 3	TPM3	4260	17.8664	18.0722	17.8027	17.8876	17.974	17.8748	17.9333	17.9075	17.9076	17.7705	17.8311	17.9075	17.6817	17.6051	17.6858	17.5136	0.0530372	0.510527	-0.0151642	0.928613	0.232638	0.0150856
P06756;P06756-2;P06756-3	3685	integrin subunit alpha V	ITGAV	4145	14.1922	14.0021	14.1826	13.8608	13.7327	14.0072	13.677	13.8522	14.618	14.5591	14.6221	14.586	14.7856	14.842	15.0409	14.905	-0.536862	0.000412825	0.242163	0.14675	-0.297068	0.0330639
P06865	3073	hexosaminidase subunit alpha	HEXA	511	15.4149	15.3934	15.5747	15.5787	15.4281	15.4576	15.5439	15.4918	15.6763	15.624	15.7303	15.7309	15.7535	15.802	15.8715	15.6277	-0.199922	0.0151095	0.0100673	0.950776	-0.0733432	0.43401
P07099	2052	epoxide hydrolase 1	EPHX1	980	16.0495	15.9929	16.0991	16.0592	16.0302	15.9657	15.9706	15.9301	16.3544	16.3031	16.3809	16.4052	16.6418	16.6861	16.5603	16.6251	-0.310741	1.29307e-05	0.076023	0.224205	-0.267402	0.000480505
P07101;P07101-2;P07101-3;P07101-4;P07101-5;P07101-6	7054	tyrosine hydroxylase	TH	350	15.1603	15.0691	11.6028	0	13.6613	0	14.9886	13.5296	12.9208	0	0	0	0	0	15.4684	15.698			-0.115756	0.974791
P07108	1622	diazepam binding inhibitor, acyl-CoA binding protein	DBI	3320	17.3143	17.159	17.3184	17.3867	17.2653	17.3409	17.2945	17.4464	17.179	17.2654	17.2416	17.3216	17.1307	17.0502	17.1224	17.024	0.0426904	0.567798	-0.0421953	0.73618	0.170072	0.0423606
P07195	3945	lactate dehydrogenase B	LDHB	10	17.6639	17.7952	17.633	17.686	17.6994	17.7264	17.7718	17.7843	17.7199	17.8067	17.7307	17.7819	17.595	17.578	17.5822	17.6126	-0.0652454	0.140904	-0.0509261	0.45465	0.167825	0.00464763
P07196	4747	neurofilament light chain	NEFL	5014	18.3964	18.4807	18.3452	18.4296	18.5503	18.5338	18.6325	18.5878	18.6818	18.7784	18.6463	18.7545	18.7058	18.6312	18.5704	18.5946	-0.302282	8.40425e-05	-0.16311	0.0383992	0.0897718	0.146143
P07197	4741	neurofilament medium chain	NEFM	5014	19.2368	19.3481	19.1831	19.3113	19.418	19.4051	19.441	19.4819	19.3308	19.4022	19.279	19.3809	19.3086	19.2146	19.2326	19.2093	-0.078407	0.132934	-0.166705	0.0323148	0.106933	0.0775406
P07199	1059	centromere protein B	CENPB		14.3177	14.1917	14.3673	14.4971	14.4466	14.3336	14.3438	14.4607	14.0394	14.3069	14.3599	14.2002	14.2519	14.3085	14.2572	14.2873	0.116879	0.229737	-0.0527152	0.764198	-0.0496609	0.708686
P07203	2876	glutathione peroxidase 1	GPX1	480	17.5194	17.3546	17.5361	17.6238	17.4738	17.4092	17.3807	17.4723	17.7036	17.6598	17.7092	17.7298	17.7664	17.737	17.8328	17.6672	-0.192127	0.0100301	0.0744865	0.489705	-0.0502448	0.565561
P07205	5232	phosphoglycerate kinase 2	PGK2	10	13.7033	14.2224	13.6024	0	14.5297	0	0	14.5355	14.078	14.2661	0	14.1469	14.0612	14.0326	13.7742	14.134	-0.320983	0.161792			0.163198	0.536862
P07237	5034	prolyl 4-hydroxylase subunit beta	P4HB	4141	18.2791	18.1786	18.2237	18.2645	18.1444	18.1126	18.0586	18.1861	18.3119	18.34	18.3481	18.3407	18.3995	18.283	18.358	18.2924	-0.0986742	0.0296557	0.111031	0.0761662	0.00192889	0.981986
P07305	3005	H1.0 linker histone	H1-0		18.8092	18.8434	18.9105	18.8265	18.8099	18.7629	18.6603	18.7143	18.9977	19.0187	19.0128	19.0096	19.2363	19.1612	19.268	19.1078	-0.162348	0.00496542	0.110497	0.130708	-0.183597	0.00643762
P07311	97	acylphosphatase 1	ACYP1	620	16.0559	15.945	16.1973	16.2239	16.2214	16.1423	16.1027	16.2032	16.1576	16.1067	16.1115	16.1102	16.0238	15.9203	16.0359	15.8921	-0.0159942	0.85399	-0.0618771	0.627091	0.153495	0.0863145
P07339	1509	cathepsin D	CTSD	4142	17.6365	17.5403	17.5918	17.7019	17.6383	17.5857	17.6455	17.6638	17.6429	17.6323	17.6231	17.6332	17.6482	17.6626	17.6593	17.6335	-0.0152481	0.705102	-0.0157213	0.826436	-0.0180289	0.72724
P07355	302	annexin A2	ANXA2		17.3208	17.3212	17.3423	17.4073	17.4034	17.5508	17.4446	17.3891	18.3967	18.3777	18.3922	18.4485	18.5669	18.4628	18.557	18.4681	-1.05587	1.8628e-09	-0.0990462	0.169145	-0.10993	0.0624824
P07384	823	calpain 1	CAPN1	4141	16.2263	16.0819	16.2664	16.2731	16.3395	16.3402	16.3157	16.3207	16.2477	16.2571	16.2023	16.3139	16.261	16.2036	16.2354	16.2516	-0.0433373	0.394853	-0.117095	0.0983957	0.0173669	0.808447
P07437	203068	tubulin beta class I	TUBB	4145	19.4513	19.53	19.5644	19.2849	19.5688	19.3525	19.4627	19.3641	19.3242	19.0709	18.98	19.1917	19.2271	19.2243	19.1822	18.9978	0.31594	0.0125923	0.0206356	0.936731	-0.0161233	0.93123
P07477	5644	serine protease 1	PRSS1	4080	15.1377	15.6059	15.4666	15.3264	15.1193	15.3886	15.3609	15.703	15.586	15.334	15.7331	15.4582	15.5618	15.523	15.563	15.334	-0.143659	0.431944	-0.00882069	0.984039	0.0323875	0.908225
P07602	5660	prosaposin	PSAP	4142	16.3011	16.233	16.3224	16.3434	16.2232	16.1171	16.1166	16.2537	16.3773	16.3739	16.4341	16.4165	16.5944	16.4616	16.5636	16.4953	-0.100483	0.0607505	0.122339	0.100905	-0.128271	0.0387329
P07686	3074	hexosaminidase subunit beta	HEXB	511	16.4239	16.3244	16.4471	16.4211	16.2556	16.2106	16.2573	16.2615	16.4486	16.4881	16.5216	16.5145	16.6868	16.6978	16.7324	16.6143	-0.0891012	0.0334998	0.157855	0.0130945	-0.189624	0.00171096
P07711;P07711-3	1514	cathepsin L	CTSL	4142	15.7869	15.7238	15.7267	15.8392	15.9176	15.964	15.8204	16.0583	16.0685	16.1472	15.8777	16.1378	16.1314	15.9714	15.8738	16.0717	-0.288651	0.00736857	-0.170896	0.221301	0.0457336	0.736099
P07737	5216	profilin 1	PFN1	4810	17.8704	17.8883	17.8751	17.9038	17.8721	17.8825	17.8605	17.9629	17.9225	17.9325	17.8895	17.9359	17.782	17.7692	17.7577	17.7783	-0.03568	0.170237	-0.0100879	0.84213	0.14832	0.000734601
P07738	669	bisphosphoglycerate mutase	BPGM	10	15.6341	15.5799	15.7429	15.6665	15.7481	15.7565	15.6735	15.6692	15.4867	15.5352	15.5127	15.6418	15.193	15.2058	15.4226	15.4715	0.11174	0.194056	-0.0560037	0.70997	0.220877	0.0317548
P07741	353	adenine phosphoribosyltransferase	APRT	230	18.0096	17.9905	17.9603	17.9754	17.8714	17.9209	17.9435	17.9033	18.0628	18.1095	18.1212	18.0982	18.2359	18.2003	18.2344	18.3073	-0.113967	0.0016887	0.0742136	0.0867588	-0.146548	0.00150224
P07814	2058	glutamyl-prolyl-tRNA synthetase 1	EPRS1	860	16.5231	16.514	16.4973	16.5443	16.5624	16.5283	16.4944	16.5638	16.4991	16.5553	16.5286	16.5327	16.4524	16.4987	16.4879	16.4495	-0.00924254	0.728812	-0.0175261	0.675006	0.0568175	0.0485573
P07858	1508	cathepsin B	CTSB	4142	17.1023	16.9049	17.0003	17.1465	17.0757	17.038	16.9833	17.1114	16.9242	16.9695	16.9789	16.9027	16.8772	16.9088	16.9	16.8571	0.0946782	0.126212	-0.0136032	0.91792	0.0580401	0.442523
P07900;P07900-2	3320	heat shock protein 90 alpha family class A member 1	HSP90AA1	4141	18.048	18.048	18.0165	18.0206	18.0369	18.0626	18.0401	18.1203	18.0717	18.1084	18.0322	18.0606	17.9423	17.915	17.9637	17.9079	-0.0349533	0.213449	-0.031693	0.46781	0.136041	0.0014854
P07902	2592	galactose-1-phosphate uridylyltransferase	GALT	52	14.9051	14.8488	14.9038	14.6687	14.7718	14.8357	14.6341	14.5231	14.4633	14.7588	14.546	14.5822	14.1953	14.6353	14.949	14.8706	0.244041	0.205993	0.140449	0.667255	-0.0750108	0.78434
P07910	3183	heterogeneous nuclear ribonucleoprotein C	HNRNPC	3040	17.4692	17.5599	17.5377	17.5094	17.5123	17.4419	17.4777	17.5124	17.3974	17.3936	17.3568	17.3555	17.4719	17.4008	17.4236	17.3415	0.143209	0.00147073	0.0329667	0.590636	-0.0336268	0.466533
P07910-2	3183	heterogeneous nuclear ribonucleoprotein C	HNRNPC	3040	17.2957	17.2476	17.2469	17.0078	16.963	17.2228	16.9611	17.4058	16.9376	16.9791	16.9615	16.9936	17.1341	17.0584	17.1072	16.7431	0.231548	0.122844	0.0613416	0.830855	-0.0427263	0.848276
P07919	7388	ubiquinol-cytochrome c reductase hinge protein	UQCRH	190	19.2306	19.1885	19.1527	19.1397	19.0649	19.0402	19.108	19.0207	19.3213	19.2466	19.4322	19.3583	19.5304	19.4955	19.5114	19.4163	-0.161686	0.00526316	0.119418	0.102425	-0.148829	0.018312
P07942	3912	laminin subunit beta 1	LAMB1	4510	14.9636	14.8228	15.0209	14.856	14.685	14.813	14.701	14.6038	15.267	15.1984	15.3188	15.2228	15.4794	15.4936	15.5452	15.4542	-0.33593	0.000246432	0.215132	0.0339215	-0.241369	0.00674425
P07947	7525	YES proto-oncogene 1, Src family tyrosine kinase	YES1	4520	16.4353	16.3611	16.4632	16.29	16.3639	16.3172	16.3135	16.3192	16.1574	16.3064	16.2907	16.278	16.2349	16.3707	16.2438	16.3281	0.129276	0.0371406	0.0589464	0.539652	-0.0362555	0.64782
P07948-2	4067	LYN proto-oncogene, Src family tyrosine kinase	LYN	4062	0	0	0	0	0	0	0	0	12.473	12.4568	0	0	13.1029	0	13.0508	13.3805
P07949;P07949-2	5979	ret proto-oncogene	RET	4144	14.4059	0	0	0	14.6755	0	0	15.0298	15.6939	15.4407	15.4712	15.6419	15.5827	15.5196	15.5013	15.4861					0.0395006	0.829099
P07951	7169	tropomyosin 2	TPM2	4260	16.7728	16.8614	16.7418	16.6925	16.8151	16.842	16.7737	16.9962	16.6505	16.6425	16.6764	16.6566	16.6115	16.4349	16.6187	16.3465	0.110644	0.201603	-0.0896231	0.516356	0.153566	0.125755
P07954-2	2271	fumarate hydratase	FH	20	17.4856	17.5969	17.5145	17.4809	17.4136	17.4068	17.5195	17.4262	17.6787	17.6925	17.6625	17.7335	17.779	17.7702	17.8154	17.7347	-0.172314	0.000908044	0.0779428	0.195465	-0.0830349	0.0894599
P07992	2067	ERCC excision repair 1, endonuclease non-catalytic subunit	ERCC1	3420	14.6059	14.4297	14.3548	13.8475	12.5237	13.8535	13.8293	13.7707	13.6026	14.3104	14.4247	14.1237	13.6789	14.8747	14.2907	14.3802	0.194101	0.691715	0.815176	0.208946	-0.19075	0.76601
P08047;P08047-2;P08047-3	6667	Sp1 transcription factor	SP1	4350	12.7588	12.259	12.9702	12.2332	0	11.8073	12.5346	11.5135	13.3488	13.2906	13.2082	13.2808	13.3726	13.6474	13.5903	13.6123	-0.726785	0.0204896	0.603504	0.185578	-0.27357	0.445863
P08048;P08048-2;P08048-3;P17010;P17010-2;P17010-3	7544	zinc finger protein Y-linked	ZFY		12.151	13.038	11.9615	13.1451	13.2931	13.4412	12.233	13.3395	12.8697	13.4263	12.3154	13.7851	13.0424	12.6772	13.0628	13.4254	-0.525249	0.321631	-0.502838	0.550615	0.0471898	0.956482
P08069	3480	insulin like growth factor 1 receptor	IGF1R	4114	15.117	15.1	15.0774	15.0901	15.2064	15.1729	14.9679	15.1002	14.8821	15.0064	14.9644	14.9835	15.0001	14.9576	14.9362	14.9953	0.137018	0.0272053	-0.0157418	0.898675	-0.0132344	0.887129
P08133	309	annexin A6	ANXA6		16.6271	16.549	16.595	16.6007	16.6192	16.5631	16.5458	16.6117	16.8379	16.8579	16.8962	16.8827	17.0211	16.977	17.0414	16.9932	-0.275755	1.41314e-06	0.00801309	0.896494	-0.139475	0.00171285
P08134	389	ras homolog family member C	RHOC		14.8505	14.9969	15.0556	15.2023	15.0903	15.0892	15.1993	15.1709	15.7009	15.6837	15.5821	15.7809	15.8305	15.797	15.6696	15.8156	-0.660574	1.17884e-05	-0.11109	0.423481	-0.0912777	0.411873
P08138	4804	nerve growth factor receptor	NGFR	4060	15.4582	15.2808	15.3947	15.594	15.5949	15.7262	15.3847	15.5748	14.5589	14.5925	14.1431	14.5225	13.8772	14.1975	14.1272	13.8827	0.977679	4.07364e-05	-0.138216	0.59075	0.43311	0.0232476
P08174;P08174-2;P08174-3;P08174-4;P08174-5;P08174-6;P08174-7	1604	CD55 molecule (Cromer blood group)	CD55	4610	15.3976	15.3197	15.4458	15.2975	15.4209	15.3014	15.2124	15.4112	15.6825	15.6074	15.7324	15.5116	15.4448	15.506	15.6205	15.6899	-0.268332	0.00751119	0.0286759	0.877787	0.0681945	0.556326
P08195-2	6520	solute carrier family 3 member 2	SLC3A2	4974	17.2904	17.4783	17.3838	17.2992	17.4555	17.2951	17.3715	17.2823	17.2403	17.356	17.3428	17.3125	17.1334	17.0785	17.028	16.9248	0.0500055	0.523837	0.01179	0.941273	0.27174	0.00614475
P08195;P08195-3;P08195-4;P08195-5	6520	solute carrier family 3 member 2	SLC3A2	4974	18.4829	18.3902	18.4446	18.48	18.4765	18.4173	18.3486	18.4316	18.4749	18.5637	18.5363	18.5563	18.4868	18.4773	18.4895	18.4007	-0.0833768	0.0584668	0.0309212	0.673361	0.0692435	0.163674
P08236;P08236-3	2990	glucuronidase beta	GUSB	40	15.1998	15.1868	15.1367	15.2308	15.0822	14.9574	14.9985	15.0723	15.4038	15.224	15.284	15.3344	15.4936	15.3279	15.412	15.2916	-0.123023	0.0680943	0.160909	0.0874133	-0.0697324	0.381979
P08237	5213	phosphofructokinase, muscle	PFKM	10	16.9765	16.9398	16.9415	17.018	17.0328	17.0344	16.994	17.0831	17.0763	17.1252	17.0825	17.1238	17.0317	17.0735	17.0259	17.0409	-0.132978	0.000482599	-0.0671154	0.110928	0.0589511	0.0872941
P08238	3326	heat shock protein 90 alpha family class B member 1	HSP90AB1	4141	18.751	18.7364	18.7185	18.7399	18.7435	18.7517	18.7004	18.7718	18.7981	18.8074	18.7596	18.7947	18.7575	18.7384	18.763	18.7989	-0.053463	0.022564	-0.00539003	0.907158	0.025507	0.335565
P08240	6734	SRP receptor subunit alpha	SRPRA	3060	15.5457	15.6974	15.6217	15.6874	15.6725	15.6486	15.604	15.7029	15.7483	15.9448	15.8044	15.9131	15.9283	15.8667	15.7539	15.9567	-0.214608	0.00770204	-0.0189753	0.899658	-0.0237644	0.822604
P08243;P08243-2	440	asparagine synthetase (glutamine-hydrolyzing)	ASNS	250	16.3286	16.2911	16.2998	16.3514	16.3799	16.4056	16.4053	16.3951	16.3533	16.3782	16.3839	16.4052	16.2794	16.2708	16.3005	16.3364	-0.0623944	0.0109056	-0.0787458	0.0223796	0.0833489	0.00543732
P08247	6855	synaptophysin	SYP		16.3162	16.1669	16.2399	16.2604	16.4304	16.3283	16.2942	16.3521	16.4548	16.4838	16.7814	16.6735	16.652	16.7994	16.6244	16.5922	-0.352501	0.00187845	-0.105398	0.483475	-0.0686441	0.575259
P08397	3145	hydroxymethylbilane synthase	HMBS	860	15.8783	15.9483	15.8846	16.0978	15.7867	15.9826	16.0513	15.9032	15.959	15.9622	15.9559	15.9017	16.0061	15.8917	15.9233	16.0051	0.00754781	0.934912	0.0212988	0.897862	-0.0118455	0.925534
P08559;P08559-4	5160	pyruvate dehydrogenase E1 subunit alpha 1	PDHA1	10	17.2428	17.2004	17.2358	17.2179	17.1606	17.0935	17.1646	17.2056	17.6733	17.6923	17.6918	17.6814	17.7865	17.7854	17.8362	17.7986	-0.460494	9.14067e-09	0.0681239	0.0780121	-0.116963	0.00239265
P08574	1537	cytochrome c1	CYC1	190	17.553	17.4346	17.5823	17.5077	17.5343	17.4157	17.41	17.5335	17.7954	17.7741	17.8171	17.8105	17.9079	17.9376	17.9504	17.9173	-0.279877	5.96486e-05	0.0460679	0.543603	-0.129029	0.0243273
P08579	6629	small nuclear ribonucleoprotein polypeptide B2	SNRPB2	3040	15.912	15.8033	15.7985	15.9312	15.967	15.86	15.8287	15.9898	15.853	15.8747	15.8959	15.9309	15.8663	15.9176	15.8235	15.7652	-0.0273543	0.678654	-0.0501066	0.621553	0.0454782	0.561452
P08582	4241	melanotransferrin	MELTF		0	0	14.813	15.1887	0	15.3517	0	14.9961	15.4362	15.6868	15.1145	15.4902	15.8031	15.765	15.5869	15.3337					-0.190241	0.507109
P08621	6625	small nuclear ribonucleoprotein U1 subunit 70	SNRNP70	3040	16.7252	16.8041	16.761	16.8277	16.8429	16.7582	16.7536	16.828	16.6384	16.7203	16.6667	16.6506	16.6604	16.5924	16.5533	16.5511	0.11048	0.0165999	-0.0161552	0.850262	0.0797377	0.111744
P08648	3678	integrin subunit alpha 5	ITGA5	4145	13.8342	12.904	13.8517	13.9222	0	13.5982	0	0	0	13.4265	0	13.8957	13.6802	0	13.8881	13.6341
P08670	7431	vimentin	VIM		16.5871	16.7609	16.578	16.8145	16.9005	16.9069	17.0296	16.9442	17.4091	17.4646	17.2599	17.4992	17.5401	17.3764	17.4213	17.3833	-0.723071	4.69494e-06	-0.260164	0.0482359	-0.0220859	0.871154
P08708	6218	ribosomal protein S17	RPS17	3010	19.4306	19.4067	19.5107	19.4772	19.4544	19.3279	19.3741	19.3617	19.5109	19.4789	19.5161	19.5647	19.6602	19.6796	19.5513	19.6304	-0.0613205	0.188559	0.0768013	0.253511	-0.112752	0.0410971
P08727	3880	keratin 19	KRT19		16.2853	16.1248	16.1943	16.1552	16.3833	16.3179	16.0692	16.4432	15.513	15.9788	15.6835	15.6958	15.4904	15.4537	15.7076	15.6793	0.472123	0.00342217	-0.113509	0.625636	0.135023	0.43208
P08754	2773	G protein subunit alpha i3	GNAI3	4062	17.2298	17.23	17.1355	17.1026	17.2973	17.2468	17.199	17.1472	17.0225	17.1498	16.9765	17.1677	16.9763	17.1022	17.0387	17.1169	0.0953746	0.173875	-0.0480791	0.693161	0.0205622	0.84345
P08758	308	annexin A5	ANXA5		17.4817	17.2553	17.4867	17.3291	17.1711	17.1667	17.0893	17.142	17.5079	17.3615	17.5158	17.4887	17.5812	17.4253	17.602	17.5134	-0.0802724	0.306039	0.245917	0.0337322	-0.0619841	0.522649
P08842	412	steroid sulfatase	STS	140	15.0181	14.5032	14.7937	14.8049	14.9753	14.9863	14.3652	15.0286	14.9615	15.1629	15.0986	14.9592	15.0531	14.9629	14.8996	14.9749	-0.265594	0.164694	-0.0588599	0.881686	0.0729211	0.787272
P08865	3921	ribosomal protein SA	RPSA	3010	17.7603	17.6324	17.7809	17.6896	17.7926	17.7421	17.6984	17.7212	17.8065	17.8045	17.7772	17.8152	17.9044	17.8849	17.8803	17.8365	-0.0850468	0.0441738	-0.0227941	0.756147	-0.0756986	0.111592
P08962;P08962-2	967	CD63 molecule	CD63	4142	16.9372	16.7319	16.8148	16.5263	16.8558	16.7512	16.6405	16.8797	16.9333	16.916	16.8595	16.9835	17.4052	17.5252	17.4511	17.672	-0.17055	0.141188	-0.0292708	0.902169	-0.590278	0.00120883
P09001	11222	mitochondrial ribosomal protein L3	MRPL3		16.3373	16.3861	16.4153	16.472	16.2989	16.3274	16.3576	16.2651	16.6621	16.6872	16.729	16.7286	16.8697	16.8303	16.8997	16.7979	-0.299038	1.39271e-05	0.0904329	0.134648	-0.147692	0.00712705
P09012	6626	small nuclear ribonucleoprotein polypeptide A	SNRPA	3040	16.6	16.6215	16.6288	16.6218	16.7145	16.585	16.6104	16.6507	16.4491	16.5428	16.4647	16.4789	16.4251	16.4051	16.3842	16.3174	0.134147	0.00390695	-0.0221275	0.763957	0.100914	0.0367496
P09038;P09038-1;P09038-2;P09038-3	2247	fibroblast growth factor 2	FGF2	4010	14.2563	14.1525	14.2185	14.4469	14.2979	14.2973	14.0333	14.2207	14.4823	14.4863	14.6191	14.5148	14.6612	14.4067	14.42	14.4144	-0.257077	0.0236509	0.0562145	0.774023	0.0500414	0.740037
P09104	2026	enolase 2	ENO2	10	18.2482	18.4416	18.3411	18.3794	18.3789	18.3577	18.3882	18.4013	18.6438	18.5449	18.5481	18.5556	18.4088	18.3501	18.3852	18.3798	-0.220525	0.000367513	-0.0289237	0.726616	0.192136	0.0031962
P09110	30	acetyl-CoA acyltransferase 1	ACAA1	71	16.0401	16.2189	16.0835	16.1577	16.1082	16.0019	16.2042	15.9664	16.3312	16.2202	16.2786	16.2521	16.2674	16.3713	16.3256	16.3355	-0.145463	0.0465921	0.0549188	0.641843	-0.0544281	0.546391
P09132	6728	signal recognition particle 19	SRP19	3060	15.5037	15.4896	15.5299	15.4544	15.422	15.4667	15.345	15.4341	15.5336	15.5631	15.4551	15.479	15.5822	15.5664	15.52	15.3955	-0.0132964	0.830003	0.0774616	0.339518	-0.00832862	0.925057
P09211	2950	glutathione S-transferase pi 1	GSTP1	480	19.5608	19.5251	19.5826	19.5358	19.5574	19.5617	19.5871	19.6153	19.3928	19.4204	19.3795	19.4557	19.2058	19.2985	19.2237	19.2269	0.138974	0.000484344	-0.0292817	0.557295	0.173371	0.000805765
P09234	6631	small nuclear ribonucleoprotein polypeptide C	SNRPC	3040	16.7377	16.5118	16.55	16.5142	16.6196	16.6005	16.6168	16.6202	16.4651	16.6283	16.5376	16.4706	16.4257	16.3841	16.3739	16.2618	0.0530051	0.474555	-0.0358268	0.785123	0.164026	0.0514665
P09238	4319	matrix metallopeptidase 10	MMP10		15.8638	16.1567	15.8263	15.8987	15.8715	15.8704	15.7205	16.0103	15.4943	15.7652	15.9924	15.8981	15.6659	15.55	15.8469	15.6826	0.148886	0.327807	0.0681841	0.810037	0.101142	0.603148
P09382	3956	galectin 1	LGALS1		14.464	13.5976	14.3128	14.2716	14.4266	14.9752	13.649	14.097	14.5218	14.7291	14.8885	14.7424	15.0597	14.9226	15.0882	14.8881	-0.558909	0.0996241	-0.12541	0.850533	-0.269222	0.522149
P09417	5860	quinoid dihydropteridine reductase	QDPR	790	17.1649	17.1906	17.1305	17.1858	17.1878	17.1078	17.1362	17.105	17.2265	17.3197	17.2687	17.2948	17.2671	17.2952	17.3259	17.2581	-0.109491	0.00374403	0.03376	0.520915	-0.0091291	0.855001
P09429	3146	high mobility group box 1	HMGB1	3410	17.072	16.967	17.0565	17.139	17.0524	17.0653	16.9821	17.1622	16.6389	16.6905	16.7116	16.6465	16.4985	16.4608	16.4272	16.3903	0.386751	1.82317e-05	-0.00684648	0.955467	0.227676	0.00330764
P09455	5947	retinol binding protein 1	RBP1		17.4968	17.3271	17.4537	17.5281	17.5822	17.5524	17.4664	17.5555	16.9764	17.0344	17.0017	17.0079	16.6936	16.7117	16.6984	16.7001	0.446311	2.10307e-06	-0.0876986	0.223255	0.304148	0.000509453
P09471	2775	G protein subunit alpha o1	GNAO1	4730	18.8065	18.8118	18.6591	18.7271	18.8909	18.8129	18.7814	18.8501	18.5362	18.6982	18.6354	18.6678	18.5986	18.5828	18.4995	18.516	0.116718	0.0512819	-0.0826975	0.335149	0.0851923	0.208764
P09486	6678	secreted protein acidic and cysteine rich	SPARC		13.2203	12.6994	13.5117	13.1852	12.1425	0	12.451	0	13.6639	13.5451	13.2215	13.8048	13.8671	13.8401	14.1239	13.9313	-0.404657	0.10122			-0.381804	0.176103
P09488;P09488-2	2944	glutathione S-transferase mu 1	GSTM1	480	12.7158	10.9803	10.6014	12.6548	12.1463	12.85	0	12.7608	13.2869	14.0009	13.5631	14.1305	14.0634	14.118	13.7702	14.06	-2.00728	0.00474673	-0.847627	0.395002	-0.257551	0.76601
P09493-10					16.2711	16.305	16.215	16.3747	16.4183	16.3866	16.4163	16.5411	16.1996	16.2858	16.2453	16.2588	16.1676	16.0387	16.1538	16.046	0.0440724	0.470343	-0.149143	0.0780121	0.145847	0.0371017
P09493-2	7168	tropomyosin 1	TPM1	4260	14.1194	14.2976	13.9122	14.6907	14.3026	14.2112	13.7797	14.3544	14.1963	14.3468	14.5854	14.4828	14.4976	14.3575	14.5397	14.4604	-0.147851	0.520478	0.0930211	0.826436	-0.0609654	0.855109
P09493-5	7168	tropomyosin 1	TPM1	4260	16.433	16.4327	16.4806	16.5481	16.5832	16.4937	16.4762	16.5918	16.3982	16.4429	16.3722	16.3315	16.2546	16.303	16.2758	16.1601	0.0873742	0.106656	-0.0626321	0.44807	0.137866	0.0317122
P09496-2	1211	clathrin light chain A	CLTA	4142	17.9706	18.0516	17.8572	18.0052	17.9777	18.0111	17.9105	18.0719	17.9121	17.9753	18.0427	17.9442	17.9047	17.8075	17.8784	17.8265	0.00257334	0.969769	-0.021635	0.862169	0.114308	0.109931
P09496;P09496-3	1211	clathrin light chain A	CLTA	4142	18.868	18.8966	18.608	18.7332	18.8102	18.7138	18.7493	18.8065	18.6345	18.6084	18.6532	18.6496	18.6037	18.3811	18.6431	18.4841	0.140047	0.117183	0.00653375	0.974791	0.108425	0.300244
P09497	1212	clathrin light chain B	CLTB	4142	17.2746	17.2016	17.2018	17.1846	17.3116	17.2625	17.2732	17.2498	17.2509	17.2767	17.294	17.2487	17.2056	17.1275	17.1685	17.207	-0.0519281	0.0976589	-0.0586308	0.188066	0.0904457	0.0176409
P09497-2	1212	clathrin light chain B	CLTB	4142	15.5958	16.5889	16.5358	15.5525	16.1117	16.9295	16.2343	16.2513	0	16.8365	16.5369	0	16.1938	15.4693	16.9244	17.2934			-0.313447	0.755823
P09525;P09525-3	307	annexin A4	ANXA4		14.6942	0	0	0	0	14.8368	0	0	0	14.7569	13.9443	13.295	13.4299	13.3731	13.3123	13.0731					0.701631	0.283192
P09543;P09543-2	1267	2',3'-cyclic nucleotide 3' phosphodiesterase	CNP		16.5159	16.4183	16.3369	16.4472	16.5264	16.4953	16.4652	16.6314	16.2994	16.4913	16.3335	16.3904	16.2756	16.2747	16.2407	16.3586	0.0509147	0.470832	-0.100033	0.319573	0.0912353	0.252977
P09622	1738	dihydrolipoamide dehydrogenase	DLD	10	17.1972	17.3252	17.1867	17.3058	17.219	17.0902	17.1158	17.1963	17.593	17.5317	17.5868	17.5682	17.6936	17.602	17.6454	17.5759	-0.31618	5.95656e-05	0.0983944	0.198816	-0.0593389	0.353079
P09651	3178	heterogeneous nuclear ribonucleoprotein A1	HNRNPA1	3040	16.9606	17.1053	17.1152	17.0889	17.0494	17.0984	17.0206	17.2512	16.9524	17.0333	16.9854	16.9127	16.9257	16.8709	16.8323	16.7347	0.0965565	0.200295	-0.0374115	0.787863	0.130024	0.135616
P09651-2	3178	heterogeneous nuclear ribonucleoprotein A1	HNRNPA1	3040	13.9441	14.4103	14.3854	14.1865	14.5107	13.9057	14.1972	13.9731	14.0625	14.1216	13.8808	14.2439	14.2117	14.4888	14.2933	14.2676	0.15436	0.429629	0.0849146	0.814413	-0.238126	0.288486
P09661	6627	small nuclear ribonucleoprotein polypeptide A'	SNRPA1	3040	16.9544	16.9226	16.9657	17.01	16.9832	16.9302	16.9578	16.9467	16.894	16.9405	16.8913	16.8751	16.9316	16.9266	16.936	16.8392	0.0629623	0.0614668	0.00871819	0.898696	-0.00812355	0.871154
P09669	1345	cytochrome c oxidase subunit 6C	COX6C	190	17.1899	17.1303	17.0866	17.3467	17.0595	17.0634	17.1127	17.1718	17.2997	17.2594	17.2674	17.2527	17.5987	17.4056	17.4862	17.5707	-0.0814164	0.27398	0.0865162	0.443804	-0.245503	0.00915778
P09874	142	poly(ADP-ribose) polymerase 1	PARP1	3410	16.4446	16.3511	16.3903	16.462	16.4367	16.4024	16.3504	16.4569	16.2374	16.2449	16.2625	16.2333	16.3007	16.2891	16.2826	16.2224	0.167474	0.000503288	0.0004037	0.997081	-0.0291805	0.538747
P09884	5422	DNA polymerase alpha 1, catalytic subunit	POLA1	230	14.7358	14.5291	14.6825	15.0248	14.8431	14.6633	14.7096	14.1246	14.671	14.7532	14.6523	14.5709	14.7714	14.6209	14.568	14.8018	0.081199	0.695345	0.157897	0.620009	-0.0286796	0.925534
P09936	7345	ubiquitin C-terminal hydrolase L1	UCHL1	5012	19.3411	19.2495	19.255	19.3643	19.2843	19.3538	19.2526	19.4634	19.1408	19.2297	19.1907	19.165	19.1153	19.0756	19.0392	19.0753	0.120939	0.0427233	-0.036035	0.721973	0.105198	0.116242
P09958	5045	furin, paired basic amino acid cleaving enzyme	FURIN		0	0	0	0	0	0	0	0	0	14.5991	0	0	14.707	14.7506	0	0
P09960	4048	leukotriene A4 hydrolase	LTA4H	590	16.6657	16.5782	16.6522	16.6872	16.6943	16.7004	16.6354	16.6736	16.4003	16.5247	16.5258	16.523	16.3653	16.4533	16.4221	16.4002	0.15236	0.00270806	-0.0300622	0.691908	0.0832534	0.1017
P09972	230	aldolase, fructose-bisphosphate C	ALDOC	10	15.7251	15.6097	15.7566	15.8113	15.8611	15.6207	15.7485	15.7561	15.5145	15.5489	15.735	15.4849	15.3417	15.3443	15.4522	15.3366	0.15487	0.0782605	-0.0209012	0.907269	0.202103	0.0474028
P0C0S5;Q71UI9	3015	H2A.Z variant histone 1	H2AZ1	5322	18.5816	18.3902	18.4859	18.6385	18.2478	18.2626	18.1405	18.4217	18.4151	18.4251	18.5543	18.2667	18.5502	18.4405	18.5572	18.484	0.108789	0.273554	0.255917	0.0712296	-0.0926764	0.442924
P0C2W1	200933	F-box protein 45	FBXO45		15.4472	15.3975	15.1576	15.2342	15.4134	15.5101	15.2633	15.4003	15.2283	15.6741	15.4754	15.2163	14.6983	15.0734	15.2571	15.1763	-0.0893952	0.637464	-0.087625	0.788878	0.34722	0.0935269
P0C7P3;P0C7P3-2	342618	schlafen family member 14	SLFN14		0	0	0	12.7237	12.1855	12.3635	10.4973	12.3818	11.3356	11.0576	12.3977	12.3022	11.9938	0	11.5754	0
P0C7P4					19.1396	19.1299	19.2818	19.154	0	18.829	18.7248	18.8785	18.0478	19.6441	19.5602	19.1755	19.7662	19.8281	19.9482	19.4429	0.0694221	0.874865	0.365553	0.592357	-0.639445	0.155644
P0C7T5	342371	ataxin 1 like	ATXN1L		15.3429	15.2881	14.9255	14.9588	0	15.3904	14.845	15.2725	0	15.7347	0	15.3764	14.7792	15.0886	15.0468	15.3515			-0.0404618	0.941273
P0C7U0	392617	extracellular leucine rich repeat and fibronectin type III domain containing 1	ELFN1		14.2766	14.5376	14.2784	14.2668	14.1904	14.5459	13.8895	14.566	14.1422	14.3782	14.1623	14.2167	13.9183	14.0273	14.0823	13.987	0.115002	0.536093	0.0418745	0.910156	0.221115	0.290053
P0C870	100137047	jumonji domain containing 7	JMJD7		14.0807	13.5319	13.9264	13.7269	0	0	13.8472	14.0557	13.0249	14.2176	0	0	14.0046	0	14.0668	13.8094
P0CAP2;P0CAP2-3	81488	RNA polymerase II subunit M	POLR2M		15.6604	15.3607	15.6107	15.5316	15.3092	15.4777	14.526	15.4518	15.5353	15.4448	15.585	15.4694	15.5422	15.26	15.5785	15.3969	0.0322185	0.906145	0.349661	0.316554	0.0642315	0.858898
P0CG12					15.0178	15.1108	15.1419	15.4319	15.3733	15.3823	15.3073	15.4318	15.3032	15.322	15.1496	15.3794	15.053	15.1651	15.0545	15.0087	-0.112911	0.289372	-0.198069	0.191102	0.218187	0.076598
P0CG29;P0CG30	2953	glutathione S-transferase theta 2 (gene/pseudogene)	GSTT2	480	13.7052	14.2997	13.818	13.8633	14.1646	13.7095	13.7089	14.104	13.2634	12.9206	13.606	12.5001	13.1374	13.416	13.3595	13.4376	0.849036	0.0082281	-0.000212764	0.999763	-0.265121	0.460817
P0CG34;P0CG35;P0DX04	11013	thymosin beta 15A	TMSB15A		16.9828	16.978	16.9914	17.059	17.086	16.9884	17.0039	17.1247	16.095	16.0068	16.1133	16.0669	15.8254	15.6465	15.7542	15.5819	0.932332	5.24707e-08	-0.0479418	0.675415	0.368483	0.000855866
P0CG38	653269	POTE ankyrin domain family member I	POTEI		15.812	16.094	16.1469	15.7558	15.7105	16.0131	16.2515	15.7288	15.8608	15.9851	15.9512	15.8111	16.0377	16.054	16.1802	16.0204	0.050121	0.780844	0.0262051	0.941273	-0.171031	0.385953
P0CW23	642597	A-kinase anchor inhibitor 1	AKAIN1		0	0	0	0	0	13.7599	0	0	14.3071	14.3852	14.6142	14.3907	14.4781	0	14.4436	14.3732	#NAME?	0			-0.00733949	0.970919
P0DI81;P0DI81-3;P0DI82	6399	trafficking protein particle complex subunit 2	TRAPPC2		16.4394	16.341	16.4707	16.3221	16.3802	16.4027	16.4411	16.4252	16.5186	16.3439	16.5948	16.3264	16.4144	16.496	16.5254	16.4126	-0.0526007	0.518866	-0.0189807	0.907158	-0.016167	0.89547
P0DJ07	100131801	PET100 cytochrome c oxidase chaperone	PET100		0	0	0	0	15.2827	0	0	0	16.7826	15.8139	15.9385	15.218	15.9381	16.0779	16.2691	16.313	#NAME?	0			-0.211273	0.744988
P0DJD0;P0DJD1	400966	RANBP2 like and GRIP domain containing 1	RGPD1		0	0	10.2987	10.2442	10.0415	11.2762	0	0	0	0	9.84462	0	0	10.5268	0	0
P0DKB5	100507050	trophoblast glycoprotein like	TPBGL		0	0	0	0	0	0	0	0	0	0	13.1038	0	13.1829	12.9954	13.0847	12.955
P0DKX4	100507341	small integral membrane protein 18	SMIM18		16.7137	17.3567	17.2155	17.2122	17.3434	17.4414	17.3912	17.3866	16.9332	17.21	16.8077	16.8807	16.8696	16.8269	16.9702	17.0055	0.16661	0.319589	-0.266126	0.264747	0.0398564	0.874865
P0DMV8;P0DMV9	3303	heat shock protein family A (Hsp70) member 1A	HSPA1A	3040	17.3363	17.4036	17.3439	17.4027	17.4086	17.4357	17.4405	17.4813	17.3291	17.3286	17.2601	17.3377	17.2038	17.1741	17.1986	17.1628	0.0577515	0.0598873	-0.0699206	0.101383	0.129009	0.00250702
P0DOY2;P0DOY3					14.6572	14.097	15.1906	13.9612	14.6178	13.958	14.6538	14.4291	14.7763	14.5646	14.9507	14.9028	15.1243	14.7962	15.0635	14.3553	-0.32215	0.382883	0.0618145	0.938958	-0.0361809	0.9511
P0DP23;P0DP24;P0DP25	801	calmodulin 1	CALM1	4020	18.0241	18.0345	17.9258	18.0038	18.0104	17.9565	18.0801	18.0788	18.0643	17.9913	17.8825	17.9332	17.9378	17.6898	17.8664	17.8307	0.0292085	0.70959	-0.0343943	0.800471	0.136657	0.104898
P0DPB5	51082	RNA polymerase I and III subunit D	POLR1D	230	15.6137	15.5254	15.6171	15.7709	15.6465	15.6508	15.6106	15.678	15.6277	15.6114	15.5821	15.6804	15.7315	15.7238	15.7615	15.4737	0.00639186	0.948806	-0.0147104	0.936731	-0.0472478	0.674132
P0DPB6	51082	RNA polymerase I and III subunit D	POLR1D	230	15.2706	15.1496	15.2176	15.247	15.2237	15.1999	15.1088	15.142	15.3737	15.2877	15.3424	15.3408	15.3192	15.2354	15.4851	15.2163	-0.114952	0.106808	0.0526224	0.657845	0.0221596	0.830522
P0DPH7;P0DPH8					22.2099	22.2248	22.1182	22.3334	22.4293	22.2875	22.2202	22.3717	21.9007	22.0883	22.0167	22.1254	22.1782	22.0506	22.0534	22.0251	0.188804	0.0309836	-0.105589	0.404094	-0.0440358	0.700137
P0DTL6					14.5039	14.3926	14.4181	14.4628	14.361	14.4581	14.4059	14.5116	14.1831	14.4085	14.1654	14.1699	14.0385	14.0274	14.1189	13.8242	0.21265	0.0262011	0.0101987	0.960329	0.22948	0.0346555
P10073	342945	zinc finger and SCAN domain containing 22	ZSCAN22		14.1109	13.7907	13.6007	13.8522	13.7231	13.9364	13.5345	13.4449	13.2131	13.3334	13.7305	13.6512	13.6626	13.7557	13.3414	13.2005	0.35657	0.116333	0.178868	0.632938	-0.00803754	0.985662
P10109	2230	ferredoxin 1	FDX1		15.0118	14.5719	14.3414	14.9572	14.1945	14.2545	0	0	15.1098	15.3913	15.6758	15.2303	15.8378	15.5382	15.7924	15.4618	-0.631226	0.0155663			-0.305769	0.271877
P10114	5911	RAP2A, member of RAS oncogene family	RAP2A		16.0902	15.8851	15.8806	16.0898	15.9517	16.1012	15.9462	15.945	15.9124	15.9464	16.1152	16.0918	16.0278	16.0533	15.9854	16.1621	-0.0300178	0.764022	0.000405302	0.999242	-0.0407041	0.748393
P10155	6738	Ro60, Y RNA binding protein	RO60	5322	16.3974	16.3967	16.376	16.4394	16.4167	16.4622	16.4177	16.5353	16.3628	16.3514	16.3655	16.3995	16.2592	16.2831	16.2179	16.2664	0.0325785	0.344267	-0.0555849	0.254567	0.113153	0.00907988
P10176	1351	cytochrome c oxidase subunit 8A	COX8A	190	0	0	16.4767	14.7724	14.8475	17.006	0	0	15.2454	15.4067	17.3215	15.4708	15.575	14.9594	15.0238	16.9657					0.230156	0.888542
P10253	2548	alpha glucosidase	GAA	52	17.4665	17.4174	17.4917	17.5099	17.4495	17.399	17.4098	17.4275	17.2036	17.2429	17.2315	17.2608	17.2347	17.221	17.2263	17.2043	0.236673	1.41681e-06	0.0499295	0.170757	0.0131249	0.706554
P10301	6237	RAS related	RRAS	4010	15.5166	15.2786	15.4445	0	0	15.4808	0	0	0	16.0292	15.8763	15.8843	15.906	15.8564	16.0915	15.6701	-0.51669	0.010324			0.0489202	0.816643
P10398	369	A-Raf proto-oncogene, serine/threonine kinase	ARAF	4012	14.101	13.9352	13.7488	13.7765	14.1851	14.0537	13.9776	13.8578	14.0288	14.2244	14.0558	13.8828	13.8775	13.8022	14.1559	14.2954	-0.1576	0.347007	-0.128209	0.640126	0.0151792	0.955601
P10412	3008	H1.4 linker histone, cluster member	H1-4		18.9818	19.0538	18.5559	18.7016	18.2544	18.3998	18.6069	18.9126	18.5908	18.931	18.623	18.6085	18.8201	18.6614	18.8056	18.9069	0.134923	0.515389	0.279832	0.339669	-0.110162	0.680416
P10515	1737	dihydrolipoamide S-acetyltransferase	DLAT	10	17.2428	17.2786	17.2245	17.2418	17.2533	17.1703	17.286	17.224	17.4814	17.5028	17.4883	17.4964	17.567	17.6185	17.6092	17.5509	-0.245258	4.94694e-06	0.0135286	0.816049	-0.0941883	0.0134946
P10586;P10586-2	5792	protein tyrosine phosphatase receptor type F	PTPRF	4514	13.5458	13.7124	13.575	13.4963	13.8052	13.8855	13.4313	13.8707	13.5936	13.9721	13.7776	14.0744	13.5865	13.7078	14.0939	14.0482	-0.272058	0.159247	-0.165813	0.598298	-0.00466519	0.990173
P10588	2063	nuclear receptor subfamily 2 group F member 6	NR2F6		15.9261	15.8775	15.8043	15.7242	15.6751	15.774	15.7285	15.3944	15.642	15.8221	15.6652	15.5318	15.6377	15.5118	15.5776	15.8888	0.167744	0.211014	0.190036	0.335149	0.0113327	0.958744
P10599	7295	thioredoxin	TXN		19.4732	19.4605	19.4922	19.5156	19.4268	19.4826	19.5001	19.6495	19.4521	19.4151	19.416	19.4255	19.2843	19.1978	19.1916	19.1615	0.0581692	0.285487	-0.0293919	0.763307	0.218402	0.00327084
P10606	1329	cytochrome c oxidase subunit 5B	COX5B	190	17.4603	17.4006	17.3929	17.6111	17.2979	17.296	17.0413	17.3945	17.5675	17.5685	17.5755	17.532	17.8752	17.7569	17.7248	17.7108	-0.0946457	0.323856	0.208783	0.120827	-0.206092	0.0626118
P10619;P10619-2	5476	cathepsin A	CTSA	4142	16.4549	16.4592	16.513	16.4041	16.5914	16.448	16.4681	16.4303	16.5429	16.4802	16.554	16.5532	16.5541	16.6237	16.6801	16.6023	-0.0747631	0.142802	-0.0266227	0.772164	-0.0824945	0.159546
P10620;P10620-2	4257	microsomal glutathione S-transferase 1	MGST1	480	16.0399	15.8291	16.0513	15.6941	15.77	15.8244	15.8126	15.6014	16.2088	16.1711	16.3046	16.1932	16.4618	16.5774	16.4412	16.5559	-0.315815	0.00700484	0.151513	0.327893	-0.289659	0.0235644
P10636-3	4137	microtubule associated protein tau	MAPT	4010	20.0715	19.7676	19.9358	20.1952	12.8098	14.6175	0	12.2561	19.7418	19.7624	19.739	19.7544	18.1692	18.2418	18.3693	18.409	0.243112	0.661086	6.76471	1.56054e-05	1.4521	0.0231181
P10636-6	4137	microtubule associated protein tau	MAPT	4010	17.4297	17.5837	17.4111	17.5248	13.0824	10.7522	11.8035	10.7595	17.2362	17.2887	17.2079	17.2202	15.6022	15.5947	15.5096	15.5013	0.249078	0.662522	5.88795	1.56054e-05	1.68632	0.0116104
P10644	5573	protein kinase cAMP-dependent type I regulatory subunit alpha	PRKAR1A	4210	15.6148	15.5478	15.4347	15.6433	15.4354	15.5553	15.4811	15.5659	15.4916	15.5849	15.5302	15.5589	15.5703	15.5444	15.5859	15.559	0.0187313	0.766021	0.0507215	0.588874	-0.0235051	0.773116
P10645	1113	chromogranin A	CHGA		16.1303	16.1663	16.2036	16.1697	16.2205	16.174	16.0551	16.159	16.6693	16.7437	16.7265	16.7469	16.9109	16.946	16.9012	16.9676	-0.554137	8.52366e-08	0.0153282	0.858736	-0.209796	0.00143966
P10746	7390	uroporphyrinogen III synthase	UROS	860	15.6946	15.6939	15.7467	15.7262	15.6357	15.7307	15.6626	15.6818	15.8414	15.9439	15.9146	15.9074	15.8398	15.895	15.9123	15.7559	-0.1865	0.000945155	0.0376587	0.617554	0.0511338	0.348793
P10768	2098	esterase D	ESD		17.4285	17.4395	17.3021	17.3495	17.4898	17.4441	17.4751	17.5454	17.3324	17.5784	17.3733	17.4305	17.3982	17.4473	17.4514	17.4825	-0.048794	0.474141	-0.108695	0.252812	-0.0161831	0.87153
P10809	3329	heat shock protein family D (Hsp60) member 1	HSPD1	3018	18.1684	18.1771	18.1971	18.2247	18.0288	18.0514	17.9708	18.087	18.3871	18.3553	18.3679	18.3875	18.5959	18.497	18.5923	18.4562	-0.182648	0.000736005	0.157318	0.0179577	-0.160896	0.00516512
P10909;P10909-2;P10909-4;P10909-5;P10909-6	1191	clusterin	CLU		13.3566	13.2	13.5127	13.6178	13.3473	13.4363	13.0859	13.2986	14.7729	14.6392	14.7949	14.6701	15.362	15.1908	15.2426	15.2301	-1.29747	5.37302e-07	0.129785	0.508133	-0.537116	0.00239265
P11021	3309	heat shock protein family A (Hsp70) member 5	HSPA5	3060	18.5616	18.5425	18.6203	18.6015	18.387	18.3356	18.2935	18.3907	18.597	18.666	18.6258	18.6468	18.7804	18.7597	18.7614	18.7033	-0.0524502	0.137844	0.22977	0.00091491	-0.117277	0.00911465
P11047	3915	laminin subunit gamma 1	LAMC1	4510	14.9294	14.7637	15.1793	14.8247	14.9543	14.8656	14.8854	14.7887	15.3581	15.3715	15.4596	15.402	15.6301	15.6116	15.6564	15.4955	-0.473524	0.000383048	0.0507379	0.786873	-0.200635	0.0912671
P11117	53	acid phosphatase 2, lysosomal	ACP2	740	16.8288	16.6819	16.8351	16.8817	16.9028	16.9002	16.7328	16.9042	16.7277	16.8114	16.8608	16.9228	16.822	16.8708	16.8314	16.7931	-0.0237861	0.76227	-0.0531264	0.658759	0.00131635	0.992178
P11137-4	4133	microtubule associated protein 2	MAP2		12.7864	12.0328	12.3127	12.8208	12.4356	12.7532	12.3235	12.7949	12.1373	12.7756	11.293	12.4679	11.5593	12.3311	12.4043	12.1977	0.319723	0.456808	-0.0886488	0.921255	0.0453236	0.947325
P11137;P11137-3	4133	microtubule associated protein 2	MAP2		17.0282	17.0661	16.9253	17.0372	16.98	16.9329	16.9413	16.991	16.7345	16.7837	16.814	16.7737	16.6861	16.7027	16.6796	16.6524	0.237731	3.33638e-05	0.0528914	0.336912	0.0962461	0.0313753
P11142	3312	heat shock protein family A (Hsp70) member 8	HSPA8	3040	19.6203	19.6472	19.5773	19.6011	19.5877	19.5864	19.6518	19.6497	19.6948	19.6909	19.6205	19.6788	19.6188	19.5599	19.5868	19.5818	-0.0597834	0.0544769	-0.00743929	0.905927	0.0843901	0.0223081
P11166	6513	solute carrier family 2 member 1	SLC2A1	4920	15.6229	15.5991	15.5142	15.7406	15.5334	15.5549	15.4468	15.4435	15.4399	15.4528	15.5386	15.5847	15.4626	15.5803	15.5131	15.5429	0.115194	0.0877111	0.124571	0.192045	-0.0207046	0.831547
P11169	6515	solute carrier family 2 member 3	SLC2A3		16.1884	16.1456	16.2095	16.207	16.0985	15.9972	15.9256	15.9373	16.4206	16.5115	16.5787	16.576	16.7215	16.6853	16.8078	16.7261	-0.334111	8.63695e-05	0.197919	0.0272212	-0.213459	0.00627021
P11171	2035	erythrocyte membrane protein band 4.1	EPB41	4530	16.9328	16.8324	16.8315	16.8952	16.6881	16.7454	16.7119	16.7937	16.5695	16.6603	16.6971	16.63	16.4456	16.5246	16.5083	16.4432	0.233753	0.000200963	0.138199	0.0419576	0.158798	0.00771285
P11172	7372	uridine monophosphate synthetase	UMPS	240	15.6577	15.6188	15.6769	15.7052	15.6207	15.6189	15.5827	15.6457	15.7084	15.7294	15.637	15.7084	15.7247	15.6961	15.7214	15.7778	-0.0311702	0.354662	0.0476382	0.327893	-0.0341773	0.394435
P11177;P11177-2	5162	pyruvate dehydrogenase E1 subunit beta	PDHB	10	16.4727	16.4141	16.5103	16.5131	16.4505	16.365	16.3262	16.4029	16.9758	16.9036	16.8823	16.9615	17.0814	17.1281	17.1042	17.1213	-0.453233	3.64493e-07	0.0913994	0.119137	-0.17793	0.00247386
P11182	1629	dihydrolipoamide branched chain transacylase E2	DBT	280	15.5849	15.7311	15.6464	15.6524	15.6144	15.5382	15.5765	15.536	16.018	16.0079	16.1213	16.0258	16.1587	16.1738	16.0944	16.1424	-0.38952	2.73921e-06	0.0874316	0.176905	-0.0990929	0.0611368
P11216	5834	glycogen phosphorylase B	PYGB	500	16.7625	16.68	16.7287	16.7977	16.7949	16.8012	16.7768	16.8686	16.7393	16.765	16.7891	16.7751	16.6132	16.5944	16.6048	16.6542	-0.0248905	0.489407	-0.068147	0.169145	0.15047	0.00240332
P11217	5837	glycogen phosphorylase, muscle associated	PYGM	500	15.5274	15.2449	15.5418	15.5233	15.4467	15.4551	15.2634	15.5893	15.5451	15.7245	15.7356	15.6454	15.5893	15.3674	15.68	15.7065	-0.203289	0.110869	0.0207243	0.940865	0.0768368	0.647497
P11233	5898	RAS like proto-oncogene A	RALA	5200	17.721	17.5785	17.6527	17.644	17.6809	17.7327	17.5529	17.8486	17.7443	17.9004	17.8707	17.8563	17.8537	17.9194	17.8406	17.7619	-0.193883	0.0205189	-0.0547134	0.689076	-0.00096838	0.994235
P11234;P11234-2;P11234-3	5899	RAS like proto-oncogene B	RALB	5200	15.9004	15.9196	15.7988	15.8516	15.8473	15.9519	15.8182	16.0285	15.953	16.0461	16.0124	16.021	15.9922	15.9516	16.0045	15.9787	-0.140541	0.0206575	-0.0439184	0.646438	0.0263767	0.741118
P11274	613	BCR activator of RhoGEF and GTPase	BCR	5200	15.4726	15.45	15.4507	15.4718	15.5064	15.4037	15.4296	15.4865	15.209	15.2589	15.1793	15.2007	15.2487	15.2199	15.171	15.2099	0.249274	7.26338e-06	0.00473095	0.945317	-0.000383327	0.994353
P11279	3916	lysosomal associated membrane protein 1	LAMP1	4142	15.7819	15.822	15.737	15.842	15.744	15.7423	15.5043	15.7359	15.8228	15.8268	15.8254	15.8397	16.0981	16.1734	16.0092	16.0197	-0.0329798	0.665878	0.114109	0.26675	-0.246401	0.0074916
P11310;P11310-2	34	acyl-CoA dehydrogenase medium chain	ACADM	71	17.2225	17.1906	17.1999	17.2662	17.1233	17.0823	17.0669	17.1214	17.5655	17.576	17.5888	17.5556	17.7191	17.75	17.7321	17.7085	-0.351679	3.16681e-08	0.121297	0.0029356	-0.155952	0.000321235
P11387	7150	DNA topoisomerase I	TOP1		16.3902	16.2972	16.4035	16.4645	16.1868	16.1922	16.0813	16.2108	16.214	16.1689	16.2152	16.2457	16.4312	16.3483	16.4161	16.3491	0.17789	0.00252384	0.221048	0.00682794	-0.175218	0.00743914
P11388;P11388-2;P11388-3;P11388-4	7153	DNA topoisomerase II alpha	TOP2A		13.3555	13.6761	13.5034	13.8644	13.713	14.0003	13.2279	14.1683	13.9399	13.6944	13.7779	13.9107	13.8462	14.053	13.4982	13.9444	-0.230869	0.378515	-0.177546	0.690193	-0.004735	0.992178
P11413;P11413-2	2539	glucose-6-phosphate dehydrogenase	G6PD	30	16.2169	16.2271	16.176	16.2889	16.238	16.2768	16.2448	16.3167	16.0337	16.0655	15.9957	16.0473	15.8961	15.912	15.9218	15.9357	0.191668	6.22869e-05	-0.0418429	0.389735	0.119143	0.00575803
P11441	8266	ubiquitin like 4A	UBL4A		16.4751	16.5094	16.4644	16.6034	16.4958	16.5621	16.4635	16.6359	16.3594	16.4782	16.4127	16.4216	16.244	16.2419	16.2405	16.2441	0.0950799	0.0769728	-0.0262558	0.787557	0.175356	0.00929619
P11498	5091	pyruvate carboxylase	PC	20	16.2486	16.2494	16.3146	16.2564	16.1507	16.1209	16.0195	16.0906	16.4072	16.4858	16.4988	16.4361	16.5454	16.6491	16.6039	16.6575	-0.189741	0.00070507	0.171836	0.0139059	-0.156991	0.00685747
P11532;P11532-11;P11532-4	1756	dystrophin	DMD	5410	14.7045	14.3242	14.4142	14.7454	14.5681	14.5628	14.5289	14.7642	14.4876	14.5454	14.482	14.4766	14.4642	14.2842	14.369	14.3409	0.0491524	0.702293	-0.0589618	0.787917	0.133329	0.349094
P11586	4522	methylenetetrahydrofolate dehydrogenase, cyclohydrolase and formyltetrahydrofolate synthetase 1	MTHFD1	670	16.7873	16.7336	16.7514	16.8687	16.751	16.7426	16.6855	16.7819	16.837	16.8612	16.832	16.8531	16.8554	16.858	16.8923	16.8862	-0.0606	0.0987022	0.0450094	0.410947	-0.0271183	0.559339
P11717	3482	insulin like growth factor 2 receptor	IGF2R	4142	15.5562	15.5856	15.6363	15.5598	15.5381	15.5063	15.3353	15.4441	15.5643	15.6419	15.6717	15.7029	15.8575	15.8943	15.8775	15.9504	-0.060696	0.297069	0.128534	0.117066	-0.249747	0.00240332
P11766	128	alcohol dehydrogenase 5 (class III), chi polypeptide	ADH5	10	17.3237	17.341	17.2569	17.3639	17.3269	17.3202	17.2997	17.3704	17.0388	17.0818	17.0657	17.108	16.9419	16.9646	16.9494	16.9201	0.247803	5.02614e-06	-0.00792781	0.90031	0.129561	0.00284378
P11908	5634	phosphoribosyl pyrophosphate synthetase 2	PRPS2	30	15.0424	14.6627	14.7383	14.709	14.9599	14.5545	14.4251	15.0639	0	0	14.9291	0	14.9643	14.533	14.7988	0			0.0372448	0.941273
P11940	26986	poly(A) binding protein cytoplasmic 1	PABPC1	3013	17.4412	17.3427	17.3467	17.4675	17.3637	17.3776	17.3287	17.4466	17.4736	17.4886	17.5044	17.511	17.5362	17.4641	17.5019	17.491	-0.0948849	0.030738	0.0203523	0.796146	-0.00392469	0.955307
P12004	5111	proliferating cell nuclear antigen	PCNA	3030	15.7808	15.6956	15.7924	15.7803	15.7287	16.0781	15.6479	15.5609	15.7287	15.9951	15.9348	15.6978	15.9688	15.9686	16.0128	16.09	-0.0768212	0.588557	0.0084094	0.978636	-0.170931	0.278671
P12036;P12036-2	4744	neurofilament heavy chain	NEFH	5014	13.2447	13.4184	13.0886	13.3385	13.3929	13.2982	13.0444	13.2594	13.0582	13.5322	13.5571	13.5443	13.1997	13.4576	13.3541	13.3583	-0.150414	0.356067	0.0237976	0.94378	0.0805142	0.714963
P12074	1337	cytochrome c oxidase subunit 6A1	COX6A1	190	14.7746	15.0384	15.0026	15.3669	15.3889	15.164	15.0537	15.5351	15.3595	15.4501	15.6392	15.2772	15.4793	15.0659	15.3327	15.3071	-0.385896	0.0501951	-0.239822	0.406244	0.135265	0.583003
P12081	3035	histidyl-tRNA synthetase 1	HARS1	970	17.1283	17.091	17.0489	17.1809	17.151	17.1758	17.1831	17.2213	17.2608	17.3265	17.3581	17.358	17.3172	17.2623	17.3003	17.268	-0.213587	0.000119496	-0.0705424	0.210323	0.0389006	0.418615
P12109	1291	collagen type VI alpha 1 chain	COL6A1	4510	15.0141	15.0469	15.1671	14.9585	14.911	14.7947	14.7106	14.7994	15.0522	15.0541	15.1508	15.1147	15.3497	15.356	15.316	15.3088	-0.0463292	0.478879	0.242717	0.014167	-0.239631	0.00472049
P12235	291	solute carrier family 25 member 4	SLC25A4	4020	16.982	16.944	16.9812	17.0448	17.0593	16.9836	16.9961	17.044	17.1041	17.194	17.2448	17.2197	17.2798	17.3046	17.2365	17.2722	-0.202674	0.000281458	-0.0327592	0.636687	-0.0826155	0.0904799
P12236	293	solute carrier family 25 member 6	SLC25A6	4020	18.0002	18.0935	18.0446	17.9701	17.9849	17.8747	17.963	17.9846	18.1011	18.1511	18.1492	18.1994	18.2886	18.3268	18.2824	18.3766	-0.123101	0.0128412	0.0752921	0.253515	-0.168408	0.00559473
P12268	3615	inosine monophosphate dehydrogenase 2	IMPDH2	230	16.9485	16.8935	16.9706	17.0069	16.8695	16.8781	16.8715	16.8783	17.0153	16.9812	16.9491	16.9675	17.0695	17.0955	17.0516	17.0518	-0.0233972	0.41889	0.0805487	0.0523692	-0.0888378	0.0121043
P12270	7175	translocated promoter region, nuclear basket protein	TPR	3013	16.0627	16.0384	15.9563	16.0417	16.0096	15.9995	15.9376	16.036	15.8037	15.8566	15.8522	15.7683	15.7407	15.7299	15.7135	15.6163	0.204544	0.000467769	0.0290849	0.711344	0.1201	0.0274725
P12277	1152	creatine kinase B	CKB	330	18.3153	18.3581	18.3349	18.4009	18.3144	18.2501	18.3554	18.3502	18.0853	18.0733	17.9447	18.0368	17.8582	17.7289	17.7846	17.7691	0.317238	3.11722e-05	0.0347619	0.683967	0.249851	0.00122322
P12429	306	annexin A3	ANXA3		16.1911	15.8781	16.1983	15.9773	15.7921	15.6873	15.6841	15.6224	15.9542	15.6294	15.8435	15.7556	15.9181	15.8095	15.9442	15.8636	0.265528	0.0221155	0.364689	0.0281017	-0.0882036	0.522149
P12532	1159	creatine kinase, mitochondrial 1B	CKMT1B	330	16.6732	16.6076	16.7009	16.693	16.6802	16.6588	16.717	16.6938	16.8562	16.986	17.0823	16.9566	16.9899	17.12	17.0598	16.9752	-0.301585	0.000207428	-0.0187428	0.879315	-0.0659394	0.356177
P12694	593	branched chain keto acid dehydrogenase E1 subunit alpha	BCKDHA	280	15.6051	15.5697	15.6352	15.5825	15.4888	15.5126	15.5187	15.4804	16	16.0356	16.0649	16.0692	16.1624	16.2232	16.2234	16.1189	-0.444313	6.84675e-08	0.0979749	0.044588	-0.139543	0.00274383
P12814	87	actinin alpha 1	ACTN1	4510	16.012	15.914	16.0181	16.0273	15.9457	15.9474	15.8714	15.9676	15.731	15.7757	15.7714	15.7658	15.7616	15.7783	15.6766	15.7478	0.231842	7.13289e-05	0.0597875	0.310418	0.0199	0.718453
P12931-2;P12931-3	6714	SRC proto-oncogene, non-receptor tyrosine kinase	SRC	4012	16.6692	16.531	16.6349	16.7108	16.8009	16.7656	16.6645	16.7504	16.2003	16.2628	16.2727	16.3144	16.1094	16.2035	16.1365	16.0853	0.373903	2.54818e-05	-0.108852	0.180644	0.128914	0.0537117
P12955	5184	peptidase D	PEPD		16.8608	16.8008	16.8151	16.9178	16.8752	16.8971	16.8975	16.9213	16.5632	16.6866	16.7102	16.7041	16.5287	16.4932	16.5225	16.6531	0.182601	0.0035231	-0.0491491	0.580517	0.116664	0.0669877
P12956	2547	X-ray repair cross complementing 6	XRCC6	3450	17.8206	17.7697	17.7955	17.7991	17.766	17.7596	17.7975	17.7959	17.6217	17.6438	17.6427	17.6576	17.6464	17.6616	17.6481	17.653	0.154762	9.25992e-07	0.0164533	0.512171	-0.0108004	0.59782
P13010	7520	X-ray repair cross complementing 5	XRCC5	3450	17.2356	17.1373	17.1842	17.2333	17.2511	17.2334	17.2164	17.3102	17.017	17.0568	17.0741	17.0461	17.0206	17.0767	17.0449	17.0481	0.149122	0.000531282	-0.0551758	0.254567	0.000893205	0.989265
P13051;P13051-2	7374	uracil DNA glycosylase	UNG	3410	14.497	14.8538	15.0444	14.7402	14.8543	15.6974	15.0421	14.6383	15.1764	14.9113	14.7734	14.7614	15.1081	14.7482	14.5857	15.0409	-0.121744	0.69376	-0.27416	0.553175	0.0348812	0.940604
P13073	1327	cytochrome c oxidase subunit 4I1	COX4I1	190	17.2241	17.2597	17.1841	17.1779	17.0643	16.9984	17.0395	17.0374	17.2502	17.2383	17.3141	17.2964	17.4963	17.4831	17.497	17.5273	-0.0633156	0.0396193	0.176521	0.00153391	-0.226158	0.000159069
P13473-2	3920	lysosomal associated membrane protein 2	LAMP2	4142	17.5046	17.2023	17.4561	17.4457	17.2547	17.2535	17.2192	17.2529	17.3665	17.3592	17.2941	17.4207	17.5908	17.5428	17.4526	17.4996	0.0420405	0.601125	0.157139	0.145498	-0.161326	0.0674348
P13489	6050	ribonuclease/angiogenin inhibitor 1	RNH1		18.4838	18.5421	18.421	18.5488	18.5438	18.5294	18.5106	18.5498	18.5782	18.5749	18.5832	18.6177	18.5236	18.5319	18.5405	18.5334	-0.0895855	0.00914744	-0.0344624	0.485088	0.0561503	0.121717
P13497	649	bone morphogenetic protein 1	BMP1		14.2619	14.284	14.2737	14.3325	13.867	13.8987	13.4318	13.7148	14.2481	14.3158	14.1856	14.4244	14.6653	14.6748	14.6715	14.7638	-0.00542976	0.966971	0.559951	0.00407752	-0.400407	0.00778443
P13521	7857	secretogranin II	SCG2		15.1522	15.0818	15.2517	15.1451	15.0347	14.9887	14.9209	15.1449	16.5385	16.4851	16.5414	16.565	17.0294	16.9609	17.0048	17.0713	-1.37483	1.8628e-09	0.135387	0.12951	-0.484081	0.000158598
P13591	4684	neural cell adhesion molecule 1	NCAM1	4514	17.7621	17.8514	17.6523	17.7379	17.8075	17.763	17.6958	17.8316	17.4288	17.569	17.5106	17.5033	17.4393	17.445	17.4142	17.3575	0.248028	0.000764392	-0.0235365	0.83677	0.088903	0.193059
P13591-1	4684	neural cell adhesion molecule 1	NCAM1	4514	19.5706	20.0102	19.4199	19.9949	19.6583	19.7057	19.4005	19.8684	19.1201	19.3613	19.4115	19.2575	19.191	19.0406	19.1312	19.5189	0.461264	0.0323511	0.0906324	0.818488	0.067201	0.823686
P13611	1462	versican	VCAN	4514	14.6294	14.512	14.6503	14.6129	14.6998	14.5276	14.7683	14.6639	15.4805	15.501	15.4676	15.3243	15.7403	15.5086	15.5394	15.7832	-0.842198	2.30569e-06	-0.0637296	0.702752	-0.199518	0.0733924
P13637;P13637-2;P13637-3	478	ATPase Na+/K+ transporting subunit alpha 3	ATP1A3	4260	18.0238	18.1223	17.9765	18.0486	18.1122	18.0611	18.0374	18.0918	18.063	18.1647	18.15	18.1717	18.1386	18.1258	18.1193	18.1077	-0.0945701	0.0288766	-0.0328058	0.6335	0.014526	0.80692
P13639	1938	eukaryotic translation elongation factor 2	EEF2		17.3058	17.2801	17.2613	17.3583	17.3623	17.3414	17.3352	17.3703	17.2222	17.239	17.1813	17.2851	17.197	17.1101	17.1409	17.2565	0.0694587	0.108897	-0.0509676	0.43869	0.055753	0.270129
P13640-2	4495	metallothionein 1G	MT1G		14.3484	14.3352	14.5061	14.5237	14.6459	14.5183	14.1322	14.453	14.1824	14.2323	14.3941	14.3019	13.8241	13.9882	13.9489	13.364	0.150697	0.426044	-0.00899622	0.984039	0.496385	0.0259712
P13645	3858	keratin 10	KRT10	5150	14.4121	15.2842	16.1957	14.7697	14.762	15.2107	16.074	14.4101	14.7311	15.1033	14.6642	14.3997	14.9481	14.3576	14.6366	14.4824	0.440817	0.424875	0.0512442	0.966735	0.118428	0.889233
P13646;P13646-3	3860	keratin 13	KRT13		14.8602	15.7976	15.4554	15.0947	15.0167	16.2277	15.6303	15.3049	14.7186	15.2109	15.0202	15.0148	15.3995	15.2406	14.9531	15.2936	0.310842	0.375587	-0.242922	0.681718	-0.230571	0.605803
P13647	3852	keratin 5	KRT5		13.1303	13.1884	0	0	13.3836	17.4044	14.08	12.3236	13.6522	13.6579	0	13.0189	0	0	0	0
P13667	9601	protein disulfide isomerase family A member 4	PDIA4	4141	17.5551	17.5572	17.5405	17.5656	17.4391	17.3828	17.3556	17.3848	17.5119	17.537	17.5787	17.5173	17.5424	17.4909	17.5242	17.4572	0.0184218	0.544657	0.164055	0.00192446	0.0325485	0.347642
P13674;P13674-2;P13674-3	5033	prolyl 4-hydroxylase subunit alpha 1	P4HA1	330	13.9707	13.9563	13.9554	13.7863	13.8876	14.018	13.917	12.9642	14.1885	14.0417	14.1772	13.8643	14.3629	14.3817	14.4641	14.5489	-0.150762	0.572633	0.220475	0.593377	-0.371456	0.206491
P13693	7178	tumor protein, translationally-controlled 1	TPT1		17.7203	17.8166	17.7304	17.8136	17.7701	17.7632	17.8218	17.8338	17.7551	17.7211	17.7764	17.7748	17.7381	17.669	17.6719	17.6969	0.013358	0.733775	-0.0270107	0.655197	0.0628758	0.130852
P13716	210	aminolevulinate dehydratase	ALAD	860	15.259	15.1481	15.1601	15.2471	15.0774	15.2615	15.2464	15.3498	14.5114	15.0324	14.9427	14.5006	14.4781	14.7431	15	14.8849	0.456817	0.0185908	-0.030205	0.940195	-0.0297443	0.918881
P13797;P13797-2	5358	plastin 3	PLS3		13.6777	13.4669	13.7466	13.5776	13.0005	13.5528	13.6374	13.4599	15.0791	15.0833	15.0313	15.2079	15.1432	15.113	15.044	15.0067	-1.48321	1.08753e-06	0.204535	0.374803	0.0236804	0.924186
P13798	327	acylaminoacyl-peptide hydrolase	APEH		16.8115	16.707	16.7816	16.8321	16.803	16.8336	16.785	16.8458	16.8243	16.7885	16.7659	16.8256	16.6771	16.6486	16.6642	16.6421	-0.0180269	0.612151	-0.0337954	0.526494	0.143088	0.0025716
P13804	2108	electron transfer flavoprotein subunit alpha	ETFA		17.5743	17.6366	17.5277	17.6059	17.5331	17.4262	17.509	17.5373	17.8196	17.8531	17.8268	17.821	17.9777	17.912	17.9617	17.8898	-0.24403	4.1594e-05	0.0846732	0.132956	-0.105156	0.0268948
P13807;P13807-2	2997	glycogen synthase 1	GYS1	500	15.1892	15.0973	15.2912	15.1162	15.1643	15.1697	15.1841	15.0879	15.3479	15.5287	15.3113	15.4875	15.4666	15.5908	15.4304	15.7275	-0.245409	0.0152942	0.0219657	0.911952	-0.134918	0.219885
P13861	5576	protein kinase cAMP-dependent type II regulatory subunit alpha	PRKAR2A	4210	17.1795	17.2204	17.1247	17.194	17.1405	17.1511	17.1634	17.2336	17.0644	17.0939	17.0907	17.1117	17.0321	17.0403	17.0145	16.9818	0.08949	0.0101727	0.00749742	0.910926	0.0730036	0.0517951
P13929	2027	enolase 3	ENO3	10	17.3511	17.4361	17.4036	17.4384	17.4597	17.4255	17.481	17.4746	17.6261	17.6024	17.5783	17.6681	17.5837	17.4967	17.5804	17.5199	-0.211441	6.27579e-05	-0.0529459	0.317798	0.0735362	0.0797285
P13984	2963	general transcription factor IIF subunit 2	GTF2F2	3022	15.6239	15.5992	15.6756	15.6824	15.7189	15.7687	15.6106	15.75	15.6621	15.6768	15.728	15.6265	15.5974	15.5818	15.572	15.5513	-0.0281034	0.550713	-0.0667916	0.311317	0.0977214	0.0625018
P13987;P13987-2	966	CD59 molecule (CD59 blood group)	CD59	4610	17.2718	17.1253	17.1118	17.149	17.2692	17.256	17.046	17.2451	16.9966	17.1054	17.1181	17.0008	16.9895	16.9524	17.0598	17.0471	0.10925	0.137403	-0.0396277	0.764764	0.0429986	0.660393
P13995	10797	methylenetetrahydrofolate dehydrogenase (NADP+ dependent) 2, methenyltetrahydrofolate cyclohydrolase	MTHFD2	670	17.0019	17.0252	17.0339	17.0127	16.8385	16.826	16.8916	16.8766	17.1438	17.1621	17.1637	17.1836	17.2882	17.2763	17.2973	17.1292	-0.144905	0.00296791	0.160221	0.0149714	-0.0844291	0.085526
P14174	4282	macrophage migration inhibitory factor	MIF	350	19.1174	19.0036	19.0745	19.1533	19.1083	19.1027	19.083	19.2845	19.1277	19.139	19.0895	19.0479	18.7424	18.9965	18.996	18.8078	-0.0138382	0.887865	-0.0574436	0.699919	0.215339	0.0339242
P14209	4267	CD99 molecule (Xg blood group)	CD99	4514	13.9982	14.1351	14.2464	13.5142	13.7926	13.6818	13.6753	13.8832	14.2419	14.7689	14.5481	14.7519	14.5601	15.0072	14.7214	14.7552	-0.604224	0.0109603	0.215231	0.539652	-0.183257	0.500002
P14314-2	5589	protein kinase C substrate 80K-H	PRKCSH	4141	17.4063	17.4114	17.3939	17.4352	17.3279	17.2628	17.2382	17.2736	17.2891	17.3648	17.3786	17.3645	17.3267	17.3478	17.3591	17.2882	0.0624271	0.0541892	0.136053	0.0077695	0.0187908	0.655242
P14324;P14324-2	2224	farnesyl diphosphate synthase	FDPS	900	16.3292	16.2404	16.315	16.295	16.3546	16.4135	16.3886	16.4308	16.2781	16.417	16.3855	16.3624	16.1623	16.2494	16.1789	16.0898	-0.0658631	0.17831	-0.101979	0.14524	0.190657	0.00400136
P14373	5987	tripartite motif containing 27	TRIM27		13.4187	13.4591	13.5523	13.5206	13.5106	13.7125	13.2165	13.3175	13.4765	13.5349	13.7242	13.666	13.7781	14.0466	13.7988	13.9755	-0.112701	0.423045	0.0484247	0.861648	-0.299344	0.0623852
P14406	1347	cytochrome c oxidase subunit 7A2	COX7A2	190	20.6788	20.5636	20.7381	20.6324	20.4432	20.4209	20.6492	20.472	20.6779	20.5253	20.657	20.5404	20.9743	20.8383	20.9478	20.8811	0.0530865	0.511212	0.156898	0.15495	-0.310226	0.00348586
P14415	482	ATPase Na+/K+ transporting subunit beta 2	ATP1B2	4260	15.8297	15.8008	15.8467	15.9946	15.8511	15.8462	15.5144	15.8479	16.0311	16.0671	16.1919	16.2146	16.3263	16.2641	16.2171	16.2463	-0.258253	0.0177607	0.103027	0.529085	-0.13724	0.252288
P14550	10327	aldo-keto reductase family 1 member A1	AKR1A1	10	18.367	18.3292	18.3651	18.4599	18.3777	18.3827	18.3792	18.4024	18.311	18.2481	18.2637	18.2798	18.1347	18.1359	18.1546	18.2361	0.104648	0.0111713	-0.00522295	0.948472	0.11033	0.017712
P14618	5315	pyruvate kinase M1/2	PKM	10	17.9934	18.071	17.9879	17.9816	17.9578	17.9717	17.9847	18.0716	18.0248	17.9861	17.9254	17.9671	17.9288	17.9061	17.934	17.8706	0.0326544	0.424274	0.0120161	0.8846	0.0659445	0.152761
P14618-2	5315	pyruvate kinase M1/2	PKM	10	18.1999	18.2529	18.1301	18.2191	18.1983	18.2709	18.2567	18.3176	18.3688	18.253	18.1367	18.3231	18.1694	18.0685	18.055	18.2006	-0.0698904	0.314932	-0.060367	0.590676	0.147033	0.0669196
P14621	98	acylphosphatase 2	ACYP2	620	15.6462	15.6513	15.6175	15.5517	15.5762	15.6492	15.58	15.7428	15.9015	15.932	15.8709	15.942	15.8794	15.7971	15.7899	15.971	-0.294942	0.000298733	-0.0203908	0.871237	0.0522391	0.492557
P14625	7184	heat shock protein 90 beta family member 1	HSP90B1	4141	17.4454	17.4151	17.4474	17.4732	17.2826	17.1917	17.1716	17.2387	17.3861	17.4359	17.4462	17.447	17.5544	17.538	17.5733	17.5035	0.0164664	0.639978	0.224134	0.000908042	-0.1135	0.00778983
P14649	140465	myosin light chain 6B	MYL6B	4270	15.6817	15.574	15.4618	15.6001	15.4035	15.3662	15.5277	15.4344	15.1515	15.2717	15.3774	15.3029	15.1369	15.1177	15.058	15.1407	0.303546	0.000842101	0.146458	0.160162	0.162543	0.0576633
P14678;P14678-2;P14678-3;P63162;P63162-2	6628	small nuclear ribonucleoprotein polypeptides B and B1	SNRPB	3040	16.1539	16.0155	16.063	16.1345	16.1032	16.0804	16.0636	16.1095	16.0803	16.05	15.9946	15.9764	15.9709	15.9265	16.0012	15.9002	0.0663736	0.143344	0.00252957	0.981082	0.0756476	0.147155
P14735	3416	insulin degrading enzyme	IDE	5010	15.0308	15.0277	14.9608	14.9112	14.9532	15.0315	14.8267	15.0822	15.1146	15.2315	15.1049	15.1969	15.1909	15.2396	15.1765	15.2678	-0.179336	0.0164211	0.00923152	0.950603	-0.0567279	0.517031
P14854	1340	cytochrome c oxidase subunit 6B1	COX6B1	190	17.6258	17.7154	17.7121	17.7341	17.7682	17.6506	17.6424	17.7637	17.5877	17.7699	17.7721	17.8055	17.9427	17.8376	17.8368	17.7639	-0.0369219	0.627736	-0.00937182	0.950776	-0.111486	0.177359
P14859-5;P14859-6	5451	POU class 2 homeobox 1	POU2F1		16.4983	16.2514	16.504	16.4926	16.485	16.3787	16.2987	16.4658	16.4328	16.3611	16.3712	16.389	16.6041	16.6078	16.5679	16.4751	0.048069	0.565493	0.02956	0.850533	-0.175193	0.0593927
P14866	3191	heterogeneous nuclear ribonucleoprotein L	HNRNPL		17.3426	17.3702	17.3164	17.2961	17.3543	17.3709	17.3087	17.376	17.2465	17.2731	17.2008	17.1965	17.2222	17.2258	17.2029	17.1288	0.102077	0.0082572	-0.0211455	0.733281	0.0343493	0.423785
P14868	1615	aspartyl-tRNA synthetase 1	DARS1	970	17.374	17.2169	17.3179	17.2941	17.3697	17.3176	17.2921	17.2979	17.3772	17.4084	17.4304	17.4259	17.3993	17.4294	17.4329	17.4382	-0.1097	0.00889498	-0.0185751	0.794418	-0.0145104	0.788711
P14923	3728	junction plakoglobin	JUP	5200	16.1851	16.1452	16.0693	16.1772	16.2418	16.3064	16.3173	16.2945	16.2163	16.3027	16.2055	16.2353	16.2885	16.1864	16.2279	16.2332	-0.0957804	0.0279349	-0.145791	0.0223796	0.00600207	0.928498
P14927	7381	ubiquinol-cytochrome c reductase binding protein	UQCRB	190	18.2058	18.0336	18.1868	18.2253	18.0146	17.8871	18.0008	17.9069	18.3825	18.3328	18.4654	18.3361	18.5622	18.4803	18.5174	18.3962	-0.216325	0.00520975	0.21054	0.0381327	-0.109827	0.16677
P15056	673	B-Raf proto-oncogene, serine/threonine kinase	BRAF	4010	15.6782	15.4159	15.5576	15.3155	15.3782	15.2781	15.4244	15.2401	15.341	15.4763	15.3216	15.4444	15.4474	15.4603	15.3549	15.3298	0.0959521	0.339168	0.161606	0.255818	-0.0022601	0.990395
P15104	2752	glutamate-ammonia ligase	GLUL	250	15.63	15.5207	15.513	15.492	15.2595	15.307	15.2134	15.4701	14.7021	14.8496	14.8312	14.6953	14.7145	14.7456	14.9268	14.9251	0.769363	3.13155e-06	0.22637	0.081785	-0.05845	0.62198
P15121	231	aldo-keto reductase family 1 member B	AKR1B1	40	18.7818	18.6934	18.748	18.8424	18.8762	18.8531	18.8006	18.9553	18.6454	18.6672	18.6837	18.6975	18.5084	18.4914	18.5125	18.531	0.0929713	0.0447142	-0.104873	0.100905	0.162612	0.00612537
P15151;P15151-2;P15151-3	5817	PVR cell adhesion molecule	PVR	4514	13.5055	13.3062	13.4805	13.3546	13.4601	13.7682	13.1295	13.2054	13.4785	13.7262	13.7011	13.6439	13.6829	13.8727	13.7595	13.5973	-0.225711	0.171499	0.0209252	0.952683	-0.0907182	0.682057
P15170-2;P15170-3	2935	G1 to S phase transition 1	GSPT1	3015	17.0048	17.0157	16.9691	17.066	16.9993	17.0391	16.9485	17.061	16.9833	17.0118	17.0155	17.0234	16.968	16.9521	16.9621	16.9519	0.00540988	0.882497	0.00193739	0.97913	0.0499924	0.1741
P15259	5224	phosphoglycerate mutase 2	PGAM2	10	14.1599	14.6244	13.8113	14.1408	14.2411	14.3068	14.508	14.6261	13.9551	14.5572	14.6661	14.3763	14.2822	14.5095	14.6601	14.7653	-0.204593	0.436075	-0.236392	0.568688	-0.165582	0.618923
P15260	3459	interferon gamma receptor 1	IFNGR1	4060	15.6169	15.7138	15.506	15.5679	15.6028	15.8186	15.7577	15.8128	15.657	16.0192	15.9975	15.8439	15.8628	15.8446	15.8445	15.8809	-0.278209	0.0124874	-0.146805	0.331022	0.0211826	0.895485
P15289	410	arylsulfatase A	ARSA	600	16.0525	16.0284	16.2006	16.2477	16.3636	16.0869	16.0417	16.2132	16.3549	16.3496	16.2418	16.1925	16.287	16.4672	16.2387	16.2471	-0.152442	0.157276	-0.0440648	0.831223	-0.0252887	0.878807
P15311	7430	ezrin	EZR	4670	16.7036	16.7909	16.8015	16.8323	16.8027	16.8542	16.752	16.9397	16.908	16.9624	16.9749	16.9239	16.8362	16.7963	16.7867	16.7744	-0.160261	0.00500857	-0.055107	0.489927	0.143929	0.0199739
P15336-5	1386	activating transcription factor 2	ATF2	4010	14.9009	14.5769	14.6154	14.9452	14.6944	14.7363	14.5551	14.8111	14.9344	14.7682	14.5951	14.8966	14.8095	14.7369	14.5671	14.909	-0.0390032	0.808553	0.0603854	0.829072	0.0429726	0.84207
P15374	7347	ubiquitin C-terminal hydrolase L3	UCHL3		15.9741	16.0332	16.0072	16.0312	16.0631	16.015	16.0172	15.9962	16.0618	16.0219	15.9793	16.0939	15.9325	15.8778	15.9693	15.9066	-0.0277998	0.448975	-0.0114441	0.875653	0.117657	0.00946618
P15529-2;P15529-3;P15529-4;P15529-5;P15529-6;P15529-7	4179	CD46 molecule	CD46	4610	15.1353	15.0752	15.0741	15.0159	15.1312	15.0191	14.8728	14.7872	14.7678	15.1109	15.199	15.1661	14.9108	15.0896	15.0687	15.1306	0.0141668	0.924279	0.122562	0.560652	0.011042	0.958744
P15531;P15531-2	4830	NME/NM23 nucleoside diphosphate kinase 1	NME1	230	20.3759	20.8015	20.3443	20.4136	20.5138	20.5494	20.8373	20.7533	20.3593	20.537	20.326	20.4392	20.1991	20.2909	20.1942	20.6771	0.0684567	0.716317	-0.179632	0.516181	0.0750469	0.758316
P15559;P15559-2;P15559-3	1728	NAD(P)H quinone dehydrogenase 1	NQO1		0	12.4592	0	13.062	0	0	0	0	14.5761	14.9142	14.6898	14.7791	15.3437	15.5733	15.5118	15.5912					-0.765188	0.0114746
P15586	2799	glucosamine (N-acetyl)-6-sulfatase	GNS	531	16.6682	16.6442	16.8184	16.7955	16.61	16.4808	16.5094	16.5457	16.9125	16.7437	16.8457	16.8197	17.0627	16.9343	17.093	16.9691	-0.0988155	0.158743	0.195099	0.0564003	-0.184361	0.028267
P15848	411	arylsulfatase B	ARSB	531	15.5301	15.4277	15.573	15.5951	15.4706	15.4623	15.4427	15.466	15.7343	15.6363	15.7019	15.6778	15.8139	15.7761	15.8227	15.613	-0.156079	0.0183895	0.0710516	0.461316	-0.0688541	0.35601
P15880	6187	ribosomal protein S2	RPS2	3010	17.5501	17.5935	17.5145	17.6812	17.528	17.4876	17.4429	17.6822	17.7563	17.6881	17.7544	17.7518	17.8744	17.7677	17.7987	17.7571	-0.152844	0.0300231	0.0496631	0.661298	-0.0617991	0.457127
P15882;P15882-3	1123	chimerin 1	CHN1		15.1065	14.9333	14.8804	14.8188	14.8501	14.9256	14.868	14.9123	14.7102	14.8145	14.5898	14.6034	14.5605	14.6804	14.5759	14.7023	0.255282	0.00765296	0.0457447	0.770202	0.0497005	0.667969
P15907	6480	ST6 beta-galactoside alpha-2,6-sialyltransferase 1	ST6GAL1	510	14.0494	14.2288	0	0	13.9784	14.1396	12.8084	0	0	14.4591	14.0894	0	0	0	0	14.1804
P15927;P15927-2;P15927-3	6118	replication protein A2	RPA2	3030	16.4998	16.5193	16.3451	16.4749	16.4816	16.4454	16.2564	16.3871	16.3881	16.4784	16.5493	16.336	16.39	16.4381	16.4956	16.4191	0.02188	0.802438	0.0671997	0.600067	0.00221051	0.989027
P15954	1350	cytochrome c oxidase subunit 7C	COX7C	190	20.0446	19.7449	19.9649	20.0618	19.8578	19.8818	19.7557	19.8533	19.983	19.8198	19.9451	19.9571	20.3448	20.1169	20.2251	20.3251	0.0278048	0.795076	0.116875	0.424804	-0.326704	0.00840617
P16035	7077	TIMP metallopeptidase inhibitor 2	TIMP2		15.5527	15.5224	15.6284	15.5608	15.5326	15.2705	15.4698	15.5465	15.6045	15.4899	15.7322	15.2631	15.8558	15.7135	15.8325	15.8098	0.0436667	0.736547	0.111235	0.562351	-0.28045	0.0459902
P16083	4835	N-ribosyldihydronicotinamide:quinone reductase 2	NQO2		15.0901	15.1401	0	15.1477	15.0543	14.9868	15.0351	15.133	14.6479	14.9116	0	14.9994	15.3468	0	0	15.0188	0.272992	0.0786013	0.0736737	0.764764
P16104	3014	H2A.X variant histone	H2AX	5322	18.1405	17.9841	17.9879	18.0192	17.9351	17.7659	17.8154	17.9977	17.8297	17.7656	17.8341	17.759	17.9346	17.9537	17.8981	17.9133	0.235813	0.00229356	0.154408	0.10014	-0.127788	0.0962538
P16152	873	carbonyl reductase 1	CBR1	590	17.3667	17.35	17.4032	17.4392	17.3429	17.3677	17.2896	17.3726	17.3262	17.3056	17.2841	17.3149	17.2975	17.3236	17.3654	17.2697	0.0820769	0.0216389	0.0465471	0.351226	-0.00634193	0.906133
P16157;P16157-10;P16157-11;P16157-12;P16157-13;P16157-14;P16157-15;P16157-16;P16157-21;P16157-3;P16157-4;P16157-5;P16157-6;P16157-7;P16157-8;P16157-9	286	ankyrin 1	ANK1		15.0106	15.0244	14.9925	15.1794	14.9066	15.0105	14.8559	15.0519	14.8884	14.8875	14.8912	14.789	14.8453	14.8957	14.8352	14.844	0.187706	0.0091631	0.0954956	0.324043	0.00898116	0.93206
P16219	35	acyl-CoA dehydrogenase short chain	ACADS	71	14.2825	14.1937	14.3288	14.32	14.1884	14.1806	13.9698	14.2073	14.6747	14.5955	14.7136	14.6252	14.756	14.8476	14.8794	14.9393	-0.370995	0.000255086	0.14474	0.180344	-0.203336	0.0259338
P16220;P16220-1	1385	cAMP responsive element binding protein 1	CREB1	4380	17.7533	17.6292	17.6687	17.7435	17.6863	17.6458	17.5841	17.6684	17.4723	17.6258	17.5271	17.5461	17.4737	17.4617	17.4849	17.4979	0.15588	0.00399022	0.0525667	0.480827	0.0632611	0.254672
P16278;P16278-3	2720	galactosidase beta 1	GLB1	52	16.9017	16.841	16.9585	16.8366	16.8536	16.8178	16.9023	16.8282	16.8688	16.8558	16.8867	16.8922	16.8586	17.0247	16.9601	16.8947	0.00854348	0.878258	0.0339519	0.687586	-0.0586604	0.307959
P16298;P16298-4	5532	protein phosphatase 3 catalytic subunit beta	PPP3CB	4010	16.1584	16.1484	16.0876	16.1929	16.154	16.0351	15.9258	16.1795	16.0791	16.0431	16.0586	16.0814	16.0556	15.8777	15.9476	15.9193	0.0812918	0.251214	0.0731933	0.513956	0.115468	0.155922
P16333	4690	NCK adaptor protein 1	NCK1	4012	14.7952	14.7702	14.6332	14.8351	14.7034	14.7488	14.7849	14.7839	15.021	14.853	14.9003	14.7949	14.7862	14.7882	14.8805	14.7632	-0.133878	0.0597523	0.00319496	0.984732	0.0877927	0.282857
P16383;P16383-2	6936	GC-rich sequence DNA-binding factor 2	GCFC2		13.0936	13.1854	12.9317	13.4483	11.7808	13.0242	12.8307	0	13.0102	13.5763	13.4113	13.2827	13.059	13.4122	13.2193	13.0332	-0.15535	0.660505	0.61953	0.231299	0.139167	0.764475
P16401	3009	H1.5 linker histone, cluster member	H1-5		18.4197	18.3509	18.4359	18.4695	18.231	18.2502	18.2589	18.2414	18.2618	18.1802	18.346	18.314	18.6042	18.3809	18.5581	18.4406	0.143495	0.03394	0.17361	0.0656137	-0.220456	0.00842528
P16402	3007	H1.3 linker histone, cluster member	H1-3		18.6744	18.6187	18.527	18.5114	18.5388	18.4236	18.3175	18.5623	18.1615	18.0699	18.1518	18.0714	17.9705	18.2349	18.2704	18.0543	0.469238	0.000305337	0.122347	0.406698	-0.0188752	0.903483
P16403	3006	H1.2 linker histone, cluster member	H1-2		18.9885	18.8581	18.9791	19.0646	18.7589	18.6875	18.6518	18.8893	18.7597	18.6732	18.8295	18.8304	19.158	18.8942	19.0716	18.9518	0.199343	0.038792	0.225672	0.0891944	-0.245703	0.0281059
P16435	5447	cytochrome p450 oxidoreductase	POR		15.719	15.795	15.7317	15.6966	15.7547	15.7214	15.7129	15.6894	15.7725	15.9005	15.9006	15.8427	15.8994	15.9273	15.8719	15.9847	-0.118525	0.0130529	0.0159313	0.857526	-0.0667658	0.192614
P16455	4255	O-6-methylguanine-DNA methyltransferase	MGMT		14.6103	14.456	14.5299	14.5898	14.6605	14.5859	14.4605	14.5063	14.9648	14.8854	14.6953	14.7408	15.1029	15.1877	15.04	14.7704	-0.275052	0.0261876	-0.00677517	0.980826	-0.203676	0.13527
P16519;P16519-2;P16519-3	5126	proprotein convertase subtilisin/kexin type 2	PCSK2		14.1604	14.6918	15.051	14.992	14.9889	14.8552	14.961	14.6754	15.6335	15.7353	15.6738	15.8765	15.8571	15.8565	15.8798	15.7877	-1.006	0.00034711	-0.146331	0.693637	-0.115448	0.688379
P16591	2241	FER tyrosine kinase	FER	4520	14.4708	14.3174	14.4397	14.3576	14.3449	14.5748	14.1303	14.3758	14.4639	14.6551	14.6151	14.5451	14.3604	14.61	14.691	14.694	-0.1734	0.170985	0.0399475	0.878049	-0.0190692	0.925072
P16615	488	ATPase sarcoplasmic/endoplasmic reticulum Ca2+ transporting 2	ATP2A2	4020	16.3164	16.3721	16.2824	16.2938	16.3189	16.2622	16.2611	16.2367	16.1926	16.3224	16.2988	16.3056	16.2877	16.3762	16.2761	16.322	0.0363121	0.415947	0.046437	0.499881	-0.035669	0.512668
P16870;P16870-2	1363	carboxypeptidase E	CPE	4940	17.6736	17.662	17.6689	17.6779	17.7075	17.6057	17.5816	17.6716	18.1631	18.1643	18.2165	18.2103	18.2978	18.2757	18.2814	18.3264	-0.517947	2.12219e-08	0.0289957	0.590894	-0.106805	0.0105392
P16930	2184	fumarylacetoacetate hydrolase	FAH	350	14.8925	14.7364	14.9194	14.9037	15.3533	14.9735	15.1587	14.8145	15.2174	15.3163	15.3712	15.4283	15.1567	15.336	15.3634	15.2473	-0.470305	0.00258216	-0.212022	0.274465	0.0574341	0.760531
P16949	3925	stathmin 1	STMN1	4010	19.7959	19.8135	19.7466	19.7984	19.8289	19.8531	19.7252	19.8912	19.2407	19.2767	19.2926	19.285	19.0975	19.0769	19.0547	19.064	0.51484	7.65942e-08	-0.0360088	0.57573	0.200512	0.00121617
P16989	8531	Y-box binding protein 3	YBX3	4530	14.9492	15.0657	14.9176	14.8674	15.0395	14.8973	14.879	15.0575	15.2449	15.5093	15.4553	15.1925	15.268	15.4423	15.3144	15.3303	-0.40055	0.00122914	-0.0183705	0.93521	0.0117859	0.943932
P17019	7562	zinc finger protein 708	ZNF708		15.5905	15.0917	15.4938	15.3511	0	15.3521	14.954	0	0	15.1705	15.2032	14.6391	0	15.2785	14.7061	15.3103	0.377502	0.219695			-0.0940109	0.84289
P17020	7564	zinc finger protein 16	ZNF16		12.2989	13.5968	12.9846	12.7526	12.7196	13.6978	12.9816	13.1515	0	13.1368	13.0572	12.9276	13.3733	12.5999	12.9146	12.537	-0.132338	0.777453	-0.229424	0.74269	0.184326	0.757346
P17026	7570	zinc finger protein 22	ZNF22		15.5557	15.5179	15.5646	15.566	15.6212	15.4392	15.438	15.3926	15.3256	15.2945	15.3256	15.3841	15.4349	15.4116	15.3682	15.3418	0.218618	0.0013657	0.0783204	0.346333	-0.0566857	0.409285
P17028	7572	zinc finger protein 24	ZNF24		14.8733	14.9064	14.7149	14.9457	14.5078	14.5594	14.5967	14.7067	14.5403	14.7191	14.7668	14.5541	14.7438	14.7307	14.8263	14.7431	0.214994	0.0189323	0.267458	0.035949	-0.115908	0.251206
P17029	7586	zinc finger with KRAB and SCAN domains 1	ZKSCAN1		13.7854	13.7342	13.7704	13.9468	13.9288	13.789	13.48	13.8284	13.4673	12.9686	13.2204	13.2371	13.3761	13.2729	13.1884	13.2472	0.585832	0.00111553	0.0526713	0.858448	-0.0477846	0.822795
P17036	7551	zinc finger protein 3	ZNF3		12.4991	12.472	12.3193	12.3253	11.9631	12.4208	12.3803	12.7171	12.1858	12.2087	12.1513	12.1581	12.2518	12.1208	12.4188	12.34	0.227963	0.173581	0.0335621	0.926683	-0.106897	0.625642
P17050	4668	alpha-N-acetylgalactosaminidase	NAGA	603	15.5776	15.5032	15.5601	15.418	15.5587	15.5456	15.5578	15.4966	15.4725	15.5984	15.4745	15.59	15.6409	15.6771	15.634	15.5499	-0.019129	0.756199	-0.0249245	0.815617	-0.0916003	0.157775
P17096	3159	high mobility group AT-hook 1	HMGA1		18.0514	18.3214	18.1857	18.1699	18.3189	18.2115	18.2289	18.4853	17.898	17.9507	17.901	17.8571	17.8982	17.8019	17.8828	17.8599	0.280399	0.00375223	-0.129065	0.296774	0.0409986	0.725848
P17096-2	3159	high mobility group AT-hook 1	HMGA1		16.1489	16.8122	16.1592	16.053	16.8047	17.0293	16.1804	16.6518	16.3493	16.4921	16.3578	16.4004	16.0192	16.1615	16.4107	16.17	-0.106587	0.697164	-0.373263	0.318905	0.209545	0.508058
P17098	7554	zinc finger protein 8	ZNF8		14.338	13.8227	13.8339	13.8145	14.0328	13.8979	13.9097	13.8441	13.557	13.5128	13.561	13.6765	13.5016	13.7062	13.4451	13.6233	0.375442	0.0154568	0.0311244	0.919707	0.00777874	0.977407
P17152	8834	transmembrane protein 11	TMEM11		16.0223	15.9086	15.9072	15.7889	15.8121	15.8882	15.8017	15.8318	15.8071	16.0057	16.0757	16.0225	15.9408	16.0547	16.0042	15.9239	-0.0710254	0.384557	0.0733124	0.575419	-0.00312894	0.984102
P17174	2805	glutamic-oxaloacetic transaminase 1	GOT1	250	17.4045	17.2921	17.3855	17.4354	17.4778	17.4519	17.4856	17.4887	17.4375	17.4655	17.4891	17.4873	17.323	17.3116	17.3643	17.3629	-0.0905016	0.0162252	-0.0966474	0.0592423	0.12944	0.00559473
P17252	5578	protein kinase C alpha	PRKCA	4010	14.461	14.5533	14.6207	14.6821	14.656	14.5198	14.497	14.614	15.0802	15.1166	15.1797	15.1941	15.1508	15.143	15.2031	15.2654	-0.563426	4.34769e-06	0.00751353	0.960981	-0.0479022	0.59012
P17405;P17405-4	6609	sphingomyelin phosphodiesterase 1	SMPD1	600	15.6684	15.6184	15.7266	15.6366	0	0	15.7282	15.3362	0	15.6163	15.8658	0	15.9668	16.0005	0	15.7109
P17480	7343	upstream binding transcription factor	UBTF		16.5431	16.5362	16.5781	16.6322	16.4878	16.4801	16.4611	16.5348	16.3386	16.2893	16.3209	16.3248	16.4042	16.3434	16.363	16.3458	0.254015	3.87071e-06	0.0814639	0.0668418	-0.045722	0.200791
P17535	3727	JunD proto-oncogene, AP-1 transcription factor subunit	JUND	4010	14.1117	0	13.7832	0	13.7441	14.1563	13.4226	14.1651	14.6356	14.194	14.5938	14.2648	14.6703	14.4061	14.6356	14.1127					-0.0340708	0.938531
P17568	4713	NADH:ubiquinone oxidoreductase subunit B7	NDUFB7	190	16.5785	16.6487	16.7643	16.7253	16.6486	16.6383	16.6571	16.7115	16.7621	16.7623	16.8354	16.8307	16.9196	16.9189	16.9208	16.8321	-0.11845	0.0273332	0.0152947	0.884635	-0.10022	0.0935202
P17600	6853	synapsin I	SYN1		15.611	15.7364	15.7055	15.7029	15.7437	15.7171	15.7346	15.7565	15.9214	15.9117	15.9293	15.9808	15.9238	15.9509	15.8982	15.8464	-0.246879	2.54818e-05	-0.0490381	0.378775	0.0309709	0.50759
P17600-2	6853	synapsin I	SYN1		14.4893	13.2398	13.9358	13.8382	14.0912	14.0758	13.8799	13.9853	14.159	14.1885	14.2775	14.3607	14.0943	14.3143	14.0896	14.0999	-0.370661	0.15299	-0.132264	0.780212	0.0969024	0.791577
P17612	5566	protein kinase cAMP-activated catalytic subunit alpha	PRKACA	4010	16.0125	15.9068	15.9385	15.9083	16.0775	16.0023	15.9298	15.8287	15.6921	15.714	15.4913	15.709	15.4889	15.5013	15.4491	15.4076	0.28993	0.00189109	-0.0180334	0.912439	0.189853	0.0415013
P17655	824	calpain 2	CAPN2	4141	15.7712	15.6476	15.733	15.744	15.7231	15.6947	15.6435	15.6593	15.8026	15.8622	15.7273	15.8495	15.8663	15.8591	15.9549	15.9282	-0.0864632	0.0765792	0.0437742	0.576367	-0.0917138	0.100737
P17676;P17676-2;P17676-3	1051	CCAAT enhancer binding protein beta	CEBPB		15.9454	15.6943	15.9004	15.8447	15.8296	15.695	15.5907	15.8363	15.843	16.075	15.9728	15.9315	15.7954	15.9057	15.987	15.9151	-0.109375	0.264845	0.108307	0.477547	0.0547836	0.674334
P17677;P17677-2	2596	growth associated protein 43	GAP43		19.3872	19.495	19.2931	19.2525	19.4831	19.5352	19.4575	19.4761	19.4429	19.5923	19.463	19.4584	19.285	19.2692	19.2102	19.2265	-0.132216	0.0501951	-0.131038	0.162359	0.24145	0.00559473
P17706;P17706-2;P17706-3	5771	protein tyrosine phosphatase non-receptor type 2	PTPN2		14.6097	14.1752	14.3507	13.5868	13.1484	0	13.4427	12.5835	11.6124	12.8173	14.0216	13.7574	13.5072	13.7587	13.9499	0	1.12846	0.0939353	1.12242	0.281418	-0.686407	0.430246
P17812	1503	CTP synthase 1	CTPS1	240	16.2639	16.2781	16.1856	16.2743	16.3016	16.2749	16.2433	16.275	16.1553	16.2256	16.1812	16.1978	16.1802	16.2614	16.1493	16.2528	0.0604561	0.115667	-0.0232544	0.728772	-0.0209278	0.683026
P17844	1655	DEAD-box helicase 5	DDX5	3040	17.1901	17.1578	17.1738	17.2679	17.1929	17.1887	17.1662	17.2398	17.1583	17.1812	17.1369	17.1793	17.278	17.1939	17.2449	17.2225	0.0334691	0.331186	0.000514372	0.994912	-0.0708791	0.0735842
P17858	5211	phosphofructokinase, liver type	PFKL	10	16.0727	16.0665	16.1008	16.0828	16.2546	16.2478	16.1352	16.2191	16.1087	16.2226	16.2263	16.2643	16.2062	16.2078	16.181	16.1994	-0.124769	0.00789673	-0.133447	0.0346673	0.00686738	0.919722
P17900	2760	GM2 ganglioside activator	GM2A	4142	16.1472	16.0582	16.0418	16.2537	16.0127	15.8676	15.9909	15.9222	15.8925	15.9177	16.0124	15.9399	16.068	15.9516	16.0801	16.0832	0.184622	0.0127508	0.176904	0.072994	-0.10511	0.185373
P17980	5702	proteasome 26S subunit, ATPase 3	PSMC3	3050	16.9758	16.9819	16.98	17.0595	16.9231	16.9092	16.8928	16.9541	16.8767	16.8808	16.8769	16.9052	16.9206	16.9081	16.8955	16.8357	0.114424	0.0014648	0.0795305	0.0656137	-0.00504931	0.91526
P17987	6950	t-complex 1	TCP1		17.4903	17.5456	17.47	17.5043	17.5362	17.5579	17.5199	17.5658	17.4104	17.4159	17.3676	17.4135	17.293	17.3424	17.3042	17.3052	0.10067	0.000720032	-0.0424064	0.210323	0.0906899	0.00448777
P18031	5770	protein tyrosine phosphatase non-receptor type 1	PTPN1	4520	16.6892	16.657	16.7189	16.678	16.8581	16.6962	16.7188	16.7462	16.5669	16.5802	16.569	16.5632	16.5516	16.5507	16.5497	16.4995	0.115948	0.00694469	-0.0690606	0.211802	0.0319481	0.50759
P18065	3485	insulin like growth factor binding protein 2	IGFBP2		14.1893	13.7926	14.4608	14.1203	14.7347	13.9775	13.4755	14.1558	14.2037	14.054	13.9475	13.9223	14.3172	14.0522	14.1126	14.0852	0.108855	0.733775	0.0548702	0.932036	-0.109921	0.791577
P18074	2068	ERCC excision repair 2, TFIIH core complex helicase subunit	ERCC2	3420	14.387	14.3378	14.3464	14.2476	14.1225	14.2091	14.2419	14.1388	14.3484	14.5227	14.403	14.1309	14.536	14.5563	14.2451	14.4365	-0.021603	0.863087	0.151606	0.353826	-0.0921711	0.505302
P18077	6165	ribosomal protein L35a	RPL35A	3010	17.0128	17.015	16.9863	17.0669	16.8952	16.9058	16.8704	16.9911	17.2192	17.1963	17.1943	17.2013	17.3988	17.3165	17.3238	17.4353	-0.182491	0.000524742	0.104644	0.0774278	-0.16586	0.00331928
P18085	378	ADP ribosylation factor 4	ARF4		18.5614	18.4112	18.4424	18.4937	18.4483	18.4059	18.4958	18.4586	18.4584	18.4423	18.4644	18.4776	18.4454	18.5673	18.3835	18.536	0.0165324	0.783137	0.0250299	0.808246	-0.0223574	0.772922
P18124	6129	ribosomal protein L7	RPL7	3010	17.1017	17.0158	17.0965	17.1243	17.0037	16.9856	17.0114	17.0297	17.3044	17.3371	17.3234	17.2791	17.4816	17.4061	17.4724	17.5136	-0.226456	2.71168e-05	0.0769382	0.119275	-0.157434	0.00198008
P18206;P18206-2	7414	vinculin	VCL	4510	16.0313	15.7282	15.8576	15.6342	15.8879	15.8293	15.6311	15.822	15.8814	16.0422	15.9957	15.8185	15.8361	15.822	15.9394	15.8619	-0.121609	0.284979	0.0202715	0.93521	0.0695777	0.63928
P18433;P18433-6	5786	protein tyrosine phosphatase receptor type A	PTPRA		14.2877	14.4132	14.3197	14.3516	14.5112	14.5379	14.2683	14.0506	14.2771	14.5341	14.3607	14.5029	14.2967	14.6136	14.4858	14.1693	-0.0756195	0.655571	0.00105572	0.998648	0.0273483	0.912622
P18583-5	6651	SON DNA and RNA binding protein	SON		16.1127	16.1172	16.1269	16.1778	16.0108	16.0075	15.9213	16.0106	16.0746	16.1203	16.1043	16.1266	16.3107	16.2953	16.2775	16.1951	0.0272176	0.480034	0.146087	0.0129831	-0.163237	0.00234815
P18615	7936	negative elongation factor complex member E	NELFE		15.2515	15.1129	15.1809	15.1392	15.2004	15.2604	15.249	15.2011	15.1479	15.142	15.1868	15.1989	15.1607	15.1863	15.1653	15.1083	0.00220455	0.96068	-0.0566004	0.320627	0.0137221	0.804267
P18621;P18621-3	6139	ribosomal protein L17	RPL17	3010	17.7278	17.708	17.6892	17.8271	17.6028	17.6342	17.523	17.7109	17.8951	17.8992	17.9656	17.8657	18.0788	18.0248	18.0636	18.0217	-0.168382	0.00509882	0.120275	0.112705	-0.140839	0.0278415
P18669	5223	phosphoglycerate mutase 1	PGAM1	10	17.9776	17.9867	17.9613	17.9008	17.9963	17.9966	17.9623	17.9978	17.9744	18.0062	17.9641	18.0142	17.8889	17.8903	17.8707	17.8972	-0.0331608	0.166967	-0.0316587	0.373501	0.102958	0.00253343
P18754;P18754-2	1104	regulator of chromosome condensation 1	RCC1		15.7771	15.7545	15.7824	15.8971	15.8803	15.731	15.7545	15.7797	15.525	15.5252	15.5364	15.5727	15.5498	15.6643	15.5675	15.4605	0.262951	0.000599386	0.0164191	0.895442	-0.0206993	0.811224
P18846	466	activating transcription factor 1	ATF1		0	15.5248	15.3987	15.6447	15.628	15.2388	15.4824	15.9795	15.7303	15.2181	15.5981	15.6078	15.8729	15.8002	15.8513	15.8451	-0.0158278	0.950106	-0.059441	0.893204	-0.30379	0.188436
P18858;P18858-3	3978	DNA ligase 1	LIG1	3030	12.9916	12.6579	12.9745	12.9085	12.7716	12.8867	11.7671	0	13.1843	12.6872	12.5256	12.9153	13.2022	13.3178	13.0292	11.2393	0.0550484	0.934524	0.408022	0.707292	0.130947	0.883879
P18859;P18859-2	522	ATP synthase peripheral stalk subunit F6	ATP5PF	190	17.5899	17.4873	17.6271	17.716	17.4864	17.5243	17.4427	17.5528	17.819	17.8836	17.8476	17.8348	17.9664	18.004	17.9663	17.8675	-0.241205	0.000989343	0.103536	0.225351	-0.104784	0.127533
P18887	7515	X-ray repair cross complementing 1	XRCC1	3410	16.1231	15.9994	16.1985	16.1891	16.1148	16.121	16.1096	16.147	16.0983	16.1901	16.2106	16.2024	16.2144	16.2507	16.2205	16.0485	-0.0478395	0.492827	0.0043972	0.977951	-0.00817059	0.940604
P19021;P19021-5;P19021-6	5066	peptidylglycine alpha-amidating monooxygenase	PAM		14.7062	14.5971	14.7621	14.6233	14.6393	14.741	14.632	14.7823	15.9482	15.9552	16.0394	15.9751	16.1738	16.2119	16.1612	16.261	-1.30732	1.8628e-09	-0.0265032	0.812475	-0.222484	0.00477508
P19022;P19022-2	1000	cadherin 2	CDH2	4514	16.2712	16.3366	16.3119	16.2724	16.3093	16.2549	16.2124	16.2569	16.2295	16.3185	16.2196	16.2895	16.2975	16.3086	16.2801	16.2637	0.0337579	0.33739	0.0396729	0.459891	-0.0231847	0.606579
P19086	2781	G protein subunit alpha z	GNAZ	4730	16.3747	16.3333	16.2705	16.257	16.4067	16.3993	16.454	16.3849	16.1884	16.3488	16.2605	16.3322	16.3582	16.3464	16.3022	16.3336	0.0263967	0.603088	-0.102311	0.133048	-0.0526133	0.35658
P19099	1585	cytochrome P450 family 11 subfamily B member 2	CYP11B2	140	13.6425	13.3088	13.6534	13.6954	13.4728	13.7049	13.3201	13.6274	13.3391	13.0229	13.1459	13.3319	13.3254	13.226	13.5483	0	0.365107	0.031529	0.0437369	0.895442	-0.156622	0.465689
P19174-2	5335	phospholipase C gamma 1	PLCG1	562	16.2153	16.2325	16.2142	16.2087	16.2653	16.2544	16.2739	16.2313	15.9827	16.126	16.0836	16.0635	15.9779	16.0276	16.0113	16.0773	0.153717	0.000743205	-0.038543	0.502547	0.0404621	0.352364
P19256;P19256-2;P19256-3	965	CD58 molecule	CD58	4514	16.6305	16.3974	16.7742	16.6346	16.4061	16.1824	16.3364	16.3643	16.731	16.865	16.9247	16.88	17.1742	17.2029	17.149	17.2392	-0.241015	0.0207407	0.286894	0.0482359	-0.341125	0.00751635
P19338	4691	nucleolin	NCL	5130	17.3383	17.3295	17.2224	17.3333	17.3179	17.3087	17.3096	17.4757	17.2776	17.2665	17.2891	17.2555	17.296	17.1774	17.24	17.1991	0.0336777	0.553338	-0.0471405	0.592563	0.0440587	0.514214
P19367;P19367-2;P19367-3;P19367-4	3098	hexokinase 1	HK1	10	17.422	17.4117	17.3587	17.4264	17.4674	17.4164	17.4839	17.4722	17.7127	17.767	17.787	17.7483	17.7779	17.7978	17.7778	17.7906	-0.349034	6.85815e-08	-0.0552798	0.138523	-0.0322998	0.292812
P19387	5432	RNA polymerase II subunit C	POLR2C	230	16.5516	16.6389	16.6107	16.5726	16.5312	16.6152	16.4415	16.4926	16.5495	16.5282	16.4721	16.5178	16.5881	16.506	16.5247	16.4415	0.0765395	0.139351	0.0732918	0.333738	0.00181782	0.985767
P19388	5434	RNA polymerase II, I and III subunit E	POLR2E	230	17.3519	17.265	17.1512	17.0221	17.1313	17.1201	17.091	17.1325	17.1674	17.318	17.2364	17.1131	17.2128	17.2364	17.2799	17.2779	-0.011158	0.906489	0.0788564	0.553381	-0.0430182	0.702985
P19404	4729	NADH:ubiquinone oxidoreductase core subunit V2	NDUFV2	190	17.8395	17.7894	17.895	17.8891	17.7046	17.7135	17.6779	17.7651	18.0451	18.0879	18.1131	18.0908	18.233	18.2946	18.3074	18.1291	-0.230999	0.000435146	0.137935	0.0611809	-0.15678	0.0131896
P19447	2071	ERCC excision repair 3, TFIIH core complex helicase subunit	ERCC3	3420	14.6064	14.7387	14.5552	14.4965	14.4745	14.5287	14.4309	14.371	14.8552	14.6523	14.6587	14.7283	14.6861	14.7375	14.5961	14.8119	-0.124448	0.149125	0.147893	0.232609	0.0157201	0.908141
P19474	6737	tripartite motif containing 21	TRIM21	5322	15.0802	15.0491	15.1537	15.2337	15.0451	15.0847	15.0223	15.0737	15.9664	16.0492	16.0121	15.9699	15.9097	15.9276	15.9734	16.007	-0.87022	8.52278e-09	0.0727237	0.326469	0.0449785	0.469448
P19525	5610	eukaryotic translation initiation factor 2 alpha kinase 2	EIF2AK2	4141	14.8467	14.757	14.8612	14.8938	14.91	14.8607	14.8518	14.9915	15.4069	15.3618	15.2831	15.3939	15.5155	15.3747	15.3997	15.572	-0.521758	6.00175e-06	-0.063859	0.553117	-0.104077	0.177317
P19532	7030	transcription factor binding to IGHM enhancer 3	TFE3		12.4887	12.7487	12.7306	11.9812	11.7304	12.6441	0	12.3346	12.5533	12.5542	12.5655	12.9133	12.3834	12.9572	12.6182	13.0346	-0.159221	0.635779	0.250972	0.6612	-0.101819	0.824687
P19623	6723	spermidine synthase	SRM	270	17.3744	17.284	17.3528	17.3044	17.3971	17.3898	17.3956	17.3999	17.4192	17.3842	17.3011	17.3798	17.2976	17.4195	17.3911	17.3879	-0.0421777	0.299538	-0.0667313	0.250959	-0.00294176	0.965001
P19634	6548	solute carrier family 9 member A1	SLC9A1	4260	14.5806	14.5199	14.639	14.6044	13.9814	14.5026	14.3753	14.5094	14.5959	14.798	15.0218	14.8444	14.7825	14.8774	14.9704	14.9521	-0.229063	0.136243	0.243778	0.271121	-0.0805662	0.69882
P19784	1459	casein kinase 2 alpha 2	CSNK2A2	3008	15.4318	15.4118	15.4994	15.5082	15.3553	15.4389	15.4118	15.4321	15.3699	15.3335	15.4232	15.3731	15.3505	15.3059	15.2783	15.2218	0.0878657	0.046603	0.0532492	0.408985	0.085791	0.0857637
P19838;P19838-2	4790	nuclear factor kappa B subunit 1	NFKB1	4010	13.8345	13.4059	13.6066	13.6093	13.8908	13.6307	13.3813	13.6665	13.8104	13.5643	13.59	13.7209	13.5584	13.5569	13.6266	14.0503	-0.0573091	0.773505	-0.0282496	0.941808	-0.0266572	0.926694
P20020;P20020-1;P20020-4;P20020-6	490	ATPase plasma membrane Ca2+ transporting 1	ATP2B1	4020	17.3724	17.2239	17.3194	17.3366	17.3625	17.2837	17.255	17.299	17.4714	17.6237	17.5712	17.6152	17.6423	17.6326	17.5818	17.6259	-0.257272	0.000234331	0.0130294	0.903131	-0.0502906	0.427637
P20042	8894	eukaryotic translation initiation factor 2 subunit beta	EIF2S2	3013	17.0826	17.1055	17.0925	17.0585	17.0938	17.0154	17.0629	17.0339	17.0408	17.0826	17.0465	17.0465	17.0349	17.0414	17.0686	16.9408	0.0306868	0.375973	0.0332579	0.541541	0.0326605	0.432869
P20073;P20073-2	310	annexin A7	ANXA7		16.3826	16.2477	16.3974	16.187	16.2107	16.2028	16.2938	16.148	16.3997	16.4162	16.4861	16.4228	16.5412	16.5611	16.6518	16.5669	-0.127517	0.0532746	0.089849	0.342679	-0.149039	0.0485914
P20226;P20226-2	6908	TATA-box binding protein	TBP	3022	14.8319	14.7182	14.5225	14.5652	14.0438	14.554	14.2585	14.6255	14.149	14.5061	14.8154	14.5334	14.4769	14.6402	14.572	14.5611	0.158486	0.437301	0.288998	0.322661	-0.061595	0.83205
P20248	890	cyclin A2	CCNA2	4110	17.7799	17.6601	17.6746	17.6645	17.6443	17.6755	17.641	17.6297	17.5151	17.7342	17.7318	17.6205	17.6265	17.6652	17.6928	17.6091	0.0443713	0.479203	0.0471546	0.639289	0.00198867	0.987035
P20265	5454	POU class 3 homeobox 2	POU3F2		15.3695	15.3603	15.4017	15.3498	15.2925	15.1961	15.1433	15.2805	15.7383	15.7048	15.7509	15.7878	15.9467	15.9016	15.9109	15.8466	-0.375144	2.96775e-06	0.14222	0.0312102	-0.155975	0.00674425
P20290	689	basic transcription factor 3	BTF3		16.2584	16.1443	16.2138	16.3495	16.3336	16.4546	16.2124	16.4055	16.4098	16.3548	16.393	16.3695	16.4168	16.1738	16.3545	16.3003	-0.140276	0.0929935	-0.110031	0.367366	0.0704247	0.491625
P20336	5864	RAB3A, member RAS oncogene family	RAB3A		17.0172	17.0481	16.967	16.9947	17.0973	17.1629	17.0181	17.0782	16.9293	16.9399	16.7681	16.9608	16.7669	16.7842	16.7592	16.7743	0.107213	0.0527925	-0.0823775	0.296829	0.128381	0.0443505
P20337	5865	RAB3B, member RAS oncogene family	RAB3B	4530	15.9193	15.8472	15.7866	15.8022	15.9477	15.878	15.9068	16.1015	16.5268	16.5777	16.6653	16.5571	16.7229	16.798	16.6883	16.7122	-0.742919	3.23603e-07	-0.119694	0.206738	-0.148621	0.0563654
P20338	5867	RAB4A, member RAS oncogene family	RAB4A	4144	16.5504	16.4086	16.4583	16.466	16.4804	16.612	16.4233	16.5122	16.5456	16.5667	16.5031	16.5297	16.3875	16.4528	16.3506	16.4633	-0.0654494	0.237707	-0.0361901	0.707996	0.122708	0.0579985
P20339;P20339-2	5868	RAB5A, member RAS oncogene family	RAB5A	4144	17.596	17.4119	17.1103	17.2282	17.4195	17.564	17.4646	17.4361	17.3786	17.5206	17.469	17.5124	17.5057	17.39	17.4221	17.4109	-0.133559	0.241213	-0.134473	0.439222	0.0379907	0.816872
P20340-2	5870	RAB6A, member RAS oncogene family	RAB6A		16.3427	16.3407	16.3097	16.2761	16.429	16.4065	16.3203	16.3874	16.3547	16.464	16.4017	16.4695	16.4052	16.3763	16.4548	16.371	-0.105158	0.018124	-0.0685099	0.254816	0.0206079	0.72079
P20366;P20366-2	6863	tachykinin precursor 1	TAC1		14.7638	14.8386	15.0932	15.2251	15.292	15.2572	15.4015	15.0688	14.3471	14.7116	14.4886	14.441	14.468	14.1433	14.4855	0	0.483108	0.0103927	-0.274696	0.265033	0.131466	0.575796
P20585	4437	mutS homolog 3	MSH3	3430	14.4407	14.2916	14.3187	14.1332	14.3676	14.2316	14.1976	14.2556	14.2316	14.418	14.3548	14.3103	14.4025	14.4969	14.4106	14.4856	-0.032613	0.716467	0.0329711	0.837731	-0.120237	0.212625
P20594;P20594-2	4882	natriuretic peptide receptor 2	NPR2	230	14.9191	0	14.4326	14.0803	13.5969	14.2228	14.5614	0	0	14.6495	14.5768	14.3423	14.8153	14.5452	14.417	14.9156	-0.0455318	0.915916	0.350272	0.575993	-0.150417	0.764087
P20618	5689	proteasome 20S subunit beta 1	PSMB1	3050	18.0521	17.897	17.997	17.9965	18.0435	18.0078	18.0833	18.0306	17.893	17.8563	17.8271	17.8624	17.6996	17.7212	17.7303	17.702	0.125949	0.00345903	-0.0556825	0.313567	0.146436	0.00395764
P20645	4074	mannose-6-phosphate receptor, cation dependent	M6PR	4142	14.4604	14.4472	14.4982	14.3017	14.3949	14.4472	14.1017	14.3632	14.8247	14.7252	14.8839	14.8777	14.8358	14.9052	14.9222	14.898	-0.40103	0.000661979	0.100097	0.495254	-0.0623883	0.606459
P20674	9377	cytochrome c oxidase subunit 5A	COX5A	190	19.4366	19.4077	19.4	19.4775	19.1776	19.2064	19.2361	19.186	19.4323	19.5075	19.5148	19.533	19.8182	19.7108	19.7017	19.6812	-0.0664509	0.114914	0.228918	0.00238281	-0.231076	0.000854054
P20700	4001	lamin B1	LMNB1		17.2219	17.1977	17.1682	17.2325	17.1777	17.153	17.1861	17.2141	16.8203	16.8852	16.8213	16.8274	16.7746	16.7131	16.7589	16.7403	0.366551	5.73214e-08	0.0223984	0.611804	0.0918145	0.00789753
P20702	3687	integrin subunit alpha X	ITGAX	4810	15.5587	15.8463	15.5269	15.7653	15.7999	15.6383	15.6825	15.8229	15.5742	15.5972	15.6803	15.5316	15.5	15.3977	15.5191	15.4265	0.0784347	0.421591	-0.0616253	0.710115	0.135019	0.225004
P20783;P20783-2	4908	neurotrophin 3	NTF3	4010	15.0911	14.9249	15.2185	15.0745	14.9277	14.984	15.2818	15.0949	14.9353	15.1368	14.987	14.9988	15.1709	15.1147	15.1355	14.7785	0.0627949	0.664919	0.00511359	0.987006	-0.0354474	0.863222
P20810-10;P20810-5;P20810-6	831	calpastatin	CAST		14.0832	14.0887	14.1774	14.3855	14.1772	14.4629	14.3746	14.1048	14.5633	14.7118	14.7382	14.4773	14.5452	14.6739	14.5863	14.6395	-0.438962	0.00237559	-0.0961691	0.638247	0.0114324	0.955454
P20839;P20839-3;P20839-5;P20839-6;P20839-7	3614	inosine monophosphate dehydrogenase 1	IMPDH1	230	15.5478	15.4471	15.4806	15.5253	15.4603	15.4766	15.5015	15.4984	15.7521	15.7319	15.734	15.6479	15.6806	15.6159	15.6865	15.6149	-0.216294	7.26265e-05	0.0160106	0.824081	0.0670338	0.121997
P20933	175	aspartylglucosaminidase	AGA	511	14.3849	14.1123	14.1753	14.2474	14.2852	14.6187	14.2073	14.4212	14.326	14.4873	14.4491	14.2327	14.3329	14.3335	14.2017	14.4437	-0.143795	0.257678	-0.153122	0.424804	0.0458172	0.799059
P20936;P20936-2;P20936-4	5921	RAS p21 protein activator 1	RASA1	4010	15.4903	15.2706	15.4373	15.5173	15.4782	15.3347	15.4489	15.4473	15.441	15.4721	15.4618	15.4982	15.4288	15.3985	15.3615	15.354	-0.0393894	0.560759	0.00159555	0.992009	0.0826011	0.274476
P20962	5763	parathymosin	PTMS		16.8853	16.8017	16.8828	16.7679	16.9975	16.9007	16.7435	16.8135	16.517	16.5993	16.5919	16.6893	16.527	16.4991	16.4516	16.3679	0.235105	0.00587825	-0.0293367	0.843435	0.137952	0.118093
P21127;P21127-2;P21127-3;P21127-8	984	cyclin dependent kinase 11B	CDK11B		15.5294	15.4892	15.5928	15.6176	15.5249	15.5433	15.4894	15.4829	15.5591	15.4719	15.5659	15.5233	15.63	15.5941	15.603	15.7434	0.0272051	0.608362	0.0471383	0.557635	-0.112564	0.0546137
P21246	5764	pleiotrophin	PTN		14.3251	14.6451	14.7828	13.6194	0	14.3661	14.4556	14.2082	14.25	14.8097	0	14.876	14.7331	15.4193	15.1197	14.9785	-0.30214	0.438594	-0.000190525	0.999763	-0.417427	0.360995
P21266	2947	glutathione S-transferase mu 3	GSTM3	480	14.5823	14.3526	14.4776	14.6505	14.6789	14.7474	14.533	14.948	14.4791	14.2961	14.4202	14.4615	14.3792	14.2863	14.4404	14.4328	0.101507	0.39037	-0.211081	0.203162	0.0295733	0.867233
P21281	526	ATPase H+ transporting V1 subunit B2	ATP6V1B2	190	17.1704	17.2279	17.2083	17.1926	17.2713	17.3083	17.2225	17.2892	17.2436	17.2684	17.2128	17.1731	17.064	17.1071	17.0689	17.0665	-0.0246587	0.430196	-0.0730346	0.092741	0.147848	0.0014854
P21283	528	ATPase H+ transporting V1 subunit C1	ATP6V1C1	190	15.878	15.7724	15.8054	15.9128	15.9259	15.9434	15.9128	15.984	16.0487	16.0219	16.0708	16.0706	15.9859	15.9376	15.9862	15.982	-0.210832	9.343e-05	-0.0993728	0.0678323	0.0801022	0.0691237
P21291	1465	cysteine and glycine rich protein 1	CSRP1		13.6359	13.7154	13.8494	13.6485	13.8641	13.8228	13.818	13.4725	14.7188	14.936	14.9076	14.8931	14.7149	14.8603	14.7121	14.675	-1.15158	8.6124e-07	-0.0320584	0.893624	0.123281	0.379932
P21333;P21333-2	2316	filamin A	FLNA	4010	14.9201	14.7504	14.8732	14.9127	14.8076	14.8294	14.6128	14.75	14.6438	14.6735	14.6952	14.6325	14.4847	14.5217	14.5192	14.5767	0.202868	0.00500857	0.114164	0.21284	0.135684	0.0696912
P21359;P21359-2;P21359-6	4763	neurofibromin 1	NF1	4010	14.4434	14.325	14.368	14.5158	14.4172	14.4145	14.1013	14.3332	14.3333	14.4275	14.5105	14.3218	14.318	14.4576	14.3711	14.44	0.0147894	0.895971	0.0965237	0.536285	0.00159216	0.99297
P21399	48	aconitase 1	ACO1	20	14.8085	14.6115	14.6281	14.738	14.6694	14.9655	14.6634	14.8715	14.8668	14.936	14.8917	14.9337	14.8738	14.7952	14.8285	14.9392	-0.21051	0.0276151	-0.0959161	0.507664	0.0478641	0.700289
P21506	7556	zinc finger protein 10	ZNF10		15.9918	15.6319	15.9663	15.8204	15.4366	15.5605	15.1042	15.3683	16.1742	16.2557	16.3145	16.1892	15.6103	15.8912	15.8741	15.8316	-0.380842	0.0121051	0.485192	0.0226881	0.431645	0.0134878
P21554	1268	cannabinoid receptor 1	CNR1	4080	14.6935	14.8092	14.4554	14.5251	14.7365	14.6247	14.8089	14.5325	14.0234	14.4868	14.4018	14.3358	13.9103	13.9345	13.89	14.1212	0.30886	0.0403555	-0.0548312	0.84897	0.347981	0.0437867
P21579	6857	synaptotagmin 1	SYT1		18.2306	18.0711	18.16	18.18	18.2375	18.1514	18.1305	18.3001	18.3437	18.502	18.5318	18.4585	18.2426	18.2296	18.2541	18.1626	-0.298538	0.000469167	-0.0444156	0.701735	0.236746	0.00648723
P21741	4192	midkine	MDK		16.9021	16.9606	17.2645	17.013	16.5913	16.5979	16.3477	16.504	17.2419	17.0755	17.1893	17.214	17.5843	17.4475	17.5799	17.6063	-0.145158	0.173581	0.524772	0.00341343	-0.37432	0.00697579
P21796	7416	voltage dependent anion channel 1	VDAC1	4020	19.3045	19.2794	19.3107	19.3278	19.3361	19.2044	19.2285	19.2686	19.423	19.4244	19.3923	19.3934	19.5054	19.5814	19.5628	19.5274	-0.102699	0.00726155	0.0461651	0.366938	-0.135962	0.00376286
P21912	6390	succinate dehydrogenase complex iron sulfur subunit B	SDHB	20	16.5383	16.5166	16.5717	16.4786	16.2436	16.2548	16.2821	16.3355	17.2016	17.2611	17.2721	17.265	17.419	17.4277	17.4833	17.3512	-0.72364	7.50903e-09	0.247332	0.00145408	-0.170353	0.00280518
P21926	928	CD9 molecule	CD9	4640	14.3804	14.2535	14.3485	14.1113	14.3576	14.483	14.3921	14.1651	14.6205	14.7944	14.6922	14.7228	14.7103	15.0182	15.1163	15.0409	-0.434052	0.00300024	-0.0760187	0.733572	-0.263958	0.0734518
P21953	594	branched chain keto acid dehydrogenase E1 subunit beta	BCKDHB	280	15.8106	15.63	15.6636	15.7215	15.6228	15.5234	15.5208	15.6784	16.1698	16.1265	16.0637	16.1567	16.2141	16.3303	16.1455	16.2407	-0.422745	4.1594e-05	0.120054	0.220578	-0.10349	0.190843
P21964;P21964-2	1312	catechol-O-methyltransferase	COMT	140	14.1606	0	14.2531	14.2292	0	14.1516	16.0286	14.3378	16.4658	16.4027	16.4372	16.5456	16.6251	16.5698	16.5804	16.5387	-2.24851	0.000679655	-0.62503	0.431515	-0.115687	0.865087
P22033	4594	methylmalonyl-CoA mutase	MMUT	280	16.5244	16.4362	16.5446	16.5976	16.482	16.4349	16.4331	16.4387	16.6751	16.7762	16.7496	16.7773	16.8556	16.8884	16.8965	16.8491	-0.218855	0.000183658	0.0785342	0.198816	-0.127825	0.0152309
P22059	5007	oxysterol binding protein	OSBP		16.0222	15.8502	15.9419	15.9963	15.9614	15.9492	15.952	16.0187	15.8807	15.8887	15.9168	15.8717	15.7732	15.8188	15.8222	15.7502	0.0632044	0.152706	-0.0176744	0.836142	0.0983443	0.0570071
P22061;P22061-2	5110	protein-L-isoaspartate (D-aspartate) O-methyltransferase	PCMT1		17.8216	17.9376	17.781	17.8049	17.8126	17.8099	17.9135	17.8641	17.7353	17.8074	17.7513	17.7665	17.6852	17.614	17.682	17.6296	0.0711463	0.129754	-0.0137312	0.886304	0.112412	0.0420471
P22087	2091	fibrillarin	FBL	3008	16.7263	16.7141	16.7379	16.747	16.5612	16.6042	16.5337	16.6521	16.707	16.7459	16.695	16.7124	16.8549	16.8638	16.839	16.8235	0.0162486	0.598322	0.143527	0.00337053	-0.130236	0.00207167
P22090	6192	ribosomal protein S4 Y-linked 1	RPS4Y1	3010	16.1576	16.2981	16.2606	16.3031	16.2133	16.159	16.3007	16.1536	16.4927	16.5721	16.4797	16.3906	16.6454	16.6348	16.6721	16.714	-0.228944	0.00159732	0.0481883	0.631164	-0.182797	0.0149047
P22102	2618	phosphoribosylglycinamide formyltransferase, phosphoribosylglycinamide synthetase, phosphoribosylaminoimidazole synthetase	GART	230	16.3256	16.2765	16.3096	16.3515	16.2916	16.343	16.2829	16.3117	16.4311	16.4059	16.3796	16.4203	16.357	16.3911	16.3857	16.4366	-0.0934192	0.00315851	0.00849515	0.881686	0.0166044	0.64782
P22234	10606	phosphoribosylaminoimidazole carboxylase and phosphoribosylaminoimidazolesuccinocarboxamide synthase	PAICS	230	17.2146	17.2065	17.277	17.2605	17.2766	17.2024	17.2354	17.2435	17.332	17.3854	17.3291	17.4002	17.3509	17.3548	17.3908	17.346	-0.12205	0.000919497	0.000165436	0.999209	0.00107956	0.985575
P22304	3423	iduronate 2-sulfatase	IDS	531	14.7268	14.2932	14.7447	14.8751	14.8467	15.0415	15.0533	14.8748	15.3518	15.1043	15.2893	15.3479	15.0161	15.1618	15.2148	15.1255	-0.613369	0.000883527	-0.29412	0.16594	0.143772	0.430225
P22307;P22307-4;P22307-8	6342	sterol carrier protein 2	SCP2	120	16.7818	16.8393	16.8265	16.9274	16.7413	16.7621	16.7674	16.7612	16.9832	16.9905	17.0606	17.0407	17.0624	17.0037	17.0132	16.9569	-0.175002	0.000635255	0.0857652	0.138523	0.00969349	0.876558
P22314	7317	ubiquitin like modifier activating enzyme 1	UBA1	4120	18.8865	18.8501	18.8524	18.8788	18.9332	18.9339	18.9479	18.987	18.8331	18.8416	18.8089	18.8773	18.7363	18.6993	18.7307	18.6992	0.0267715	0.232023	-0.0835337	0.0165366	0.12382	0.000850713
P22392-2	4831	NME/NM23 nucleoside diphosphate kinase 2	NME2	230	19.3967	19.3979	19.3523	19.4604	19.4104	19.4523	19.4499	19.5475	19.4491	19.531	19.489	19.4916	19.3888	19.3682	19.4132	19.4095	-0.0883466	0.0329435	-0.0632442	0.272294	0.0952316	0.0434541
P22413	5167	ectonucleotide pyrophosphatase/phosphodiesterase 1	ENPP1	230	13.7655	14.1058	13.9202	13.6321	14.0193	13.7787	13.6746	13.4552	13.4264	13.9839	13.9008	14.2384	14.3294	14.418	14.4475	14.3047	-0.0314695	0.902834	0.123961	0.75608	-0.487521	0.0614283
P22415	7391	upstream transcription factor 1	USF1		14.2591	14.269	14.1333	14.5507	14.6265	14.4332	14.4109	14.7071	14.4275	14.3983	14.3546	14.2165	14.5616	14.271	14.4544	14.2081	-0.0461761	0.766285	-0.241387	0.236639	-0.0245614	0.912622
P22466	51083	galanin and GMAP prepropeptide	GAL		14.9228	14.7375	15.0215	14.7033	14.5336	14.501	13.7987	13.1878	15.3844	15.391	15.4097	15.5914	15.6404	15.5121	15.6747	15.6948	-0.597911	0.0682026	0.840974	0.069313	-0.186334	0.664541
P22492	3010	H1.6 linker histone, cluster member	H1-6		15.8694	15.8481	15.7973	15.7832	15.6151	15.4878	15.5511	15.5263	15.5036	15.5497	15.4922	15.438	15.9069	15.8758	15.8298	15.6181	0.328623	0.000499075	0.279425	0.0149714	-0.311796	0.00267749
P22570;P22570-7	2232	ferredoxin reductase	FDXR		15.5197	15.3673	15.4918	15.5724	15.4327	15.3429	15.2756	15.5164	16.0963	15.9399	16.0879	16.0396	16.0832	16.0771	16.0972	16.1178	-0.553135	9.22809e-06	0.095886	0.387775	-0.0528974	0.579477
P22626	3181	heterogeneous nuclear ribonucleoprotein A2/B1	HNRNPA2B1		18.5579	18.5366	18.5209	18.537	18.4587	18.5136	18.4973	18.6737	18.4492	18.4354	18.4222	18.3925	18.4392	18.3486	18.3487	18.2198	0.113263	0.0817786	0.00229629	0.987762	0.085778	0.252977
P22670	5989	regulatory factor X1	RFX1		14.3868	13.9716	13.9684	14.2257	14.0831	14.2988	0	13.9856	14.1166	13.9983	13.7714	13.7529	13.6283	14.0245	13.7901	13.4702	0.228326	0.237707	0.0156517	0.973574	0.181532	0.4418
P22681	867	Cbl proto-oncogene	CBL	4012	15.0374	14.8789	14.9866	14.9883	15.101	15.0129	14.9334	14.9927	14.948	15.0196	14.9649	14.9922	14.8938	14.9487	14.9136	14.7233	-0.00839312	0.913794	-0.0372283	0.762816	0.111323	0.157581
P22694	5567	protein kinase cAMP-activated catalytic subunit beta	PRKACB	4010	16.2813	16.3101	16.2914	16.3092	16.3258	16.4046	16.3601	16.3896	16.1631	16.2778	16.2094	16.2236	16.0379	16.0933	15.9692	16.1069	0.0795442	0.0616036	-0.0720535	0.22849	0.166622	0.00346626
P22694-10					0	0	0	11.3101	11.4855	11.4141	0	10.9519	10.8249	0	0	10.7236	0	0	0	0
P22694-6;P22694-9	5567	protein kinase cAMP-activated catalytic subunit beta	PRKACB	4010	13.8303	13.4616	13.6236	13.9573	13.994	14.0933	13.5602	13.7729	12.843	0	12.6681	0	12.8025	11.5836	12.9618	0			-0.136882	0.862345
P22695	7385	ubiquinol-cytochrome c reductase core protein 2	UQCRC2	190	18.1656	18.1442	18.2303	18.2128	18.1421	18.1043	18.0558	18.1837	18.4168	18.4419	18.4091	18.4069	18.586	18.6317	18.6169	18.5462	-0.230409	4.79721e-05	0.0668066	0.218856	-0.176528	0.00175626
P22748	762	carbonic anhydrase 4	CA4	910	14.8811	14.7158	14.9536	15.0533	14.7098	14.7635	14.3464	14.6935	15.0083	15.154	15.2951	15.0863	15.4431	15.5314	15.5713	15.3858	-0.235011	0.0836433	0.272632	0.152538	-0.346952	0.0304568
P22830;P22830-2	2235	ferrochelatase	FECH	860	12.8571	11.7827	13.1011	13.4556	13.311	13.1543	12.9051	13.5884	14.1387	14.3543	14.434	14.2816	14.422	14.6749	14.5495	14.3907	-1.50296	0.00120565	-0.440538	0.453963	-0.207161	0.686255
P23025	7507	XPA, DNA damage recognition and repair factor	XPA	3420	14.6668	14.7823	14.8582	15.482	14.8962	15.0577	14.8705	15.1856	15	15.0276	0	15.1853	14.3515	14.5097	14.733	14.886	-0.123638	0.647444	-0.0551758	0.910156	0.450905	0.126348
P23142	2192	fibulin 1	FBLN1		12.5087	12.3366	12.2733	12.3083	12.3449	12.2504	11.5324	12.3117	12.1957	11.9909	12.3713	11.9672	12.0672	12.6599	12.105	11.6417	0.225469	0.453527	0.246882	0.60475	0.0128217	0.982015
P23193	6917	transcription elongation factor A1	TCEA1		16.1163	15.9195	16.0373	16.0656	15.9588	16.0632	16.0076	15.9805	15.8655	15.9718	16.0731	15.9997	15.9086	15.8672	15.947	15.8899	0.0571415	0.376687	0.0321061	0.782815	0.0743177	0.322058
P23246	6421	splicing factor proline and glutamine rich	SFPQ		16.4107	16.4912	16.3376	16.469	16.4567	16.4325	16.453	16.5712	16.3551	16.3672	16.3015	16.3132	16.2595	16.1886	16.1947	16.177	0.0929087	0.0700064	-0.0512094	0.523917	0.129275	0.0316654
P23258	7283	tubulin gamma 1	TUBG1		15.6491	15.5347	15.5828	15.5475	15.4861	15.5918	15.548	15.4535	15.6418	15.6887	15.8042	15.7135	15.7835	15.7808	15.7794	15.7882	-0.133521	0.0140662	0.0587017	0.450128	-0.0709244	0.229371
P23284	5479	peptidylprolyl isomerase B	PPIB		18.0587	17.9727	18.0074	18.0477	18.01	17.8942	17.9012	17.9792	17.9062	17.9984	18.0063	18.006	17.9335	17.8924	17.9626	17.8666	0.0424021	0.359084	0.0754904	0.251261	0.0654607	0.217534
P23297	6271	S100 calcium binding protein A1	S100A1		17.4739	17.7481	17.568	17.3017	17.3432	17.2292	17.5861	17.1046	16.7366	16.953	16.9298	17.205	0	16.7021	16.9791	17.1138	0.56686	0.00798213	0.207152	0.489927	0.0244003	0.941494
P23327	3270	histidine rich calcium binding protein	HRC		16.556	15.6715	14.9399	14.7497	13.3258	14.6933	14.3658	0	0	15.0793	0	14.4776	14.7977	0	14.9261	0			1.35101	0.222735
P23368	4200	malic enzyme 2	ME2	620	17.1399	17.1383	17.0795	17.1457	17.0437	17.0301	17.0282	17.0595	17.5466	17.6189	17.6235	17.5913	17.6548	17.7703	17.7072	17.6887	-0.469196	4.43008e-08	0.0855005	0.0725501	-0.110215	0.00911673
P23378	2731	glycine decarboxylase	GLDC	260	15.5748	15.4615	15.6241	15.5278	15.3605	15.3332	15.3646	15.3422	16.0012	16.0742	16.0709	16.0614	16.1379	16.1964	16.1736	16.2915	-0.504875	6.20167e-07	0.196928	0.0110014	-0.147955	0.014938
P23381	7453	tryptophanyl-tRNA synthetase 1	WARS1	380	17.7148	17.5872	17.6827	17.6581	17.6046	17.593	17.6428	17.6067	17.6567	17.6954	17.7361	17.6872	17.4301	17.5035	17.4831	17.4016	-0.0331335	0.407396	0.0489465	0.406596	0.239287	0.000481914
P23396	6188	ribosomal protein S3	RPS3	3010	18.522	18.3771	18.4898	18.5826	18.4943	18.4569	18.4533	18.5171	18.6763	18.6624	18.6105	18.6313	18.761	18.7388	18.7245	18.7386	-0.152251	0.0041277	0.0124743	0.897957	-0.0955843	0.0793428
P23434	2653	glycine cleavage system protein H	GCSH		15.0489	15.16	15.1486	14.8193	14.9325	14.8934	14.902	14.933	15.0949	15.2459	15.1667	15.3226	15.1051	15.1391	15.3178	15.5065	-0.163342	0.194526	0.128989	0.520915	-0.0596025	0.734474
P23435	869	cerebellin 1 precursor	CBLN1		16.7914	16.4163	16.6753	16.5137	16.5143	16.4194	16.5057	16.5694	16.4099	16.5186	16.6715	16.3663	16.6353	16.7346	16.7806	16.6423	0.107607	0.34644	0.0969832	0.596848	-0.206608	0.1136
P23443;P23443-2;P23443-3;P23443-5	6198	ribosomal protein S6 kinase B1	RPS6KB1	4012	15.2981	15.082	15.1897	15.551	15.3633	15.351	15.2996	15.3833	15.3461	15.0446	15.2062	15.1055	15.2437	15.2207	15.2188	15.17	0.104597	0.381669	-0.0691141	0.739452	-0.0376922	0.826176
P23468;P23468-5;P23468-6;P23468-7	5789	protein tyrosine phosphatase receptor type D	PTPRD		15.4417	15.2867	15.3589	15.3427	15.3628	15.308	15.283	15.3821	15.2902	15.4369	15.4577	15.411	15.3738	15.3688	15.3518	15.3444	-0.0414218	0.443602	0.0235102	0.814413	0.0391976	0.559573
P23470;P23470-2	5793	protein tyrosine phosphatase receptor type G	PTPRG		14.9675	14.8926	15.0171	14.919	14.9976	14.992	15.0876	14.9842	14.815	14.9794	15.0038	14.9682	15.0049	14.9854	14.9927	14.9662	0.00744254	0.905995	-0.0663265	0.423169	-0.045718	0.500218
P23471;P23471-2;P23471-3	5803	protein tyrosine phosphatase receptor type Z1	PTPRZ1	5120	12.9938	0	15.2941	15.5357	14.3985	15.0379	15.2455	15.2967	15.1932	15.1717	15.2182	15.3909	15.2547	15.112	15.4285	15.2481	-0.635614	0.348082	-0.386786	0.743492	-0.0173866	0.989027
P23508;P23508-2	4163	MCC regulator of WNT signaling pathway	MCC		0	0	0	14.4371	11.2085	12.097	0	0	14.2582	14.4087	0	12.1605	14.4069	13.9205	14.5156	14.0743					-0.620179	0.571554
P23511;P23511-2	4800	nuclear transcription factor Y subunit alpha	NFYA	4612	14.794	14.1157	14.3807	14.4914	13.369	13.5109	14.1676	14.459	0	13.7905	13.3068	0	13.4386	13.6146	13.9134	14.1356			0.568848	0.297212
P23526	191	adenosylhomocysteinase	AHCY	270	16.7517	16.6442	16.6637	16.7205	16.7222	16.7407	16.7152	16.7766	16.6746	16.7349	16.7475	16.7904	16.6306	16.6952	16.6275	16.7774	-0.0418197	0.403616	-0.0436399	0.58588	0.0541554	0.356177
P23527	8348	H2B clustered histone 17	H2BC17	5322	14.7975	0	14.333	14.8594	0	14.2319	14.3065	14.6281	0	0	14.4223	0	0	13.8677	0	0			0.274412	0.588616
P23528	1072	cofilin 1	CFL1	4360	20.4017	20.2952	20.3688	20.489	20.4337	20.3533	20.3418	20.509	20.263	20.3151	20.2816	20.2947	20.1717	20.0932	20.1495	20.1061	0.100052	0.0852203	-0.0207948	0.856952	0.158465	0.0229594
P23560;P23560-2;P23560-3;P23560-4;P23560-5	627	brain derived neurotrophic factor	BDNF	4010	15.5342	15.3196	15.5381	15.5894	15.5523	15.5584	15.4042	15.5535	15.8689	15.8102	15.7979	15.8492	16.1112	16.0206	16.0973	15.991	-0.33623	0.000485773	-0.0217861	0.888662	-0.223483	0.0157863
P23588	1975	eukaryotic translation initiation factor 4B	EIF4B	3013	15.7176	15.6847	15.6362	15.661	15.7134	15.796	15.7007	15.808	15.6685	15.7063	15.6931	15.6617	15.5584	15.5043	15.4911	15.401	-0.00752955	0.885269	-0.0796438	0.220578	0.193696	0.00257277
P23610	8263	coagulation factor VIII associated 1	F8A1		14.9689	15.1661	15.0909	15.2715	15.3089	15.176	15.0446	15.2648	15.2732	15.3462	15.0704	15.1917	15.2771	15.1801	15.2319	15.166	-0.0960387	0.358668	-0.0742281	0.672517	0.0065832	0.970919
P23634;P23634-6	493	ATPase plasma membrane Ca2+ transporting 4	ATP2B4	4020	15.4604	15.4199	15.3816	15.4796	15.495	15.4217	15.3208	15.4523	15.7536	15.9456	15.9118	15.9179	16.044	16.0435	16.0134	16.0624	-0.446861	8.44057e-06	0.0129074	0.919228	-0.158596	0.0267696
P23743	1606	diacylglycerol kinase alpha	DGKA	561	14.3317	14.3691	14.52	14.2889	14.1824	14.2685	14.4114	14.1251	14.8467	14.8324	15.0533	14.7257	14.8235	14.8166	15.0528	15.0995	-0.487115	0.00120565	0.13054	0.503763	-0.0835888	0.602114
P23786	1376	carnitine palmitoyltransferase 2	CPT2	71	15.8187	15.7366	15.7461	15.7794	15.7285	15.6965	15.6693	15.6774	15.9991	16.0997	16.146	16.1282	16.1226	16.1828	16.1652	16.2663	-0.323066	2.12268e-05	0.077233	0.264218	-0.0910016	0.102517
P23919	1841	deoxythymidylate kinase	DTYMK	240	16.2393	16.181	16.1821	16.2267	16.02	16.0725	15.9556	16.0191	16.1527	16.1961	16.1873	16.2204	16.3611	16.3346	16.3251	16.2806	0.0181542	0.618181	0.19049	0.00216269	-0.136229	0.00353018
P23921	6240	ribonucleotide reductase catalytic subunit M1	RRM1	230	15.2108	15.0454	15.1763	15.1933	15.1886	15.2776	15.0283	15.2263	15.1454	15.151	15.1603	15.2214	15.1612	15.1837	15.0822	15.158	-0.0130534	0.866343	-0.0237124	0.86503	0.0232453	0.813451
P24071-6	2204	Fc fragment of IgA receptor	FCAR	4145	22.7142	22.6076	23.3654	21.8688	22.1227	22.5886	0	22.0279	22.6368	0	0	22.1378	22.8842	22.4487	22.6041	22.4254			0.392596	0.584166
P24311	1349	cytochrome c oxidase subunit 7B	COX7B	190	14.063	15.7059	14.6969	14.5802	14.3122	14.0594	12.2223	16.1127	15.5093	14.8799	15.724	15.7371	15.5326	15.5502	14.7437	15.4401	-0.701074	0.433253	0.584871	0.701735	0.145937	0.916255
P24386	1121	CHM Rab escort protein	CHM		14.1179	14.2038	14.1541	14.3314	14.3556	14.3531	13.9283	14.3103	14.4947	14.4602	14.5285	14.4077	13.9199	14.1801	14.2116	14.2784	-0.270945	0.0499875	-0.0350198	0.899544	0.325236	0.0409732
P24534	1933	eukaryotic translation elongation factor 1 beta 2	EEF1B2		17.9104	17.8908	17.8555	17.8084	17.9643	17.9022	17.9477	18.0583	17.7344	17.8145	17.7719	17.799	17.7156	17.6494	17.6339	17.6381	0.0863373	0.0625269	-0.101838	0.114807	0.120733	0.0271299
P24539	515	ATP synthase peripheral stalk-membrane subunit b	ATP5PB	190	16.1864	16.1267	16.1666	16.2079	16.2648	16.1659	16.1198	16.2683	16.4582	16.512	16.5238	16.4688	16.5724	16.5774	16.5461	16.5737	-0.318783	8.6819e-06	-0.0327889	0.644026	-0.076708	0.118963
P24666	52	acid phosphatase 1	ACP1	740	18.0962	17.9723	18.178	18.2068	18.1687	18.1558	18.0588	18.1268	18.0098	18.1252	18.0259	18.1312	18.0712	18.1176	18.0876	18.0118	0.0403141	0.568181	-0.0142106	0.921477	0.000935804	0.993499
P24752	38	acetyl-CoA acetyltransferase 1	ACAT1	71	16.8899	16.8547	16.8089	16.9412	16.9238	16.8447	16.8253	16.9344	17.2112	17.2503	17.2533	17.2001	17.3337	17.3226	17.2906	17.2664	-0.355069	3.37305e-06	-0.00838589	0.928065	-0.0745968	0.127875
P24821;P24821-4	3371	tenascin C	TNC	4510	14.7708	14.6687	14.9676	14.8394	14.4526	14.4628	14.2033	14.4445	14.7522	14.5252	14.5615	14.6986	15.3073	15.2591	15.3396	15.389	0.177238	0.0888481	0.420833	0.0103417	-0.689341	0.000321235
P24928	5430	RNA polymerase II subunit A	POLR2A	230	15.3304	15.2789	15.2697	15.3792	15.2545	15.2972	15.197	15.2855	15.109	15.1991	15.1872	15.1936	15.158	15.1504	15.1623	15.1456	0.142326	0.00182397	0.0559733	0.32235	0.01815	0.734517
P24941;P24941-2	1017	cyclin dependent kinase 2	CDK2	4110	14.9307	0	0	0	0	0	14.4508	15.0109	0	0	0	0	0	14.8857	0	14.6078
P25054	324	APC regulator of WNT signaling pathway	APC	4310	13.5006	13.2829	13.4643	13.4199	13.5263	13.4155	13.3255	13.3739	13.2241	13.3121	13.3292	13.1758	13.1777	13.3064	13.3121	13.1144	0.15663	0.06949	0.0066038	0.972252	0.0326392	0.786137
P25098	156	G protein-coupled receptor kinase 2	GRK2	4062	15.35	15.294	15.357	15.3091	15.3269	15.3596	15.3923	15.3568	15.1873	15.3449	15.3491	15.3539	15.2888	15.2677	15.3534	15.2834	0.0187041	0.713988	-0.0313873	0.702752	0.0104726	0.88761
P25116	2149	coagulation factor II thrombin receptor	F2R	4020	13.3481	13.2726	13.0511	13.4259	13.4984	13.4824	13.4309	13.0686	13.2313	13.4439	13.5677	13.6844	13.6782	13.5717	13.5021	13.4869	-0.207386	0.196149	-0.0956163	0.736538	-0.0779009	0.725848
P25205	4172	minichromosome maintenance complex component 3	MCM3	3030	15.0972	15.001	15.0737	15.078	14.848	14.9189	14.7727	14.9314	15.197	15.0988	15.1527	15.1519	15.3998	15.4452	15.48	15.535	-0.087651	0.0981437	0.194701	0.0168466	-0.314926	0.000531439
P25208	4801	nuclear transcription factor Y subunit beta	NFYB	4612	16.1604	16.3797	16.1013	16.0266	15.3754	16.1013	15.9052	15.0616	16.0258	16.0942	15.4727	15.1902	15.9524	15.9481	15.8158	15.8175	0.47129	0.142894	0.556132	0.227782	-0.187729	0.660967
P25325	4357	mercaptopyruvate sulfurtransferase	MPST	270	15.6677	15.5736	15.6348	15.6146	15.5433	15.635	15.5583	15.5673	15.6613	15.6742	15.6396	15.6508	15.6546	15.7286	15.7242	15.7681	-0.0338137	0.354291	0.0466974	0.382605	-0.0623903	0.133038
P25325-2	4357	mercaptopyruvate sulfurtransferase	MPST	270	0	0	0	15.2574	15.0757	0	0	0	0	0	15.32	15.1501	0	0	15.136	0
P25391	284217	laminin subunit alpha 1	LAMA1	4510	14.2379	14.1311	14.4971	14.1096	14.6076	14.4238	14.6005	14.3554	14.35	14.6773	14.6583	14.4617	14.8935	14.5625	14.8482	14.6179	-0.292883	0.0585842	-0.252879	0.24747	-0.193712	0.276378
P25398	6206	ribosomal protein S12	RPS12	3010	18.7275	18.6411	18.7216	18.7603	18.7367	18.6446	18.7107	18.6838	18.7637	18.7826	18.773	18.7952	18.8395	18.7558	18.8141	18.6642	-0.0659921	0.175732	0.0186597	0.844809	0.0102538	0.894728
P25440;P25440-2	6046	bromodomain containing 2	BRD2		15.0515	14.9706	15.0875	15.3437	15.2876	15.4073	14.767	15.2701	14.934	15.2104	15.1409	15.2669	14.8914	15.0426	15.2444	14.9877	-0.0247471	0.907267	-0.0696611	0.84897	0.0965319	0.703172
P25490	7528	YY1 transcription factor	YY1		15.3358	15.3407	15.3137	15.3042	15.2283	15.2783	15.129	15.2342	15.1472	15.1887	15.175	15.1441	15.0235	15.1969	15.3166	15.1513	0.159832	0.0228166	0.10615	0.27152	-0.00829288	0.939185
P25685	3337	DnaJ heat shock protein family (Hsp40) member B1	DNAJB1	4141	15.9479	15.9444	15.8696	15.9716	15.9017	15.929	15.9383	15.8924	15.7108	15.888	15.8298	15.858	15.7054	15.7216	15.815	15.7358	0.111733	0.0312579	0.0180306	0.857035	0.0771766	0.1806
P25686	3300	DnaJ heat shock protein family (Hsp40) member B2	DNAJB2	4141	16.1509	16.3007	15.9547	16.1236	16.0644	15.834	16.1652	16.0207	16.0579	16.2074	16.1284	16.0254	15.8645	15.7471	15.942	15.9533	0.0277244	0.825489	0.111415	0.536285	0.228031	0.0814446
P25705	498	ATP synthase F1 subunit alpha	ATP5F1A	190	17.8951	17.8079	17.8445	17.8935	17.7944	17.7529	17.772	17.8741	18.145	18.1111	18.1167	18.1294	18.2727	18.2494	18.2786	18.2067	-0.265319	1.18321e-05	0.0618808	0.243659	-0.126323	0.00784408
P25705-2	498	ATP synthase F1 subunit alpha	ATP5F1A	190	16.0256	15.8918	15.9962	0	0	0	0	15.7841	0	0	15.8987	0	16.0777	0	15.8394	16.0737
P25786;P25786-2	5682	proteasome 20S subunit alpha 1	PSMA1	3050	18.432	18.4737	18.385	18.4532	18.4025	18.4058	18.4209	18.5055	18.2855	18.3165	18.3234	18.2393	18.1536	18.1442	18.1101	18.0556	0.144775	0.00238536	0.00229664	0.980826	0.175306	0.00250395
P25787	5683	proteasome 20S subunit alpha 2	PSMA2	3050	18.8028	18.8306	18.7467	18.818	18.8208	18.7531	18.808	18.8418	18.6165	18.6121	18.615	18.6486	18.4938	18.4599	18.4959	18.4411	0.176475	5.59072e-05	-0.00638935	0.919475	0.150373	0.00121617
P25788;P25788-2	5684	proteasome 20S subunit alpha 3	PSMA3	3050	18.0073	18.0092	17.9515	18.0579	18.0821	18.0102	17.9717	18.0985	17.8242	17.8451	17.8619	17.8788	17.7236	17.7038	17.6883	17.7231	0.153955	0.00100678	-0.0341799	0.582432	0.142813	0.00495287
P25789	5685	proteasome 20S subunit alpha 4	PSMA4	3050	18.052	17.9422	18.0157	18.083	18.0914	18.1387	18.1238	18.1696	17.899	17.9038	17.9347	17.9599	17.7764	17.853	17.7819	17.7804	0.0988775	0.0191133	-0.107649	0.0623455	0.126412	0.0115753
P25942;P25942-2	958	CD40 molecule	CD40	4060	13.9588	13.9057	13.7784	0	0	0	0	0	0	13.7169	14.0129	13.1195	0	0	14.508	14.0911	0.264538	0.499277
P26006;P26006-1	3675	integrin subunit alpha 3	ITGA3	4510	15.0949	15.0968	14.9517	15.2522	15.2382	15.1714	14.8591	14.8142	15.463	15.5219	15.3824	15.5216	15.6384	15.2484	15.6326	15.7651	-0.37332	0.02827	0.0781468	0.797866	-0.0989399	0.647325
P26038	4478	moesin	MSN	4670	16.0081	16.031	15.9678	16.0229	15.8654	15.9203	15.8732	15.888	16.3749	16.4988	16.5065	16.4632	16.4872	16.5023	16.5219	16.4967	-0.453416	7.63276e-08	0.120718	0.0225005	-0.0411553	0.314143
P26196	1656	DEAD-box helicase 6	DDX6	3018	16.8281	16.7753	16.8151	16.8277	16.8896	16.8475	16.8102	16.8508	16.4686	16.493	16.4817	16.4921	16.3226	16.4578	16.3459	16.3294	0.327685	1.97044e-06	-0.0380012	0.512143	0.119926	0.00965034
P26232;P26232-2	1496	catenin alpha 2	CTNNA2	4520	17.2133	17.2447	17.1167	17.1948	17.2572	17.218	17.2387	17.2599	17.0473	17.0747	17.0027	17.0427	17.0769	17.0734	16.9934	16.9641	0.150529	0.00204995	-0.0510628	0.413302	0.0148993	0.80048
P26358	1786	DNA methyltransferase 1	DNMT1	270	14.9154	15.0011	14.9491	15.0586	14.8867	14.9179	14.7949	14.9035	14.8708	14.9548	14.9582	14.8767	15.0707	15.0391	15.03	15.0785	0.0659312	0.164955	0.105332	0.119137	-0.139425	0.0169258
P26368;P26368-2	11338	U2 small nuclear RNA auxiliary factor 2	U2AF2	3040	16.997	17.0099	16.889	16.8903	16.9241	16.9253	16.8938	16.9965	16.6612	16.7501	16.6684	16.7461	16.5087	16.6142	16.5165	16.4941	0.240073	0.000371981	0.011639	0.913929	0.173091	0.00869305
P26373	6137	ribosomal protein L13	RPL13	3010	18.6761	18.7552	18.709	18.7577	18.6496	18.6429	18.5759	18.6209	18.7944	18.8049	18.8096	18.8925	19.0218	18.9603	19.0336	18.9527	-0.100879	0.0143883	0.102169	0.0656137	-0.166713	0.00239265
P26374	1122	CHM like Rab escort protein	CHML		14.9805	14.8655	14.86	15.0535	15.429	15.1586	15.0819	15.1872	15.1614	15.1091	15.0574	15.1819	14.9799	15.105	15.0547	15.1533	-0.187589	0.0556715	-0.274286	0.0508676	0.0542425	0.671459
P26378-1;P26378-2	1996	ELAV like RNA binding protein 4	ELAVL4		17.4145	17.4467	17.3098	17.3811	17.3524	17.3401	17.4746	17.37	17.2546	17.2762	17.2734	17.2675	17.196	17.2435	17.1654	17.1613	0.120081	0.0130129	0.00373863	0.97066	0.0763677	0.139429
P26440	3712	isovaleryl-CoA dehydrogenase	IVD	280	16.381	16.4148	16.3386	16.4512	16.4219	16.3513	16.1766	16.3712	16.7187	16.6456	16.7625	16.75	16.8401	16.8494	16.7818	16.843	-0.322784	0.000189644	0.0661263	0.509912	-0.109409	0.133715
P26583	3148	high mobility group box 2	HMGB2		15.8148	15.9295	15.8512	15.9745	15.9333	15.8597	15.8631	16.0169	15.5504	15.5904	15.5503	15.5661	15.4065	15.3769	15.4263	15.3341	0.328197	4.79721e-05	-0.0257257	0.799918	0.178349	0.00943166
P26599;P26599-1;P26599-2	5725	polypyrimidine tract binding protein 1	PTBP1		17.1746	17.2135	17.2147	17.2703	17.2473	17.1659	17.198	17.2504	17.32	17.2823	17.2079	17.3133	17.2579	17.3865	17.2566	17.3368	-0.0625936	0.188669	0.00288369	0.97913	-0.0285496	0.651672
P26639	6897	threonyl-tRNA synthetase 1	TARS1	970	16.9967	16.9626	16.9487	16.9685	17.009	17.0048	16.9885	16.9672	16.7604	16.8656	16.8246	16.8288	16.6639	16.728	16.6677	16.7081	0.149276	0.000178801	-0.0232929	0.627721	0.127891	0.00225145
P26640	7407	valyl-tRNA synthetase 1	VARS1	290	16.7678	16.7362	16.7477	16.808	16.8236	16.7774	16.7174	16.7485	16.7631	16.7781	16.7755	16.8006	16.8116	16.8133	16.7933	16.8165	-0.0143969	0.627736	-0.00179893	0.978204	-0.0293237	0.383186
P26641	1937	eukaryotic translation elongation factor 1 gamma	EEF1G		17.109	17.072	17.0736	17.122	17.1698	17.227	17.1505	17.2397	16.9934	17.0376	17.0389	17.0306	16.9708	16.9085	16.9326	16.932	0.0690174	0.023094	-0.102605	0.0202952	0.0891609	0.0133698
P26885	2286	FKBP prolyl isomerase 2	FKBP2		16.4686	16.5649	16.4199	16.5992	16.4045	16.3644	16.3377	16.4556	16.5657	16.5581	16.6	16.6331	16.5089	16.5458	16.546	16.5603	-0.0760434	0.135823	0.122608	0.0894894	0.0489824	0.430671
P26992	1271	ciliary neurotrophic factor receptor	CNTFR	4060	16.964	16.8574	16.9079	16.9356	17.0373	17.0249	16.9106	16.9353	16.6418	16.8359	16.751	16.8456	16.6269	16.6068	16.6742	16.5201	0.147598	0.0324286	-0.0608056	0.574632	0.161585	0.039707
P27037	92	activin A receptor type 2A	ACVR2A	4060	13.8511	13.8708	13.8875	13.8302	14.088	13.9299	13.6281	13.997	14.1593	14.0835	13.6572	13.8808	13.5444	13.9614	13.8403	13.5362	-0.0853174	0.653104	-0.050864	0.889823	0.224606	0.280738
P27144	205	adenylate kinase 4	AK4	230	16.337	16.2807	16.3181	16.3892	16.0664	16.2015	16.0781	16.2546	16.8098	16.7601	16.8469	16.8281	16.9581	16.8655	16.9424	16.881	-0.47998	3.14046e-06	0.181106	0.0333895	-0.10053	0.126059
P27348	10971	tyrosine 3-monooxygenase/tryptophan 5-monooxygenase activation protein theta	YWHAQ	4110	17.6575	17.7983	17.6515	17.6778	17.7027	17.7033	17.6903	17.7047	17.4425	17.4742	17.4467	17.4434	17.2834	17.2641	17.3454	17.3282	0.244589	3.33638e-05	-0.00398396	0.963049	0.146401	0.00464763
P27361	5595	mitogen-activated protein kinase 3	MAPK3	4010	15.8187	15.7316	15.7698	15.8695	15.9254	15.9004	15.8943	16.0055	16.2222	16.2296	16.1659	16.2501	16.1241	16.1412	16.188	16.1856	-0.419535	1.13667e-06	-0.133991	0.0400311	0.0571755	0.271443
P27448;P27448-4	4140	microtubule affinity regulating kinase 3	MARK3		15.426	15.4371	15.3427	15.4728	15.5218	15.4553	15.3698	15.5131	15.3665	15.4574	15.4126	15.4227	15.3797	15.4077	15.3784	15.3154	0.00489453	0.93297	-0.0453461	0.577667	0.0444601	0.470783
P27449	527	ATPase H+ transporting V0 subunit c	ATP6V0C	190	14.24	13.3064	13.9158	0	15.0763	0	0	14.5631	0	14.3048	14.2961	13.6777	0	14.3412	14.2274	14.6388	-0.272134	0.528631			-0.309561	0.559576
P27540;P27540-2;P27540-3;P27540-4	405	aryl hydrocarbon receptor nuclear translocator	ARNT	5200	0	12.5551	0	0	0	0	0	0	0	0	0	0	13.3957	0	0	12.8418
P27544;P27544-2	10715	ceramide synthase 1	CERS1		16.6053	16.5132	16.5634	16.9425	16.9998	16.7924	16.7273	17.1569	16.8315	16.7165	16.645	16.8709	16.6655	16.3783	16.4655	16.5232	-0.109866	0.488463	-0.263006	0.232218	0.25784	0.144134
P27635	6134	ribosomal protein L10	RPL10	3010	17.8728	17.9016	17.807	17.8097	17.7603	17.771	17.7821	17.8654	18.051	18.0585	17.9799	18.0205	18.1583	18.0179	18.1098	18.1572	-0.179693	0.00175195	0.0530688	0.483977	-0.0833378	0.134532
P27694	6117	replication protein A1	RPA1	3030	15.8062	15.8057	15.8611	15.8826	15.9298	15.9464	15.8299	15.8559	15.9003	15.867	15.7729	15.8497	15.8674	15.9202	15.8288	15.9354	-0.00857885	0.875175	-0.0516137	0.495035	-0.0404693	0.496806
P27695	328	apurinic/apyrimidinic endodeoxyribonuclease 1	APEX1	3410	17.223	17.2832	17.209	17.2382	17.3054	17.2372	17.2275	17.4188	16.9843	16.9827	16.9588	16.965	16.8622	16.8529	16.8779	16.8696	0.265633	6.74528e-05	-0.0588342	0.387898	0.107081	0.0467671
P27707	1633	deoxycytidine kinase	DCK	230	14.9557	14.6265	14.7446	14.9607	14.9463	15.0655	14.8021	14.709	14.4865	14.6479	14.717	14.6615	14.5941	14.6531	14.7523	14.7815	0.193655	0.126112	-0.0588473	0.803868	-0.0670237	0.694214
P27708	790	carbamoyl-phosphate synthetase 2, aspartate transcarbamylase, and dihydroorotase	CAD	240	15.2763	15.2177	15.3002	15.2524	15.2204	15.2054	15.1106	15.1241	15.2204	15.2328	15.2093	15.2275	15.2332	15.2889	15.2713	15.3382	0.0391893	0.310611	0.0965648	0.0780121	-0.0604	0.170967
P27797	811	calreticulin	CALR	4141	18.3951	18.4593	18.4484	18.3444	18.3313	18.1892	18.2232	18.221	18.3241	18.4304	18.4318	18.4445	18.4077	18.4932	18.3681	18.403	0.00408839	0.948806	0.170602	0.0337322	-0.0103143	0.90427
P27816	4134	microtubule associated protein 4	MAP4		16.8044	16.7946	16.7283	16.834	16.8677	16.8756	16.8623	16.9438	16.8822	16.9999	16.9645	16.9704	16.8275	16.8281	16.7827	16.7238	-0.163964	0.00173632	-0.0970225	0.120564	0.163768	0.00516512
P27816-2	4134	microtubule associated protein 4	MAP4		17.9389	18.0126	17.9478	18.1891	0	18.0542	18.0317	18.1871	18.1079	18.1161	18.1466	18.1517	17.3585	18.1353	17.936	17.7902	-0.108463	0.565493	-0.0689174	0.859003	0.325566	0.119123
P27816-3	4134	microtubule associated protein 4	MAP4		11.8203	0	0	0	0	0	0	0	13.2115	12.781	12.9874	12.8154	13.0806	0	13.0657	12.0633					0.21231	0.720779
P27816-5	4134	microtubule associated protein 4	MAP4		0	13.8804	0	13.4998	0	0	0	0	0	13.8858	13.5789	0	0	13.8031	0	0
P27824;P27824-2	821	calnexin	CANX	4141	17.047	17.0515	17.032	17.0542	17.107	16.9806	16.8672	17.0536	16.9823	17.1068	17.1166	17.1416	17.1481	17.1061	17.1369	17.1985	-0.0406605	0.539201	0.0440543	0.687532	-0.0605609	0.433193
P27986;P27986-4	5295	phosphoinositide-3-kinase regulatory subunit 1	PIK3R1	4012	14.8011	14.5886	14.5498	14.5149	14.5902	14.5622	14.539	14.5019	14.6057	14.7671	14.5889	14.6353	14.4447	14.6156	14.7349	14.5858	-0.0356417	0.727843	0.065271	0.688657	0.0540016	0.667969
P27987	3707	inositol-trisphosphate 3-kinase B	ITPKB	562	14.325	14.255	0	13.9856	0	14.1734	0	0	0	13.8538	13.8228	0	0	13.8006	13.6875	13.8157
P28066	5686	proteasome 20S subunit alpha 5	PSMA5	3050	17.1798	17.1892	17.1359	17.2265	17.2046	17.1603	17.2088	17.2028	17.1112	17.0285	17.0398	17.0448	16.9575	16.9425	16.9437	16.8879	0.126751	0.000975723	-0.011281	0.857035	0.123208	0.00366163
P28070	5692	proteasome 20S subunit beta 4	PSMB4	3050	17.7145	17.5958	17.6614	17.5714	17.766	17.673	17.8591	17.7052	17.6173	17.5247	17.5811	17.5019	17.3438	17.4673	17.3871	17.4674	0.0795424	0.208463	-0.115045	0.204085	0.139842	0.059055
P28072	5694	proteasome 20S subunit beta 6	PSMB6	3050	18.5013	18.464	18.4115	18.4779	18.5555	18.6322	18.5771	18.583	18.2385	18.4232	18.3314	18.3662	18.2613	18.1756	18.2941	18.2061	0.123884	0.0214217	-0.123224	0.0894894	0.105551	0.0759008
P28074	5693	proteasome 20S subunit beta 5	PSMB5	3050	16.7254	16.7164	16.7657	16.7434	16.9102	16.997	16.8743	16.92	16.7263	16.7271	16.6688	16.6501	16.4738	16.5321	16.523	16.6202	0.0446766	0.315221	-0.18764	0.00777119	0.155801	0.00674425
P28161	2946	glutathione S-transferase mu 2	GSTM2	480	16.7674	16.6453	16.7404	16.8456	16.7987	16.8308	16.7756	16.9102	16.8649	16.9123	16.9616	16.9834	16.8568	16.8407	16.912	16.8356	-0.180887	0.0050963	-0.0791663	0.347799	0.0692742	0.304478
P28288	5825	ATP binding cassette subfamily D member 3	ABCD3	2010	15.3832	15.4149	15.2082	15.3823	15.4566	15.424	15.3302	15.4548	15.2958	15.447	15.3697	15.4071	15.3242	15.2665	15.2913	15.4903	-0.0327793	0.697205	-0.0692666	0.588616	0.0368346	0.735386
P28331;P28331-2	4719	NADH:ubiquinone oxidoreductase core subunit S1	NDUFS1	190	17.6872	17.591	17.6864	17.6982	17.6111	17.5456	17.5562	17.5876	17.8596	17.9163	17.9505	17.9162	18.082	18.105	18.1084	18.0482	-0.244943	1.85559e-05	0.0906072	0.0780121	-0.175247	0.00143966
P28340	5424	DNA polymerase delta 1, catalytic subunit	POLD1	230	13.5323	13.6795	13.6798	13.7321	13.7652	13.7154	13.748	13.7337	13.6645	13.7257	13.6069	13.7272	13.7675	13.801	13.8155	13.7955	-0.0251504	0.647607	-0.0846531	0.253515	-0.113773	0.0590592
P28370-2	6594	SWI/SNF related, matrix associated, actin dependent regulator of chromatin, subfamily a, member 1	SMARCA1		15.2317	15.1527	15.1804	15.2087	15.1523	15.1199	15.0944	15.1565	15.1686	15.1637	15.1651	15.1972	15.2432	15.2116	15.3509	15.3117	0.0197235	0.626195	0.0626048	0.253511	-0.105687	0.0224127
P28482	5594	mitogen-activated protein kinase 1	MAPK1	4010	16.5851	16.4613	16.5636	16.6315	16.6148	16.6344	16.6422	16.6368	16.8572	16.9003	16.7658	16.8267	16.7152	16.6725	16.7318	16.6878	-0.27714	5.15242e-05	-0.071702	0.282429	0.135697	0.0165252
P28676	25801	grancalcin	GCA		15.0935	14.8897	15.0866	15.1822	15.1586	15.0539	15.1352	15.1468	15.4044	15.2737	15.3619	15.3758	15.2217	15.2782	15.3335	15.2006	-0.29096	0.00128439	-0.0606421	0.623023	0.0954262	0.27646
P28702;P28702-3	6257	retinoid X receptor beta	RXRB	3320	13.2634	12.9053	13.1283	13.5691	13.1795	13.4083	12.951	13.4367	13.5061	13.2983	13.3439	13.5055	13.2313	13.5836	13.2933	13.4353	-0.196944	0.317087	-0.0273577	0.946969	0.0275945	0.929166
P28715	2073	ERCC excision repair 5, endonuclease	ERCC5	3420	13.7881	13.7797	13.6559	13.6933	13.3544	13.3927	13.5787	13.5183	13.4164	13.761	13.6338	13.6394	13.5512	13.8804	13.7422	13.6917	0.116611	0.301512	0.268216	0.0913772	-0.103719	0.449473
P28799	2896	granulin precursor	GRN		15.3176	15.3007	15.4146	15.2682	15.2778	15.2218	15.1681	15.1703	15.3244	15.332	15.3349	15.2908	15.5121	15.4726	15.4664	15.4601	0.0047384	0.920239	0.115773	0.0571401	-0.157284	0.00488503
P28838;P28838-2	51056	leucine aminopeptidase 3	LAP3	330	16.1549	16.2067	16.2036	16.207	16.0676	16.0772	16.0524	16.1108	16.4653	16.5166	16.5028	16.5222	16.6054	16.5867	16.6018	16.5438	-0.308661	1.28414e-07	0.116086	0.00494059	-0.0827009	0.0093101
P29034	6273	S100 calcium binding protein A2	S100A2		0	14.9529	14.8401	14.9771	15.1854	15.2824	0	0	15.1464	15.2247	14.9514	15.1387	0	14.6006	14.7072	0	-0.191919	0.0769196
P29083	2960	general transcription factor IIE subunit 1	GTF2E1	3022	14.3472	14.2638	14.0466	14.0978	13.7344	14.0143	13.6571	14.0539	14.4966	14.3206	14.3586	14.4052	14.1435	14.4439	14.279	14.4164	-0.2064	0.138933	0.323947	0.101055	0.07457	0.69123
P29084	2961	general transcription factor IIE subunit 2	GTF2E2	3022	14.5449	14.6795	14.5435	14.73	14.5876	14.4877	14.2443	14.5084	14.5834	14.6431	14.489	14.693	14.7741	14.7474	14.7512	14.7629	0.0223292	0.833304	0.167455	0.214611	-0.15674	0.150658
P29120;P29120-2	5122	proprotein convertase subtilisin/kexin type 1	PCSK1		14.1978	14.0997	14.1467	14.2652	14.2961	14.3984	14.1569	14.3122	15.5942	15.6924	15.6405	15.6409	15.5367	15.5522	15.5379	15.6656	-1.46468	1.8628e-09	-0.113566	0.251261	0.0689056	0.407892
P29144	7174	tripeptidyl peptidase 2	TPP2		16.6407	16.5359	16.6071	16.6816	16.6427	16.6158	16.5698	16.6308	16.4798	16.4741	16.442	16.5024	16.3784	16.3377	16.3384	16.3318	0.141745	0.00139862	0.0015333	0.986527	0.127975	0.00727865
P29218;P29218-3	3612	inositol monophosphatase 1	IMPA1	562	17.6349	17.535	17.6197	17.6775	17.7062	17.6855	17.6165	17.738	17.6699	17.62	17.6925	17.6835	17.5567	17.5308	17.5479	17.5284	-0.0496364	0.230865	-0.0697301	0.241565	0.125468	0.0144487
P29320	2042	EPH receptor A3	EPHA3	4360	15.3637	15.2482	15.3785	15.5113	15.81	15.9727	15.6909	15.6637	15.9673	15.9999	16.0389	16.085	16.131	16.0179	15.9941	16.0638	-0.647333	1.58376e-05	-0.408871	0.00654914	-0.0289353	0.831547
P29323;P29323-2;P29323-3	2048	EPH receptor B2	EPHB2	4360	16.2154	16.2801	16.2384	16.2086	16.324	16.1816	16.2086	16.2752	15.97	16.0856	16.0164	16.055	15.9806	16.0325	15.9525	15.9166	0.203859	0.000729631	-0.0117533	0.906168	0.0612041	0.278933
P29353;P29353-2;P29353-6;P29353-7	6464	SHC adaptor protein 1	SHC1	4012	14.5153	13.9762	14.5067	14.6111	14.8573	14.5175	14.3784	14.7712	14.9626	14.9658	14.9618	14.9579	14.769	14.5368	14.7001	14.6967	-0.559714	0.00564978	-0.228798	0.398002	0.286383	0.169609
P29372;P29372-2;P29372-4;P29372-5	4350	N-methylpurine DNA glycosylase	MPG	3410	14.4446	14.4101	14.6491	14.531	14.5488	14.5942	14.5048	14.4384	14.5581	14.3336	14.387	14.2422	14.5988	14.6461	14.3933	14.3485	0.128485	0.255802	-0.0128184	0.960327	-0.116458	0.391159
P29373	1382	cellular retinoic acid binding protein 2	CRABP2		17.6083	17.6004	17.6147	17.7179	17.6611	17.6717	17.6483	17.7271	18.1382	18.0914	18.0621	18.0874	18.0917	17.9858	18.0268	18.1119	-0.45945	6.11362e-07	-0.0417158	0.562178	0.0407174	0.457713
P29374;P29374-2;P29374-3	5926	AT-rich interaction domain 4A	ARID4A		13.6056	0	0	12.7945	0	0	0	13.1326	13.0438	13.1977	13.2212	13.2369	13.4912	13.2811	13.8577	0					-0.368437	0.346363
P29375;P29375-2	5927	lysine demethylase 5A	KDM5A		13.8148	13.9008	13.719	13.7311	13.9021	13.5591	13.6913	13.5855	13.8072	13.5383	13.7184	13.6719	13.8226	13.6152	13.834	13.4732	0.107506	0.421296	0.106946	0.620032	-0.0023214	0.992178
P29401;P29401-2	7086	transketolase	TKT	30	18.2725	18.3159	18.3031	18.3386	18.2957	18.3655	18.3438	18.4117	18.178	18.1961	18.1418	18.1803	18.0618	17.9697	18.055	18.0171	0.133476	0.00156529	-0.0466974	0.369612	0.148125	0.00276041
P29558;P29558-2	5937	RNA binding motif single stranded interacting protein 1	RBMS1		15.6963	15.7314	15.6194	15.6526	15.7466	15.8934	15.5274	15.5073	15.6805	15.7166	15.7732	15.6812	15.7246	15.5069	15.6182	15.5528	-0.0379635	0.737817	0.00624785	0.97913	0.11227	0.370739
P29590	5371	PML nuclear body scaffold	PML	4120	15.0014	14.8798	15.0176	15.0116	14.9012	15.0475	14.826	14.9816	15.0192	15.0451	15.0229	15.0542	15.0131	14.9944	14.9088	14.8531	-0.0577512	0.397186	0.038537	0.74556	0.0930062	0.232866
P29692-2	1936	eukaryotic translation elongation factor 1 delta	EEF1D		16.973	16.9469	16.9368	17.0085	17.003	16.9574	16.9807	16.9827	16.849	16.8844	16.9061	16.882	16.8252	16.8353	16.8246	16.7452	0.0859184	0.00750127	-0.0146698	0.78381	0.072786	0.0350624
P29692-3	1936	eukaryotic translation elongation factor 1 delta	EEF1D		17.2358	17.3067	17.2467	17.2652	17.3264	17.1804	17.1946	17.2453	17.0425	17.1689	17.1092	17.0804	16.9752	17.0327	16.9716	16.8902	0.163377	0.00499714	0.0269038	0.773395	0.132788	0.0313259
P29762	1381	cellular retinoic acid binding protein 1	CRABP1		18.2658	18.0994	18.1675	18.2395	18.0916	18.1343	18.0295	18.2616	18.8961	18.895	19.0338	18.8703	18.8616	18.9416	18.8594	18.9703	-0.730765	8.64005e-07	0.0638255	0.597412	0.0155884	0.894728
P29966	4082	myristoylated alanine rich protein kinase C substrate	MARCKS	4666	19.8185	19.8838	19.7637	19.6979	19.8876	19.8314	19.8017	19.7177	19.5585	19.6573	19.5365	19.6265	19.403	19.4963	19.2805	19.2616	0.196266	0.0181401	-0.0186442	0.909183	0.234362	0.0152309
P29992	2767	G protein subunit alpha 11	GNA11	4020	16.8976	16.7903	16.7573	16.7893	16.9138	16.8726	16.8166	17.0266	16.6638	16.7956	16.7712	16.7626	16.6657	16.7508	16.6563	16.742	0.0603149	0.348082	-0.0988026	0.282429	0.044607	0.583808
P30038	8659	aldehyde dehydrogenase 4 family member A1	ALDH4A1	250	16.7692	16.6934	16.6283	16.7139	16.6249	16.6621	16.5899	16.6582	16.8765	16.9074	16.864	16.8745	16.9181	16.9698	16.9542	16.9426	-0.179388	0.000186001	0.0674375	0.178258	-0.0655839	0.106364
P30039	64081	phenazine biosynthesis like protein domain containing	PBLD		15.0978	14.9405	15.1923	15.0839	15.2085	15.2571	15.292	15.2887	15.1469	15.3107	15.2639	15.3751	15.2167	15.2884	15.1994	15.3199	-0.195527	0.0155677	-0.182986	0.0890454	0.0180142	0.877074
P30040	10961	endoplasmic reticulum protein 29	ERP29	4141	18.4539	18.3727	18.437	18.4871	18.396	18.3756	18.4074	18.3982	18.3596	18.4626	18.4659	18.4854	18.4533	18.3906	18.4345	18.4236	-0.00566171	0.898704	0.0434084	0.465377	0.0178402	0.738676
P30041	9588	peroxiredoxin 6	PRDX6	360	17.5925	17.557	17.5739	17.606	17.5735	17.5899	17.6123	17.561	17.5102	17.5151	17.54	17.5896	17.5182	17.5163	17.5296	17.4831	0.0435856	0.08264	-0.00187069	0.973574	0.0269242	0.364952
P30043	645	biliverdin reductase B	BLVRB	860	15.2285	15.3137	15.2457	15.4034	15.2153	15.2706	15.1716	15.2469	15.58	15.6679	15.6179	15.6842	15.8703	15.8457	15.7844	15.8144	-0.339668	2.70512e-05	0.0717533	0.348727	-0.191217	0.00559473
P30044;P30044-2	25824	peroxiredoxin 5	PRDX5	4146	19.2197	19.1395	19.1906	19.2904	19.1523	19.1741	19.1941	19.2673	19.3113	19.2756	19.2774	19.3251	19.3362	19.2819	19.2957	19.2481	-0.0872756	0.0526724	0.0130893	0.884635	0.00686248	0.922312
P30046	1652	D-dopachrome tautomerase	DDT		16.3334	15.7789	15.935	15.91	16.1184	15.9975	15.8902	15.9339	16.0312	16.0882	16.1942	15.9482	15.8603	16.0157	15.9099	15.9895	-0.0761489	0.604281	0.00429441	0.989401	0.121617	0.477133
P30048;P30048-2	10935	peroxiredoxin 3	PRDX3		17.8777	17.8087	17.9733	17.888	17.7987	17.7868	17.8416	17.8406	18.3504	18.3127	18.3702	18.3893	18.4464	18.4737	18.4144	18.4063	-0.468721	2.74057e-07	0.0700057	0.237071	-0.0795322	0.0969963
P30049	513	ATP synthase F1 subunit delta	ATP5F1D	190	16.2838	16.4953	16.3224	16.3145	16.347	16.254	16.2378	16.3064	16.598	16.5223	16.5131	16.5568	16.6438	16.6002	16.7162	16.5719	-0.193524	0.00575895	0.0677388	0.492821	-0.0854707	0.243171
P30050	6136	ribosomal protein L12	RPL12	3010	17.962	17.9923	17.9327	18.0384	18.0305	17.9241	17.9173	17.9921	18.0743	18.0968	18.0555	18.0676	18.1331	18.1796	18.157	17.9978	-0.0921978	0.0829227	0.0153207	0.887624	-0.0433342	0.507201
P30084	1892	enoyl-CoA hydratase, short chain 1	ECHS1	62	17.0442	17.0842	17.0584	17.1157	16.9837	16.9161	16.9932	16.9888	17.2099	17.259	17.3147	17.2823	17.307	17.2234	17.3259	17.2689	-0.190839	0.000218922	0.105186	0.0577688	-0.0148497	0.783785
P30085	51727	cytidine/uridine monophosphate kinase 1	CMPK1	240	17.1355	17.0504	17.1093	17.1458	17.1645	17.1101	17.0872	17.0923	17.1946	17.1225	17.1747	17.2158	17.0845	17.1558	17.1973	17.1615	-0.066627	0.097454	-0.00325584	0.971147	0.0271024	0.599204
P30086	5037	phosphatidylethanolamine binding protein 1	PEBP1		18.8638	18.8365	18.8849	18.99	18.9438	18.9308	18.899	18.9772	18.5971	18.705	18.681	18.6296	18.5292	18.4594	18.4646	18.3798	0.240612	0.000381812	-0.043912	0.603228	0.194927	0.00488503
P30101	2923	protein disulfide isomerase family A member 3	PDIA3	4141	17.8724	17.8475	17.8413	17.8557	17.7573	17.7409	17.7012	17.7701	17.8588	17.8767	17.9013	17.8665	17.8964	17.8548	17.8777	17.7747	-0.021619	0.508046	0.111857	0.0201673	0.0249071	0.526942
P30153	5518	protein phosphatase 2 scaffold subunit Aalpha	PPP2R1A	3015	17.5585	17.5925	17.4839	17.5486	17.5678	17.6107	17.6009	17.6283	17.4898	17.5317	17.5192	17.5447	17.3927	17.3889	17.4133	17.4292	0.0245132	0.404365	-0.056042	0.172873	0.115338	0.00342405
P30154;P30154-2	5519	protein phosphatase 2 scaffold subunit Abeta	PPP2R1B	3015	15.2791	15.275	15.2468	15.4292	15.4585	15.5346	15.182	15.5038	15.4573	15.5979	15.4588	15.555	15.4238	15.5313	15.5254	15.5243	-0.209679	0.0360375	-0.112158	0.449787	0.016014	0.916899
P30260;P30260-2	996	cell division cycle 27	CDC27	4110	15.0588	14.9916	15.1234	15.1469	15.0263	15.1195	14.7944	15.0539	14.9361	15.0034	14.9456	14.8486	14.9473	15.0904	15.0122	15.0142	0.146747	0.0924879	0.081636	0.556855	-0.082624	0.433193
P30405	10105	peptidylprolyl isomerase F	PPIF	5145	14.4986	14.7011	14.535	14.7368	14.4915	14.4804	14.3988	14.5778	14.8797	14.9411	14.9671	14.9716	15.0817	15.0316	15.0482	14.9425	-0.321991	0.000685708	0.130752	0.227712	-0.086105	0.33684
P30414	4820	natural killer cell triggering receptor	NKTR		14.6812	14.3999	14.5865	14.7197	14.596	14.5836	14.3786	14.6701	14.6466	14.5657	14.7921	14.6869	14.8452	14.6104	14.9775	14.4983	-0.0759996	0.623749	0.0397509	0.895029	-0.0600181	0.771549
P30419	4836	N-myristoyltransferase 1	NMT1		16.1748	16.2033	16.1342	16.0577	16.1069	16.0867	16.0176	16.047	15.9459	16.1231	16.0322	15.9942	15.9562	15.9089	15.9416	15.9712	0.118667	0.0296506	0.0779352	0.310966	0.0793716	0.189989
P30519	3163	heme oxygenase 2	HMOX2	860	16.2639	16.1067	16.0706	16.2679	16.2367	16.2325	16.2433	16.2165	16.3907	16.3172	16.3348	16.2509	16.3819	16.2571	16.3773	16.2685	-0.146138	0.0319949	-0.0549897	0.609382	0.0021634	0.987035
P30520	159	adenylosuccinate synthase 2	ADSS2	230	15.6266	15.6405	15.6437	15.7063	15.7045	15.7737	15.7191	15.7443	15.8152	15.9564	15.8621	15.8607	15.8017	15.7446	15.854	15.8067	-0.219319	0.000163342	-0.0811279	0.177881	0.0718582	0.138856
P30533	4043	LDL receptor related protein associated protein 1	LRPAP1		15.3593	15.3117	15.3235	15.2832	14.9818	15.1143	14.9923	15.2104	15.2495	15.3409	15.3437	15.2615	15.1859	15.2221	15.2468	15.2919	0.0204979	0.766494	0.244695	0.0133552	0.0622316	0.417891
P30566	158	adenylosuccinate lyase	ADSL	230	15.7683	15.6618	15.7533	15.6501	15.7334	15.7306	15.8192	15.7997	15.7075	15.7027	15.75	15.8094	15.6587	15.7304	15.7044	15.7182	-0.0340352	0.47452	-0.062381	0.35662	0.0394708	0.488386
P30613;P30613-2	5313	pyruvate kinase L/R	PKLR	10	15.4948	16.1843	16.0966	15.9176	15.489	15.6503	15.998	0	15.475	15.5518	15.3488	0	0	15.6046	0	0	0.464819	0.102172	0.210879	0.634762
P30622-1	6249	CAP-Gly domain containing linker protein 1	CLIP1		15.0703	15.0084	15.0618	15.0954	15.0363	15.0377	15.0143	15.159	15.0069	15.0424	14.9168	14.9558	14.8576	14.8159	14.846	14.8178	0.0784806	0.0903517	-0.00285882	0.978636	0.146134	0.0113592
P30626;P30626-2;P30626-3	6717	sorcin	SRI		18.6928	18.5077	18.6601	18.7175	18.6965	18.6348	18.7084	18.6898	18.6724	18.7187	18.7616	18.7763	18.6397	18.6423	18.633	18.5666	-0.0877206	0.116058	-0.0378473	0.695404	0.111856	0.0837128
P30711	2952	glutathione S-transferase theta 1	GSTT1	480	12.6507	12.2418	12.6398	12.8446	12.9793	12.9984	12.8659	13.2222	12.5571	12.1721	12.7733	12.4187	12.5207	12.5316	12.2228	0	0.113915	0.605189	-0.422185	0.156007	0.0553042	0.870632
P30740	1992	serpin family B member 1	SERPINB1	5146	15.6345	15.6115	15.7083	15.5241	15.5872	15.6628	15.5544	15.6382	15.6602	15.7622	15.711	15.6845	15.6554	15.6853	15.7191	15.791	-0.0848895	0.128369	0.00892309	0.941273	-0.00819732	0.926348
P30793	2643	GTP cyclohydrolase 1	GCH1	790	0	0	0	0	0	14.0707	0	0	13.766	12.8618	13.333	13.6413	0	0	0	0	#NAME?	0			Inf	0
P30825	6541	solute carrier family 7 member 1	SLC7A1		15.7069	15.9425	15.8176	15.8169	15.8717	15.8252	15.6651	15.8836	15.8406	16.0532	16.2106	15.949	16.0102	16.0985	16.0644	16.0285	-0.19241	0.0655883	0.00953108	0.9668	-0.0370568	0.799571
P30837	219	aldehyde dehydrogenase 1 family member B1	ALDH1B1	10	16.2751	16.2717	16.3396	16.3616	16.2844	16.1696	16.2382	16.1907	16.6893	16.7148	16.7204	16.6889	16.8098	16.8482	16.8114	16.794	-0.391312	3.64493e-07	0.0912706	0.0739556	-0.112536	0.0116206
P30874	6752	somatostatin receptor 2	SSTR2	4080	15.1277	15.1838	15.0899	14.8939	15.3065	15.221	14.8148	15.1403	14.9841	14.9131	14.9307	15.2112	15.1916	15.1782	14.8999	14.6578	0.0639939	0.747997	-0.0468326	0.90031	0.027938	0.924085
P30876	5431	RNA polymerase II subunit B	POLR2B	230	15.6603	15.5504	15.7003	15.7116	15.6212	15.6133	15.6054	15.624	15.5847	15.6247	15.5564	15.6189	15.633	15.6253	15.6247	15.6279	0.0594625	0.125676	0.0396672	0.51964	-0.0315356	0.513483
P30990	4922	neurotensin	NTS		14.3898	13.8978	15.298	14.5583	13.7565	0	0	13.1892	16.9355	16.8261	16.9274	16.8636	17.0308	17.0348	16.962	17.0864	-2.35215	3.97844e-05			-0.140383	0.763694
P31040	6389	succinate dehydrogenase complex flavoprotein subunit A	SDHA	20	15.9076	15.9176	15.8563	15.8403	15.8054	15.7822	15.7563	15.7508	16.4463	16.5367	16.5782	16.5182	16.6889	16.7364	16.7461	16.7372	-0.639388	7.77736e-09	0.106795	0.0464363	-0.207305	0.000734601
P31146	11151	coronin 1A	CORO1A	4145	16.7134	16.7698	16.6273	16.7656	16.8408	16.864	16.782	16.9688	15.9905	16.0963	16.0778	16.0457	15.7674	15.8485	15.8013	15.904	0.666424	3.74251e-07	-0.144867	0.0955047	0.222314	0.00581591
P31150	2664	GDP dissociation inhibitor 1	GDI1		18.4524	18.3722	18.4336	18.4463	18.4408	18.4469	18.4786	18.5222	18.322	18.293	18.2821	18.2971	18.0949	18.1021	18.1413	18.1159	0.127584	0.000449954	-0.0459794	0.254858	0.184986	0.000321235
[truncated: 5,686 more rows]

## Sheet: GIH_d7_TotalProt
Uniprot_IDs	entrez_ids	geneNames	geneSym	keggID	Het.NTC.1	Het.NTC.2	Het.NTC.3	Het.NTC.4	WT.NTC.1	WT.NTC.2	WT.NTC.3	WT.NTC.4	GIH_log2FC	Adj_p_value
[truncated: 5,671 more rows]

[truncated: 4 more sheets: WTC_Hom_d7_totalProt, WTC_Het_MAPTkd_d7_phospho, GIH_d7_phoshpo, WTC_Hom_d7_phospho]
