# Supplementary material for: Multi-omic phenotyping of iPSC-derived neurons harboring the MAPT V337M mutation reveals tau hypophosphorylation and perturbed axon morphology pathways
Source: bioRxiv. 2025 Sep 9:2024.06.04.597496. Originally published 2024 Jun 6. Preprint. [Version 2] doi: 10.1101/2024.06.04.597496 (PMC11185762; doi:10.1101/2024.06.04.597496)
Supplement: Supplement 5 [file media-5.xlsx]

## Sheet: Legend
Column Names	Description
gene	Gene Symbol
TSS	sgRNA transcription start site target (some genes have multiple TSS, so sgRNAs against different TSS are noted)
Phenotype	The log2 fold change of the enrichment for sgRNAs in AT8 high or AT8 low neurons.
Pvalue	The adjusted p-value for the comparison
Gene score	The phenotype multiplied by the -log10 of the adjusted pvalue. This weights the phenotype by the significance, emphasizing top hits.
Overview of Data:
WTC_V337Mhet_AT8_CRISPRi	WTC MAPT V337M heterozygous CRISPRi screen for AT8 levels in day 14 neurons
WTC_WT_AT8_CRISPRi	WTC MAPT WT CRISPRi screen for AT8 levels in day 14 neurons
WTC_WT_AT8_CRISPRa	WTC MAPT WT CRISPRa screen for AT8 levels in day 14 neurons

## Sheet: WTC_V337Mhet_AT8_CRISPRi
gene	TSS	Phenotype	Pvalue	Gene score
PSAP	PSAP	2.309346666666667	0.00295668	5.840788528404694
PIKFYVE	PIKFYVE	1.8103133333333332	0.00345126	4.457032297745624
PTEN	PTEN	1.6523133333333333	0.0032786	4.1048603995272215
NTC	NTC_218	1.35879	0.000993814	4.080031871745999
PIK3R3	PIK3R3	1.510913333333333	0.00363215	3.6863811625390244
COX5B	COX5B	1.4153033333333334	0.00363215	3.4531084160653536
COX7B	COX7B	1.3462466666666666	0.00391969	3.240077039270419
NTC	NTC_1946	1.5580999999999998	0.0093893	3.1588401872419096
COX5A	COX5A	1.3691566666666666	0.00503369	3.146477586749951
PPP2R4	PPP2R4	1.2897133333333333	0.00412271	3.0757309180786945
DSTN	DSTN	1.6638833333333332	0.016108369330159085	2.9832569960848856
WARS2	WARS2	1.2668133333333333	0.00455762	2.9659415516078935
SOD1	SOD1	1.3421133333333333	0.00627309	2.9560294244618235
MMP24	MMP24	1.2759999999999998	0.00642652	2.797022370904319
SEPSECS	SEPSECS	1.4938933333333333	0.014433373204148843	2.749708110952464
COX7C	COX7C	1.1640866666666665	0.00491063	2.6877159930167562
HARS	HARS	1.3678933333333332	0.011024749643284294	2.6778307551111173
ACAT2	ACAT2	1.4497133333333334	0.015083997086313573	2.640629003606352
GM2A	GM2A	1.0629466666666667	0.00433522	2.5117308657172464
PPA1	PPA1	1.4060066666666664	0.016463162386119702	2.5075942436567678
OAZ3	OAZ3_P2	1.14398	0.00658333	2.4956547048445814
SNRK	SNRK	1.03484	0.00412271	2.467904534287637
PRKD2	PRKD2_P1	1.2368533333333334	0.012913907467723845	2.3363446170601745
NSF	NSF_ENST00000398238.4	1.08008	0.00707459	2.3224946116473113
MTFMT	MTFMT	1.0560966666666665	0.0069073	2.2818995587706894
TRAPPC5	TRAPPC5	1.1035733333333333	0.00875188	2.271042016869345
TTK	TTK	1.0777333333333332	0.010532147351352425	2.1311994243822086
ABCE1	ABCE1	1.0993166666666667	0.011802056547523167	2.1195290441515184
YARS2	YARS2	1.0380399999999999	0.00916973	2.115155283828949
PPP2R2A	PPP2R2A	0.9687133333333334	0.0069073	2.093091094478679
PDHA1	PDHA1	0.9989933333333333	0.00815697	2.086368581822183
UQCRB	UQCRB	1.1308366666666665	0.014755524937734193	2.0706132037921985
EARS2	EARS2	0.9705966666666668	0.00835113	2.017147286961424
PI4KB	PI4KB	0.8821833333333332	0.00612296	1.952305720467483
DHPS	DHPS	0.95469	0.00938526	1.9356851142708156
EIF2AK4	EIF2AK4	1.0754233333333334	0.016108369330159085	1.9281785679602508
DHFRL1	DHFRL1	0.8663066666666668	0.00597607	1.9263056366251052
NTC	NTC_1447	1.01402	0.013111302598366483	1.908744764639663
GABRA2	GABRA2	1.1348599999999998	0.0212866	1.8973650181019561
ATR	ATR	1.1216066666666664	0.020842228416330426	1.8854834471065964
MAP4K4	MAP4K4	0.8264533333333333	0.00541976	1.8727596246071399
ULK1	ULK1	0.87516	0.00778074	1.8456940424519257
FNTA	FNTA	0.9976333333333334	0.014755524937734193	1.8267118616097437
MAP2K4	MAP2K4	0.8956233333333333	0.00938526	1.815924283617658
RAB7A	RAB7A	0.8828266666666668	0.00982993	1.7722301531266984
ASNA1	ASNA1	0.8890233333333333	0.011024749643284294	1.7403798717332268
CMPK1	CMPK1	0.8288933333333333	0.00815697	1.7311196688151358
ACOX1	ACOX1	0.7759166666666667	0.00627309	1.708970800476614
SPTLC1	SPTLC1	0.8263733333333334	0.00875188	1.7005925251489498
TAOK1	TAOK1	0.7469333333333334	0.0052882	1.7005373759034093
HEXB	HEXB	0.7544266666666667	0.00612296	1.6695752927470275
BUB1	BUB1	1.1060266666666667	0.0314397	1.661829039456954
HBA1	HBA1_P1	0.7679133333333334	0.0069073	1.6592241523100442
FECH	FECH	0.81464	0.00938526	1.6517262373017179
NDUFB10	NDUFB10	0.8168200000000001	0.0096053	1.6479253938114171
RIOK2	RIOK2	1.0110866666666665	0.0246347	1.62629
CMAS	CMAS	0.7487833333333334	0.00674356	1.6256913866825211
MTR	MTR	0.8257933333333334	0.011537716453984511	1.6002884989934454
DCK	DCK	0.77362	0.00875188	1.592031514374936
PTK6	PTK6	0.7713466666666666	0.00982993	1.548439657290712
MAPK13	MAPK13_P1	0.7570833333333334	0.0102933	1.5046628159915048
PGK1	PGK1	0.8032833333333333	0.013503830823105568	1.5017727421316283
LAMTOR3	LAMTOR3	0.9398766666666667	0.025671424645579276	1.4949208597243686
NTC	NTC_1545	0.76207	0.012233932989426015	1.45741
TESK2	TESK2	0.7138833333333333	0.00938526	1.4474366984668992
PPP1R2	PPP1R2	0.85278	0.0212866	1.425757309392336
NADK	NADK_P1	0.7347466666666667	0.011537716453984511	1.4238509720032098
TAOK2	TAOK2	0.7785033333333333	0.015083997086313573	1.4180310231937052
PDHA2	PDHA2	0.77111	0.015418892387696764	1.3972103143756838
HSD17B7	HSD17B7_P2	0.6724866666666667	0.00875188	1.3839093693677595
GCDH	GCDH	0.6923733333333333	0.010532147351352425	1.3691565471894016
ARPC3	ARPC3_P1	0.6837466666666665	0.011024749643284294	1.3385238513027642
CDC7	CDC7	1.1461433333333333	0.0692492	1.3290511741202666
POR	POR	0.68652	0.011802056547523167	1.3236396058681004
CLCNKA	CLCNKA_P1	1.0093266666666665	0.052828955221630364	1.289039325049165
AKAP8L	AKAP8L	0.7108333333333334	0.015418892387696764	1.2879921997320514
NTC	NTC_1978	0.7802999999999999	0.0223718	1.2877276337864554
LHPP	LHPP	0.6613633333333334	0.011802056547523167	1.2751364881852625
NTC	NTC_1729	0.7500266666666666	0.0199636	1.2748657899064275
PRKG1	PRKG1_ENST00000401604.2	0.6401633333333334	0.0102933	1.272290541104469
RBP1	RBP1	0.5705233333333334	0.00597607	1.2686065513668874
S100A7	S100A7	0.6615733333333333	0.013503830823105568	1.236839801964224
PACSIN3	PACSIN3	0.7041166666666667	0.017569053456576195	1.2359019309278834
PDHB	PDHB	0.8068866666666666	0.030204406615353747	1.22641
MAP2K3	MAP2K3	0.6348566666666666	0.012913907467723845	1.1992076310083375
PTGIS	PTGIS	0.6644	0.016463162386119702	1.1849485887825735
SLC22A6	SLC22A6	0.5981933333333334	0.010532147351352425	1.1829171913298975
NDUFA5	NDUFA5	0.6515	0.015760314765071975	1.174286476138165
PRKAR1B	PRKAR1B_P2	0.5923566666666668	0.011024749643284294	1.1596159300884363
DARS2	DARS2	0.5541733333333334	0.00895863	1.1348130648844004
NME6	NME6	0.6898066666666667	0.0236345	1.12194
STK25	STK25	0.6429600000000001	0.0187395	1.1105470290109662
CDK7	CDK7	0.5630666666666666	0.010775946370604568	1.1078587674258409
NDUFS5	NDUFS5_P1	0.6455933333333332	0.019557243928076326	1.103120388238273
HMOX2	HMOX2_P1	0.59492	0.014117440329735116	1.1007471838140395
MTMR9	MTMR9	0.6099600000000001	0.015760314765071975	1.0994133215429551
DYRK3	DYRK3	0.7882866666666668	0.0413597	1.0905331986440197
NTC	NTC_123	0.7173866666666666	0.030220982735362993	1.090206360178368
NDUFC1	NDUFC1_P1	0.78296	0.0413597	1.083164170238815
NNT	NNT	0.7730966666666668	0.0397977	1.0824448545332805
AGXT2	AGXT2	1.1899333333333333	0.12407369635172287	1.078460710966989
STK11IP	STK11IP	0.5938566666666667	0.015418892387696764	1.0760367002469544
CCT3	CCT3	0.7847633333333333	0.0454934	1.053192829813968
PGGT1B	PGGT1B	0.50348	0.00815697	1.0515033669652445
NTC	NTC_1603	0.81698	0.053167659517524855	1.0411204705257784
NDUFB4	NDUFB4	0.6419566666666666	0.024130085815437474	1.0383271186412655
NTC	NTC_2372	0.8966733333333332	0.0711611	1.0291633451286577
NTC	NTC_2483	0.8809133333333333	0.0683197	1.0266637800132432
DLD	DLD	0.5779466666666667	0.0168248	1.025306314461792
ITPKC	ITPKC	0.6145333333333334	0.0217392	1.0218189598593146
DHCR7	DHCR7	0.52702	0.012071754017314694	1.010945375722141
AKAP3	AKAP3_P1	0.5873033333333333	0.019557243928076326	1.0035207113047924
SLC25A5	SLC25A5	0.5581733333333333	0.0168248	0.9902274314196003
NTC	NTC_497	0.6421699999999999	0.028842974645319326	0.9889160822530316
NDUFA7	NDUFA7	0.7396833333333332	0.0463606	0.9866271589679244
PPP4C	PPP4C	2.0303466666666665	0.3270314306636358	0.9855516022650054
PPP1R14D	PPP1R14D	0.6322833333333333	0.027858515964319343	0.9832271533701366
NTC	NTC_1527	0.6491433333333334	0.0316552	0.9734262138072799
NTC	NTC_671	0.7195833333333334	0.0447142	0.9711168823264523
NTC	NTC_58	0.5144633333333334	0.014043860988481593	0.9530502589361056
LAP3	LAP3	0.5565966666666666	0.019557243928076326	0.9510524649554343
NTC	NTC_756	0.6323666666666667	0.0316552	0.9482686772894485
GLTP	GLTP	0.65559	0.0361102	0.9456032063101705
NDUFA10	NDUFA10	0.5654666666666668	0.0212866	0.9454000248806489
ABL2	ABL2_P2	0.5468166666666666	0.0187395	0.9444842985261079
NTC	NTC_2033	0.8663466666666667	0.0813393	0.944058
GNE	GNE	0.62114	0.0320734	0.9278928848921908
MAP3K12	MAP3K12	0.54384	0.019977664742273887	0.9242317591022025
KRT8	KRT8_P1	0.5870266666666667	0.0267457	0.9232441475300416
PLK4	PLK4	0.8746433333333332	0.0881509	0.9225503911700992
PTPN12	PTPN12	0.49833666666666665	0.014117440329735116	0.9220444470258338
QPCT	QPCT	0.57076	0.0251484	0.9129245769491934
TPTE	TPTE	0.5440366666666667	0.0212866	0.9095713479179178
NDUFB7	NDUFB7	0.6916966666666668	0.0499699	0.9000990314561574
UBA1	UBA1_P2	0.55642	0.0246347	0.8949752170846015
PPP2R5E	PPP2R5E	0.5556066666666667	0.025148440524424106	0.8886867187307168
KCNN3	KCNN3	0.6357733333333333	0.0405724	0.8848500193844789
CLPP	CLPP	0.5027466666666666	0.017569053456576195	0.8824469090362251
HAGH	HAGH	0.5198833333333333	0.020405953063093778	0.8787292256163907
PIGA	PIGA	0.66283	0.048136845161590135	0.8732933567052913
UBA1	UBA1_P1	0.4718266666666667	0.015083997086313573	0.859425
AXL	AXL	0.5878933333333334	0.034719	0.857991
NTC	NTC_1397	0.8954433333333334	0.11061950833187506	0.8561945084339184
PPP1R1B	PPP1R1B	0.6612633333333333	0.050908149462179544	0.8551541337723457
CDK17	CDK17	0.5077166666666666	0.020842228416330426	0.8535000720574689
NTC	NTC_2128	0.7999966666666667	0.0868548	0.848962
NTC	NTC_2479	1.4089233333333333	0.2515435341261194	0.84449
MPRIP	MPRIP	0.6359400000000001	0.0472417	0.8430493508246004
GRK6	GRK6	0.5620233333333333	0.0320734	0.8395811767772032
SCYL1	SCYL1	0.7995633333333334	0.0896466	0.8375156868612975
MAGI2	MAGI2	0.5613600000000001	0.032718071860862764	0.8337387756383022
CAPNS1	CAPNS1	0.5053433333333334	0.0226696	0.831065
NTC	NTC_809	0.5663933333333333	0.034699347148942336	0.8267522823183477
NTC	NTC_507	0.6073866666666666	0.0447142	0.8197013726925156
NTC	NTC_1717	1.29788	0.23418612302068198	0.8182339657359811
NTC	NTC_1032	1.0378399999999999	0.16376205986414005	0.8155208765978904
WNK1	WNK1	0.4875966666666667	0.0217392	0.8107542613867469
NT5C	NT5C	0.5095633333333334	0.025671424645579276	0.8104859747740112
KCNQ2	KCNQ2	0.58812	0.0429734	0.8038427079317488
LATS1	LATS1	0.5139733333333334	0.0272972	0.8037935935325524
CA2	CA2	0.6403933333333334	0.0558235	0.80253
ROR2	ROR2	0.7048033333333333	0.0729912	0.8011706627267337
DGUOK	DGUOK	0.5364166666666667	0.032718071860862764	0.7966926302170547
GABBR1	GABBR1_P2	0.42503	0.013503830823105568	0.7946118662010573
NDUFA8	NDUFA8	0.6049166666666668	0.0490462	0.7920747257981438
NTC	NTC_2211	0.3826966666666666	0.00858167	0.7908151599094772
NTC	NTC_255	0.4872066666666667	0.0238584	0.7904243102313958
NTC	NTC_1157	1.0514899999999998	0.1791601543360054	0.7852091709857003
NDUFA6	NDUFA6	0.5572466666666667	0.0390357	0.7849032230961692
ADH5	ADH5	0.45500666666666667	0.019144572300471025	0.7816806738925848
H6PD	H6PD_P2	0.49139999999999995	0.025671424645579276	0.7815962844081188
GABRB3	GABRB3	0.51423	0.030204406615353747	0.781593
GSTT2	GSTT2	0.5841533333333333	0.0463606	0.7791733539149316
TP53RK	TP53RK	0.6542833333333334	0.0656661	0.7737937649072492
MAPK3	MAPK3	0.5207466666666667	0.032718071860862764	0.7734193535064731
GCH1	GCH1	0.47531999999999996	0.0236345	0.7730863230821234
DUSP3	DUSP3	0.5046366666666667	0.0296026	0.7714232965675782
NTC	NTC_1864	0.931999	0.1546579431801978	0.7555042708899107
NTC	NTC_522	0.5678033333333333	0.0467135	0.7554952507934906
RIPK3	RIPK3	0.63036	0.0633634	0.7552729444790696
ABCG1	ABCG1	0.7003433333333333	0.0837843	0.7541558637591587
NDUFV1	NDUFV1_P1	0.5988800000000001	0.056852522803230165	0.7457554750744974
MGAT1	MGAT1_P2	0.5802733333333334	0.0538118	0.736438
CTSL	CTSL_P1	0.4778133333333333	0.0290111	0.734608
TSKS	TSKS	0.3971999999999999	0.014433373204148843	0.731099
SBF1	SBF1	0.4763533333333333	0.0296026	0.7281873930371443
NTC	NTC_1404	0.6228933333333333	0.0683197	0.7259533939907624
RNGTT	RNGTT	0.34051333333333333	0.00750884	0.7233957350665304
NTC	NTC_1394	0.9545596666666667	0.17521326774000323	0.7220604425291903
AKAP11	AKAP11	0.6926966666666667	0.0911626	0.7205315229208028
ADSSL1	ADSSL1	0.43218999999999996	0.0217392	0.7186264964117982
CDK5	CDK5	0.5161433333333334	0.0413597	0.7140440959618579
PTPN23	PTPN23	0.5586866666666667	0.0538118	0.7090415989123243
STK40	STK40	0.70509	0.0990545	0.7079990367816257
RAB9A	RAB9A	0.5040733333333333	0.0397977	0.7057740765157945
PSPH	PSPH_P2	0.42389333333333334	0.0217392	0.7048311645009183
AKAP13	AKAP13	0.4884599999999999	0.0361102	0.7045399444077332
PRKDC	PRKDC	0.55105	0.052828955221630364	0.7037613723356917
EDA	EDA	0.53578	0.0490462	0.7015475353433741
LMAN1	LMAN1	0.4658333333333332	0.0314397	0.6999246801285962
GCA	GCA	0.6485666666666666	0.0837843	0.6984008148937402
FOLR3	FOLR3_P2	0.5715666666666668	0.0611279	0.6937451817131677
CHRNA5	CHRNA5	0.44343999999999995	0.0272972	0.6934877901241471
GLIPR2	GLIPR2	0.4294	0.0246347	0.6906695629490814
NTC	NTC_1426	0.4277266666666667	0.024633228252276845	0.6879892194724606
NTC	NTC_763	0.4623400000000001	0.0326434	0.6871317104829242
CDC25C	CDC25C	0.46255999999999997	0.032718071860862764	0.6869998005900901
UQCR10	UQCR10	0.33931333333333336	0.00982993	0.681154
SSTR2	SSTR2	0.5191066666666667	0.0499699	0.6755091218536559
MGST2	MGST2	0.5457233333333333	0.057897322423186445	0.675246
GRIN2D	GRIN2D	0.39918	0.020405953063093778	0.6747112472956449
NTC	NTC_24	0.7231066666666667	0.12057166952024057	0.6643576670401554
FADS2	FADS2_P2	0.41968666666666665	0.0272972	0.6563403820386889
CHEK2	CHEK2	0.4534733333333333	0.0361102	0.6540762335852601
PPIF	PPIF	0.61093	0.0852199	0.6533644262115592
PPCDC	PPCDC_P1	0.5374466666666666	0.0611279	0.6523316651795699
CSNK1G3	CSNK1G3	0.4284266666666666	0.030204406615353747	0.6511784114427573
S100B	S100B	0.3080166666666666	0.00778074	0.6496006748966671
CD33	CD33	0.4927166666666666	0.048136845161590135	0.6491652335259046
PPP3CC	PPP3CC	0.7162866666666667	0.12603429249837636	0.6443079308015827
PPP1R11	PPP1R11	0.7427566666666667	0.13620132379069022	0.6430925902586525
ALAS1	ALAS1	0.6874366666666667	0.1164684083170341	0.6419227633599234
TRIB1	TRIB1	0.4287266666666666	0.0320734	0.6404553298186333
NTC	NTC_528	0.7801300000000001	0.15112589827470435	0.6402223476312813
CAMKV	CAMKV	0.5106033333333334	0.0558235	0.6398795498455552
NEU2	NEU2_ENST00000233840.3	0.4759399999999999	0.0454934	0.6387360037484675
SMS	SMS	0.5251399999999999	0.0611279	0.6373943163087177
PIK3R4	PIK3R4	0.3434966666666667	0.014117440329735116	0.6355526599926766
EPRS	EPRS	0.37641333333333327	0.020842228416330426	0.632772
GFER	GFER	0.7024833333333333	0.12603429249837636	0.6318916768741544
SLC1A4	SLC1A4	0.4564933333333333	0.0413597	0.6315229674818009
NTC	NTC_2358	0.5416966666666667	0.0692563	0.6281192796518034
NTC	NTC_1873	0.52217	0.064677	0.620991
NTC	NTC_2382	0.4688333333333333	0.048087664909545996	0.617907
GRIN2C	GRIN2C	0.38838666666666655	0.026203789799175915	0.6142862923771467
SLC5A6	SLC5A6	0.4162933333333333	0.034040703981984485	0.6111192240467452
NTC	NTC_1636	0.3661466666666666	0.021659267352261573	0.6093984886656556
NTC	NTC_2174	0.5182666666666667	0.0673936	0.6070878954470456
NTC	NTC_2162	0.3425666666666666	0.0169168	0.6069191781938474
NTC	NTC_209	0.41487666666666667	0.034699347148942336	0.6055866318705995
ADRB3	ADRB3	0.43953333333333333	0.0429734	0.6007543781761115
TSSK6	TSSK6	0.6773866666666666	0.13002779589281177	0.6001400646836637
PFKL	PFKL_P2	0.5232266666666667	0.0717259	0.5987408360971505
GOT2	GOT2	0.49615999999999993	0.0622373	0.5983436137128945
MST4	MST4	0.4239166666666666	0.0390357	0.5971028233891353
CAST	CAST_P2	0.41142	0.035408775987885686	0.5969247876358251
NTC	NTC_86	0.5745666666666667	0.0914813	0.5967839403099896
EGLN2	EGLN2_P2	1.0305033333333333	0.26460484186039646	0.5950149053321078
PROC	PROC_P2	0.29551000000000005	0.010059221243908654	0.5902622059212403
PIK3R5	PIK3R5	0.40588	0.035408775987885686	0.5888868621010858
GRIN3A	GRIN3A	0.4192366666666666	0.0397977	0.5869907247455264
BDH1	BDH1_P1	0.48229999999999995	0.0622373	0.5816291617496957
NTC	NTC_1324	0.4975200000000001	0.0711611	0.5710322013982163
SLC1A2	SLC1A2	0.31613666666666673	0.015760314765071975	0.5698158285158339
RXRB	RXRB	0.2875399999999999	0.010532147351352425	0.568605
GRID2	GRID2	0.37873999999999997	0.0320734	0.5657825147697271
GCGR	GCGR	0.42604	0.0472417	0.5647903032130589
LIMK1	LIMK1_P2	0.4594533333333334	0.0600348	0.5612667109252827
NTC	NTC_2069	1.1640466666666667	0.32982651536729557	0.5607380806550483
DDAH1	DDAH1	0.4580266666666667	0.0600348	0.5595238995242262
NTC	NTC_738	0.79605	0.19989	0.5566053004575418
CFTR	CFTR	0.4429466666666667	0.0558235	0.5550933477498955
NTC	NTC_1159	0.50603	0.080271	0.5543260904411197
ARPC2	ARPC2_P2	0.46003666666666665	0.0633634	0.5511981213935998
NTC	NTC_1094	0.4651599999999999	0.0655723	0.5504142933192614
CD46	CD46	0.35608666666666666	0.0290111	0.5474606183470645
SLC25A2	SLC25A2	0.6349733333333334	0.13830869672187973	0.5455376638047388
NDUFS2	NDUFS2	0.30379	0.016108369330159085	0.5446798009719998
CLPX	CLPX	0.24351000000000006	0.00597607	0.5414649380218469
FFAR1	FFAR1_ENST00000246553.2	0.5928433333333333	0.12213697969072826	0.5413565639152251
MGST1	MGST1	0.2920233333333333	0.014433373204148843	0.5375075384146403
ACSL1	ACSL1	0.33916333333333337	0.026203789799175915	0.5364329016022034
DAPK2	DAPK2	0.4737933333333333	0.0749233	0.5331989094515689
TNIK	TNIK	0.46230000000000004	0.0717259	0.5290209887258154
SRMS	SRMS	0.4438833333333334	0.0645063	0.5283977536558028
MARCKS	MARCKS	0.4381033333333333	0.0633634	0.5249184506516307
PCYT1A	PCYT1A	0.45423333333333327	0.0704786	0.5232507731220999
NDUFB5	NDUFB5	0.5045233333333333	0.0942565	0.5174839519189236
GRIN1	GRIN1	0.39254999999999995	0.048136845161590135	0.5171934088298086
BMP2K	BMP2K	0.26361999999999997	0.011024749643284294	0.5160707538080889
AK2	AK2	0.4678766666666666	0.0795945	0.5142511547135449
PTPRF	PTPRF	0.2722	0.013206	0.5115264393812063
CERKL	CERKL_P1	0.38444333333333336	0.0472417	0.5096466688610751
IDH3A	IDH3A_P2	0.48651333333333324	0.0896466	0.509606
PPME1	PPME1	0.3009266666666667	0.020405953063093778	0.5086392269432022
EPOR	EPOR_P2	0.32111999999999996	0.026203789799175915	0.5078949179721653
MAPK8IP3	MAPK8IP3	0.6244693333333333	0.1537701945199629	0.5077733978182596
DNTT	DNTT	0.48763333333333336	0.0911626	0.5072280627310859
MADD	MADD	0.4690133333333333	0.0852199	0.5015904071152245
NTC	NTC_2129	0.60723	0.14938308568147682	0.5013889450576622
OBSCN	OBSCN	0.47745000000000004	0.0896466	0.5001128091065454
NTC	NTC_1549	0.51864	0.10925231470954826	0.4987083292084767
OXTR	OXTR	0.3511833333333333	0.0390357	0.4946551441569676
IFNAR2	IFNAR2	0.4071233333333333	0.0611279	0.49415031934974707
SBF2	SBF2	0.3954066666666667	0.057897322423186445	0.48925308619666896
TYR	TYR	0.5084033333333333	0.1146255068735391	0.4782645385029996
NTC	NTC_223	0.4878366666666666	0.10789851700649424	0.47173050708471204
NDUFC2	NDUFC2	0.3784533333333333	0.057897322423186445	0.46827602295042237
L3MBTL1	L3MBTL1_P2	0.44938	0.0911626	0.4674375832184607
PPM1A	PPM1A	0.3758166666666667	0.057897322423186445	0.4650135658077207
ALPL	ALPL_P2	0.3222166666666666	0.0361102	0.46475558371325887
TPK1	TPK1	0.4245366666666667	0.0809718	0.46345242560263555
NTC	NTC_2260	0.4651599999999999	0.10132763969008406	0.46249559776382776
CALR	CALR	0.5547533333333333	0.14699014271571986	0.4619496403394545
SULT1B1	SULT1B1	0.38537333333333335	0.0633634	0.4617394063557025
NTC	NTC_1379	0.38482000000000005	0.0637918	0.45995040371778867
NTC	NTC_523	0.3291266666666667	0.040328405600724086	0.45893058637854606
CCKAR	CCKAR	0.45842666666666665	0.1023600995846791	0.45378248375649227
LSS	LSS	0.5586666666666666	0.15608226735199857	0.45064647486641596
GABBR2	GABBR2	0.3528899999999999	0.0538118	0.4478604999346743
NTC	NTC_1233	0.3412666666666667	0.050938113400057564	0.44124317470378777
PRLR	PRLR	0.2946533333333333	0.0320734	0.4401692557390716
PITPNA	PITPNA	0.6218600000000001	0.19674611222650618	0.4390915157766365
CNR1	CNR1	0.4456566666666667	0.10404550154307264	0.43798098462358176
RIPK4	RIPK4	0.39757333333333333	0.0795945	0.4369795724300131
NTC	NTC_979	0.2613766666666667	0.021310444556681477	0.43686691847836034
NPC1L1	NPC1L1	0.2580066666666666	0.020405953063093778	0.4360939923775197
PKN1	PKN1_P1	0.40762999999999994	0.0866754	0.4329454698435802
NTC	NTC_2307	0.5869466666666667	0.1831727756529422	0.43266132211024055
NTC	NTC_151	0.4952	0.13438122190470547	0.43164673234419954
APOE	APOE	0.4256266666666666	0.097434	0.43043184611002167
NTC	NTC_290	1.1159466666666666	0.41178154681607193	0.4300112100825888
NTC	NTC_902	0.5013066666666667	0.13924667596685497	0.4292263694685448
AAK1	AAK1	0.5030333333333333	0.14044110532227427	0.4288388147114442
HBA1	HBA1_P2	0.4290733333333333	0.10069649337366902	0.4277799573889589
CD86	CD86_P1	0.34438	0.057897322423186445	0.4261156728711593
GABRD	GABRD	0.24384	0.0179519	0.42571778928131737
GLRA2	GLRA2	0.4840066666666666	0.132061	0.4255509053018908
KDR	KDR	0.4105266666666667	0.0926992	0.4240429128029155
MTMR2	MTMR2	0.2726466666666666	0.027858515964319343	0.42397702392259234
UCK1	UCK1	0.28485000000000005	0.0333738	0.42060796335359846
NTC	NTC_2096	0.8854566666666667	0.33596556825046986	0.419445
NTC	NTC_1831	0.44365	0.11339440456552462	0.41943042562555644
BEGAIN	BEGAIN_P2	0.6637943333333334	0.2351137686218886	0.4173420591432613
NTC	NTC_743	0.47261333333333333	0.13121132341642733	0.4168585165018422
NTC	NTC_274	0.5642966666666667	0.1831727756529422	0.41596512209354913
EPOR	EPOR_P1	0.31739666666666666	0.0490462	0.4155975385908441
NTC	NTC_197	0.6263966666666667	0.21769487786268082	0.4147696736716112
NADSYN1	NADSYN1	0.9274766666666666	0.3573908729826578	0.41444901666805134
CAMK1	CAMK1	0.2711133333333333	0.0296026	0.41444301446603427
CIT	CIT	0.23477333333333336	0.017193395156227486	0.41429002880328286
DTYMK	DTYMK	0.28383	0.034719	0.41423086162943473
CLK2	CLK2	0.40085000000000004	0.0926992	0.4140476500033664
SLC25A4	SLC25A4	0.4628566666666666	0.12801893654342095	0.41320408100945094
COMTD1	COMTD1	0.36576	0.0742747	0.41300113432523267
NTC	NTC_1945	0.5962733333333333	0.20423819639218121	0.4113469304686033
NTC	NTC_401	0.2622766666666667	0.02709	0.4110375336572999
PPIA	PPIA	0.42044000000000004	0.10575287639318981	0.41022659219627094
SCN2B	SCN2B	0.3583599999999999	0.0717259	0.41007995137309783
NTC	NTC_144	0.5572833333333334	0.1852038867039032	0.40812639534366035
PRKG2	PRKG2	0.39914666666666665	0.0958347	0.40652183658822416
NME5	NME5	0.3309266666666666	0.0600348	0.4042589492385168
ESD	ESD	0.25488999999999995	0.0267457	0.40087736064903173
NTC	NTC_1601	0.8287933333333334	0.32982651536729557	0.39924171109379897
NTC	NTC_1615	0.5143166666666666	0.1675147274441915	0.3990824770938571
NTC	NTC_2303	0.56604	0.19774140123541073	0.3984369103473635
ZMYND8	ZMYND8	0.3874033333333333	0.0958347	0.3945615176553314
MELK	MELK	0.22463999999999995	0.0179519	0.3921967035111348
NQO2	NQO2	0.34258	0.0717259	0.3920225185327489
ATP5B	ATP5B	0.698863	0.2749790016192485	0.391853
PLK1	PLK1	0.2086466666666666	0.013807625937035049	0.3880579683257592
CDK18	CDK18	0.2892766666666666	0.0463606	0.3858518948951731
FTH1	FTH1	0.3595966666666667	0.0852199	0.38457379697224886
C1R	C1R	0.22709333333333334	0.020842228416330426	0.3817565762343253
NTC	NTC_1567	0.7406499999999999	0.3060017315070823	0.38089860536088666
CPE	CPE	0.2665833333333334	0.037548717276316174	0.3799891881505472
NEDD8-MDP1	NEDD8-MDP1	0.3345	0.0742747	0.3777036292426464
NTC	NTC_2452	0.5076033333333333	0.18115821799168874	0.3766122120433885
NTC	NTC_422	0.31914999999999993	0.0664778	0.37574270867912146
NTC	NTC_1770	0.35963333333333336	0.0903065	0.37555832179061194
NTC	NTC_1160	0.33161666666666667	0.0761115	0.3709297328713761
NTC	NTC_1085	0.49870000000000003	0.1831727756529422	0.3676112559966441
DRD4	DRD4	0.43715000000000004	0.14478166990282648	0.3668940578704388
CAMK1G	CAMK1G_P2	0.26233666666666655	0.0405724	0.36511220652841603
CDK12	CDK12	0.3342666666666666	0.0809718	0.36490769732832096
CTDP1	CTDP1	0.22680666666666666	0.025148440524424106	0.36277475501779094
PDIK1L	PDIK1L	0.4176099999999999	0.13620132379069022	0.3615745353362687
NTC	NTC_1539	0.3463166666666666	0.0914813	0.3597079972066274
NTC	NTC_1628	0.8578303333333333	0.38097848149086444	0.35951630971879733
ULK2	ULK2	0.27796333333333323	0.050908149462179544	0.359466
NTC	NTC_1816	0.6928	0.30310592868106545	0.35915137809984765
DCTD	DCTD	0.3072366666666666	0.0680374	0.3586227290394782
PASK	PASK	0.3976799999999999	0.12603429249837636	0.3577176427331329
NTC	NTC_1210	0.64804	0.2805966648078857	0.3576646136752019
MAP3K15	MAP3K15	0.32516333333333336	0.0795945	0.35739251719578236
NTC	NTC_88	0.8903766666666668	0.39791284924265813	0.35633945907518133
NTC	NTC_1640	0.4590766666666667	0.1675147274441915	0.35621916454063507
IL2RB	IL2RB	0.17493999999999998	0.00938526	0.35470022089949244
LSM6	LSM6	0.6126100000000001	0.26460484186039646	0.35372236980197636
SOAT1	SOAT1	0.4019499999999999	0.132061	0.35340460817226005
ITPKB	ITPKB	0.31896999999999986	0.0782364	0.3529694501649464
NUCKS1	NUCKS1	0.38482666666666665	0.12117745352125761	0.35272372505903193
NTC	NTC_2066	0.2814766666666667	0.0562667	0.3517751283187402
C1QC	C1QC	0.2044933333333333	0.019557243928076326	0.34941619377338456
NTC	NTC_2026	0.4648966666666666	0.1771785245461973	0.3494111832502051
TRPM8	TRPM8	0.2683333333333333	0.0499699	0.3491799007860895
NTC	NTC_1155	0.29784333333333335	0.0673936	0.34888811886982163
NTC	NTC_2190	0.50544	0.20423819639218121	0.3486843716014762
SLC32A1	SLC32A1	0.4629333333333333	0.17809095374395345	0.34690286173662577
HTR4	HTR4	0.5272733333333333	0.2227826321212213	0.3438447844795964
NME7	NME7	0.2120166666666666	0.0246347	0.3410187668947082
MYL12A	MYL12A_P2	0.23455333333333334	0.035408775987885686	0.34031087134625176
DUSP13	DUSP13	0.2553466666666666	0.0472417	0.3385065282393919
SPINK6	SPINK6	0.22251999999999994	0.030204406615353747	0.33821475502826387
LRP1	LRP1	0.21963666666666665	0.0290111	0.33767741564325565
ATP8A1	ATP8A1	0.23511333333333334	0.0368235	0.3371231442681561
NTC	NTC_1763	0.28454999999999997	0.0655723	0.3367021823974457
NTC	NTC_1131	0.65685	0.3089158162477892	0.335099
GADL1	GADL1	0.24841333333333335	0.0454934	0.33338349332094247
NTC	NTC_514	0.7928900000000001	0.38097848149086444	0.33229984501162496
MARK3	MARK3_P2	0.37420333333333333	0.13002779589281177	0.3315306068491299
NTC	NTC_1982	0.6131766666666666	0.2889008891388012	0.33065620520390915
TARS	TARS	0.15372000000000008	0.00707459	0.33054391499002383
NTC	NTC_1848	0.4147533333333333	0.16007310007600406	0.3300116141870205
NTC	NTC_1689	0.7367366666666667	0.35802701951514515	0.32864658425159116
PDGFRA	PDGFRA_ENST00000257290.5	0.35063999999999995	0.1164684083170341	0.3274247776685224
DGKQ	DGKQ_P1	0.3661566666666666	0.12801893654342095	0.32687749761729806
NTC	NTC_436	0.4924833333333333	0.21769487786268082	0.3260987203881044
CAMK2A	CAMK2A	0.4073133333333333	0.15842061960923404	0.32592736069022504
GNPDA1	GNPDA1	0.34387	0.11280562928385514	0.3258750172356334
STK11	STK11_P2	0.3498833333333333	0.11833450640528789	0.324303
GLYATL1	GLYATL1_P2	0.3584733333333333	0.12603429249837636	0.3224508041206211
NTC	NTC_387	1.1099033333333332	0.5126186741694437	0.3221001372239045
SLC8A1	SLC8A1_P2	0.28855	0.0768971	0.32147062294146034
UPP1	UPP1	0.2861999999999999	0.0755767	0.3210054459674755
TYROBP	TYROBP	0.4264933333333333	0.17809095374395345	0.3195962511051108
NTC	NTC_2053	0.35680999999999996	0.12809971171801723	0.31843574374650374
NDUFB1	NDUFB1	0.39068999999999987	0.1537701945199629	0.31768091434479157
MCFD2	MCFD2_P2	0.24973333333333333	0.0538118	0.31694209390183725
NTC	NTC_1551	0.69193	0.34846277552176663	0.3167957280461515
NTC	NTC_78	0.143549	0.00627982	0.3161033118921364
NTC	NTC_1462	0.283944	0.0771345	0.31595901324024833
NTC	NTC_932	0.41402666666666665	0.17326432230559308	0.3151947153728256
NTC	NTC_521	0.4246333333333333	0.18115821799168874	0.315053
RARG	RARG_P2	0.5401520000000001	0.26120752439829553	0.31491634926952505
LIAS	LIAS	0.20695333333333338	0.030204406615353747	0.31455451615861946
TAB1	TAB1_ENST00000216160.6	0.25952333333333333	0.0622373	0.3129718822748363
NTC	NTC_2407	0.5181013333333333	0.24901040144088438	0.3128205242840186
GRM8	GRM8	0.29535	0.0881509	0.31152727934673047
NTC	NTC_1543	0.3184166666666667	0.10523078680532429	0.3113660244931192
CHRNB4	CHRNB4	0.14271333333333333	0.00658333	0.3113369130381531
MMP21	MMP21_ENST00000368808.3	0.38398	0.15608226735199857	0.30973609800573937
CALM3	CALM3_ENST00000291295.9	0.4063433333333333	0.17301079798148644	0.30960387191293487
H6PD	H6PD_P1	0.3656466666666667	0.14259871001563745	0.30929481241731205
NTC	NTC_2071	0.37632333333333323	0.15112589827470435	0.308834
NTC	NTC_1033	0.6887633333333334	0.35802701951514515	0.30724643838061555
NTC	NTC_2085	0.37912999999999997	0.15644731476267132	0.30543921717295963
NTC	NTC_2351	0.50306	0.24901040144088438	0.3037388302667658
STK10	STK10	0.23711666666666664	0.052828955221630364	0.302828
PROSC	PROSC	0.28159	0.0852199	0.3011488857592735
STRADA	STRADA	0.23029	0.0499699	0.2996744323678083
GUK1	GUK1	0.4976533333333334	0.2511970144483078	0.29858479727621684
BLVRA	BLVRA_P2	0.2571399999999999	0.0692492	0.29817581185013387
AKR1A1	AKR1A1	0.18941333333333332	0.0267457	0.2978991609651298
ACVR2A	ACVR2A	0.33575333333333335	0.13002779589281177	0.2974652987723738
PDK4	PDK4	0.27376999999999996	0.0823683	0.29683236135467234
NTC	NTC_1228	0.25793999999999995	0.0711611	0.296053
NTC	NTC_170	0.26191999999999993	0.0740986	0.2960193113728994
PDE3B	PDE3B	0.2856333333333333	0.0926992	0.29503757123436414
FTCD	FTCD_P2	0.40218333333333334	0.18591814547174446	0.2938666026539441
NTC	NTC_2231	0.2650733333333334	0.0781687	0.2934273980876236
SIGLEC7	SIGLEC7	0.23774000000000003	0.058958	0.2922911145794705
PHGDH	PHGDH	0.19671999999999995	0.032718071860862764	0.292171
GRM4	GRM4_P2	0.26883333333333326	0.0823683	0.2914798303107757
NTC	NTC_1204	0.39544999999999997	0.1852038867039032	0.289608
STK3	STK3	0.30994333333333335	0.1164684083170341	0.2894225616202014
NTC	NTC_582	0.2705633333333334	0.0857281	0.2886576752423782
NTC	NTC_1923	0.8824633333333334	0.47383949397907543	0.2862435231979567
NTC	NTC_249	0.3958866666666666	0.18931600265581683	0.2861519001699922
SPHKAP	SPHKAP	0.3671066666666666	0.16803976797777487	0.2843563918438042
CYGB	CYGB	0.17467333333333335	0.0236345	0.28409821805765545
ROCK1	ROCK1	0.39129	0.18858291804475713	0.2834886848718047
NTC	NTC_1903	0.2898200000000001	0.10655803463674686	0.2818249670103505
HMOX2	HMOX2_P2	0.24287999999999998	0.0692492	0.28164012282087786
MAP3K8	MAP3K8	0.43969	0.22888908945663278	0.28156644352385407
NEK2	NEK2	0.35852666666666666	0.16559482981079643	0.2799925572446797
NTC	NTC_1582	0.4403233333333333	0.23177750571695133	0.27957392827249744
EPS8L1	EPS8L1_P1	0.15579999999999994	0.016108369330159085	0.2793413640720153
NTC	NTC_12	0.19043766666666667	0.034175263828883626	0.27923648900447384
IL4I1	IL4I1_ENST00000391826.2	0.35742666666666667	0.16559482981079643	0.279134
NTC	NTC_1225	0.42943333333333333	0.22465735042869417	0.2784786563484674
LHCGR	LHCGR	0.26936666666666664	0.0942565	0.2762863835472969
MR1	MR1	0.31662333333333337	0.134119	0.2762571070752638
TRPV3	TRPV3_P2	0.3251333333333333	0.14259871001563745	0.2750252156287911
RETSAT	RETSAT	0.17982666666666658	0.0296026	0.2748957600070525
INPP5D	INPP5D	0.3884266666666666	0.19674611222650618	0.2742656768962997
FASTK	FASTK	0.26676	0.0942565	0.27361275464080037
CCR5	CCR5	0.40393333333333337	0.2109214414443492	0.2730101661982637
NTC	NTC_1777	0.20935	0.0502126	0.2719849412938749
NTC	NTC_1443	0.3933426666666666	0.20423819639218121	0.2713525651921406
PPFIA3	PPFIA3_P1	0.2131266666666667	0.0538118	0.2704837640135568
NTC	NTC_2230	0.3201933333333332	0.14424664020089517	0.2692487468681826
ISYNA1	ISYNA1	0.4678633333333333	0.268032	0.2675301271916555
SYNC	SYNC	0.3448399999999999	0.16803976797777487	0.2671089006739661
NTC	NTC_2531	0.62971	0.37764548515959007	0.26631424735391257
NTC	NTC_842	0.41592666666666667	0.2293865310346297	0.2659568562144337
TH	TH_P1	0.23832666666666666	0.0768971	0.2655173176118354
NTC	NTC_2348	0.28508333333333336	0.11765921968567336	0.2649490481459527
NTC	NTC_253	0.15173666666666663	0.0196388	0.2589971848334442
PCMT1	PCMT1	0.3278	0.16317675486579575	0.2580906118943344
ASGR2	ASGR2	0.16920666666666667	0.030204406615353747	0.25718223672396096
CDKN2C	CDKN2C_P2	0.3483033333333333	0.18328131244270696	0.25665839205656704
NTC	NTC_1705	0.2177833333333333	0.0664778	0.25640137732049095
SAA1	SAA1	0.3478566666666666	0.18328131244270696	0.2563292515130218
CAST	CAST_P1	0.20507666666666666	0.056852522803230165	0.2553717722693934
PI4K2A	PI4K2A	0.34866666666666657	0.18591814547174446	0.25476313984171844
MTM1	MTM1	0.23653999999999997	0.0852199	0.25296976965623263
NTC	NTC_169	0.3642033333333333	0.20423819639218121	0.2512504163075663
PROS1	PROS1	0.23302333333333333	0.0837843	0.2509282302861525
NTC	NTC_1024	0.2794633333333333	0.12656557303093816	0.2508698775677659
NTC	NTC_1791	0.4773833333333334	0.3002284018430079	0.2494558137403128
NTC	NTC_2207	0.26786333333333323	0.11765921968567336	0.24894522724303542
NFS1	NFS1	0.19738666666666665	0.05481	0.2489323269409892
PRKCDBP	PRKCDBP	0.26571999999999996	0.11833450640528789	0.2462928378357576
FNTB	FNTB	0.15498333333333336	0.026203789799175915	0.24512720282257758
NTC	NTC_1459	0.6947233333333335	0.44401540207701196	0.2449608122895461
MAN2A1	MAN2A1	0.15815333333333334	0.028429755604421132	0.24454093416421738
EPHX2	EPHX2	0.36633666666666664	0.2167936725339621	0.24323047446935983
GSTO1	GSTO1	0.33001	0.18328131244270696	0.24317836740749263
SLC25A29	SLC25A29	0.3939733333333333	0.24145734709263122	0.24314441507908047
PPP1CA	PPP1CA_P1	0.1547166666666666	0.0272972	0.2419585947637582
NTC	NTC_458	0.1664133333333333	0.035768129653910824	0.24071751385974413
MYH7	MYH7_P1	0.2535966666666667	0.11280562928385514	0.24032575717829174
NTC	NTC_1269	0.28552	0.14424664020089517	0.24009213872598908
NTC	NTC_1150	0.26856333333333327	0.12809971171801723	0.2396798430342204
ACP5	ACP5_P1	0.31683666666666666	0.17553716705873212	0.23941158029776158
CSNK2A2	CSNK2A2	0.23841666666666667	0.0990545	0.23940031819014015
PPP1R12A	PPP1R12A	0.17277666666666666	0.0413597	0.2390230596539138
NDUFV2	NDUFV2	0.11831666666666664	0.0096053	0.2387025776929076
DPP4	DPP4	0.20006999999999997	0.0645063	0.2381628924430213
NTC	NTC_2311	0.24158999999999997	0.10391669251940516	0.23755899463411714
NTC	NTC_1827	0.24540666666666672	0.10789851700649424	0.23730444884278673
MCCC1	MCCC1	0.18112666666666666	0.0490462	0.23716631189100165
SLC13A3	SLC13A3	0.4357066666666666	0.285627	0.23711159917149832
NTC	NTC_1054	0.5585986666666667	0.37764548515959007	0.23624014782397046
GALE	GALE	0.31943333333333335	0.18328131244270696	0.2353846140890682
NTC	NTC_1413	0.36961333333333324	0.23177750571695133	0.23467811882607179
SGK1	SGK1_P1	0.3537066666666666	0.21977351214555463	0.23274770603580977
NTC	NTC_1345	0.70905	0.4700522838995045	0.23246476015896944
PLOD1	PLOD1	0.21825666666666663	0.0866754	0.23181128743344126
YES1	YES1	0.38937	0.2545036703414747	0.23140490778091016
CHRNB1	CHRNB1	0.13441666666666663	0.019144572300471025	0.23092169473501098
PRPS1L1	PRPS1L1	0.4281466666666667	0.28923805382146095	0.23066169154736973
ELANE	ELANE	0.13682333333333338	0.020842228416330426	0.23000766475884152
NTC	NTC_1368	0.3780199999999999	0.24649515801264243	0.2299085913899025
NTC	NTC_1363	0.4026766666666667	0.2697788046751949	0.22911987195196795
NTC	NTC_36	0.47944333333333333	0.33288690505766116	0.22903165701693978
NTC	NTC_1593	0.13966	0.024243111241392123	0.22560839044070619
OAT	OAT	0.2765033333333333	0.15608226735199857	0.22304042802293597
GABRR3	GABRR3	0.20426	0.0809718	0.22298378417316367
MUC2	MUC2	0.3513466666666667	0.23198660785926162	0.22294248982138706
NDUFC1	NDUFC1_P2	0.21237666666666666	0.0896466	0.2224574119915197
NTC	NTC_968	0.5553133333333333	0.39791284924265813	0.222243
NTC	NTC_1819	0.3621533333333333	0.24399777190401428	0.22186025265156104
NTC	NTC_1681	0.5594600000000001	0.401353	0.22181083410114025
KARS	KARS	0.4770533333333332	0.343009	0.22168424888655183
MAP3K13	MAP3K13_P1	0.22699666666666668	0.10575287639318981	0.22148242081290914
NTC	NTC_443	0.3950166666666667	0.2751514461389152	0.22137847958263215
NTSR2	NTSR2	0.15905999999999995	0.0405724	0.2213748779700761
TRIM24	TRIM24	0.36466	0.24792045432118692	0.22087005513468683
TFF2	TFF2	0.1707833333333333	0.050908149462179544	0.22085917382296574
NTC	NTC_35	0.3792	0.261856	0.2206709678050402
NTC	NTC_722	0.2542266666666666	0.13598821758800228	0.22028708088236312
NTC	NTC_99	0.39893333333333336	0.2805966648078857	0.22017828613793475
NDUFV3	NDUFV3	0.27913	0.16317675486579575	0.21977069096420246
NTC	NTC_2106	0.4756566666666666	0.34531111217620336	0.21965322846633142
FOLR3	FOLR3_P1	0.3367066666666666	0.2227826321212213	0.2195727034040092
NTC	NTC_1071	0.39448000000000005	0.27786497372274876	0.2193964405151887
NTC	NTC_83	0.18629633333333334	0.0664778	0.21933100079478363
PLA2G2E	PLA2G2E	0.24530999999999997	0.12801893654342095	0.21899456227434358
NTC	NTC_1167	0.81914	0.5407168236509242	0.21873505065061202
NEK9	NEK9	0.18732333333333334	0.0680374	0.21865360583948923
ALPL	ALPL_P1	0.23756	0.1202239731399965	0.21855731990115243
NTC	NTC_1751	0.22588266666666665	0.10789851700649424	0.21842504298907486
DUSP16	DUSP16	0.27944	0.16559482981079643	0.21822956971063046
NTC	NTC_2104	0.19680999999999993	0.0781687	0.21786214966031475
NTC	NTC_892	1.0799833333333333	0.6293651052612039	0.21718177550238435
NIM1	NIM1	0.29302666666666666	0.18328131244270696	0.21592602165649383
ACTA1	ACTA1_P2	0.41049466666666656	0.3002537157925582	0.21448822887943492
SEC14L2	SEC14L2	0.17824666666666664	0.0633634	0.2135682542942327
KRTAP5-3	KRTAP5-3_ENST00000399685.1	0.2065066666666667	0.0926992	0.21330572544184073
AK7	AK7	0.3916233333333333	0.285627	0.21312144601767113
NTC	NTC_766	0.16152233333333332	0.048087664909545996	0.2128809938613583
NTC	NTC_592	0.15084299999999998	0.0391444	0.21228588079151736
CD3D	CD3D	0.31394999999999995	0.2109214414443492	0.2121922966115156
MARK3	MARK3_P1	0.29981	0.19674611222650618	0.21169399437975328
GSTA4	GSTA4_P2	0.34514333333333336	0.244674	0.2110248848259438
KCND3	KCND3	0.24154333333333333	0.134119	0.21074903671023232
CTRB1	CTRB1	0.27820999999999996	0.17553716705873212	0.21022407682604152
SRR	SRR	0.3526666666666667	0.2545036703414747	0.20959189839330453
JAK3	JAK3	0.34216333333333326	0.244674	0.20920287612391275
ACVR1B	ACVR1B	0.32647000000000004	0.22888908945663278	0.20906319638207066
CSAD	CSAD	0.2562266666666667	0.1537701945199629	0.2083450350563998
ARF6	ARF6_P1	0.2896966666666666	0.19127575521910867	0.20810072515173308
SLC36A1	SLC36A1_P1	0.3769633333333333	0.28204741737657735	0.20720840312407326
NTC	NTC_553	0.25168	0.15112589827470435	0.20654398683788708
NTC	NTC_2321	0.38283999999999996	0.2889008891388012	0.20644689937146649
NTC	NTC_1006	0.404	0.31184818748095033	0.20444693742520328
CDK14	CDK14	0.33431	0.244674	0.20440125140133453
SYN1	SYN1	0.19327333333333335	0.0881509	0.20385954191165429
NTC	NTC_765	0.26205333333333336	0.1675147274441915	0.2033394991361397
NTC	NTC_1541	0.9250866666666666	0.603406	0.20295515669289632
NTC	NTC_1364	0.21575699999999998	0.11480226720201656	0.2028222675396939
NTC	NTC_1191	0.48799933333333334	0.387698	0.20081462408751394
CACNB2	CACNB2_P1	0.3651426666666667	0.28204741737657735	0.2007108442177377
PTPN20B	PTPN20B_ENST00000374233.3	0.14383666666666667	0.0405724	0.2001875049098193
NTC	NTC_2204	0.3170153333333333	0.23418612302068198	0.19985878000465934
NTC	NTC_937	0.22363	0.12809971171801723	0.19957900668151296
PTPN6	PTPN6	0.21293333333333336	0.1164684083170341	0.19883541331532073
NTC	NTC_989	0.3536339999999999	0.2751514461389152	0.19818646617963254
KIAA1804	KIAA1804	0.2515466666666666	0.16317675486579575	0.19805318218419818
NTC	NTC_1045	0.33609333333333336	0.25925057007857455	0.19704489355492052
ADH1B	ADH1B	0.20636333333333332	0.11100860201032595	0.19700338727838074
PPIG	PPIG	0.3366766666666666	0.26120752439829553	0.19628731681248876
NTC	NTC_2369	0.282559	0.20205556363148103	0.19624547246203844
PPP1R21	PPP1R21	0.11354333333333334	0.0187395	0.1961167280971369
ADK	ADK_P2	0.2923766666666666	0.21384301572983955	0.19586457028618992
GRIN3B	GRIN3B	0.17446	0.0755767	0.19567648533712717
NTC	NTC_2477	0.24588666666666664	0.16007310007600406	0.19564750721006666
NTC	NTC_2523	0.5896733333333334	0.46628185661717314	0.19538913345395553
NTC	NTC_839	0.34518666666666675	0.27245606316658033	0.1949281267508528
NTC	NTC_1874	0.5247466666666667	0.42593300419424784	0.1945019207193509
NTC	NTC_1104	0.384186	0.31184818748095033	0.1944199284694038
RNASE3	RNASE3	0.31177999999999995	0.23827065496129485	0.1942169412349264
NISCH	NISCH	0.22307333333333335	0.13620132379069022	0.19314105707696796
NTC	NTC_525	0.12373666666666668	0.0275194	0.19307385345760883
ATP6V1A	ATP6V1A	0.42410000000000003	0.3511812425965697	0.19274017092876466
NTC	NTC_2516	0.31451700000000005	0.24399777190401428	0.19267756129966415
NTC	NTC_662	0.33795299999999995	0.2697788046751949	0.19229261215147822
HPRT1	HPRT1	0.19706333333333334	0.10575287639318981	0.19227623366038232
NTC	NTC_13	0.56118	0.4550719387816342	0.191879
NTC	NTC_68	0.5164433333333334	0.42593300419424784	0.1914242179261815
SPHK2	SPHK2	0.3037466666666666	0.2351137686218886	0.19097219267901017
NTC	NTC_1180	0.3711633333333334	0.3060017315070823	0.19088043749107486
GCAT	GCAT	0.20249333333333336	0.1146255068735391	0.1904892715428054
PDPR	PDPR	0.14178999999999997	0.0454934	0.19028948600978107
P4HB	P4HB	0.13903666666666667	0.0429734	0.19003538501519632
NTC	NTC_957	0.48577000000000004	0.4082877566396995	0.188981
RIOK3	RIOK3	0.30177333333333334	0.23827065496129485	0.1879834939581367
LPPR2	LPPR2	0.53347	0.4442926700330322	0.1879579394650887
NTC	NTC_1756	0.39944	0.33906249699574986	0.18762505425673215
NTC	NTC_1008	0.33709999999999996	0.27786497372274876	0.1874836242589487
MYL12A	MYL12A_P1	0.4669766666666667	0.39830721738861097	0.18668878358222432
EIF2AK1	EIF2AK1	0.20350999999999994	0.12213697969072826	0.18583573117527527
NTC	NTC_680	0.33263999999999994	0.27786497372274876	0.1850031230302483
NTC	NTC_923	0.3402033333333333	0.2861146067748185	0.18488689330956729
NTC	NTC_2339	0.5398700000000001	0.4550719387816342	0.18459231999487333
FER	FER_P2	0.26818	0.2051651258880841	0.18448007236584218
NTC	NTC_2262	0.531597	0.45136930205163284	0.18364974225927444
NUAK1	NUAK1	0.30273000000000005	0.24792045432118692	0.1833598195330548
NTC	NTC_2341	0.10912166666666664	0.021310444556681477	0.18238677102989093
TRPV1	TRPV1	0.2313633333333333	0.16317675486579575	0.1821620020436634
NTC	NTC_268	0.19676999999999997	0.1191084679961962	0.18182676698842465
NTC	NTC_1354	0.12977666666666665	0.0397327	0.18179792671052133
DCD	DCD	0.09473	0.012071754017314694	0.181714
NTC	NTC_411	0.47468999999999995	0.41529301142278696	0.18116324408588275
NTC	NTC_1095	1.0182766666666665	0.6646977677203565	0.1806176177318714
MOCOS	MOCOS	0.31279333333333337	0.26460484186039646	0.18060756292735375
NTC	NTC_1482	0.13304733333333335	0.044064	0.18040096569668415
NTC	NTC_271	0.4079400000000001	0.3612514633261513	0.1803871456688713
NTC	NTC_2102	0.131581	0.0427876	0.18009252387415856
NTC	NTC_2515	0.49411000000000005	0.4331138569130496	0.17955854692431383
NTC	NTC_811	0.24184033333333332	0.18115821799168874	0.17943149092397034
PLK2	PLK2_P1	0.1711933333333333	0.0896466	0.17931925611822497
NTC	NTC_1884	0.6105333333333333	0.5086676943351562	0.17923173310005652
PPP2R2C	PPP2R2C	0.3651266666666667	0.3231138732142629	0.1791473523621361
MARK1	MARK1	0.32781000000000005	0.285627	0.17839422545231245
CDKN2B	CDKN2B	0.16307	0.0809718	0.1780180440865456
SCNN1G	SCNN1G	0.27043666666666655	0.21977351214555463	0.17795399331264397
NTC	NTC_1868	0.5789300000000001	0.49302481352989547	0.17780747863711405
NTC	NTC_52	0.2231733333333333	0.16007310007600406	0.1775749247990725
NTC	NTC_1901	0.22737666666666664	0.16563039724216588	0.17754933405204756
NTC	NTC_1587	0.12830899999999998	0.041542608584377284	0.17725968367316092
CA4	CA4	0.3343233333333333	0.29655116670057136	0.17648940903031476
HLA-A	HLA-A	0.2968033333333333	0.2545036703414747	0.17639198700225167
PRKAA1	PRKAA1	0.3837233333333333	0.34707965111352024	0.17634805761118158
NTC	NTC_2504	0.15522400000000003	0.0731086	0.17633932234894809
CDKN1A	CDKN1A	0.11195999999999999	0.0267457	0.17608470045221702
GSK3B	GSK3B	0.0961267	0.014755524937734193	0.1760122846239493
ACYP2	ACYP2	0.30960999999999994	0.27149053090407593	0.17531521142375503
PDK1	PDK1	0.37717999999999996	0.343009	0.17527362068887398
PKN1	PKN1_P2	0.3185933333333333	0.28204741737657735	0.1751237056989864
PPP1R15B	PPP1R15B	0.25675333333333333	0.20802884670227173	0.1750740485369182
NTC	NTC_2168	0.13779666666666665	0.0539287	0.17475095609056002
MMP28	MMP28	0.3303933333333333	0.29655116670057136	0.17441476060367447
NTC	NTC_1320	0.2260966666666666	0.16941511553494748	0.17433134730264255
NTC	NTC_2191	0.44782866666666676	0.4082877566396995	0.1742204176815157
SMG1	SMG1	0.0960667	0.015418892387696764	0.1740676914245145
NTC	NTC_603	0.42258666666666667	0.387698	0.173897
NTC	NTC_2381	0.36083	0.32982651536729557	0.17381701905659086
NTC	NTC_812	0.20765666666666666	0.14594352790589032	0.17356259001636104
PFAS	PFAS	0.3314233333333333	0.3002537157925582	0.1731725392517936
GART	GART	0.14073	0.058958	0.17302148799011052
PON1	PON1	0.21267	0.1537701945199629	0.17292789693543947
CD1A	CD1A	0.15302333333333334	0.0742747	0.17278764830734597
KLK1	KLK1_P1	0.15394333333333332	0.0755767	0.17266473923964507
NTC	NTC_1129	0.133316	0.050938113400057564	0.17237187462046344
HTR2B	HTR2B	0.2809466666666667	0.244674	0.17177425217223613
NTC	NTC_535	0.24692333333333333	0.20205556363148103	0.17149546187487003
CDC14A	CDC14A	0.23845	0.19127575521910867	0.17128819079415514
AARS2	AARS2	0.30827666666666664	0.27849795014456236	0.1711484223397873
DOLPP1	DOLPP1	0.33788666666666656	0.31154555172141274	0.1711323136091257
PTPRR	PTPRR	0.2505733333333333	0.20802884670227173	0.17086005214625208
APRT	APRT	0.11227333333333331	0.030204406615353747	0.1706475729351966
EPHB3	EPHB3	0.21984999999999996	0.16803976797777487	0.1702931557045918
IP6K3	IP6K3	0.14259999999999992	0.0645063	0.1697507295565293
NMT2	NMT2	0.13628333333333328	0.057897322423186445	0.16862902690184622
C8G	C8G	0.3066633333333333	0.28204741737657735	0.16856604867857716
NTC	NTC_596	0.3271046666666666	0.3060017315070823	0.16822211751889696
NTC	NTC_554	0.26673333333333327	0.23418612302068198	0.16815905409383813
NTC	NTC_1801	0.3292966666666667	0.3089158162477892	0.16799393991361306
MAPK12	MAPK12	0.15594	0.0837843	0.16792201738376394
NTC	NTC_1700	0.3396433333333333	0.32075504549011224	0.16772487971302724
NTC	NTC_686	0.28360933333333327	0.256664	0.16750980748930225
NTC	NTC_591	0.35615666666666657	0.33906249699574986	0.16729399636298362
PTGER4	PTGER4_P1	0.14808666666666664	0.0742747	0.16721336754094474
GP9	GP9	0.3007266666666667	0.27849795014456236	0.1669568284619977
NTC	NTC_1510	0.0912063	0.014781221273357122	0.16693401079777298
NTC	NTC_2007	0.45799999999999996	0.4331138569130496	0.16643624798392204
NTC	NTC_1944	0.23176333333333332	0.19139712243045293	0.1664210443018671
KAT2A	KAT2A	0.16984666666666665	0.10575287639318981	0.1657207193953064
ASRGL1	ASRGL1	0.22655333333333333	0.18591814547174446	0.16553758663940957
NTC	NTC_7	0.61217	0.5366561519447797	0.16547193096436136
NTC	NTC_1466	0.3577433333333333	0.34531111217620336	0.16520209562003468
OGDH	OGDH	0.18082666666666666	0.12213697969072826	0.16512238128832873
NTC	NTC_2428	0.39322333333333337	0.38097848149086444	0.16479972344413626
NTC	NTC_452	0.19310999999999998	0.14089828700430712	0.16435481773747654
TRAPPC6A	TRAPPC6A	0.13882333333333333	0.0656661	0.1641805992668426
KCNMA1	KCNMA1	0.30457999999999996	0.28923805382146095	0.16409082092934946
PKIG	PKIG	0.32505666666666666	0.31537093179613673	0.16291136019158078
NTC	NTC_1407	0.0877667	0.014043860988481593	0.16258893291901358
CSF1R	CSF1R	0.11966666666666671	0.043799949126635984	0.16257032513979974
NAGPA	NAGPA	0.19215	0.14259871001563745	0.1625366880758834
NTC	NTC_490	0.4750833333333333	0.4550719387816342	0.1624404665769495
TWF2	TWF2	0.18674999999999997	0.13620132379069022	0.1616916368718378
NTC	NTC_2082	0.11531033333333333	0.0397327	0.16153273209076455
F2R	F2R	0.3222666666666667	0.31537093179613673	0.16151307262653725
SLC12A5	SLC12A5_P1	0.1508366666666667	0.0852199	0.16131359103061058
AKT2	AKT2	0.2324033333333333	0.20233017079225069	0.16127381850640748
NTC	NTC_1520	0.10843333333333331	0.0326434	0.1611540896454955
ACAT1	ACAT1	0.13420999999999997	0.0633634	0.16080522539268974
LARS	LARS	0.12262999999999995	0.0490462	0.16057108189771535
NTC	NTC_1644	0.28835	0.27786497372274876	0.16037052226362467
NTC	NTC_1724	0.182842	0.13278894893137352	0.16032282578580515
NTC	NTC_1965	0.2834933333333334	0.27245606316658033	0.16008968407341467
NTC	NTC_1306	0.20596533333333333	0.1675147274441915	0.1598181835227233
SCLY	SCLY_ENST00000254663.6,ENST00000555827.1	0.18596999999999997	0.13830869672187973	0.15977622053067939
HMGCR	HMGCR	0.11370666666666664	0.0397977	0.15920544165602082
PSPH	PSPH_P1	0.11625999999999999	0.0429734	0.15890422570928572
PRKAR1A	PRKAR1A	0.3460966666666666	0.3511812425965697	0.15729009830513796
AANAT	AANAT	0.30928	0.31154555172141274	0.1566436535515767
NTC	NTC_1408	0.20016333333333333	0.16563039724216588	0.15629953176801203
OGFOD2	OGFOD2	0.0986467	0.026203789799175915	0.15602310872849473
NTC	NTC_2107	0.3265066666666666	0.33288690505766116	0.15597330840713383
CAT	CAT_P2	0.14383666666666667	0.0823683	0.15595345514867062
NTC	NTC_976	0.14572333333333332	0.0857281	0.15546880691607684
NTC	NTC_2396	0.11007999999999998	0.0391444	0.15491888756873193
NTC	NTC_810	0.3670633333333333	0.38097848149086444	0.15383607912335517
NTC	NTC_1629	0.133891	0.0711611	0.15367436982916985
PPP3R1	PPP3R1	0.25844333333333325	0.2545036703414747	0.1535944107573542
NTC	NTC_709	0.3240359999999999	0.33596556825046986	0.1534975477173998
SNRPA	SNRPA	0.0709833	0.0069073	0.15337311642564883
PDE1B	PDE1B_P1	0.17813666666666667	0.13830869672187973	0.15304620819451234
NTC	NTC_1998	0.095533	0.025028772225480438	0.15300187484993294
NTC	NTC_1760	0.2511866666666666	0.24649515801264243	0.15276962253123727
PTP4A3	PTP4A3	0.1266233333333333	0.0622373	0.15270127145888238
NTC	NTC_604	0.4191166666666666	0.4331138569130496	0.15230612547495223
NTC	NTC_2533	0.46431999999999995	0.4700522838995045	0.15222909165363893
PDE8A	PDE8A_P2	0.13721000000000005	0.0782364	0.15183540225454537
NTC	NTC_1792	0.24241333333333334	0.2366124214164652	0.1517416464700376
NTC	NTC_2145	0.46260333333333326	0.4700522838995045	0.1516662759073029
PURA	PURA_P2	0.13244333333333333	0.0717259	0.1515580859834366
PDE6G	PDE6G	0.32935666666666663	0.34707965111352024	0.15136272252046193
NTC	NTC_2091	0.64357	0.5821485749118871	0.15121717245824426
NTC	NTC_2347	0.11007133333333333	0.0427876	0.15065263393798342
NTC	NTC_1179	0.12914066666666668	0.0683197	0.1505074789726915
PTPRG	PTPRG	0.2461266666666667	0.244674	0.1504848753250151
NTC	NTC_745	0.085172	0.017201924701772068	0.15027943215399775
AKR1B1	AKR1B1	0.1559633333333333	0.10923425081078586	0.14998076165864363
ACVR1	ACVR1	0.30317000000000005	0.3231138732142629	0.14874866114671295
MAT1A	MAT1A	0.3460633333333333	0.37214716778056034	0.14855989558795307
NTC	NTC_1378	0.14226	0.0903065	0.14855944070237959
NTC	NTC_2000	0.5773766666666666	0.5529902530194992	0.14854892579973852
S100A1	S100A1_P2	0.3854833333333333	0.4117925657536693	0.14853501550380505
CUTA	CUTA	0.11548	0.0518611	0.1484100652561255
ARF6	ARF6_P2	0.4196276666666666	0.4442926700330322	0.14784777320038567
NTC	NTC_648	0.3791633333333333	0.4082877566396995	0.14750729289962622
RIPK1	RIPK1_P2	0.15205000000000002	0.10748240078040781	0.14728515464202005
NTC	NTC_1114	0.1877696666666667	0.16563039724216588	0.146622
GABRA3	GABRA3	0.2513033333333333	0.26120752439829553	0.14651344120283893
NTC	NTC_922	0.4068166666666667	0.43673038985064117	0.14636717990412734
NTC	NTC_2022	0.16856333333333334	0.13598821758800228	0.1460599123241756
NTC	NTC_801	0.13460699999999998	0.082419	0.14591029237766953
NTC	NTC_1581	0.56711	0.5529902530194992	0.14590749189198798
NTC	NTC_1513	0.17549	0.147656	0.14578830393553305
NTC	NTC_469	0.3022999999999999	0.32982651536729557	0.145622
NTC	NTC_898	0.12944666666666665	0.0750996	0.14554499180561256
TRAPPC4	TRAPPC4	0.38178	0.4163471825740046	0.14528422952946815
KCNA1	KCNA1	0.33438	0.36789306215202533	0.14521401211404866
ESRRG	ESRRG_ENST00000360012.3	0.33793666666666666	0.37214716778056034	0.14507123719745202
PHPT1	PHPT1	0.28344	0.30775089483444806	0.14506478349627283
NTC	NTC_1031	0.2686696666666667	0.2889008891388012	0.14488041907454494
NTC	NTC_33	0.26539233333333334	0.2861146067748185	0.14423010949778206
PTH	PTH	0.1339133333333333	0.0837843	0.14420287987634842
NTC	NTC_1000	0.35323666666666664	0.39108535305304937	0.14402463821599873
NTC	NTC_1745	0.29079999999999995	0.32075504549011224	0.14360474719720193
PRKD1	PRKD1	0.26644999999999996	0.28923805382146095	0.14354849050044374
MKNK2	MKNK2_P1	0.7055733333333334	0.6269166800137892	0.14308333972948425
NTC	NTC_1618	0.5489633333333332	0.5488839719341498	0.14301562619138494
INPP5B	INPP5B_P2	0.20587666666666668	0.20233017079225069	0.14286592063239553
SLC12A3	SLC12A3	0.11523333333333333	0.057897322423186445	0.1425829878927926
NTC	NTC_764	0.30335199999999996	0.33906249699574986	0.14249057545285448
NID1	NID1	0.46368	0.49316679619054604	0.14235262144401037
NTC	NTC_720	0.11669733333333333	0.060350478871114104	0.14229130839930826
NTC	NTC_1955	0.19360333333333332	0.1852038867039032	0.14178538246825453
NTC	NTC_693	0.14604999999999999	0.10789851700649424	0.1412280897835796
NTC	NTC_1805	0.194926	0.18931600265581683	0.14089498330970793
NTC	NTC_107	0.27256333333333327	0.3060017315070823	0.14017281244741933
NTC	NTC_1091	0.40974	0.4550719387816342	0.14009827772371014
PDE3A	PDE3A	0.31142000000000003	0.35531341779547976	0.13994853298136403
PTP4A2	PTP4A2	0.12167333333333334	0.0717259	0.13923371642129723
NTC	NTC_610	0.14149966666666663	0.10391669251940516	0.13913870008856338
NTC	NTC_2467	0.38907	0.44036425654862266	0.13858204144623518
GHRHR	GHRHR_P2	0.13030666666666665	0.0866754	0.1383992371114756
NTC	NTC_1532	0.16849799999999998	0.15112589827470435	0.13827975482442106
P4HTM	P4HTM	0.10441333333333333	0.048136845161590135	0.13756690305425998
NTC	NTC_2216	0.32160333333333335	0.374331	0.13724253875701228
NTC	NTC_1073	0.17911333333333332	0.1713316259145653	0.13722991274793056
NTC	NTC_1185	0.17896600000000001	0.1713316259145653	0.137117
NDUFA2	NDUFA2	0.0814967	0.020842228416330426	0.1370004481615932
GNAT1	GNAT1_P1	0.18422999999999998	0.1806722916821627	0.13690286914144403
NTC	NTC_2423	0.9005366666666665	0.7053532731959358	0.13651533765157473
NTC	NTC_1648	0.11533999999999998	0.0655723	0.13647945780257034
NTC	NTC_2505	0.33777366666666664	0.39449016559561834	0.13644834035167733
NTC	NTC_1190	0.14509299999999997	0.11480226720201656	0.1363946071929847
AMN	AMN_P2	0.24082333333333328	0.27149053090407593	0.13636508381223722
SLC16A4	SLC16A4	0.21886	0.23827065496129485	0.1363343375414587
GALNT1	GALNT1_ENST00000269195.5	0.30304	0.35531341779547976	0.13618265825789144
SLC1A5	SLC1A5_P1	0.16729333333333335	0.1537701945199629	0.1360308661525029
NTC	NTC_517	0.25009666666666663	0.2861146067748185	0.13591752695077966
UQCRQ	UQCRQ	0.1439733333333333	0.1146255068735391	0.13543841141234028
TENC1	TENC1	0.29116	0.343009	0.13530056577700977
PTGS1	PTGS1	0.13372	0.097434	0.1352296530492265
NTC	NTC_931	0.17086966666666667	0.16190964959375853	0.13511130455668333
PRKAG1	PRKAG1	0.0721733	0.013503830823105568	0.134931
DAPK3	DAPK3	0.22251666666666667	0.24792045432118692	0.13477559489676247
NTC	NTC_2197	0.3127133333333333	0.3710336077047277	0.13465021813719102
SGK3	SGK3_ENST00000345714.4	0.1462133333333333	0.1202239731399965	0.13451757142257603
GUCY2F	GUCY2F	0.10319666666666667	0.0499699	0.13428895091225523
NDUFA9	NDUFA9_ENST00000266544.5	0.15376999999999996	0.134119	0.13416590277078957
GZMB	GZMB	0.23010000000000003	0.26120752439829553	0.13415159430478404
NTC	NTC_154	0.5274566666666667	0.5571115392230301	0.13400450463584776
FLT1	FLT1	0.11155666666666667	0.0633634	0.1336628785290999
CKS2	CKS2	0.1682133333333333	0.16078539983232476	0.13351990358345459
NTC	NTC_428	0.10454566666666666	0.053167659517524855	0.1332280272117202
CLK3	CLK3_P1	0.18386333333333327	0.18858291804475713	0.13320855264078535
NTC	NTC_666	0.3233503333333333	0.387698	0.13306058267205076
NTC	NTC_2109	0.383752	0.45136930205163284	0.13257402861844797
NTC	NTC_1292	0.26191999999999993	0.31184818748095033	0.1325463907188347
NTC	NTC_1401	0.10859999999999999	0.060350478871114104	0.13241807375345516
NTC	NTC_2002	0.2223666666666666	0.25409458687572917	0.13230918663547556
SLC7A9	SLC7A9	0.2816033333333333	0.3389683437127048	0.13230875194835487
NDUFB3	NDUFB3	0.3040366666666666	0.36789306215202533	0.13203655779785964
GBA	GBA_P2	0.29022000000000003	0.3511812425965697	0.1318959028694791
NTC	NTC_2125	0.14576000000000003	0.12504577681948786	0.1316112183542853
SHMT2	SHMT2	0.0966933	0.043799949126635984	0.1313604454500086
PPP1R3F	PPP1R3F	0.12196333333333334	0.0837843	0.1313346734653187
PIK3R2	PIK3R2_P2	0.11223666666666667	0.0680374	0.13100851579659842
NTC	NTC_480	0.2987996666666666	0.3644940569367109	0.1309667469722247
NTC	NTC_1367	0.0789317	0.022013	0.13081501301751364
LTA4H	LTA4H	0.15913	0.1514842509234825	0.13042812231682882
AURKC	AURKC	0.10538	0.057897322423186445	0.13039104944294896
NTC	NTC_1969	0.192569	0.21088891159766976	0.13016629429873158
NTC	NTC_1027	0.11384333333333334	0.0721295	0.12999623651984252
F7	F7	0.22294666666666663	0.26120752439829553	0.129981
NTC	NTC_2068	0.53843	0.5737446825808747	0.12991310459617716
NTC	NTC_1579	0.98139	0.7375739056076955	0.12973431761429013
SKP2	SKP2	0.10757000000000003	0.0622373	0.12972392479663028
NTC	NTC_906	0.7076066666666667	0.6557905150255892	0.12965821487389245
NTC	NTC_225	0.0836143	0.028395822802003798	0.1293300973816643
NTC	NTC_1082	0.3419	0.4188221064755101	0.12922808086848195
DUSP15	DUSP15	0.17785666666666666	0.18858291804475713	0.12885673676561188
NTC	NTC_1984	0.18300333333333335	0.19774140123541073	0.1288164842000601
NTC	NTC_420	1.1048233333333333	0.7655660565621681	0.12817865372195664
NTC	NTC_1301	0.8149730000000001	0.6962406742566081	0.12814685076036772
LIMK2	LIMK2	0.1165233333333333	0.0795945	0.12807276572402546
NTC	NTC_81	0.24696666666666672	0.30310592868106545	0.12802889532052406
NTC	NTC_2287	0.12510966666666667	0.0950795	0.1278512132608079
PI4K2B	PI4K2B	0.38215999999999994	0.46350292788450076	0.12762138352935207
NTC	NTC_59	0.17537333333333333	0.18725160976016797	0.1275971548049658
TSSK1B	TSSK1B	0.28048666666666666	0.3511812425965697	0.12747240763162643
NTC	NTC_1747	0.11264999999999999	0.0740986	0.12731588052136958
NTC	NTC_629	0.1771646666666667	0.19139712243045293	0.12721567478343795
P4HA2	P4HA2	0.15310666666666667	0.14922428477095448	0.12649067936743902
NTC	NTC_2027	0.22049833333333332	0.2671196493040596	0.12641040770032097
NTC	NTC_1694	0.23059666666666664	0.28334653703290835	0.12629366452982638
ARHGAP26	ARHGAP26	0.26821000000000006	0.3389683437127048	0.12601601671405974
SUCLG1	SUCLG1	0.29556666666666664	0.37643163393258305	0.12541304125927435
NTC	NTC_516	0.58711	0.6120055161665876	0.12519807434431765
NTC	NTC_698	0.19532	0.2293865310346297	0.12489387509609833
PPP1R1A	PPP1R1A	0.13860333333333333	0.12603429249837636	0.12467526069944346
GAD1	GAD1	0.13901999999999998	0.12801893654342095	0.12410673860576105
PTPN21	PTPN21	0.17414333333333332	0.19399677978666674	0.12402583613134532
TNNC2	TNNC2	0.17515666666666663	0.19674611222650618	0.12367704349057618
IBTK	IBTK_P2	0.26261333333333337	0.3389683437127048	0.12338647404149089
HLA-DQA2	HLA-DQA2	0.14029666666666663	0.132061	0.12335237843315712
PRDX2	PRDX2	0.20348666666666668	0.24792045432118692	0.12324935909022189
NTC	NTC_1456	0.13095999999999997	0.11480226720201656	0.12310888711373585
NTC	NTC_134	0.0808613	0.030220982735362993	0.12288427425354491
ALAS2	ALAS2	0.0822533	0.0320734	0.12287452548324958
NTC	NTC_1076	0.17065666666666668	0.19139712243045293	0.1225425103931121
GRK5	GRK5	0.07074	0.019144572300471025	0.12152808941516194
RORA	RORA_ENST00000335670.6	0.31914333333333333	0.4163471825740046	0.12144819868196229
BMPR1B	BMPR1B	0.27544333333333326	0.3636693700974556	0.12100040416377907
NTC	NTC_1218	0.299276	0.39449016559561834	0.12089667590158079
MAP3K9	MAP3K9	0.0730833	0.022200190003177852	0.1208537651345365
NTC	NTC_975	0.34934333333333334	0.45136930205163284	0.12068693601856757
NTC	NTC_1318	0.11866	0.0963038	0.12060087477316349
MAP4K2	MAP4K2	0.31609	0.4163471825740046	0.12028626987262188
AGXT	AGXT	0.23720333333333332	0.31154555172141274	0.12013837547835564
NTC	NTC_1472	0.3081966666666667	0.4082877566396995	0.11989887202706434
RAMP2	RAMP2	0.15846666666666664	0.17553716705873212	0.11974231230976616
NTC	NTC_1163	0.11281999999999999	0.0868548	0.11972530245079765
NTC	NTC_1896	0.15617666666666663	0.1713316259145653	0.11965669970556427
CDKN2A	CDKN2A_P1	0.11816	0.097434	0.11949398597290309
PTPRS	PTPRS	0.10281666666666664	0.0692492	0.11922471437760726
NTC	NTC_1586	0.4106066666666667	0.5126186741694437	0.11916034460513081
ACVR1C	ACVR1C	0.0954867	0.056852522803230165	0.11890479639206547
NTC	NTC_1988	0.15413	0.16941511553494748	0.11884160415053871
AGTR1	AGTR1	0.3005766666666666	0.4027724934575293	0.11870980776039212
NTC	NTC_675	0.098768	0.0629166	0.11864353967262474
MTMR4	MTMR4_P2	0.10268999999999999	0.0704786	0.11829299601946527
PGAM2	PGAM2	0.23819333333333334	0.3192270389565335	0.11812015270877452
DRD5	DRD5	0.16719999999999996	0.19674611222650618	0.11805889016475347
NTC	NTC_335	0.44153	0.5407168236509242	0.11790180788847417
PPM1G	PPM1G_P2	0.17409000000000002	0.2109214414443492	0.11766382200063309
ENPP1	ENPP1	0.1388666666666667	0.14259871001563745	0.11746514745843184
CYTH2	CYTH2	0.07378	0.025671424645579276	0.11735078116327022
NTC	NTC_1915	0.1771866666666667	0.21769487786268082	0.11732446838099482
IL2RG	IL2RG_P1	0.21530999999999997	0.285627	0.11717171740379301
NTC	NTC_1592	0.3288633333333333	0.44036425654862266	0.11713715292915682
NTC	NTC_669	0.3494393333333333	0.4625282796412511	0.11701385225632811
NTC	NTC_558	0.38890366666666665	0.5008138822392201	0.11679696527527232
NTC	NTC_677	0.36370733333333327	0.47764341777470265	0.11671230217056246
HPN	HPN_P1	0.10192666666666665	0.0717259	0.11663713168402898
CFD	CFD	0.27079	0.37214716778056034	0.11624616147216352
CDKN3	CDKN3	0.18291000000000002	0.23198660785926162	0.1160631782851597
NTC	NTC_1696	0.3896533333333333	0.5047327359716296	0.11570308678908656
NTC	NTC_1529	0.35584666666666676	0.47383949397907543	0.11542553637913068
NTC	NTC_1932	0.18197999999999998	0.23418612302068198	0.1147272606748188
NTC	NTC_1610	0.17553333333333332	0.22231906237737475	0.11462735621560877
NTC	NTC_38	0.3150153333333333	0.4331138569130496	0.11447591733057758
NTC	NTC_2245	0.2807466666666666	0.39108535305304937	0.11446840295084765
RAF1	RAF1	0.43212000000000006	0.5447824517160738	0.11398326977844132
GOT1	GOT1	0.2651566666666666	0.37214716778056034	0.11382785438440846
NTC	NTC_1546	0.18566	0.24399777190401428	0.11373794113162608
NTC	NTC_1067	0.16480333333333336	0.20423819639218121	0.11369172744769301
CPB1	CPB1	0.22433333333333336	0.31154555172141274	0.11361999788779437
NTC	NTC_949	0.4471866666666666	0.5571115392230301	0.11361128133070515
NTC	NTC_2111	0.33831999999999995	0.4625282796412511	0.11329041329642606
NTC	NTC_1739	0.22566333333333333	0.31479884842635164	0.11327551598187986
MYH7	MYH7_P2	0.22594666666666668	0.31537093179613673	0.11323957504051718
NTC	NTC_1547	0.18075833333333333	0.23905643831584067	0.11234122378429946
NTC	NTC_261	0.2264233333333333	0.32075504549011224	0.11181384299477688
PVALB	PVALB	0.12428666666666664	0.12603429249837636	0.11179725765227984
SCTR	SCTR	0.09696	0.0704786	0.11169236433973466
NTC	NTC_2438	0.2053463333333333	0.2861146067748185	0.11159751214228011
HRH1	HRH1_P1	0.19091333333333332	0.26120752439829553	0.11130520660889758
NTC	NTC_1090	0.0877367	0.0539287	0.11126587278985052
NTC	NTC_967	0.30859000000000003	0.43673038985064117	0.11102654278327173
NTC	NTC_182	0.48448	0.5906095192009608	0.1108003616345349
MASP2	MASP2	0.15960666666666667	0.20233017079225069	0.11075734682124189
NTC	NTC_1712	0.18298666666666663	0.24901040144088438	0.11048414918249894
NTC	NTC_122	0.17035333333333333	0.22465735042869417	0.11047062183765254
NCAN	NCAN	0.30814666666666657	0.43956209024987825	0.11000212621823303
NTC	NTC_2228	0.18478999999999998	0.25409458687572917	0.1099508976092169
SSH3	SSH3	0.1921933333333333	0.268032	0.109899
KCNC4	KCNC4	0.16099333333333332	0.20802884670227173	0.10977756077475234
NTC	NTC_1773	0.21673666666666666	0.31184818748095033	0.10968105873204737
NTC	NTC_278	0.35146333333333335	0.4891547570861371	0.10914824510210619
NTC	NTC_1070	0.20063666666666666	0.2861146067748185	0.10903799683714802
NTC	NTC_1208	0.28154233333333323	0.41178154681607193	0.10848758552930444
NTC	NTC_1432	0.0969423	0.0761115	0.10843482074863918
NTC	NTC_1709	0.23958	0.3548207451073476	0.10780884292801643
FST	FST	0.22365666666666667	0.3309797034512736	0.10739962659917549
NTC	NTC_665	0.21711333333333335	0.32075504549011224	0.10721631824785136
TUBB1	TUBB1	0.11309666666666666	0.11280562928385514	0.10717823072467118
NTC	NTC_2036	0.2890933333333333	0.42593300419424784	0.10715496099799182
TPSB2	TPSB2	0.1409133333333333	0.17553716705873212	0.10647847098407771
NTC	NTC_1845	0.20956000000000002	0.31184818748095033	0.10604925793768713
LRAT	LRAT	0.22456666666666666	0.3389683437127048	0.10551059550384902
NTC	NTC_21	0.409212	0.5529902530194992	0.10528309599919626
NTC	NTC_1029	0.23151666666666665	0.35163265822630363	0.10508791450051422
MAP3K6	MAP3K6	0.15933333333333333	0.21977351214555463	0.10484526112514803
CEACAM1	CEACAM1_P2	0.26194666666666666	0.39830721738861097	0.104722
NTC	NTC_1561	0.26886066666666664	0.4082877566396995	0.10459584464176942
NTC	NTC_1463	0.12897766666666666	0.1546579431801978	0.10455287829287578
SLC1A7	SLC1A7	0.1216633333333333	0.13830869672187973	0.10452711500330279
NTC	NTC_717	0.18502666666666664	0.27245606316658033	0.10448521051108901
NTC	NTC_2530	0.14727766666666664	0.19560976672505315	0.10436234855959799
NTC	NTC_1679	0.31315000000000004	0.46628185661717314	0.10376271688466977
NTC	NTC_487	0.16746	0.24151821005923335	0.10333121286378853
NTC	NTC_143	0.5046366666666666	0.6250054624699377	0.10300451220001752
ATM	ATM	0.10674999999999997	0.10923425081078586	0.10265519442856359
NTC	NTC_1486	0.14698	0.20205556363148103	0.10208189985974754
RSL24D1	RSL24D1	0.05102	0.010059221243908654	0.10190916634327656
PRNP	PRNP	0.38616666666666666	0.5447824517160738	0.10186184241902269
NTC	NTC_2332	0.141845	0.19139712243045293	0.10185387260998292
NTC	NTC_2051	0.29459	0.45136930205163284	0.10177141250262824
NTC	NTC_450	0.0928147	0.080271	0.10167300616352598
PCCB	PCCB_P1	0.16295	0.23827065496129485	0.1015063524736393
NTC	NTC_1351	0.38845666666666656	0.5488839719341498	0.10120051751765707
NTC	NTC_2065	0.1569883333333333	0.22701315945605394	0.10109247507735902
NTC	NTC_1710	0.14304666666666666	0.19774140123541073	0.10069089093024496
NTC	NTC_1314	0.27420999999999995	0.429515	0.10064109076640461
NTC	NTC_2011	0.19402266666666665	0.30310592868106545	0.10058243088328622
ACADS	ACADS	0.11094333333333332	0.12407369635172287	0.10055
NTC	NTC_1034	0.40557333333333323	0.5653987194409188	0.10043828092132491
TSPO	TSPO	0.3223433333333333	0.4881532400691826	0.10039184029573137
NTC	NTC_1746	0.13351666666666664	0.1771785245461973	0.10034964719820866
NTC	NTC_1781	0.24158999999999997	0.38432947858763566	0.10033143391123515
NTC	NTC_1793	0.16567666666666664	0.24901040144088438	0.10003267390734744
SCN11A	SCN11A_ENST00000302328.3,ENST00000450244.1	0.13772999999999996	0.18858291804475713	0.0997851
NTC	NTC_365	0.18679333333333334	0.2945281457341091	0.0991636
PPP2R5B	PPP2R5B_P1	0.0651767	0.030204406615353747	0.099064
PIP5K1A	PIP5K1A	0.0999867	0.1023600995846791	0.0989737
PSKH1	PSKH1	0.335948	0.5083714840125922	0.0987078
NR1I3	NR1I3	0.19876333333333335	0.3192270389565335	0.0985668
NTC	NTC_933	0.21292533333333336	0.34531111217620336	0.0983267
GPT2	GPT2	0.19609	0.31537093179613673	0.0982761
PRKCH	PRKCH	0.32454666666666665	0.498208	0.0982044
PRSS1	PRSS1_P1	0.11067666666666666	0.13002779589281177	0.0980555
ENOPH1	ENOPH1	0.0546233	0.016108369330159085	0.0979368
NTC	NTC_1282	0.32228333333333337	0.4969112147429957	0.0978843
ACSL3	ACSL3	0.19732666666666662	0.3192270389565335	0.0978544
PARP15	PARP15	0.17947333333333326	0.285627	0.0976694
NTC	NTC_876	0.25537	0.41529301142278696	0.0974608
PTPN7	PTPN7	0.28549333333333327	0.45865743589199814	0.0966428
P2RY12	P2RY12	0.0810533	0.0645063	0.0964857
NTC	NTC_583	0.13784666666666665	0.19989	0.0963836
SERPINB6	SERPINB6	0.08379	0.0717259	0.0958829
TBCK	TBCK	0.11050333333333333	0.13620132379069022	0.0956758
NTC	NTC_740	0.1561733333333333	0.24399777190401428	0.095674
NTC	NTC_770	0.21058333333333334	0.35163265822630363	0.095586
AADAT	AADAT	0.21023666666666668	0.3511812425965697	0.095546
GPR18	GPR18	0.25066999999999995	0.4163471825740046	0.0953911
NTC	NTC_449	0.062326999999999994	0.029755489940210284	0.095138
LGALS2	LGALS2	0.10980666666666664	0.13620132379069022	0.0950727
MGAT1	MGAT1_P1	0.0855527	0.0782364	0.0946718
NTC	NTC_1196	0.4778366666666667	0.6337377030153932	0.0946549
F11	F11	0.12628666666666663	0.17809095374395345	0.0946339
HTR2A	HTR2A	0.0920867	0.0942565	0.0944523
NTC	NTC_723	0.15638333333333332	0.24901040144088438	0.0944215
SBK1	SBK1	0.04725	0.010059221243908654	0.0943788
NTC	NTC_147	0.0656823	0.0368649	0.0941482
STK17A	STK17A	0.24993333333333334	0.42093139293632187	0.0939221
NTC	NTC_486	0.5470400000000001	0.6736526183074943	0.0938524
NTC	NTC_287	0.3159833333333334	0.5047327359716296	0.0938276
NTC	NTC_2158	0.3384166666666666	0.5285810907517722	0.0937036
ME3	ME3	0.12700333333333333	0.18328131244270696	0.0935864
B4GALT3	B4GALT3	0.21796999999999997	0.37214716778056034	0.0935713
ACAD8	ACAD8	0.34855333333333327	0.5395026228254503	0.0934145
PTPRA	PTPRA	0.15861999999999998	0.2578404865584133	0.0933715
NTC	NTC_237	0.34509333333333336	0.5366561519447797	0.0932801
NTC	NTC_706	0.19482366666666667	0.33288690505766116	0.0930679
NTC	NTC_2059	0.13580666666666666	0.20643793197878435	0.0930562
ENO3	ENO3_P2	0.15773333333333334	0.2578404865584133	0.0928496
NTC	NTC_897	0.17729	0.3002284018430079	0.0926426
NTC	NTC_672	0.12107666666666665	0.17326432230559308	0.0921746
NTC	NTC_1166	0.11438	0.15644731476267132	0.0921482
NTC	NTC_565	0.26130999999999993	0.44401540207701196	0.0921384
NTC	NTC_248	0.17054333333333335	0.2889008891388012	0.0919657
NTC	NTC_2047	0.25855666666666666	0.44401540207701196	0.0911676
NTC	NTC_1617	0.18309399999999998	0.3177678009369401	0.0911607
NTC	NTC_1895	0.148754	0.24399777190401428	0.0911288
CROT	CROT	0.13721666666666665	0.2167936725339621	0.0911055
NTC	NTC_2412	0.20560999999999996	0.3612514633261513	0.0909188
NTC	NTC_397	0.20734000000000002	0.3644940569367109	0.0908791
NTC	NTC_1268	0.24500966666666665	0.42593300419424784	0.090815
NTC	NTC_473	0.2892233333333333	0.4853011223348699	0.0908129
BRAF	BRAF	0.2296433333333333	0.4027724934575293	0.0906954
DBI	DBI_P2	0.0774233	0.0680374	0.0903726
NTC	NTC_1237	0.20063666666666666	0.3548207451073476	0.0902847
NTC	NTC_463	0.035168666666666654	0.00272502	0.0901946
NTC	NTC_1800	0.0643683	0.0397327	0.0901705
NTC	NTC_1122	0.14181666666666665	0.23177750571695133	0.0900435
NTC	NTC_303	0.3205633333333333	0.5245668876305335	0.0898216
CD3E	CD3E	0.2615266666666667	0.45384047227404967	0.089729
TNK2	TNK2_P1	0.21118333333333336	0.37643163393258305	0.089608
IGF1R	IGF1R_P2	0.3237766666666667	0.5290204231919449	0.0895332
DAPK1	DAPK1	0.0669433	0.0463606	0.0892924
NR1H4	NR1H4	0.24013666666666666	0.42554509616889613	0.0891038
NTC	NTC_293	0.26053000000000004	0.4550719387816342	0.0890804
NTC	NTC_1856	0.3032593333333333	0.5086676943351562	0.0890266
NTC	NTC_784	0.2415733333333333	0.429515	0.0886627
MYO3B	MYO3B	0.2653106666666667	0.46350292788450076	0.0885998
NTC	NTC_82	0.48339999999999994	0.6557905150255892	0.0885757
EPHA3	EPHA3	0.0794267	0.0768971	0.0884884
NTC	NTC_203	0.088723	0.10132763969008406	0.0882148
ENPP3	ENPP3_P2	0.12487333333333335	0.19674611222650618	0.0881723
EPS8L1	EPS8L1_P2	0.38213833333333336	0.5879219325553915	0.0881518
PSAT1	PSAT1	0.23443466666666665	0.42093139293632187	0.0880979
GRM2	GRM2	0.11543333333333332	0.17301079798148644	0.0879517
NTC	NTC_376	0.2543	0.45136930205163284	0.0878525
BHMT	BHMT	0.0686	0.052828955221630364	0.087611
C5	C5	0.47724333333333335	0.6554316162434173	0.0875611
NTC	NTC_2031	0.32728333333333326	0.5407168236509242	0.0873945
NTC	NTC_1699	0.15818999999999994	0.2805966648078857	0.0873078
NTC	NTC_681	0.2841366666666667	0.49302481352989547	0.0872672
NTC	NTC_2010	0.21158	0.387698	0.0870664
ALDH1B1	ALDH1B1	0.11609666666666661	0.17809095374395345	0.086998
NTC	NTC_816	0.13996666666666663	0.23905643831584067	0.0869892
CTSK	CTSK	0.12866333333333335	0.2109214414443492	0.0869609
ALPPL2	ALPPL2	0.22282666666666667	0.40726763875133065	0.0869292
PIM2	PIM2	0.12201999999999999	0.19399677978666674	0.0869033
DHRS4	DHRS4	0.10731666666666663	0.15608226735199857	0.0865666
NTC	NTC_2297	0.0851707	0.0963038	0.0865638
PRSS1	PRSS1_P2	0.27015999999999996	0.47820914674934534	0.0865544
NTC	NTC_2250	0.073084	0.0655723	0.0864788
F13A1	F13A1	0.2766666666666666	0.4881532400691826	0.0861661
NTC	NTC_1806	0.10183600000000001	0.1425649174105316	0.086152
PAICS	PAICS	0.29288666666666663	0.5083714840125922	0.0860556
NTC	NTC_1476	0.2515866666666666	0.4550719387816342	0.0860225
NTC	NTC_1646	0.4092333333333332	0.6163255440624903	0.0860167
NTC	NTC_1060	0.33783933333333327	0.5571115392230301	0.0858307
PANK3	PANK3	0.08788	0.10575287639318981	0.0857452
TH	TH_P2	0.27923566666666666	0.49316679619054604	0.0857271
PYCR1	PYCR1	0.13137999999999994	0.2227826321212213	0.0856754
PPP3CB	PPP3CB	0.13002166666666667	0.21977351214555463	0.0855575
NTC	NTC_768	0.10884666666666667	0.16376205986414005	0.0855303
PLA2G7	PLA2G7	0.1276	0.21384301572983955	0.0854799
NTC	NTC_1850	0.20029666666666665	0.374331	0.0854756
NTC	NTC_900	0.0962467	0.12964826969835236	0.0853932
NTC	NTC_1370	0.13815666666666665	0.24151821005923335	0.0852496
NTC	NTC_1776	0.11705333333333331	0.18725160976016797	0.085165
NTC	NTC_333	0.186404	0.35163265822630363	0.0846108
NTC	NTC_2415	0.2052233333333333	0.387698	0.0844506
NTC	NTC_315	0.6258366666666667	0.7329410676313891	0.0844447
CLPB	CLPB	0.0914867	0.1202239731399965	0.0841685
NTC	NTC_298	0.28256000000000003	0.5047327359716296	0.083903
NTC	NTC_2537	0.14709	0.2697788046751949	0.0836931
STK11	STK11_P1	0.19941666666666666	0.3807464033099047	0.0836282
NTC	NTC_878	0.0962933	0.13598821758800228	0.083438
ALPK3	ALPK3	0.18760033333333326	0.35947614043978215	0.0833564
NTC	NTC_1025	0.046449999999999984	0.016086139606167744	0.0833103
NTC	NTC_795	0.09768	0.14089828700430712	0.0831349
SLC12A2	SLC12A2	0.0910267	0.12213697969072826	0.0831213
NTC	NTC_2453	0.2860933333333333	0.5126186741694437	0.0830259
KLK6	KLK6	0.10964333333333333	0.17553716705873212	0.0828499
MTNR1B	MTNR1B	0.08534	0.10748240078040781	0.0826657
PANK4	PANK4	0.10955999999999998	0.17809095374395345	0.0820997
LMTK2	LMTK2	0.20035666666666663	0.38946660119473087	0.082052
PPIH	PPIH	0.08276	0.1023600995846791	0.0819216
FADS1	FADS1	0.12559333333333333	0.2227826321212213	0.0819018
NTC	NTC_818	0.11154333333333334	0.1852038867039032	0.0816887
SLC29A1	SLC29A1_P1	0.12287999999999998	0.2167936725339621	0.0815866
FBP1	FBP1	0.07272	0.0755767	0.0815636
NTC	NTC_929	0.13009966666666664	0.2366124214164652	0.0814375
GRID1	GRID1	0.2768166666666666	0.5083714840125922	0.0813339
NTC	NTC_2092	0.10884666666666667	0.1791601543360054	0.0812822
NTC	NTC_195	0.24443666666666664	0.46628185661717314	0.0809945
UGCG	UGCG	0.0812333	0.10069649337366902	0.0809885
QPRT	QPRT_P1	0.24922999999999995	0.4732789304870806	0.0809705
SH3KBP1	SH3KBP1	0.30208199999999996	0.5395026228254503	0.0809599
TNK1	TNK1	0.11235999999999999	0.19127575521910867	0.0807127
NTC	NTC_1307	0.034054	0.00429337	0.0806127
PTGIR	PTGIR	0.11905333333333333	0.2109214414443492	0.0804657
NTC	NTC_1976	0.2304133333333333	0.44768376993533954	0.0804209
NTC	NTC_65	0.0940333	0.14089828700430712	0.0800312
CDK6	CDK6_P2	0.17354333333333333	0.34707965111352024	0.0797555
NTC	NTC_484	0.131027	0.24649515801264243	0.0796895
NTC	NTC_2522	0.50414	0.6962406742566081	0.0792713
NTC	NTC_1224	0.0658377	0.0629166	0.0790865
NTC	NTC_2493	0.24335666666666667	0.47383949397907543	0.0789373
PMVK	PMVK	0.20231666666666664	0.40726763875133065	0.0789278
GRIK4	GRIK4	0.0945533	0.14699014271571986	0.0787357
NTC	NTC_1	0.0865933	0.12354024590504639	0.0786433
MAP3K14	MAP3K14	0.06263	0.0558235	0.0784869
NEK8	NEK8	0.1741	0.35531341779547976	0.0782385
NTC	NTC_1022	0.11688333333333331	0.2154088932465723	0.0779304
NTC	NTC_1344	0.22083000000000003	0.44401540207701196	0.0778651
NTC	NTC_1778	0.0654313	0.0655723	0.0774236
NTC	NTC_1393	0.0695777	0.0771345	0.0774226
CDK9	CDK9	0.19520666666666664	0.4027724934575293	0.077095
NTC	NTC_1533	0.08156	0.11480226720201656	0.0766704
GSS	GSS	0.11187	0.20802884670227173	0.0762815
NTC	NTC_1737	0.22768666666666668	0.4625282796412511	0.0762435
NTC	NTC_1323	0.3840066666666667	0.6337377030153932	0.0760681
NTC	NTC_777	0.38100333333333325	0.6337377030153932	0.0754731
NTC	NTC_1259	0.17520999999999998	0.3710336077047277	0.0754431
NTC	NTC_2300	0.12224333333333333	0.24151821005923335	0.0754303
TMPRSS15	TMPRSS15	0.25216666666666665	0.5032760918719157	0.0751945
CHRNA6	CHRNA6	0.2514766666666666	0.5032760918719157	0.0749888
KCNMB4	KCNMB4	0.19449	0.4117925657536693	0.0749412
NTC	NTC_2376	0.11244599999999998	0.21769487786268082	0.0744563
CACNB2	CACNB2_P2	0.13948	0.29287928698940957	0.0743863
NTC	NTC_598	0.10353666666666665	0.19139712243045293	0.074346
BRD3	BRD3	0.10334766666666666	0.19127575521910867	0.0742388
NTC	NTC_2064	0.2640866666666667	0.5245668876305335	0.0739969
ALLC	ALLC	0.20931000000000005	0.4442926700330322	0.0737464
CACNA1I	CACNA1I	0.13968999999999998	0.29655116670057136	0.0737424
NTC	NTC_1919	0.0771033	0.11061950833187506	0.0737238
NTC	NTC_849	0.2629703333333333	0.5245668876305335	0.0736841
ACOT13	ACOT13	0.1056	0.2009233614379523	0.0736
CTSV	CTSV	0.08973	0.1514842509234825	0.0735456
NTC	NTC_611	0.054896666666666656	0.0460388	0.07339
ZAK	ZAK	0.0785473	0.1164684083170341	0.0733469
NTC	NTC_1708	0.15744000000000002	0.34217768191148334	0.0733274
NTC	NTC_254	0.10618333333333332	0.20423819639218121	0.073252
NTC	NTC_863	0.12367999999999998	0.256664	0.0730498
NTC	NTC_388	0.17105666666666663	0.374331	0.0729975
SERPIND1	SERPIND1	0.15331333333333336	0.3349586797465314	0.0728252
NTC	NTC_185	0.0865147	0.14424664020089517	0.0727497
PRDX6	PRDX6	0.4308036666666667	0.6786135659587478	0.0725376
NTC	NTC_2498	0.092792	0.16563039724216588	0.0724576
NTC	NTC_1837	0.20747999999999997	0.44768376993533954	0.0724165
NTC	NTC_606	0.3251233333333333	0.5991266149510037	0.0723339
NTC	NTC_1283	0.41420999999999997	0.6691693119750695	0.0722647
NTC	NTC_1918	0.081523	0.13121132341642733	0.0719056
AMN	AMN_P1	0.27230333333333334	0.5447824517160738	0.0718273
NTC	NTC_1584	0.21219333333333332	0.4587916189082524	0.0718029
NTC	NTC_1814	0.20528	0.44768376993533954	0.0716486
NTC	NTC_948	0.3174666666666667	0.5948611053263555	0.0716155
DGKB	DGKB	0.24308000000000002	0.5083714840125922	0.0714215
MTOR	MTOR	0.1365533333333333	0.3002537157925582	0.0713507
PTPRB	PTPRB	0.0747	0.11100860201032595	0.0713119
SORD	SORD	0.23193999999999998	0.49316679619054604	0.071207
NTC	NTC_1439	0.19940999999999998	0.44036425654862266	0.0710274
NTC	NTC_1624	0.0391803	0.015552489690365776	0.0708459
NTC	NTC_1779	0.0718967	0.10391669251940516	0.070697
KCNMB1	KCNMB1	0.0566233	0.057897322423186445	0.0700624
NTC	NTC_2244	0.20239333333333331	0.45136930205163284	0.0699204
CAMK2B	CAMK2B	0.264544	0.5447824517160738	0.0697806
NTC	NTC_1598	0.22168666666666667	0.4853011223348699	0.0696071
NTC	NTC_1480	0.18399999999999994	0.4188221064755101	0.0695466
NTC	NTC_2280	0.166927	0.38432947858763566	0.0693242
PCYT1B	PCYT1B	0.12001333333333332	0.26460484186039646	0.069296
NTC	NTC_2171	0.20239333333333331	0.4550719387816342	0.0692023
NTC	NTC_1146	0.069214	0.10005251827128907	0.0691982
PPP5C	PPP5C	0.050243333333333334	0.04216	0.0690896
BHMT2	BHMT2	0.0960333	0.19127575521910867	0.0689846
SLC12A5	SLC12A5_P2	0.18033666666666667	0.4163471825740046	0.0686261
NTC	NTC_2133	1.055	0.8609075816825915	0.0686209
NTC	NTC_1143	0.13996333333333336	0.32376058117915985	0.0685507
SIRT3	SIRT3	0.38964	0.6669828497202324	0.068532
CAMK2D	CAMK2D	0.0666367	0.0942565	0.0683485
NTC	NTC_2001	0.2795266666666666	0.5695644059503189	0.0683323
TUBB2B	TUBB2B_P2	0.11072	0.24145734709263122	0.0683319
NTC	NTC_674	0.6171666666666666	0.7749672926258813	0.0683306
NTC	NTC_1825	0.0388773	0.017491262610126155	0.0683144
NTC	NTC_1722	0.24661666666666668	0.5285810907517722	0.0682853
NTC	NTC_324	0.18976333333333337	0.43673038985064117	0.0682743
NTC	NTC_1066	0.13142333333333336	0.30310592868106545	0.0681306
NTC	NTC_2344	0.040676666666666667	0.021310444556681477	0.0679873
GIT2	GIT2	0.12209866666666667	0.27849795014456236	0.0677865
NTC	NTC_1452	0.21555666666666667	0.4853011223348699	0.0676824
NTC	NTC_1600	0.1657533333333333	0.39108535305304937	0.0675823
NTC	NTC_1414	0.0469003	0.036312967560842346	0.0675336
NTC	NTC_2148	0.12425666666666667	0.2861146067748185	0.0675285
INSR	INSR	0.0830333	0.1537701945199629	0.0675167
PHKB	PHKB	0.2467	0.5342485445244198	0.0671657
NTC	NTC_2114	0.19836866666666664	0.4587916189082524	0.0671249
LTF	LTF	0.13663333333333333	0.3231138732142629	0.0670384
NTC	NTC_2356	0.318553	0.6163255440624903	0.0669566
NTC	NTC_204	0.0728763	0.12057166952024057	0.0669555
NTC	NTC_128	0.35384499999999997	0.6469319466656058	0.0669267
NTC	NTC_2149	0.53934	0.7515291149346921	0.0669074
NTC	NTC_32	0.0770333	0.13598821758800228	0.0667493
NTC	NTC_1650	0.40942999999999996	0.6871717139419131	0.0667104
BLVRA	BLVRA_P1	0.16275433333333333	0.38946660119473087	0.0666527
NTC	NTC_865	0.37525	0.6646977677203565	0.0665603
NTC	NTC_1974	0.5870566666666667	0.7702624548160517	0.0665495
NTC	NTC_2223	0.11964333333333334	0.27786497372274876	0.0665416
NTC	NTC_2115	0.13786299999999999	0.32982651536729557	0.0664106
DHRS4L1	DHRS4L1	0.23630099999999996	0.5238184608993874	0.0663579
NTC	NTC_856	0.18629666666666664	0.44036425654862266	0.0663566
SLC36A1	SLC36A1_P2	0.0637	0.0911626	0.0662597
RPS6KB2	RPS6KB2	0.04332	0.0296026	0.066222
GSTO2	GSTO2	0.12533666666666665	0.29655116670057136	0.0661653
DECR1	DECR1	0.056186666666666656	0.0668431	0.0660162
PRKAR2A	PRKAR2A	0.2297966666666667	0.5186428553935335	0.0655223
NTC	NTC_819	0.3111666666666667	0.6163255440624903	0.0654041
INPP1	INPP1	0.2677466666666667	0.57156	0.0650458
TFPI	TFPI	0.2502533333333333	0.5500878205278874	0.0649577
NTC	NTC_1688	0.5009	0.7422162970762611	0.0648513
NTC	NTC_555	0.18893000000000001	0.4550719387816342	0.0645989
CANT1	CANT1	0.0661233	0.10575287639318981	0.0645171
NTC	NTC_216	0.3192033333333333	0.6293651052612039	0.0641909
NTC	NTC_661	0.20840333333333333	0.49302481352989547	0.0640072
NTC	NTC_970	0.1484966666666667	0.3710336077047277	0.0639407
CDKL3	CDKL3_P2	0.0677533	0.1146255068735391	0.0637368
NTC	NTC_705	0.11905333333333332	0.2917053979481151	0.0637001
NDUFS8	NDUFS8	0.42469333333333326	0.7080220309788487	0.0636841
NTC	NTC_2044	0.2943266666666666	0.6076989386544437	0.0636662
NTC	NTC_1392	0.25505333333333335	0.5653987194409188	0.0631627
NTC	NTC_2088	0.13423333333333334	0.33906249699574986	0.0630521
PACSIN1	PACSIN1_P1	0.14633666666666667	0.37214716778056034	0.0628202
AKAP9	AKAP9	0.292659	0.6100680313398121	0.062811
NTC	NTC_1415	0.3313799999999999	0.6469319466656058	0.0626777
NTC	NTC_2242	0.3111666666666667	0.6293651052612039	0.0625748
TK2	TK2	0.047749999999999966	0.0490462	0.0625236
NTC	NTC_1464	0.27924666666666664	0.5991266149510037	0.062127185813986435
PRKCB	PRKCB	0.0750967	0.14922428477095448	0.0620419
GRM7	GRM7_P2	0.13038999999999998	0.3349586797465314	0.0619364
NTC	NTC_1182	0.2705966666666666	0.5906095192009608	0.0618853
PKDCC	PKDCC	0.1706233333333333	0.4348605565253333	0.0617059
NTC	NTC_909	0.0627267	0.10391669251940516	0.061680052444566084
TTN	TTN_P1	0.10768333333333333	0.268032	0.0615747
NTC	NTC_1872	0.13549	0.35163265822630363	0.061500373777300436
MMP20	MMP20_ENST00000260228.2	0.17913666666666667	0.45384047227404967	0.061461213067029466
NTC	NTC_2535	0.2546	0.5737446825808747	0.0614302
NTC	NTC_2367	0.0704563	0.13438122190470547	0.0614141
RDH14	RDH14	0.0984667	0.23827065496129485	0.061337785661681576
NTC	NTC_2132	0.25692	0.5779394418764441	0.0611772
MSRA	MSRA	0.2277133333333333	0.5395026228254503	0.0610286
NTC	NTC_1096	0.105492	0.26447857447303413	0.0609332
NTC	NTC_2195	0.24924999999999997	0.5695644059503189	0.060930946902547065
NTC	NTC_1838	0.25884666666666667	0.5821485749118871	0.060820207644195656
NTC	NTC_493	0.14223400000000003	0.374331	0.0606976
OPRL1	OPRL1_P1	0.0366467	0.022200190003177852	0.0606005
CTSL	CTSL_P2	0.14206666666666665	0.37643163393258305	0.0602809
SYTL4	SYTL4	0.2855566666666667	0.6156619156505718	0.060154713670530414
NTC	NTC_1148	0.1870433333333333	0.47764341777470265	0.0600215
ERBB3	ERBB3	0.0553233	0.0823683	0.0599838
TUB	TUB_ENST00000305253.4	0.0856567	0.19952387065770416	0.059960106830601205
NTC	NTC_103	0.38758666666666663	0.7007915918560377	0.0598477
CA12	CA12	0.0481467	0.057897322423186445	0.0595739
NTC	NTC_612	0.18360666666666664	0.47383949397907543	0.059556263885524416
NTC	NTC_44	0.10227333333333334	0.261856	0.059516760145870644
NTC	NTC_1107	0.18739666666666663	0.48146398463407347	0.0594865
NTC	NTC_229	0.4285	0.7283179382366667	0.0589954
FTCD	FTCD_P1	0.1585966666666666	0.42554509616889613	0.058848
NTC	NTC_663	0.4161066666666666	0.7237046714546966	0.0584374
NTC	NTC_1118	0.22144333333333333	0.5447927959771299	0.0584098
GLRX2	GLRX2	0.061986666666666586	0.1146255068735391	0.058312018397478176
HMGCL	HMGCL	0.10097666666666665	0.26460484186039646	0.058304150810527984
NTC	NTC_1047	0.10113233333333331	0.2671196493040596	0.0579786
CSNK1A1L	CSNK1A1L	0.10441000000000002	0.27849795014456236	0.0579661
MYLK4	MYLK4	0.1542	0.42093139293632187	0.0579466
M6PR	M6PR	0.13808333333333334	0.3807464033099047	0.057907205304906804
PIP5KL1	PIP5KL1	0.13641666666666663	0.37643163393258305	0.0578835
NTC	NTC_1862	0.0344813	0.0209665	0.057876
ISG20	ISG20	0.20596	0.5238184608993874	0.0578375
NTC	NTC_2450	0.24192666666666668	0.5779394418764441	0.057607
NTC	NTC_2296	0.040631333333333325	0.0391444	0.0571817
NTC	NTC_1441	0.13143666666666665	0.36775477925692823	0.0571016
NTC	NTC_1195	0.23340499999999997	0.5695644059503189	0.0570575
STK32A	STK32A	0.21931	0.5500878205278874	0.0569259
SLC6A2	SLC6A2	0.11569666666666664	0.3231138732142629	0.0567659
CLCNKA	CLCNKA_P2	0.0720183	0.16317675486579575	0.056703
FGF4	FGF4	0.09414	0.2511970144483078	0.056482637476388625
NEK3	NEK3	0.0594603	0.11280562928385514	0.0563487
NTC	NTC_524	0.1985333333333334	0.5205683578511999	0.056288614093849026
NTC	NTC_531	0.0447467	0.0554781	0.0561964
MAPK15	MAPK15	0.3410533333333333	0.6844579738724081	0.056155527018815196
NTC	NTC_1531	0.0979	0.2671196493040596	0.056125498668295706
NTC	NTC_1934	0.30606	0.6557905150255892	0.0560809
NTC	NTC_478	0.0691623	0.1546579431801978	0.056064908028919516
NTC	NTC_1021	0.2872	0.6381231284646937	0.0560314
NTC	NTC_868	0.43176666666666663	0.7422162970762611	0.0559006
NTC	NTC_1238	0.10831366666666666	0.3060017315070823	0.0557031
NTC	NTC_1714	0.2808999999999999	0.6337377030153932	0.0556436
SFTPA1	SFTPA1_ENST00000372308.3,ENST00000398636.3,ENST00000428376.2	0.13915333333333335	0.39830721738861097	0.055630973420681525
MAP2K1	MAP2K1	0.0852933	0.2227826321212213	0.055621375031697104
NTC	NTC_149	0.23046	0.5737446825808747	0.0556057
NTC	NTC_1948	0.19578	0.5205683578511999	0.055507982877570985
LMTK3	LMTK3	0.13362366666666667	0.3850914143473997	0.0553785
NTC	NTC_133	0.40136000000000005	0.7283179382366667	0.055258840783212124
SLC12A4	SLC12A4_P2	0.0663067	0.14699014271571986	0.0552143
NTC	NTC_2209	0.0542417	0.0963038	0.055128876193783434
NTC	NTC_219	0.5643333333333334	0.7986123389623252	0.055115
EPHA10	EPHA10_P2	0.0427533	0.0518611	0.0549448
NTC	NTC_502	0.5077633333333333	0.7796804070071537	0.0548808
NTC	NTC_267	0.0854867	0.2293865310346297	0.0546629
NTC	NTC_71	0.0944833	0.26447857447303413	0.0545745
NTC	NTC_373	0.0740933	0.1852038867039032	0.054262245510655144
NTC	NTC_50	0.0996667	0.2861146067748185	0.0541648
NTC	NTC_1253	0.17196333333333333	0.4853011223348699	0.0539945
NTC	NTC_1585	0.15402333333333332	0.44768376993533954	0.053758556100051744
NTC	NTC_186	0.5223120000000001	0.7891308089983557	0.0537203
NTC	NTC_2326	0.20106000000000002	0.5407168236509242	0.0536891
NTC	NTC_1471	0.29762999999999995	0.6602381232549484	0.053662511133628375
PPP2R3B	PPP2R3B	0.0719733	0.1806722916821627	0.053484
NTC	NTC_1106	0.29186633333333334	0.6557905150255892	0.0534801
NTC	NTC_1985	0.11089	0.32982651536729557	0.0534173
NTC	NTC_339	0.14688666666666667	0.4331138569130496	0.0533783
FAH	FAH	0.0855133	0.23827065496129485	0.0532688
NTC	NTC_1936	0.06906	0.16941511553494748	0.0532486
SUCNR1	SUCNR1	0.13963666666666666	0.4163471825740046	0.0531379
NTC	NTC_2507	0.11100333333333333	0.33288690505766116	0.0530267
NTC	NTC_732	0.07948	0.2154088932465723	0.0529922
PACSIN2	PACSIN2	0.24666666666666667	0.6100680313398121	0.05294
NTC	NTC_2397	0.10913000000000002	0.32982651536729557	0.052569496132931756
NTC	NTC_198	0.35249299999999995	0.7099255709065904	0.0524464
NTC	NTC_1785	0.19320999999999997	0.5366561519447797	0.0522254
PNPO	PNPO	0.14990666666666663	0.44905217310818457	0.052123
NTC	NTC_1093	0.16346666666666665	0.48146398463407347	0.0518902
NTC	NTC_559	0.0794533	0.22231906237737475	0.0518849
NTC	NTC_1980	0.12579666666666667	0.387698	0.051766075489438436
LYN	LYN	0.24107666666666666	0.6100680313398121	0.0517403
NTC	NTC_1949	0.3752633333333334	0.7283179382366667	0.0516659
NTC	NTC_2392	0.14195	0.4331138569130496	0.051584334937374965
NTC	NTC_1183	0.0551713	0.11622384578522522	0.051568907776622264
NTC	NTC_1153	0.23455	0.603406	0.051458
NTC	NTC_1803	0.18768	0.5326108763293805	0.0513474
MAPK9	MAPK9	0.0948933	0.28923805382146095	0.0511233
NTC	NTC_455	0.2579166666666667	0.6337377030153932	0.0510908
G6PC3	G6PC3	0.0635867	0.15842061960923404	0.0508813
NTC	NTC_1387	0.1551833333333333	0.4700522838995045	0.0508775
NTC	NTC_312	0.34163333333333334	0.7099255709065904	0.050830660476425524
NTC	NTC_584	0.2865133333333333	0.6646977677203565	0.0508205
NTC	NTC_2014	0.4181	0.7561992259946906	0.0507422
ERN1	ERN1	0.2546866666666666	0.6325770198792828	0.050653762419891044
NTC	NTC_390	0.20453699999999997	0.5653987194409188	0.050652602073127016
NTC	NTC_1953	0.27078	0.6513550782021126	0.0504144
NTC	NTC_2411	0.21744000000000002	0.5863719713003777	0.050408418790877825
NTC	NTC_987	0.0987367	0.3089158162477892	0.0503715
NTC	NTC_2345	0.6509	0.8368228315343657	0.050357841311829646
PCTP	PCTP	0.19086333333333336	0.5447824517160738	0.050345336513343296
MAPK4	MAPK4	0.0711333	0.19674611222650618	0.050226808535004774
PPP1CA	PPP1CA_P2	0.25199	0.6325770198792828	0.0501174
NTC	NTC_205	0.30208999999999997	0.6826539601087949	0.0500863
NTC	NTC_1609	0.032493999999999995	0.028842974645319326	0.0500395
HPD	HPD	0.0504433	0.1023600995846791	0.0499323
CASR	CASR	0.19457	0.555419	0.0496892
CDK11A	CDK11A	0.0812633	0.244674	0.0496854
NTC	NTC_374	0.1310933333333333	0.4188221064755101	0.0495494
NTC	NTC_503	0.26195999999999997	0.6469319466656058	0.049547481690355624
PIK3AP1	PIK3AP1_P2	0.11505000000000001	0.37214716778056034	0.049389271676843365
NTC	NTC_1325	0.15200333333333332	0.47383949397907543	0.0493051
NTC	NTC_2299	0.5636966666666667	0.8176634271555111	0.049281421864511316
MME	MME	0.12946333333333335	0.4163471825740046	0.049266542604772506
MMP10	MMP10	0.147377	0.46350292788450076	0.049216183379750165
PRODH	PRODH_P2	0.10112333333333332	0.3270314306636358	0.0490863
NTC	NTC_368	0.11297666666666664	0.36775477925692823	0.0490818
NTC	NTC_548	0.033196	0.034175263828883626	0.0486749
MYLK3	MYLK3_P2	0.12947666666666666	0.42093139293632187	0.0486559
NTC	NTC_160	0.045356666666666684	0.0846134	0.0486478
TRPM7	TRPM7	0.10904333333333334	0.35947614043978215	0.0484512
SRPK1	SRPK1	0.1408	0.45384047227404967	0.048308026273261105
NTC	NTC_1542	0.0811733	0.25409458687572917	0.048298505665523926
INPP5F	INPP5F_ENST00000361976.2	0.18014000000000002	0.5395026228254503	0.048278680034297555
PTGER2	PTGER2	0.05014	0.10923425081078586	0.0482167
NTC	NTC_1869	0.27176333333333336	0.6646977677203565	0.0482042
NTC	NTC_62	0.50538	0.8033643600794446	0.048055289885267735
NTC	NTC_383	0.34182333333333337	0.7237046714546966	0.048005198594475766
MAP4K3	MAP4K3	0.1131133333333333	0.37643163393258305	0.0479956
NTC	NTC_2461	0.14028000000000002	0.4550719387816342	0.0479645
PPM1F	PPM1F	0.23607	0.6269166800137892	0.0478727
VRK1	VRK1	0.07395	0.22582112723972325	0.0477891
SDF2	SDF2	0.11929333333333333	0.39830721738861097	0.0476913
NTC	NTC_996	0.30268000000000006	0.6962406742566081	0.047593587503080605
INPP4B	INPP4B_P1	0.14853666666666665	0.47820914674934534	0.047588492365102465
NTC	NTC_977	0.14495966666666663	0.4700522838995045	0.0475256
NRIP1	NRIP1	0.20928	0.5934235288682381	0.0474302
C1S	C1S	0.054359999999999985	0.134119	0.0474297
TAT	TAT	0.2880566666666666	0.6844579738724081	0.0474295
NTC	NTC_1742	0.0641437	0.1831727756529422	0.0472828
NTC	NTC_193	0.0658457	0.19139712243045293	0.047281442028877047
NTC	NTC_890	0.19590333333333332	0.5737446825808747	0.047267816121079984
DGKK	DGKK	0.16823666666666667	0.5238184608993874	0.0472441
NTC	NTC_1035	0.21198999999999998	0.5991266149510037	0.0471638
NTC	NTC_2526	0.11652666666666668	0.39449016559561834	0.0470726
C3	C3	0.14088	0.46350292788450076	0.0470465
NTC	NTC_637	0.34073999999999993	0.7283179382366667	0.0469127
PNCK	PNCK	0.0811933	0.26460484186039646	0.0468812
PPP1CC	PPP1CC	0.04663	0.0990545	0.0468224
NTC	NTC_2213	0.17303999999999997	0.5366561519447797	0.046773384736385454
AVPR1B	AVPR1B	0.1545466666666667	0.498208	0.0467642
NTC	NTC_308	0.3261266666666667	0.7191014202432806	0.0467046
NQO1	NQO1_P2	0.296899	0.6962033463742255	0.0466915
NTC	NTC_1165	0.10545666666666667	0.3612514633261513	0.0466319
NTC	NTC_251	0.0957467	0.32678440570487177	0.0465079
NTC	NTC_694	0.13153666666666666	0.44401540207701196	0.0463801
NTC	NTC_2127	0.08725	0.2945281457341091	0.0463187
PTPN14	PTPN14	0.17519666666666667	0.5447824517160738	0.0462128
STK4	STK4_P2	0.0706533	0.2227826321212213	0.0460744
EN2	EN2	0.03943	0.0680374	0.046024761170085915
NTC	NTC_34	0.16746333333333333	0.5326108763293805	0.0458163
NTC	NTC_348	0.24209966666666669	0.6469319466656058	0.0457911
NTC	NTC_1902	0.23778	0.642521	0.0456805
NTC	NTC_2436	0.06489	0.19774140123541073	0.0456762
NT5M	NT5M	0.0861433	0.29655116670057136	0.045475096937798984
CLC	CLC	0.11477533333333333	0.4027724934575293	0.045329392686175224
NTC	NTC_1841	0.050724666666666675	0.12809971171801723	0.0452693
GABRR2	GABRR2	0.031743333333333304	0.037548717276316174	0.045247102704065734
PLCL1	PLCL1	0.0790333	0.268032	0.0451923
VDAC1	VDAC1	0.14303666666666667	0.48316730269533803	0.045185635347154134
NTC	NTC_1242	0.10676333333333335	0.37764548515959007	0.0451519
NTC	NTC_361	0.2585233333333333	0.6691693119750695	0.045103
HTR3A	HTR3A_P2	0.039116666666666626	0.0704786	0.0450602
RCVRN	RCVRN	0.16803333333333334	0.5395026228254503	0.045034
CDK19	CDK19	0.11260666666666666	0.39830721738861097	0.0450181
NTC	NTC_734	0.3323166666666667	0.7329410676313891	0.0448398
SLC18A2	SLC18A2	0.0943767	0.3349586797465314	0.044829743774627034
NTC	NTC_395	0.30118	0.7099255709065904	0.0448117
NTC	NTC_2443	0.11489966666666665	0.4082877566396995	0.0446998
NTC	NTC_1651	0.0815767	0.28334653703290835	0.0446781
NTC	NTC_1247	0.153827	0.5126186741694437	0.0446415
NTC	NTC_2408	0.3520966666666666	0.7468680859050072	0.044630399519705106
NTC	NTC_2317	0.11037333333333334	0.39449016559561834	0.044586833251504115
PGK2	PGK2	0.054376666666666656	0.1514842509234825	0.0445689
NTC	NTC_1797	0.36714333333333327	0.7561992259946906	0.0445579
NTC	NTC_2354	0.0793273	0.2751514461389152	0.0444573
NTC	NTC_1193	0.099553	0.35802701951514515	0.044409020050581595
COX8A	COX8A	0.0746897	0.2545036703414747	0.044388513309158176
NTC	NTC_885	0.3428300000000001	0.7422162970762611	0.044386033464822304
NTC	NTC_2194	0.09753	0.35163265822630363	0.044269919953502934
CBS	CBS	0.23573	0.6496865484647947	0.044151315560048345
NTC	NTC_2406	0.28586599999999995	0.7007915918560377	0.044140888516024684
ARPC2	ARPC2_P1	0.06759	0.2227826321212213	0.0440767
CAT	CAT_P1	0.26748833333333333	0.6844579738724081	0.0440428
NTC	NTC_429	0.06782	0.22465735042869417	0.043979870698330495
NTC	NTC_1485	0.0781917	0.2751514461389152	0.0438208
NTC	NTC_1040	0.4365796666666667	0.7938677661428233	0.0437679
NTC	NTC_2365	0.24237666666666663	0.6602381232549484	0.043700368153518576
NTC	NTC_1128	0.09534	0.34846277552176663	0.0436508
NTC	NTC_570	0.28730999999999995	0.7053532731959358	0.0435543
NTC	NTC_1821	0.11190333333333333	0.4082877566396995	0.0435342
NTC	NTC_477	0.11043666666666664	0.4048116833238804	0.043373665299851184
NTC	NTC_67	0.16736999999999996	0.5529902530194992	0.0430614
NTC	NTC_2425	0.3189033333333333	0.7329410676313891	0.0430299
NTC	NTC_1606	0.23373333333333335	0.6557905150255892	0.0428281
NTC	NTC_1272	0.1481393333333333	0.5165855907619336	0.0424949
NTC	NTC_1833	0.10916	0.4082877566396995	0.0424669
TAF1	TAF1	0.0756137	0.2749790016192485	0.0423966
PDE10A	PDE10A	0.0654133	0.22582112723972325	0.0422724
NTC	NTC_1030	0.27363666666666664	0.7007915918560377	0.0422525
PISD	PISD_ENST00000266095.5	0.0889	0.3349586797465314	0.0422283
NTC	NTC_586	0.14379999999999998	0.5086676943351562	0.042214768322430866
NTC	NTC_152	0.13570333333333331	0.4891547570861371	0.0421432
INS	INS	0.11546666666666665	0.4348605565253333	0.0417585
NTC	NTC_556	0.3771433333333333	0.7749672926258813	0.041756
NTC	NTC_1079	0.6177966666666665	0.8560795190751871	0.0416926
NTC	NTC_2466	0.18429	0.5948611053263555	0.041572953915089916
PIP	PIP	0.3830543333333333	0.7803266982413621	0.041264
PKIA	PKIA	0.0721333	0.268032	0.0412467
NTC	NTC_2142	0.0922933	0.35802701951514515	0.0411706
NTC	NTC_1061	0.3105133333333333	0.7375739056076955	0.0410481
DRD1	DRD1	0.19081733333333334	0.6100680313398121	0.0409535
NTC	NTC_2087	0.12752999999999998	0.47764341777470265	0.0409239
NTC	NTC_1366	0.1975033333333333	0.6206589005544636	0.0409122
NTC	NTC_1484	0.54589	0.8416283180712515	0.0408761
GMPR	GMPR	0.04189	0.10575287639318981	0.0408724
BLK	BLK	0.0897067	0.3511812425965697	0.0407689
ALPK1	ALPK1	0.2581983333333333	0.6962033463742255	0.0406053
NTC	NTC_23	0.18769	0.6076989386544437	0.0405995
NAGS	NAGS_P1	0.07756	0.3002537157925582	0.040526
NTC	NTC_510	0.037553	0.0835104	0.0404919
PPP1R9A	PPP1R9A	0.14195333333333332	0.5186428553935335	0.040475381113441955
ARL5B	ARL5B	0.11304666666666667	0.43956209024987825	0.0403554
MTMR6	MTMR6	0.047956666666666654	0.14478166990282648	0.0402494
NTC	NTC_2006	0.06472	0.23905643831584067	0.040223451219325204
KCNK3	KCNK3	0.05577	0.19127575521910867	0.040061825961795056
NTC	NTC_1467	0.06858	0.261856	0.0399093
BAG1	BAG1	0.252259	0.6962033463742255	0.0396712
SLC7A11	SLC7A11	0.2253733333333333	0.6669828497202324	0.039639863794238506
LYZ	LYZ	0.16540199999999997	0.5769900922857508	0.0395032
NTC	NTC_1892	0.56383	0.8512568369839851	0.0394339
NTC	NTC_621	0.030783	0.0524156	0.0394188
GNG2	GNG2	0.10488333333333334	0.42093139293632187	0.039413969753654084
NTC	NTC_191	0.0578133	0.20865482061081775	0.0393461
NTC	NTC_284	0.19840333333333335	0.6337377030153932	0.0393018
NTC	NTC_1808	0.16471666666666668	0.5779394418764441	0.039221948184247624
NTC	NTC_2199	0.2493233333333333	0.6962406742566081	0.0392038
ATP6V1B2	ATP6V1B2	0.1534066666666667	0.555419	0.039176940468365506
NTC	NTC_1333	0.0860633	0.35163265822630363	0.0390651
NTC	NTC_1522	0.0632717	0.24151821005923335	0.0390418
NTC	NTC_947	0.14600100000000002	0.5407168236509242	0.038986664221061125
NTC	NTC_2324	0.18500333333333335	0.6163255440624903	0.0388858
IBTK	IBTK_P1	0.24100300000000002	0.690321	0.0387891
NTC	NTC_2185	0.41918333333333335	0.8081236612905102	0.038783754650998654
NTC	NTC_1766	0.35861333333333334	0.7796804070071537	0.038760140911925964
NTC	NTC_1564	0.042096	0.12057166952024057	0.0386759
NTC	NTC_1322	0.20123333333333332	0.642521	0.0386594
NTC	NTC_1891	0.17068000000000003	0.5948611053263555	0.038502749873718316
NTC	NTC_797	0.0341833	0.0750996	0.038434461836703834
NTC	NTC_850	0.034475	0.0771345	0.0383621
PTK2B	PTK2B	0.0726133	0.29655116670057136	0.0383326
NTC	NTC_654	0.10036666666666665	0.41529301142278696	0.038304474354673074
NTC	NTC_1277	0.33753	0.7702624548160517	0.038262829664713734
NTC	NTC_946	0.2775033333333333	0.7283179382366667	0.0382064
NTC	NTC_919	0.29488000000000003	0.7422162970762611	0.038178
RLBP1	RLBP1	0.18467433333333333	0.6212782212603255	0.0381747
ZAP70	ZAP70	0.15704	0.57156	0.038151
SLC25A13	SLC25A13	0.16801999999999997	0.5934235288682381	0.0380793
NTC	NTC_600	0.039143333333333336	0.10655803463674686	0.038063517443039874
TUBA1B	TUBA1B	0.13892666666666667	0.5342485445244198	0.0378237
NTC	NTC_168	0.10406	0.4331138569130496	0.0378152
NTC	NTC_296	0.10091333333333334	0.42236878643294995	0.0377727
PANX1	PANX1	0.11135999999999999	0.45865743589199814	0.0376966
NTC	NTC_755	0.07963	0.33906249699574986	0.037403823028398696
NTC	NTC_2208	0.30104	0.7515291149346921	0.0373453
NTC	NTC_721	0.10915666666666664	0.4550719387816342	0.0373228
NTC	NTC_457	0.10129333333333333	0.429515	0.0371769
HSD17B7	HSD17B7_P1	0.13851599999999997	0.5395026228254503	0.037123179991288766
NTC	NTC_2290	0.1278833333333333	0.5126186741694437	0.0371125
NTC	NTC_983	0.24916000000000002	0.7099255709065904	0.037071813926157236
NTC	NTC_1957	0.07132	0.30310592868106545	0.0369727
NTC	NTC_1217	0.12660666666666665	0.5126186741694437	0.036742
CSNK1D	CSNK1D	0.18827333333333335	0.6382589649854807	0.0367139
NTC	NTC_356	0.0696533	0.2973691437263709	0.036686696085066244
NTC	NTC_2539	0.0662433	0.28334653703290835	0.036280287301077484
NTC	NTC_1783	0.4029126666666667	0.8128900735834028	0.0362493
TUBB3	TUBB3_P1	0.24724999999999997	0.7139580665951208	0.036179423738255514
STYXL1	STYXL1	0.061023333333333325	0.2578404865584133	0.035921317306197624
NTC	NTC_1280	0.0997267	0.43673038985064117	0.0358803
NTC	NTC_1288	0.4787933333333333	0.8416283180712515	0.0358519
NTC	NTC_2097	0.0852563	0.38097848149086444	0.035730891237026705
NTC	NTC_234	0.22598999999999997	0.6962406742566081	0.0355348
NTC	NTC_782	0.1505866666666667	0.5821485749118871	0.035382771016743295
NTC	NTC_1558	0.0649133	0.2861146067748185	0.0352778
NTC	NTC_341	0.0952087	0.429515	0.0349437
MAP3K13	MAP3K13_P2	0.0925633	0.42093139293632187	0.0347843
NTC	NTC_761	0.22944333333333333	0.7053532731959358	0.034782075268343114
ADRBK1	ADRBK1	0.33117166666666664	0.7864487662841222	0.034551
NTC	NTC_1502	0.14689666666666665	0.5821485749118871	0.0345157
NTC	NTC_1350	0.0753663	0.34846277552176663	0.034506
NTC	NTC_1433	0.19711999999999996	0.6691693119750695	0.0343903
NTC	NTC_858	0.7483	0.8997044606885738	0.034347064514558774
NTC	NTC_964	0.1565333333333333	0.603406	0.0343419
NTC	NTC_416	0.11967666666666664	0.5165855907619336	0.0343302
NTC	NTC_676	0.14219333333333334	0.5737446825808747	0.0343086
ALDH18A1	ALDH18A1	0.04457	0.17051171083907624	0.0342407
LCT	LCT	0.12191999999999996	0.5238184608993874	0.0342375
PDXDC1	PDXDC1	0.2075533333333333	0.6844579738724081	0.0341743
NTC	NTC_1134	0.3321766666666667	0.7891308089983557	0.0341647
SCNN1B	SCNN1B	0.16513366666666668	0.6212782212603255	0.0341354
KHK	KHK	0.055803333333333364	0.244674	0.0341188
NTC	NTC_2550	0.14078333333333332	0.5737446825808747	0.033968389407595806
CDK5R2	CDK5R2	0.1551933333333333	0.6044968325713107	0.0339262
ACSS2	ACSS2	0.16405999999999996	0.6212782212603255	0.033913477544260405
NTC	NTC_744	0.0734267	0.34531111217620336	0.033907659703121644
NTC	NTC_1613	0.34644966666666666	0.7986123389623252	0.0338357
NTC	NTC_243	0.27784333333333333	0.7561992259946906	0.0337201
CPA1	CPA1	0.0342067	0.10404550154307264	0.033617514710181956
CDK8	CDK8	0.016809999999999985	0.010059221243908654	0.033576893105262226
NTC	NTC_505	0.16884333333333332	0.6337377030153932	0.0334463
HLCS	HLCS_P2	0.054573333333333335	0.244674	0.033366808131600895
NTC	NTC_1787	0.058373333333333326	0.2697788046751949	0.033214
NTC	NTC_2485	0.7232366666666666	0.8997044606885738	0.0331967
NTC	NTC_16	0.26744333333333337	0.7515291149346921	0.0331775
MYO3A	MYO3A	0.0951467	0.44905217310818457	0.0330828
NTC	NTC_1186	0.0690633	0.33288690505766116	0.032991781453032165
PPP3CA	PPP3CA	0.12306666666666669	0.5395026228254503	0.032982659170020835
STK35	STK35	0.0957067	0.45384047227404967	0.0328366
CHRNA3	CHRNA3	0.10833866666666667	0.498208	0.0327821
NTC	NTC_1926	0.19004333333333331	0.6736526183074943	0.032604594039363215
NARS	NARS	0.026956666666666695	0.0622373	0.0325084
IARS2	IARS2	0.28363666666666665	0.768124	0.0324959
NTC	NTC_792	0.0850233	0.41529301142278696	0.0324488
GRK4	GRK4	0.18813	0.6727884228637415	0.032381215979869094
LCK	LCK	0.043933	0.18328131244270696	0.0323734
NTC	NTC_800	0.2209533333333333	0.7145083364718386	0.032257573651103634
NTC	NTC_1231	0.011182333333333329	0.00134501	0.0321076
NTC	NTC_2043	0.11045666666666666	0.5126186741694437	0.0320551
NTC	NTC_1642	0.33694333333333326	0.8033643600794446	0.0320391
NTC	NTC_329	0.23728333333333335	0.7329410676313891	0.0320169
NTC	NTC_1290	0.0673367	0.33596556825046986	0.0318977
DPEP1	DPEP1_P2	0.2228033333333333	0.7199114652825016	0.0317987
NTC	NTC_691	0.08927	0.44036425654862266	0.0317969
NTC	NTC_2474	0.0857367	0.42593300419424784	0.031779041968330264
ACPP	ACPP	0.13298	0.5769900922857508	0.0317598
NTC	NTC_1405	0.0368067	0.1376100108105367	0.031703421267063055
NTC	NTC_1853	0.0729667	0.36775477925692823	0.0316998
GABRQ	GABRQ	0.15335066666666664	0.6212782212603255	0.0316997
NTC	NTC_618	0.10797999999999999	0.5086676943351562	0.0316992
PDE9A	PDE9A	0.058026666666666664	0.285627	0.0315781
CYP2C18	CYP2C18	0.24474666666666667	0.7438920781703168	0.031447515387717374
NTC	NTC_90	0.0404533	0.16941511553494748	0.031191455437421595
DGKI	DGKI	0.18084	0.6727884228637415	0.031126450315205056
NTC	NTC_1359	0.0967967	0.47764341777470265	0.0310617
NTC	NTC_786	0.10333666666666666	0.5008138822392201	0.031034444009688068
NCOA5	NCOA5	0.04471	0.20233017079225069	0.031026028422232083
NTC	NTC_1672	0.32575999999999994	0.8033643600794446	0.030975684105078977
NTC	NTC_2060	0.0520567	0.25409458687572917	0.030974
NTC	NTC_658	0.037942	0.15288416080236547	0.030946918263945047
NTC	NTC_1866	0.10295333333333336	0.5008138822392201	0.0309193
PTGER4	PTGER4_P2	0.16494333333333333	0.6496865484647947	0.0308932
NTC	NTC_938	0.2854766666666666	0.7796804070071537	0.030855282831276715
NTC	NTC_758	0.21957666666666664	0.7237046714546966	0.030837044935628555
NTC	NTC_1858	0.33308000000000004	0.8081236612905102	0.030817286785784978
NTC	NTC_804	0.0672533	0.34846277552176663	0.030791508818614373
NTC	NTC_859	0.17064666666666667	0.6602381232549484	0.030767492020013346
ADORA1	ADORA1	0.12039000000000001	0.555419	0.030745155771065076
NTC	NTC_1633	0.10963666666666665	0.5245668876305335	0.030720098283006217
PLEKHA4	PLEKHA4	0.12638666666666667	0.57156	0.030704113879634287
ACACB	ACACB_P1	0.13765999999999998	0.5989485796418212	0.030644556012121616
ADAMTS5	ADAMTS5	0.0982133	0.4881532400691826	0.030587936077199552
NTC	NTC_667	0.15374000000000002	0.6337377030153932	0.030454426487842266
SGK494	SGK494	0.14137666666666665	0.6100680313398121	0.030342505095767098
MAP2K7	MAP2K7	0.0749333	0.3938718936990394	0.030321399333666777
NTC	NTC_2169	0.40379333333333334	0.8416283180712515	0.030235907647394686
NTC	NTC_1812	0.3095399999999999	0.7986123389623252	0.030230909614063304
NTC	NTC_1855	0.3351799999999999	0.8128900735834028	0.030155534471792166
NTC	NTC_1625	0.5436666666666667	0.8802700948435752	0.030110462965337582
NTC	NTC_2052	0.12142333333333334	0.5653987194409188	0.030069903175102768
NTC	NTC_1250	0.18453333333333333	0.6871717139419131	0.030066888045155647
ACTA1	ACTA1_P1	0.04294	0.19952387065770416	0.0300582
NTC	NTC_2037	0.0608203	0.32075504549011224	0.0300347
NTC	NTC_1239	0.14694000000000002	0.6250054624699377	0.029992832511847953
NTC	NTC_363	0.10437	0.5165855907619336	0.0299393
CPS1	CPS1	0.030843333333333323	0.10748240078040781	0.029876784739726207
NTC	NTC_985	0.29721	0.7938677661428233	0.029795846869691747
NTC	NTC_2457	0.0548047	0.2861146067748185	0.029784142499680765
NTC	NTC_148	0.33063	0.8128900735834028	0.0297462
NTC	NTC_945	0.19565999999999995	0.7053532731959358	0.0296607
NTC	NTC_568	0.0899167	0.4700522838995045	0.029479523800804833
NTC	NTC_1818	0.12046333333333333	0.5695644059503189	0.0294481
CAPN1	CAPN1	0.20114966666666667	0.7139580665951208	0.029433686653760102
NTC	NTC_2205	0.17740999999999996	0.6826539601087949	0.029414469082186395
NTC	NTC_1989	0.0728133	0.39791284924265813	0.029140772422301647
MVK	MVK	0.030433333333333302	0.11100860201032595	0.029052979790525037
PTGFR	PTGFR_P1	0.14299666666666666	0.6269166800137892	0.028998319055213467
NTC	NTC_2551	0.0735767	0.4048116833238804	0.028897012289505756
NTC	NTC_187	0.07189	0.39791284924265813	0.028771243308541458
HIPK1	HIPK1	0.0451667	0.23198660785926162	0.028659925022577835
ERN2	ERN2	0.030906666666666627	0.11833450640528789	0.028647036886109964
NTC	NTC_687	0.044140000000000006	0.22465735042869417	0.0286239
NTC	NTC_207	0.11827999999999995	0.5737446825808747	0.028538755291562194
NTC	NTC_1796	0.03982	0.19349502531625595	0.028404808406632287
HLA-DRB1	HLA-DRB1	0.0735133	0.4117925657536693	0.028326267732465018
NTC	NTC_2430	0.09526	0.5047327359716296	0.028286364069416536
NTC	NTC_1917	0.16731333333333331	0.6781475477534741	0.028221711079760303
NTC	NTC_1660	0.052153333333333336	0.2889008891388012	0.0281237
GABRB1	GABRB1	0.16337333333333334	0.6727884228637415	0.0281201
GLP2R	GLP2R	0.1046533333333333	0.5395026228254503	0.0280478
NTC	NTC_1893	0.20286333333333334	0.7283179382366667	0.027930019527153564
CDK20	CDK20	0.22977266666666668	0.7559778818939283	0.027915290534541903
NTC	NTC_2266	0.12546999999999997	0.5991266149510037	0.027914739671309273
TRIM33	TRIM33	0.23604333333333333	0.7620434591812519	0.027857895625420775
IRGC	IRGC	0.20512666666666668	0.7318690355019031	0.0278083
NTC	NTC_2264	0.089514	0.4891547570861371	0.027798905562656885
NTC	NTC_1723	0.12131333333333336	0.5906095192009608	0.0277443
NTC	NTC_2247	0.015967666666666665	0.018385	0.027712454801631866
NTC	NTC_1152	0.031039999999999967	0.12809971171801723	0.027701705349882196
NTC	NTC_1403	0.33565999999999996	0.8272302750832261	0.0276495
NTC	NTC_1286	0.4953466666666667	0.8802700948435752	0.0274343
NTC	NTC_233	0.3307766666666666	0.8272302750832261	0.027247258078934165
NTC	NTC_952	0.9875533333333333	0.9387425368042427	0.027111798107287442
PRKACA	PRKACA	0.0645233	0.3807464033099047	0.027058775451709868
NTC	NTC_1109	0.0952553	0.5205683578511999	0.027007004860884566
GPX6	GPX6_ENST00000361902.1	0.0755433	0.43956209024987825	0.0269674
CIB2	CIB2	0.12439333333333333	0.6100680313398121	0.0266975
NTC	NTC_807	0.25312	0.7844016340624314	0.0266944
KCNJ8	KCNJ8	0.061466666666666676	0.36789306215202533	0.026693645786062342
S100P	S100P	0.11167666666666666	0.5769900922857508	0.026671921920384194
NTC	NTC_726	0.0973633	0.5326108763293805	0.026637631365400698
NTC	NTC_362	0.0580533	0.34846277552176663	0.026579347620191714
CKB	CKB	0.112861	0.5824440389649952	0.0264936
NTC	NTC_1580	0.0423197	0.2366124214164652	0.026490522653029945
NTC	NTC_350	0.06377	0.38432947858763566	0.026483445260645996
NTC	NTC_2238	0.0798763	0.46628185661717314	0.026467141502322128
MTTP	MTTP	0.12803666666666666	0.6212782212603255	0.026467
BST1	BST1	0.07316	0.4348605565253333	0.026458312732711677
NTC	NTC_563	0.2772066666666666	0.8033643600794446	0.0263589
NTC	NTC_2395	0.030970000000000025	0.14089828700430712	0.0263584
NTC	NTC_2147	0.29291999999999996	0.8128900735834028	0.026353479197676954
NTC	NTC_178	0.45499	0.8754222828077405	0.0262904
NTC	NTC_982	0.06256	0.38097848149086444	0.026218868069880132
NTC	NTC_921	0.23127000000000003	0.7702624548160517	0.026217061051042413
PLIN3	PLIN3	0.12426366666666668	0.6156619156505718	0.026177099541189377
NTC	NTC_1641	0.11588666666666667	0.5948611053263555	0.0261422
NTC	NTC_14	0.14257333333333333	0.6557905150255892	0.026124406056971985
DLG4	DLG4_P1	0.20886333333333335	0.7499273061852549	0.0261039
KYNU	KYNU	0.0781567	0.46350292788450076	0.026100224858808852
NTC	NTC_129	0.3156766666666666	0.8272302750832261	0.026003417027090806
MTMR7	MTMR7	0.0800267	0.4732789304870806	0.0259993
NTC	NTC_1207	0.28085000000000004	0.8081236612905102	0.025984853470000333
NTC	NTC_1227	0.0782667	0.46628185661717314	0.025933776065272723
NTC	NTC_1369	0.19191333333333332	0.7329410676313891	0.025895
NTC	NTC_158	0.06284	0.387698	0.025859
NTC	NTC_1176	0.46663	0.8802700948435752	0.025843860208796088
NTC	NTC_239	0.1432	0.6602381232549484	0.0258189
NTC	NTC_64	0.051243333333333314	0.31479884842635164	0.0257225
NTC	NTC_1927	0.14372333333333337	0.6646977677203565	0.025493038315536717
FBP2	FBP2	0.046773333333333326	0.285627	0.025454051346276277
NTC	NTC_1275	0.2994319999999999	0.822444	0.025419950336280677
NTC	NTC_880	0.0650533	0.4082877566396995	0.025307935262983455
UBC	UBC	0.12466666666666666	0.6269166800137892	0.0252812
NTC	NTC_820	0.0982	0.5529902530194992	0.025265143805951608
F3	F3_P1	0.040513333333333325	0.23827065496129485	0.0252369
ITGA4	ITGA4	0.056746666666666674	0.35947614043978215	0.025214242417121526
B4GALT4	B4GALT4	0.067951	0.42554509616889613	0.025213518198659055
NTC	NTC_2196	0.043963333333333326	0.2671196493040596	0.025203922435687844
MAP1A	MAP1A	0.04583	0.28204741737657735	0.0251917
NTC	NTC_578	0.13110333333333332	0.642521	0.025186589437460532
KCNMB3	KCNMB3	0.031659999999999994	0.16078539983232476	0.0251302
NTC	NTC_769	0.31450333333333336	0.8320234260447834	0.025117634404464684
NTC	NTC_1758	0.19395666666666664	0.7422162970762611	0.025111475359192743
ALDH3B1	ALDH3B1	0.14213666666666666	0.6669828497202324	0.0249998
NTC	NTC_56	0.019901333333333326	0.0554781	0.024993647326886713
NTC	NTC_640	0.0578567	0.3710336077047277	0.024912314113109173
NTC	NTC_2146	0.15556999999999999	0.6917006666069011	0.024903926525525463
CD80	CD80	0.033753333333333316	0.18328131244270696	0.024872217492078713
NTC	NTC_793	0.10038666666666667	0.5653987194409188	0.0248603
NTC	NTC_2460	0.10141333333333333	0.5695644059503189	0.024791215360255327
NTC	NTC_1508	0.0550167	0.3548207451073476	0.024757004654352224
OAS1	OAS1	0.10018	0.5661549958792188	0.0247509
NTC	NTC_181	0.0320967	0.16941511553494748	0.0247481
NTC	NTC_1744	0.2668499999999999	0.8081236612905102	0.024689542989031817
NTC	NTC_1809	0.15627	0.6962406742566081	0.024571989953437307
PRKCI	PRKCI	0.13941666666666666	0.6669828497202324	0.0245213
NTC	NTC_2517	0.032616666666666655	0.1771785245461973	0.0245143
DSTYK	DSTYK	0.10429333333333331	0.5824440389649952	0.0244824
SLK	SLK	0.0404133	0.24792045432118692	0.0244779
NTC	NTC_747	0.43731	0.8802700948435752	0.024219999802645817
MET	MET	0.0481633	0.31537093179613673	0.024138419387472444
DGKQ	DGKQ_P2	0.0618233	0.40726763875133065	0.024118524817196365
NTC	NTC_607	0.3708	0.8609075816825915	0.024118117749190236
NTC	NTC_829	0.057873333333333325	0.38432947858763566	0.024034581392260508
NTC	NTC_1458	0.18169999999999997	0.7375739056076955	0.024019732736747384
SLC1A6	SLC1A6	0.0672367	0.43956209024987825	0.0240021
SYK	SYK_P2	0.044069	0.285627	0.023982352952801794
NTC	NTC_711	0.0807433	0.5047327359716296	0.0239758
NTC	NTC_689	0.12423333333333332	0.642521	0.023866776546087157
NTC	NTC_2371	0.0601167	0.401353	0.023834640504617925
NTC	NTC_1436	0.0694233	0.4550719387816342	0.0237372
NTC	NTC_1430	0.35026999999999997	0.8560795190751871	0.023638283715235537
NTC	NTC_432	0.0258623	0.12204890276009377	0.023624365299890725
NTC	NTC_1308	0.11544333333333331	0.6250054624699377	0.023563853009909482
NTC	NTC_1406	0.0318933	0.1852038867039032	0.0233571
NTC	NTC_434	0.0252507	0.1191084679961962	0.023333064411761858
NTC	NTC_1284	0.10527933333333335	0.603406	0.023097277653110343
NTC	NTC_1707	0.0215193	0.0846134	0.0230808
NTC	NTC_2267	0.08743	0.5447927959771299	0.0230613
MMP16	MMP16	0.13685833333333333	0.6786135659587478	0.023043858923457138
NTC	NTC_519	0.28803	0.8320234260447834	0.0230034
BMPR2	BMPR2	0.20634999999999998	0.774218	0.022933039951362824
SSTR1	SSTR1	0.13299333333333335	0.6727884228637415	0.022891010740176427
NTC	NTC_1668	0.027356666666666665	0.14594352790589032	0.022865116719332793
NTC	NTC_998	0.0920333	0.5653987194409188	0.022791611350497905
GSK3A	GSK3A	0.11231	0.6269166800137892	0.022775364552257798
NTC	NTC_1900	0.056906666666666654	0.39791284924265813	0.0227747
NTC	NTC_1649	0.0916367	0.5653987194409188	0.0226934
RPS6KL1	RPS6KL1	0.0655553	0.45384047227404967	0.022491823615192155
NTC	NTC_2255	0.24303000000000002	0.8081236612905102	0.022485664727841127
NTC	NTC_311	0.19774	0.7702624548160517	0.0224161
NTC	NTC_1056	0.06354	0.44401540207701196	0.022404328840081787
NTC	NTC_2327	0.14995333333333336	0.7099255709065904	0.022311133692969838
OPLAH	OPLAH	0.0228967	0.10748240078040781	0.022179145615171234
IRAK1	IRAK1_P2	0.030958333333333327	0.19399677978666674	0.0220487
NTC	NTC_289	0.25948000000000004	0.822444	0.0220283
NTC	NTC_2292	0.32511	0.8560795190751871	0.0219403
NTC	NTC_2390	0.0696933	0.4853011223348699	0.021882919432345473
NTC	NTC_1735	0.3633033333333333	0.8705791411045348	0.021867860747367455
NTC	NTC_1602	0.29901	0.8464397114949244	0.0216495
CA11	CA11	0.22962999999999997	0.8048929052086784	0.021645360260985045
NTC	NTC_602	0.010077666666666657	0.00715024	0.0216234
NTC	NTC_647	0.19485999999999998	0.7749672926258813	0.021574241827709874
NTC	NTC_2417	0.0554033	0.4082877566396995	0.0215538
NTC	NTC_783	0.09678	0.5991266149510037	0.0215317
NTC	NTC_355	0.21423999999999999	0.7938677661428233	0.021477952401880017
TRPM6	TRPM6	0.07642	0.5238184608993874	0.0214602
PPEF1	PPEF1	0.12161999999999999	0.6669828497202324	0.021391174205711804
PPM1B	PPM1B	0.07376	0.5134938000807949	0.021350923331012423
CDKL3	CDKL3_P1	0.0396233	0.28923805382146095	0.021346855652452302
NTC	NTC_345	0.3045966666666666	0.8512568369839851	0.0213033
FGG	FGG	0.0438833	0.3270314306636358	0.021301431026259546
NTC	NTC_579	0.0484833	0.3644940569367109	0.0212507
RNASEL	RNASEL	0.195864	0.7803266982413621	0.021099162223983586
CAMLG	CAMLG	0.0209867	0.0990545	0.0210733
NTC	NTC_354	0.11426499999999999	0.6557905150255892	0.0209373
NTC	NTC_1844	0.048676666666666674	0.374331	0.020772512655016537
NTC	NTC_1997	0.11330666666666668	0.6557905150255892	0.0207617
GLUL	GLUL	0.10418133333333333	0.6325770198792828	0.0207203
NTC	NTC_320	0.032593	0.23177750571695133	0.020694231612040037
PPP2CA	PPP2CA	0.025395666666666664	0.15608226735199857	0.0204853
NMNAT1	NMNAT1	0.11382333333333335	0.6611971481550245	0.020450527695070875
ASS1	ASS1	0.05293	0.4117925657536693	0.020395066895974055
NTC	NTC_425	0.16768333333333327	0.7561992259946906	0.020350681750017134
NTC	NTC_1209	0.14764333333333332	0.7283179382366667	0.020327385512680336
CIB3	CIB3_ENST00000269878.4	0.2081033333333333	0.7987322327602946	0.020310633383253153
NTC	NTC_482	0.0593467	0.4550719387816342	0.0202918
TTBK1	TTBK1	0.0781267	0.5500878205278874	0.0202792
NEK10	NEK10	0.022836666666666665	0.13002779589281177	0.020232459959588715
NTC	NTC_613	0.15596666666666664	0.7422162970762611	0.020192928524526584
GPX7	GPX7	0.0987833	0.6269166800137892	0.0200323
PURA	PURA_P1	0.10917	0.6554316162434173	0.0200297
NTC	NTC_2090	0.2647733333333333	0.8416283180712515	0.0198261
NTC	NTC_1991	0.12374666666666664	0.6917006666069011	0.019809589859518913
NTC	NTC_527	0.23326999999999998	0.822444	0.019803200108686428
NTC	NTC_2003	0.0393767	0.31479884842635164	0.0197658
NTC	NTC_2278	0.1433833333333333	0.7283179382366667	0.0197409
NTC	NTC_2334	0.0796167	0.5653987194409188	0.019716683705419864
EPHB2	EPHB2	0.30288099999999996	0.8608404781815341	0.0197107
NTC	NTC_349	0.13002	0.7053532731959358	0.019710162682390592
NTC	NTC_724	0.17801666666666666	0.7749672926258813	0.0197094
NTC	NTC_713	0.062066666666666666	0.48146398463407347	0.0197022
NTC	NTC_1817	0.0525443	0.42236878643294995	0.019667773998887042
NTC	NTC_2040	0.3698933333333333	0.8851223983039161	0.019603114608391425
NTC	NTC_165	0.24489	0.8320234260447834	0.019558004120706796
NTC	NTC_1136	0.3854733333333332	0.8899790137751982	0.0195128
NTC	NTC_1970	0.03562	0.28334653703290835	0.019508436074035834
CD209	CD209	0.020429999999999997	0.11100860201032595	0.019503363979860692
NTC	NTC_28	0.06718	0.5126186741694437	0.019496010660419588
NTC	NTC_1790	0.028609999999999986	0.20865482061081775	0.019471152823955035
HTR1E	HTR1E	0.19243666666666667	0.7925840650554785	0.019427378914456946
NTC	NTC_999	0.16732333333333335	0.7655660565621681	0.0194124
NTC	NTC_2141	0.0561467	0.45136930205163284	0.019396875569370645
NTC	NTC_739	0.0896033	0.6076989386544437	0.0193822
CNKSR1	CNKSR1	0.038228	0.31154555172141274	0.019361658005592582
NTC	NTC_1037	0.07731	0.5653987194409188	0.019145448824777173
PPP1R32	PPP1R32	0.0940983	0.6269166800137892	0.0190822
NTC	NTC_1495	0.5211433333333333	0.9191991530194398	0.019068834942585638
DNASE1	DNASE1	0.0674093	0.5238184608993874	0.0189298
AK4	AK4	0.04849	0.40726763875133065	0.0189169
NTC	NTC_396	0.2704633333333333	0.8512568369839851	0.018916039731331945
NTC	NTC_1883	0.19296999999999997	0.7986123389623252	0.0188462
DRD2	DRD2	0.0245167	0.17051171083907624	0.0188348
NTC	NTC_30	0.0461667	0.39108535305304937	0.018823463393679237
GALK1	GALK1	0.18014000000000002	0.7864487662841222	0.018793927751800422
NTC	NTC_1161	0.0768233	0.5695644059503189	0.018780013818294913
RARRES1	RARRES1	0.10640666666666666	0.6669828497202324	0.018715372005556438
L3MBTL1	L3MBTL1_P1	0.0645733	0.5134938000807949	0.018691706741159286
NTC	NTC_340	0.0957433	0.6381231284646937	0.018679094857322418
NTC	NTC_805	0.45222000000000007	0.9094449909245835	0.0186421
CDC42BPG	CDC42BPG	0.1902623333333333	0.7987322327602946	0.0185694
NTC	NTC_2496	0.26511666666666667	0.8512568369839851	0.018542097142329662
SLC16A3	SLC16A3	0.010553333333333276	0.017569053456576195	0.0185238
NTC	NTC_142	0.38339	0.8948397613583088	0.0185004
JAK1	JAK1	0.17113999999999996	0.7803266982413621	0.018435805574340103
KCNMB2	KCNMB2_P1	0.16562	0.774218	0.018406445731740786
NTC	NTC_1172	0.30564	0.8705791411045348	0.018397
NTC	NTC_2285	0.013249999999999956	0.041542608584377284	0.018305
CKMT1B	CKMT1B_ENST00000300283.6	0.19415500000000002	0.8048929052086784	0.018301419333151384
CKMT1A	CKMT1A_ENST00000434505.1	0.19415500000000002	0.8048929052086784	0.018301419333151384
RIPK2	RIPK2	0.24516633333333332	0.8420988595430785	0.0182985
NTC	NTC_117	0.0409233	0.35802701951514515	0.018255252283071677
GLP1R	GLP1R	0.044976666666666665	0.3938718936990394	0.018199583683681752
SMPD1	SMPD1	0.0465933	0.40726763875133065	0.018177
NTC	NTC_317	0.15276599999999999	0.7608782599189566	0.018131
NTC	NTC_2281	0.030883333333333308	0.25925057007857455	0.018106289312357055
NTC	NTC_2541	0.07701	0.5821485749118871	0.018094744085351073
BPHL	BPHL	0.038859999999999964	0.343009	0.018058
NTC	NTC_716	0.15553999999999998	0.7655660565621681	0.0180453
NTC	NTC_1226	0.09093	0.6337377030153932	0.018012365035381138
NTC	NTC_1562	0.19427666666666665	0.8081236612905102	0.017974900181496993
NTC	NTC_2368	0.11638666666666665	0.7007915918560377	0.017971395262413366
NTC	NTC_1360	0.10102666666666668	0.6646977677203565	0.017919683773622627
CPO	CPO	0.0849067	0.6156619156505718	0.017886244021802448
NTC	NTC_1410	0.0822777	0.6076989386544437	0.0177976
NTC	NTC_1448	0.14663666666666667	0.7561992259946906	0.0177964
NTC	NTC_1716	0.14293666666666668	0.7515291149346921	0.017731892373226216
NTC	NTC_1504	0.14556333333333332	0.7561992259946906	0.017666115124570093
NTC	NTC_277	0.0862567	0.6250054624699377	0.0176064
NTC	NTC_1571	0.0748693	0.5821485749118871	0.0175918
PPM1D	PPM1D	0.21681666666666666	0.8296532784554249	0.0175846
PPFIA2	PPFIA2_ENST00000549396.1	0.028453333333333358	0.24145734709263122	0.017560247115837223
CHRNB3	CHRNB3	0.0977	0.6611971481550245	0.0175537
NTC	NTC_827	0.0157127	0.0792142	0.017302739429553477
GRIK5	GRIK5	0.0525013	0.46837680773469537	0.0172942
LALBA	LALBA_ENST00000301046.2	0.012199999999999978	0.0382861	0.017286903257897543
CA5B	CA5B	0.057809	0.5032760918719157	0.017238279618902758
TMLHE	TMLHE	0.15502266666666664	0.774218	0.017228694005492942
LRRK1	LRRK1	0.011400000000000013	0.0308167	0.0172278
NTC	NTC_2012	0.06736	0.5571115392230301	0.017113336512201392
NTC	NTC_2253	0.28417666666666663	0.8705791411045348	0.0171051
NTC	NTC_620	0.014380000000000049	0.0655723	0.017015559243982733
NTC	NTC_1690	0.24238	0.8512568369839851	0.016951908613910344
NTC	NTC_1110	0.0924533	0.6557905150255892	0.016940674422429976
NTC	NTC_956	0.09325	0.6602381232549484	0.0168129
NTC	NTC_904	0.0635867	0.5447927959771299	0.016772168837727492
NTC	NTC_286	0.13796666666666668	0.7561992259946906	0.016744155007120756
NTC	NTC_1164	0.4061666666666667	0.9094449909245835	0.016743637872994675
NTC	NTC_380	0.0456167	0.429515	0.016742318261408484
NTC	NTC_692	0.2672966666666666	0.8657408481168393	0.016736
NTC	NTC_1898	0.2157433333333333	0.8368228315343657	0.016691302111054178
NMRAL1	NMRAL1	0.18320666666666668	0.8110657158804772	0.0166615
NTC	NTC_240	0.032796666666666655	0.31184818748095033	0.016596975390483285
KALRN	KALRN_ENST00000360013.3	0.11327	0.7139580665951208	0.016574492727329436
CA10	CA10	0.0256333	0.22888908945663278	0.016414943488203337
ATP4A	ATP4A_P2	0.0951233	0.6727884228637415	0.0163728
CYP2D6	CYP2D6	0.044976666666666665	0.4348605565253333	0.016265810720907537
NTC	NTC_846	0.0667867	0.5737446825808747	0.016114375521974412
SULT1A1	SULT1A1	0.19831	0.8296532784554249	0.016083608573923838
MURC	MURC	0.10449	0.7021036835902601	0.016049533223588326
PPBP	PPBP	0.060806666666666676	0.5447824517160738	0.016039393434681158
ABCC8	ABCC8	0.24497666666666662	0.8608404781815341	0.015942424912861214
NTC	NTC_260	0.056139999999999975	0.5205683578511999	0.0159169
NTC	NTC_1009	0.10294999999999997	0.7007915918560377	0.0158966
NTC	NTC_954	0.13935999999999998	0.7702624548160517	0.015798026670442642
NTC	NTC_1361	0.22558999999999996	0.8512568369839851	0.015777626306675608
DBI	DBI_P1	0.0347233	0.35324341915447643	0.0156924
NTC	NTC_1842	0.0483767	0.47383949397907543	0.0156919
NTC	NTC_63	0.07129	0.603406	0.015640343377524894
SPHK1	SPHK1	0.20048566666666665	0.8358709325114408	0.015609969811476741
NTC	NTC_882	0.0893467	0.6691693119750695	0.015587775418977313
NTC	NTC_2233	0.033076666666666685	0.33906249699574986	0.015536779936824504
NTC	NTC_1971	0.0511467	0.4969112147429957	0.015534327057429848
AKAP3	AKAP3_P2	0.030646666666666655	0.31154555172141274	0.015521876085889761
NTC	NTC_250	0.0725467	0.6120055161665876	0.015470189516045998
NTC	NTC_2342	0.13955333333333328	0.7749672926258813	0.0154509
FAAH	FAAH	0.0667967	0.5879219325553915	0.0154087
SLC25A10	SLC25A10	0.10022666666666664	0.7021036835902601	0.015394690559442807
NTC	NTC_2079	0.022773666666666657	0.21088891159766976	0.015393774686447693
NTC	NTC_252	0.12885	0.7608782599189566	0.015292539641559168
PANK1	PANK1_P1	0.12578999999999996	0.7559778818939283	0.0152823
NTC	NTC_1460	0.0211237	0.18931600265581683	0.015268453989923518
[truncated: 3,111 more rows]

## Sheet: WTC_WT_AT8_CRISPRi
gene	TSS	Phenotype	Pvalue	Gene score
CDK11B	CDK11B_ENST00000317673.7,ENST00000340677.5,ENST00000407249.3	3.9567836666666674	0.0031121	9.91945
SQLE	SQLE	3.4281836666666665	0.00295562	8.671081475364627
COX5A	COX5A	3.34482	0.00295562	8.460217872569649
TUBA1B	TUBA1B	3.1381503333333334	0.00295562	7.937485230694854
MED1	MED1	3.0976169999999996	0.00295562	7.834962183514248
HSD17B10	HSD17B10	3.2501503333333335	0.00422038	7.717963146372125
BUB1B	BUB1B	3.0274836666666665	0.00336101	7.488570790260109
TAF1	TAF1	3.0541836666666664	0.00514667	6.989419736413594
DUT	DUT	2.705383666666666	0.00295562	6.842866216265745
ACTR2	ACTR2	2.2163503333333336	0.00610384	4.9078793226469095
KARS	KARS	2.5150870000000003	0.0120054	4.830531076645852
S100B	S100B	2.1663170000000003	0.00756889	4.59469
NTC	NTC_780	1.6061503333333333	0.00175267	4.427031425261205
LAMTOR3	LAMTOR3	2.5568736666666663	0.020691575830163896	4.306303077900815
CHEK1	CHEK1	2.608750333333333	0.022973108690784425	4.275168478242127
CPE	CPE	2.70224	0.0305591	4.093508829263903
MMP24	MMP24	2.5382469999999997	0.026532732263932282	4.0008306741315485
PHKG1	PHKG1	1.8889803333333333	0.00774974	3.987094821791599
MAGI2	MAGI2	2.0259936666666665	0.011219251120320397	3.9507608513040813
CUBN	CUBN	2.28408	0.0239452	3.7019915528168874
TARS2	TARS2	2.71492	0.0433932	3.6992866268433335
AFG3L2	AFG3L2	1.4486169999999998	0.00336101	3.5831971851455826
ATP6V1A	ATP6V1A	1.4220503333333332	0.0031121	3.565004275953184
CHD1	CHD1	1.83442	0.012278152074009676	3.505326894613275
ATP6V1B2	ATP6V1B2	2.1066836666666666	0.022973108690784425	3.45239
PSAP	PSAP	1.91742	0.017830338404551463	3.3532563404916225
NTC	NTC_1484	1.1959603333333333	0.001681	3.318111796074894
NTC	NTC_364	1.2295303333333334	0.00248532	3.202456587588356
NTC	NTC_371	1.1978436666666665	0.00224505	3.17282
RABGGTB	RABGGTB	1.79272	0.019419660891066472	3.0686983084131367
VARS	VARS	1.5484170000000002	0.011738114217593364	2.989066760959525
NTC	NTC_2317	1.7754669999999997	0.0216531	2.9552302048898462
ACACA	ACACA	1.6827503333333333	0.0182166	2.9271993673802252
GARS	GARS	2.2875579333333333	0.0532854	2.9129578064228423
NTC	NTC_555	1.7887769999999998	0.024225561822293892	2.8901737616564023
DTYMK	DTYMK	1.35686	0.00978275	2.726656999721054
CDC7	CDC7	2.0782403333333335	0.0594325	2.5478729138974647
NDUFA9	NDUFA9_ENST00000266544.5	1.39323	0.015321886118488648	2.5282719976268333
TARS	TARS	1.0113836666666667	0.00344793	2.4904730953834098
HARS	HARS	1.6904803333333331	0.0350994	2.4591419673820183
NPR3	NPR3	1.9386369999999997	0.0594325	2.3767225681050226
AAK1	AAK1	2.1019436666666667	0.0747814	2.3672218433467886
NARS2	NARS2	1.8191503333333332	0.056289106236842086	2.2731659548549916
CSNK1A1	CSNK1A1	2.296410333333333	0.10288940100266392	2.2680022703980294
PIK3C3	PIK3C3	1.83566	0.0605121	2.236120807144728
F10	F10	1.1520803333333332	0.0128401	2.179081639018341
ARPC3	ARPC3_P1	1.06004	0.010010152071737914	2.1196068679585607
NTC	NTC_2498	0.9350536666666667	0.00596762	2.079745234535082
COX7B	COX7B	2.506623666666667	0.1497198195679408	2.0672644373906843
PPCDC	PPCDC_P1	1.0981236666666665	0.014990158107839604	2.0031903694664117
SERPIND1	SERPIND1	1.3704003333333332	0.0357929	1.9818779764092005
EPRS	EPRS	1.68829	0.0697471	1.952459667152047
LIPF	LIPF	2.183783666666667	0.13054590600075075	1.9309817576321773
NTC	NTC_2055	0.9312936666666666	0.00925237	1.894015736078545
ALAS1	ALAS1	0.8338469999999999	0.00540527	1.8904837299230193
DSTN	DSTN	0.9993103333333333	0.0128401	1.8901275684027514
MMP27	MMP27	1.2610869999999998	0.0318018	1.8885392350149268
TAB2	TAB2	1.6029736666666665	0.068533	1.8660223513023828
AARS2	AARS2	1.9103736666666669	0.10628243027200521	1.8598223587746574
ATP8A1	ATP8A1	1.6453726666666666	0.0760854	1.8406765526047268
GFER	GFER	2.35555	0.16606331949959208	1.8366819115870499
OAT	OAT	1.3046136666666666	0.039437843258023436	1.8317908850798275
ATP5B	ATP5B	2.65459	0.20554418873162994	1.8239529167961657
GLUD1	GLUD1	0.8895270000000001	0.00891851	1.8232703896468365
GRIA2	GRIA2	3.1800236666666666	0.26821700655172853	1.8174270560840387
RAMP3	RAMP3	1.4909536666666667	0.061608	1.8045954853921005
LMAN1	LMAN1	1.9851769999999997	0.1265557005941051	1.7821296971000202
SDF2	SDF2	1.37285	0.051358222004252184	1.770135220423028
FGF4	FGF4	1.327623666666667	0.0476786	1.7546884139938097
KCNJ12	KCNJ12	0.7678736666666668	0.00527453	1.7490748060034333
RSL24D1	RSL24D1	2.0698103333333333	0.14310322942875336	1.747645525119142
CANX	CANX_P2	1.5096136666666664	0.0697471	1.7458286400050351
NTC	NTC_811	1.0881603333333332	0.026221575638805266	1.7207527840264472
NTC	NTC_1743	0.8399903333333333	0.00908844	1.7148492774386137
TUBB1	TUBB1	1.1668503333333335	0.0344175	1.7073599206371788
NTC	NTC_1633	0.8793136666666667	0.012910275835232838	1.661080213327532
NTC	NTC_1436	0.998561	0.0223626	1.648102296328478
PIK3R3	PIK3R3	1.4012903333333333	0.068533	1.6312426941494569
GM2A	GM2A	1.1282070000000002	0.036497946404325556	1.6220588224056953
HLA-DRB1	HLA-DRB1	1.38267	0.0673363	1.620141457552696
EPHA7	EPHA7	0.9453236666666667	0.019835827605274928	1.609460501312994
NTC	NTC_2243	0.8537636666666667	0.013134146762718152	1.6064401230643761
ATP6V1C1	ATP6V1C1	1.57508	0.0963623	1.6004246717706339
NTC	NTC_997	0.7776136666666666	0.00876834	1.599615733808532
ADRB3	ADRB3	1.0389436666666665	0.029358388956061125	1.5919399057166868
NFS1	NFS1	0.9566669999999999	0.023454763143838698	1.5591461705444756
NTC	NTC_168	0.970688	0.025811370820601757	1.5416359359111773
NTC	NTC_487	0.912728	0.0206255	1.5384901257830075
BUB1	BUB1	1.0916936666666666	0.039437843258023436	1.5328327143841884
NTC	NTC_221	0.9204603333333332	0.0216531	1.532088278447103
SBK2	SBK2	1.3647310666666665	0.0774078	1.516510254135968
COX7A1	COX7A1	1.1807536666666665	0.0523144	1.512992843493587
PRPF4B	PRPF4B	2.38162	0.23282517182310236	1.5074922741234187
NTC	NTC_757	0.994879	0.031118561386879375	1.4992629402018387
PKMYT1	PKMYT1	1.4649969999999999	0.0947834	1.4990844678546111
MVK	MVK	0.7753503333333331	0.011738114217593364	1.496737577452039
FECH	FECH	2.1222803333333333	0.19991750259791075	1.4837905592906275
MLKL	MLKL	0.8293303333333333	0.0167143	1.473646964322984
CDK11B	CDK11B_ENST00000341832.6	2.01406	0.18634455404273564	1.469623748216201
TYK2	TYK2	1.38293	0.0871972	1.4652078442761385
AMN	AMN_P2	0.7415236666666665	0.0107209	1.4606314076999969
AKR1A1	AKR1A1	0.8191403333333332	0.017079298181116812	1.447855096352239
PTDSS1	PTDSS1	2.2586	0.22920121410526362	1.4450121591208287
GRIN1	GRIN1	1.1930769999999997	0.061608	1.4440565230565965
EPHB4	EPHB4	0.9950769999999999	0.0357929	1.4390839984213892
PRKAA2	PRKAA2	0.7517303333333332	0.012556336626378792	1.4291423880775895
NTC	NTC_2363	0.8531036666666667	0.0216531	1.4199744200458881
NDUFA2	NDUFA2	2.1978666666666666	0.22614239298805938	1.4189823179432166
FNTA	FNTA	1.0246303333333335	0.0425764	1.4045953576672272
PPP1R3B	PPP1R3B	0.6185603333333334	0.00540527	1.4023894625062228
NEDD8-MDP1	NEDD8-MDP1	2.296940333333333	0.24817295619783275	1.3902129062238149
NTC	NTC_402	0.93888	0.033592065487660625	1.383686879323612
NTC	NTC_2090	0.6857436666666665	0.010112252369490968	1.3681629168342788
PRSS3	PRSS3_ENST00000379405.3	1.1199369999999997	0.0605121	1.3642598067784113
PDE1B	PDE1B_P1	0.8943169999999999	0.029953578231694495	1.362537818738851
BGLAP	BGLAP	1.9702536666666666	0.20554418873162994	1.3537510438139746
ECE1	ECE1	0.9365636666666665	0.036497946404325556	1.3465271517206443
BBOX1	BBOX1_P1	1.0272103333333331	0.049489755202304586	1.341007368087494
ATR	ATR	1.45459	0.12030810858849894	1.3377910835566478
GLRX2	GLRX2	0.9459136666666668	0.0386846	1.336066642134833
NTC	NTC_334	0.9258055333333333	0.0362318	1.3340020940283304
PIK3R5	PIK3R5	0.7643836666666666	0.0182166	1.3296704455676491
MINPP1	MINPP1	0.8378103333333333	0.027078281617931403	1.3131662381233224
NUAK2	NUAK2	0.8396403333333334	0.027633486108560572	1.30863
CDKL3	CDKL3_P2	0.6305703333333332	0.00851251	1.3052442935364725
SCYL3	SCYL3	1.484886333333333	0.13257727255963542	1.3030336697868137
ARPC2	ARPC2_P1	2.0723036666666665	0.2354069337848843	1.3017812702972038
TYRO3	TYRO3	0.767207	0.020259760016087956	1.2991620211429105
DUSP16	DUSP16	1.3231136666666667	0.10628243027200521	1.2881021254656737
FGG	FGG	0.8695359999999999	0.033746886251923035	1.2797537747794847
RETSAT	RETSAT	1.0755436666666665	0.0661568	1.2685236510863869
NAPB	NAPB	0.8688136666666667	0.0350994	1.2638633572992677
C5	C5	0.8601936666666666	0.0344175	1.2586534438029358
GRIN2D	GRIN2D	1.5845503333333333	0.1612625137080651	1.2557031753207135
CAPNS1	CAPNS1	0.9637136666666667	0.0504167	1.2503464714800145
ARF6	ARF6_P2	1.0769803333333332	0.0697471	1.2454995289007735
SLC12A4	SLC12A4_P1	0.755317	0.022500068763151006	1.244623554463577
NTC	NTC_1198	1.0023136666666668	0.0576491	1.2420744217683783
ZC3HC1	ZC3HC1	0.6528370000000001	0.012556336626378792	1.2411326081100131
PTPRB	PTPRB	1.2107669999999997	0.0947834	1.2389390585038218
CDK7	CDK7	1.03591	0.0649944	1.2297500450897867
PPP1R3D	PPP1R3D	0.9354236666666667	0.0485771	1.2287428600840997
KCNN3	KCNN3	1.0685803333333332	0.0709788	1.2276610095242004
NTC	NTC_730	0.9056436666666666	0.0445813	1.2233863290725107
NTC	NTC_1826	0.7289503333333334	0.0216531	1.2133236173531745
NTC	NTC_702	0.7598536666666666	0.026221575638805266	1.2015879207470077
NTC	NTC_1249	0.7498070000000001	0.0250076	1.201137019097022
PPP1R3E	PPP1R3E_P1	0.9959569999999999	0.0627202	1.197730737447226
DSTYK	DSTYK	0.9003159999999999	0.046794193798560015	1.1972474469109557
NTC	NTC_53	0.641697	0.014550864420555828	1.1788687494657213
NTC	NTC_1255	0.7927003333333333	0.0325832	1.1787505561984406
BEGAIN	BEGAIN_P2	1.01194	0.0697471	1.170278618622806
DLAT	DLAT	0.8988103333333334	0.0508856	1.1625257754102638
PLA2G7	PLA2G7	0.7999936666666665	0.036497946404325556	1.1501761510833979
IARS	IARS	1.6288133333333332	0.19714671272943063	1.1486562001494671
ACHE	ACHE_P2	1.9331103333333333	0.2547344499119454	1.1480980384750528
NTC	NTC_2295	0.7876536666666667	0.0351554	1.145254344009094
NDUFV2	NDUFV2	2.770680933333333	0.38916182659920684	1.1356183481261286
ESRRG	ESRRG_ENST00000360012.3	0.988147	0.0709788	1.1352534814056814
NTC	NTC_952	0.9249333333333333	0.0592802	1.1349764355693317
PARS2	PARS2	1.6786703333333333	0.21128508150683267	1.1333226606251956
NTC	NTC_737	0.6267076666666667	0.015832674542853583	1.1283531333318226
NTC	NTC_1057	0.8638936666666667	0.050763906174611295	1.1182628090600093
CDKN2D	CDKN2D	0.9293536666666666	0.0627202	1.1176340469778816
NTC	NTC_1841	1.0214703333333333	0.080939	1.115284157145158
CMAS	CMAS	0.5356436666666665	0.00831577	1.1141909889282198
NDUFB4	NDUFB4	1.0943870000000002	0.0963623	1.1119989405375414
NTC	NTC_1977	0.7590636666666666	0.0346275	1.108671871769173
NTC	NTC_782	0.7654936666666665	0.0356902	1.108014803810557
ITGA4	ITGA4	1.0641203333333333	0.0916877	1.1042257505637387
PPAP2B	PPAP2B	0.8823436666666666	0.056289106236842086	1.1025551581948723
NTC	NTC_2516	1.3928326666666666	0.16265106482004343	1.0985871402420668
UCKL1	UCKL1	0.8880603333333332	0.0594325	1.088740716323996
NTC	NTC_1903	0.6331903333333333	0.0202926	1.071777914453937
NTC	NTC_1922	0.7572493333333332	0.0390464	1.066524173458075
CHRM5	CHRM5	1.077853666666667	0.102889	1.0645196381411055
KIF3B	KIF3B	1.0532	0.0979622	1.0626142861020618
PPP1R21	PPP1R21	0.9876719999999999	0.0843033	1.060913154889013
MAP3K7	MAP3K7	1.1821536666666668	0.12853877004795378	1.0532585583327836
KCNJ6	KCNJ6	1.0108936666666666	0.0916877	1.0489930347618548
CYP3A5	CYP3A5	0.9305703333333333	0.0747814	1.0480140142530787
PPP3CB	PPP3CB	1.5785406666666666	0.21714102334374585	1.0469799145336696
NTC	NTC_1454	0.9339483333333333	0.0757524	1.0465860292870952
NTC	NTC_1907	0.6722269999999999	0.0279192	1.0447056676712692
NTC	NTC_31	0.755409	0.0414298	1.0444940973513985
MAST4	MAST4_ENST00000403625.2,ENST00000404260.3	0.9192303333333333	0.0734958	1.0421656559558719
EFTUD1	EFTUD1	0.7331503333333333	0.037943683881639954	1.0417043540028115
NTC	NTC_2152	1.2402503333333335	0.14499276120037483	1.040140505530889
TUBB2B	TUBB2B_P1	0.9793326666666666	0.0871972	1.0376006147510812
EPHA2	EPHA2	1.0596536666666667	0.10628243027200521	1.0316136660650932
NTC	NTC_885	0.7772903333333334	0.047245936397019565	1.0304036900133902
ARL1	ARL1	0.4475136666666667	0.00502161	1.0289043045551474
CCKAR	CCKAR	0.9575469999999999	0.0843033	1.0285542252129347
NTC	NTC_1054	0.8295803333333333	0.0576491	1.0280220125723303
LCMT1	LCMT1	1.3156836666666667	0.16606331949959208	1.0258731377201102
NTC	NTC_2351	0.628472	0.0238426	1.0197885672112168
GABRA2	GABRA2	0.580067	0.017830338404551463	1.0144446125490458
PPP4C	PPP4C	0.706607	0.037214838834485765	1.00994
NTC	NTC_354	0.690177	0.0346275	1.0080575056401058
NTC	NTC_2478	0.5835776666666667	0.019321710297538104	1.0002255292651032
NTC	NTC_122	0.513402	0.011435514522488878	0.9968954020975441
CCBL1	CCBL1	0.7855703333333333	0.0552726	0.987847
TBK1	TBK1	0.6945803333333334	0.037943683881639954	0.986902
NTC	NTC_164	0.7886069999999998	0.0560555	0.9868485420856796
NTC	NTC_1539	0.6941963333333334	0.037899055628466016	0.9867109611322363
PPP3R1	PPP3R1	0.668987	0.033746886251923035	0.984593
NTC	NTC_1641	0.7047570000000001	0.0402232	0.9835052132489509
NTC	NTC_2408	0.5962603333333334	0.023092297015017606	0.9757996317188323
NDUFA11	NDUFA11	0.8381936666666666	0.0709788	0.9629764378938828
NTC	NTC_810	0.5074203333333334	0.012689787523885892	0.9623458257087378
NTC	NTC_2356	0.8596343333333333	0.0767674	0.9583401742264408
CSNK2A2	CSNK2A2	0.9436936666666668	0.0979622	0.9521318157040299
H6PD	H6PD_P1	0.8277236666666666	0.0722284	0.9446745667542591
NTC	NTC_1120	0.6115170000000001	0.028803026248731652	0.9420797790542317
UBC	UBC	0.6606303333333332	0.037943683881639954	0.9386635500672601
NTC	NTC_1210	0.7001176666666666	0.0458973	0.9369062772734092
OPRD1	OPRD1	0.606087	0.028773402783066542	0.9339853852900545
TST	TST	0.7588570000000001	0.0594325	0.930341
NTC	NTC_214	0.8086869999999999	0.0708402	0.929764
PYCR2	PYCR2	0.877087	0.0871972	0.9292715758045257
HNF4G	HNF4G_P1	0.9467036666666667	0.10457502076716578	0.9283111461744299
EPHB3	EPHB3	0.966293	0.10976350678417869	0.9271987432576725
ROR2	ROR2	0.8624969999999998	0.0843033	0.9264557599611095
DYRK1A	DYRK1A_ENST00000398960.2	1.0946350000000002	0.14310322942875336	0.9242556811028866
GRIN3B	GRIN3B	1.20186	0.17346495419969454	0.914359
TXNDC12	TXNDC12	1.0978336666666664	0.14748884040762214	0.912564
HTR1F	HTR1F_ENST00000319595.4	0.8881403333333333	0.0947834	0.9088055326906588
NTC	NTC_1390	0.6880736666666667	0.0479326	0.9078228108044943
TNFSF13B	TNFSF13B	0.9867136666666667	0.12074923472628095	0.9059172229276582
NTC	NTC_673	0.536961	0.0206255	0.9050989960103881
DDX39B	DDX39B	0.7404836666666665	0.061058	0.8991380440357737
NTC	NTC_1972	0.6303386666666666	0.0390464	0.8877808086090514
ROS1	ROS1	1.4489136666666667	0.24493693589963017	0.8852076023949041
NTC	NTC_345	0.3335903333333334	0.00224505	0.8836057062593954
NTC	NTC_937	0.622077	0.0384691	0.8801692479283195
NTC	NTC_1228	0.6404903333333334	0.0439353	0.8692647351326966
NTC	NTC_2052	0.7011836666666666	0.0576491	0.8689119247718176
ABCC8	ABCC8	1.0203703333333332	0.14094828792603664	0.8682741304787973
NTC	NTC_1468	0.641197	0.0445813	0.8661592554713093
SLC1A7	SLC1A7	0.854607	0.0979622	0.8622485700232955
CHRNA9	CHRNA9	1.0121773333333333	0.14094828792603664	0.8613023774606813
NARS	NARS	0.61238	0.039437843258023436	0.8598347011581601
NTC	NTC_2127	0.7356803333333333	0.0680204	0.8588045290228146
DGKZ	DGKZ	0.7458669999999998	0.0709788	0.8569050034211623
NTC	NTC_297	0.6522836666666667	0.0486277	0.8565242001647091
NTC	NTC_1231	0.808437	0.0875397	0.8551604829104815
NAGA	NAGA	0.514847	0.022500068763151006	0.848373
SEC14L3	SEC14L3	0.7839536666666667	0.0828858	0.8478614262550819
ESRRG	ESRRG_ENST00000493748.1	0.9213836666666666	0.12074923472628095	0.845937
CDK1	CDK1	1.0673836666666667	0.1612625137080651	0.8458658783651553
NDUFA1	NDUFA1	2.30102	0.4296985766984104	0.844096
NTC	NTC_1309	0.8318136666666666	0.0970088	0.8427842773943359
COX6A2	COX6A2	1.42145	0.2580600536240799	0.836212
STK11	STK11_P1	0.7316836666666666	0.0722284	0.835065
HIPK1	HIPK1	0.6645136666666667	0.0568031	0.8277366276016347
NTC	NTC_1109	0.7450536666666665	0.0777935	0.8263066261947041
NTC	NTC_2470	0.5970643333333332	0.0414298	0.8255530075835931
IP6K2	IP6K2	1.20979	0.2084003056781799	0.8239879198596132
NTC	NTC_2392	0.8383836666666666	0.1046345786835856	0.8218882752466662
CACNA1B	CACNA1B	0.811897	0.0979622	0.8191566734840734
ACPP	ACPP	0.8715236666666666	0.11515336402377546	0.8181196336578824
RPS6KA1	RPS6KA1_P2	1.3369653333333333	0.24493693589963017	0.8168132473536637
SLC1A3	SLC1A3_P1	1.29095	0.23855399916121545	0.8035025804004826
MTMR8	MTMR8	1.0984826666666665	0.18634455404273564	0.8015444517891966
NTC	NTC_472	0.8026746666666666	0.10076422536569817	0.8000207267777805
NTC	NTC_2118	0.5626503333333333	0.037899055628466016	0.7997352111021997
MAP4K4	MAP4K4	0.901957	0.13054590600075075	0.7975435203373986
NTC	NTC_947	0.8993836666666667	0.13039106505517403	0.7957316482915936
PIP4K2B	PIP4K2B	0.5799803333333333	0.0425764	0.7950552089240877
NTC	NTC_1022	0.6857469999999999	0.0698898	0.7924398766540873
PPP1R10	PPP1R10	1.6957736666666665	0.3429041074018677	0.7882419165129763
NTC	NTC_1864	0.6231736666666666	0.054498697746196346	0.7874508918126187
NTC	NTC_383	0.6075503333333334	0.050763906174611295	0.7864404713373425
EDA	EDA	1.1535473333333335	0.2084003056781799	0.7856829901899569
NTC	NTC_280	0.607388	0.0514932	0.7824676000534915
RABGGTA	RABGGTA	1.0250141933333334	0.17346495419969454	0.7798187586932144
SELP	SELP	0.6404246666666666	0.061608	0.7751464636618983
NTC	NTC_1709	0.7760276666666666	0.10076422536569817	0.7734618316341513
PCSK2	PCSK2	0.9594283333333333	0.15656727940959192	0.7726266724877547
PANK1	PANK1_P2	2.182533666666666	0.443737	0.7701592569556991
NTC	NTC_781	0.6140669999999999	0.0560555	0.7684323417024286
PRNP	PRNP	0.41921700000000006	0.014990158107839604	0.7647330465663408
NTC	NTC_1422	0.7373003333333332	0.0921766	0.7633853787004017
NTC	NTC_314	0.5143826666666667	0.0330843	0.7614805918384492
GRIA3	GRIA3	0.6850136666666666	0.0774078	0.7611977737567036
NTC	NTC_1887	0.557877	0.043297238608257536	0.7606874935629592
CDK12	CDK12	0.8324003333333333	0.1226610995683335	0.7585607189060882
NTC	NTC_108	0.552997	0.042667	0.7575548488952835
PLEKHA1	PLEKHA1	0.8128603333333332	0.11886076992927433	0.7518644814232983
NTC	NTC_1830	0.7625836666666665	0.10333155469255666	0.7517298410282623
CKMT1A	CKMT1A_ENST00000413453.2	1.5213233333333334	0.32309067843419625	0.7464761963767089
APOH	APOH_P2	0.9811903333333333	0.17598616481828733	0.7403291755774976
CDK8	CDK8	0.6125336666666668	0.0627202	0.7366285896759801
CAMK1G	CAMK1G_P1	0.7986736666666667	0.12074923472628095	0.7332747630590403
NT5C	NT5C	0.9386903333333333	0.16606331949959208	0.7319215264288726
PPFIA1	PPFIA1	0.8851536666666666	0.1519764519138506	0.7242537072100143
UBA1	UBA1_P1	0.35091699999999987	0.0087134	0.7228232460622779
CYP2C18	CYP2C18	1.0408123333333332	0.2027166240738073	0.7213980971592607
PTK2	PTK2	0.35844366666666666	0.00978275	0.7203065118301685
NTC	NTC_2178	0.6038969999999999	0.0644049	0.7192904137523535
AARS	AARS	0.792287	0.12384177734003064	0.7187095435322848
PPP2R4	PPP2R4	0.6013379999999999	0.0638489	0.7185065516958321
PPP2R2B	PPP2R2B_P1	0.46584366666666666	0.028773402783066542	0.7178691780166846
TPTE2	TPTE2_ENST00000400230.2	0.8241136666666666	0.13463303274189678	0.7176780442886496
PIK3CG	PIK3CG	1.08162	0.21714102334374585	0.7173932474918233
HTR1B	HTR1B	0.7364736666666667	0.10801186766200435	0.7118228062703724
SMPD4	SMPD4	0.468627	0.0305591	0.7099039655409408
NTC	NTC_1192	0.5325936666666666	0.046567523488847885	0.7093704829388457
CHRNG	CHRNG	0.6603379999999999	0.0843033	0.7093055901889503
GRIK5	GRIK5	1.1606203333333331	0.24493693589963017	0.7090760244703613
TLK2	TLK2	0.9462936666666666	0.17853459943647332	0.7080903599475518
HTR2B	HTR2B	0.8243083333333333	0.14094828792603664	0.7014370939551947
MAPK8IP2	MAPK8IP2	1.0567953333333335	0.21714102334374585	0.700928
NTC	NTC_989	0.7235003333333334	0.10794911974170779	0.6994662995888791
BMPR1A	BMPR1A	0.7617903333333333	0.12074923472628095	0.6994115988662043
NTC	NTC_2226	0.49620699999999995	0.0390464	0.6988672518330965
NTC	NTC_5	0.7760796666666667	0.12578601385291965	0.698757
NTC	NTC_951	0.5550869999999999	0.0552725	0.698017
ADH4	ADH4	1.1975003333333332	0.26141564344774937	0.6977456358408323
NTC	NTC_433	0.446441	0.027486168006441283	0.696843
NTC	NTC_2365	0.4384836666666666	0.025811370820601757	0.6963949053078139
SLC36A1	SLC36A1_P2	1.1174803333333334	0.23855399916121545	0.6955346202285027
EARS2	EARS2	0.9213250000000001	0.17598616481828733	0.6951594960905696
NTC	NTC_2160	0.5109643333333332	0.0439353	0.6934738164831862
NTC	NTC_1334	0.47002366666666673	0.0341064	0.6896015662245557
NDUFA10	NDUFA10	0.34439699999999995	0.010010152071737914	0.6886422327751998
NTC	NTC_2404	0.5695336666666666	0.0617986	0.6885783491641223
LALBA	LALBA_ENST00000301046.2	0.9005736666666667	0.17346495419969454	0.6851458676566976
PTPRD	PTPRD_ENST00000381196.4	1.2676064999999999	0.28934601355291023	0.6827106736348462
AADACL2	AADACL2	0.9017836666666667	0.17598616481828733	0.6804151404799675
SNRK	SNRK	1.2244503333333334	0.27864526685320523	0.6795066671531977
BMP2K	BMP2K	1.3557106666666665	0.3153785844207966	0.6794385329173626
NTC	NTC_2146	0.9541836666666667	0.19420797789979982	0.6791239402802174
FCGR3B	FCGR3B	1.4737336666666667	0.3469580808685765	0.6775092522257574
PFKFB1	PFKFB1	0.7652636666666666	0.13054590600075075	0.6766742524307022
NTC	NTC_309	0.7301703333333334	0.11839370470363964	0.6766279573971267
TTK	TTK	0.4564836666666666	0.0330875	0.6757492050228244
GLT6D1	GLT6D1_ENST00000371763.1	0.7194003333333332	0.11515336402377546	0.6753179054919815
NTC	NTC_353	0.5662913333333333	0.0644049	0.6744990080389623
NTC	NTC_1008	0.5009755333333333	0.045235276859853034	0.6735730003900328
NTC	NTC_1565	0.5541536666666667	0.0609495	0.6733132823839015
PLK1	PLK1	2.280183666666667	0.5075102777423806	0.67164
NTC	NTC_406	0.549708	0.060110065227711076	0.6712224930011221
IL4I1	IL4I1_ENST00000391826.2	0.7079503333333332	0.11333408265694163	0.6694657753598788
NTC	NTC_1961	0.5396636666666667	0.0576491	0.6687551602020819
NTC	NTC_2252	0.6122969999999999	0.080939	0.6685315483799419
NTC	NTC_2204	0.5353893333333333	0.0568477	0.6667136176430785
PTEN	PTEN	0.9513603333333333	0.19991750259791075	0.665143
NTC	NTC_1333	0.7691269999999999	0.13673332167657948	0.6646223578180129
NTC	NTC_413	0.5249143333333334	0.054498697746196346	0.6632890348520711
NTC	NTC_1937	1.1329570000000002	0.2598412157334947	0.663111
SIGMAR1	SIGMAR1	0.558187	0.0661568	0.6583399941570236
ADH1B	ADH1B	0.9490086666666666	0.2027166240738073	0.6577679994705871
NDUFB3	NDUFB3	0.8835303333333333	0.18111038975982063	0.65563
TRRAP	TRRAP	0.3319836666666667	0.0107209	0.6539316169860256
PPM1D	PPM1D	0.48335033333333344	0.0450667	0.6506594525934396
GLRA3	GLRA3	0.784937	0.14860105762848144	0.6499106455571261
NTC	NTC_2489	1.2686576666666665	0.3093726204969991	0.6464040743616889
SDS	SDS	0.7199536666666666	0.1265557005941051	0.6463155728193082
BMPR2	BMPR2	0.6568769999999999	0.10457502076716578	0.6441152202490897
LIAS	LIAS	1.1228666666666665	0.26821700655172853	0.641734
NTC	NTC_2503	0.7839703333333332	0.15362909653486315	0.6377806597617146
NDUFA7	NDUFA7	1.2477603333333334	0.31156826297908025	0.6319242116716706
ADRA2B	ADRA2B	0.5596103333333333	0.0747814	0.6302365880861273
NDUFB10	NDUFB10	0.955988	0.22011238956270351	0.6284239806652256
NTC	NTC_2461	0.5572536666666665	0.0747483	0.62769
TAOK2	TAOK2	0.8878033333333334	0.19714671272943063	0.6260881971414961
NTC	NTC_1465	0.4893976666666666	0.052978148529513915	0.6244240604324641
NTC	NTC_1197	0.7396590000000001	0.14331100691388923	0.624065
LCN9	LCN9	1.4828636666666666	0.38048016879324664	0.6223103912929816
OXCT1	OXCT1	1.4944803333333334	0.38480602709586886	0.6198478748954827
ATP2A1	ATP2A1	0.7724703333333334	0.1589017722857623	0.617104
NTC	NTC_1086	0.947037	0.22532152502615155	0.6129198064706111
MYH14	MYH14	0.43101366666666663	0.037943683881639954	0.6124102967532121
NTC	NTC_898	0.5935936666666666	0.0933662	0.6112889525075439
NTC	NTC_2109	1.2750843333333335	0.33326940910705005	0.6084760436169052
ABL2	ABL2_P1	1.2906870000000001	0.33888053574225574	0.6065627117034066
DUSP15	DUSP15	0.699797	0.1367133484308615	0.6047569253901529
MGAM	MGAM	1.1204969999999999	0.28934601355291023	0.6034800718328789
NTC	NTC_2032	0.595307	0.0970088	0.6031583754007288
KCNA1	KCNA1	0.9684203333333334	0.23855399916121545	0.6027576939608125
NTC	NTC_1482	0.9053693333333332	0.21608943527464342	0.602402
NTC	NTC_1704	0.826897	0.18694705452504856	0.6022136825340119
NTC	NTC_2104	0.5224856666666666	0.0708402	0.6007124219627699
NTC	NTC_2001	1.0539103333333335	0.2703436205948824	0.5987094652043898
NTC	NTC_260	0.5877303333333332	0.0976267	0.5938611553151563
PPP1R26	PPP1R26	0.6661969999999999	0.12853877004795378	0.5935587830676485
TSPO	TSPO	0.5319436666666666	0.0774078	0.5911040239547211
PDHA1	PDHA1	0.5148636666666666	0.0722284	0.58761
NDUFC2	NDUFC2	0.843819	0.2027166240738073	0.5848599228232598
NTC	NTC_2093	0.47061033333333324	0.057247131221479994	0.5846139320942914
NTC	NTC_331	0.5147636666666666	0.0747483	0.5798291189450199
WDSUB1	WDSUB1	1.0717903333333334	0.28934601355291023	0.577248
SRPK3	SRPK3	1.0715409999999999	0.28934601355291023	0.5771132271232094
NTC	NTC_553	1.2924313333333335	0.35832594496804826	0.5760647493738069
NTC	NTC_2141	1.2755853333333333	0.3551306261975994	0.5735183107056806
NTC	NTC_513	0.39364699999999997	0.0351554	0.5723656929879263
PCYT1B	PCYT1B	1.0895103333333331	0.30032014358859316	0.5691771259408945
NTC	NTC_329	0.46307866666666664	0.0592802	0.5682391968590875
CTDSPL	CTDSPL	0.672809	0.14310322942875336	0.568087
NTC	NTC_1144	0.41754366666666665	0.0439353	0.5666845632507619
NTC	NTC_1603	1.1477056666666665	0.3211758558966442	0.5661139801095402
ABCC2	ABCC2	1.03958	0.2857487604503526	0.5655483280937758
NTC	NTC_251	0.42583899999999997	0.047245936397019565	0.564507
TLR7	TLR7	0.6349370000000001	0.13054590600075075	0.5614346251234449
NTC	NTC_2358	0.5308336666666666	0.0886809	0.5585271297098446
SLC1A2	SLC1A2	0.584097	0.11153752090239268	0.5563985435332155
NTC	NTC_1905	0.40695499999999996	0.043297238608257536	0.5548993397163067
NTC	NTC_643	1.09721	0.31229620940389147	0.5545644352358563
NTC	NTC_144	0.5046933333333333	0.0798793	0.5539342287974112
NTC	NTC_1279	0.5231103333333333	0.0875397	0.5533434086623896
LARS	LARS	0.4428243333333333	0.056289106236842086	0.5533425028541851
NTC	NTC_1461	0.570567	0.1072797468113369	0.5531545847124419
TFF2	TFF2	0.6470603333333333	0.14094828792603664	0.5506096462614268
NTC	NTC_1259	0.40743999999999997	0.0445813	0.5503892361461925
MOS	MOS	0.6416903333333333	0.13881838033153912	0.5502834877791312
NTC	NTC_760	0.7373336666666666	0.18188506597134058	0.5457765611509201
NTC	NTC_1274	0.5374403333333333	0.0970088	0.5445285177700908
TNNI3K	TNNI3K_ENST00000326637.3	0.757017	0.19168966945355348	0.543085
PTPN22	PTPN22	0.8024140000000001	0.21128508150683267	0.5417346999855079
NTC	NTC_1182	0.45955589999999996	0.0671012	0.5391830063355051
COX7C	COX7C	2.2439503333333333	0.5757921924708792	0.5379517014839285
NTC	NTC_1332	0.5006803333333333	0.0852929	0.5352710060336562
NTC	NTC_207	0.45484766666666665	0.0671012	0.5336589788924982
NTC	NTC_630	0.8715603333333334	0.24462309296746343	0.5329613636917176
NTC	NTC_1191	0.5200636666666666	0.094568	0.532678
NTC	NTC_486	0.4147336666666666	0.052978148529513915	0.5291600221593021
TRPM6	TRPM6	1.1632703333333332	0.3510424285675736	0.5288696775293563
NTC	NTC_1988	0.4625743333333333	0.0727728	0.5264239835754047
GAPDH	GAPDH_P2	0.506787	0.0916877	0.5258871933195639
ASNA1	ASNA1	0.5313003333333333	0.102889	0.5247276658002572
NTC	NTC_13	0.5019636666666667	0.0909993	0.5225250581350136
GABRR2	GABRR2	1.04191	0.3153785844207966	0.522174
NTC	NTC_25	0.7835479666666667	0.21837151497292273	0.5177716406973205
CSNK1D	CSNK1D	1.1230036666666665	0.3469580808685765	0.5162706068668561
SCNN1D	SCNN1D_P2	1.0835179999999998	0.3348873894421094	0.5147807085172675
NTC	NTC_189	0.5336036666666666	0.10862205100103811	0.5144376907647976
PI4KA	PI4KA	1.2939403333333335	0.4024081607133798	0.5115375991175711
TSSK3	TSSK3	1.1373096666666669	0.3551571188765773	0.5113110837337185
NTC	NTC_948	0.46064700000000003	0.0777935	0.5108835584148684
NTC	NTC_2549	0.47012433333333326	0.0820102	0.5106171190855289
NTC	NTC_711	0.45097033333333336	0.0737551	0.5105921282460346
NTC	NTC_646	0.41010599999999997	0.0576491	0.508206
SLC25A29	SLC25A29	0.6831703333333332	0.18111038975982063	0.5069510785482039
NSF	NSF_ENST00000398238.4	1.55665	0.47258667945522126	0.5067174334468404
PRKCI	PRKCI	0.5841369999999999	0.1367133484308615	0.5048048164348057
GABRR1	GABRR1	0.9221236666666667	0.2857487604503526	0.5016497011575197
NTC	NTC_719	0.6164643333333333	0.15362909653486315	0.5015100859253164
LARS2	LARS2	2.2770503333333334	0.6031627326578102	0.49996169465726664
NTC	NTC_416	0.7919836666666666	0.23483190671265108	0.4983500957100753
NTC	NTC_2509	0.384955	0.050763906174611295	0.4983030623695924
GABRG3	GABRG3	1.0044763333333333	0.319219	0.4981305989878063
PPP2R5C	PPP2R5C	0.6057236666666667	0.1519764519138506	0.49561745903424254
NTC	NTC_1205	0.5364669999999999	0.11984424717960251	0.49429147104157317
NTC	NTC_2445	0.49852033333333334	0.10333155469255666	0.4914249115301749
PAK7	PAK7	0.2591136666666665	0.0128401	0.4900958875136761
LSM6	LSM6	1.1006503333333333	0.35930211610163254	0.48928334684872865
ARF6	ARF6_P1	0.9758485333333334	0.3153785844207966	0.48906386306436095
MMP8	MMP8	0.44558033333333324	0.0801087	0.48849865703178735
SLC16A1	SLC16A1_P2	0.9287936666666666	0.30032014358859316	0.48521624220676374
NTC	NTC_55	0.4459793333333333	0.0820102	0.4843924600620222
NTC	NTC_2217	0.40756699999999996	0.0652935	0.48301980580046733
NAGLU	NAGLU	1.0347469999999999	0.3429041074018677	0.48097866738862316
KDR	KDR	0.632177	0.17346495419969454	0.48095283618583273
NTC	NTC_1398	0.7075436666666666	0.2093463411364943	0.48051740281404665
NTC	NTC_222	0.7316603333333334	0.22067086082051235	0.48015575998018045
MAP3K12	MAP3K12	0.6562903333333334	0.18634455404273564	0.4788840929484088
LSS	LSS	0.7411316666666665	0.22614239298805938	0.4784879566251149
NTC	NTC_107	0.37928266666666666	0.0552725	0.4769444361232906
AMY2A	AMY2A	0.9217136666666667	0.30403905207423776	0.47659106646015315
KAT2A	KAT2A	1.1470903333333333	0.38480602709586886	0.47576504659913055
NHP2L1	NHP2L1	1.0313569999999999	0.3469580808685765	0.4741385269621085
SLC12A1	SLC12A1_P1	0.7537503333333333	0.2354069337848843	0.4734914492488026
NTC	NTC_981	0.41292999999999996	0.0718011	0.4723376775352891
UROD	UROD	0.692048	0.2084003056781799	0.47135503354144626
NDUFC1	NDUFC1_P1	0.7023866666666667	0.21419862025199377	0.47002544923446726
NTC	NTC_813	0.451349	0.0909993	0.46983711795378336
DCLK1	DCLK1_ENST00000255448.4	0.7203636666666666	0.2231128149950906	0.4692992686154968
CD1A	CD1A	0.753477	0.23855399916121545	0.46897410487991714
PPP3CA	PPP3CA	1.04203	0.3551571188765773	0.4684755259314497
ELOVL4	ELOVL4	0.6872603333333331	0.2084003056781799	0.4680941458830006
GRM4	GRM4_P2	0.9793636666666666	0.3348873894421094	0.4652968591409979
NTC	NTC_987	0.6111003333333334	0.17399824634594063	0.46410328233942766
MMP25	MMP25	1.3826036666666666	0.46285717556408656	0.4625542032763004
NTC	NTC_274	0.431559	0.0852929	0.46137426360441297
PPEF2	PPEF2	0.7688603333333333	0.251439	0.46098386250898893
WARS2	WARS2	2.13271	0.6087063146351308	0.4597949789703199
NTC	NTC_1878	0.9963036666666666	0.34565298889692786	0.4596543441999611
NTC	NTC_276	0.8731703333333333	0.2978596430680466	0.45927741002383293
NTC	NTC_174	0.5328733333333333	0.1383554880138473	0.45774011670795617
NTC	NTC_2349	0.9748603333333333	0.3394249778184173	0.4574592572151236
NTC	NTC_2220	0.5225569999999999	0.13353305974515123	0.45693
NTC	NTC_1350	0.4014693333333333	0.0727728	0.45688459239350065
NTC	NTC_2374	0.5300269999999999	0.1383554880138473	0.4552951061009518
NTC	NTC_184	1.2604703333333331	0.43673773269186433	0.45349111510710255
LGSN	LGSN	0.7684903333333333	0.2580600536240799	0.45208689142492753
NTC	NTC_1321	0.4688669999999999	0.10862205100103811	0.45202623561898003
NTC	NTC_1720	0.4962103333333333	0.12278705679437057	0.4519718972041271
GRID2	GRID2	0.8026436666666666	0.2751389563258019	0.4498399690270819
NTC	NTC_696	0.385851	0.0684837	0.4492897788427033
NDUFAB1	NDUFAB1	1.0563136666666666	0.37618431649148276	0.4485100588575593
NTC	NTC_167	0.7223436666666667	0.2396922525426709	0.4481030065759109
PRLR	PRLR	0.7469489999999999	0.251439	0.44784653361476584
CAST	CAST_P2	1.233960333333333	0.43434928563618136	0.44689217060008796
PPA1	PPA1	0.8897936666666667	0.3153785844207966	0.4459359348153644
PITPNA	PITPNA	0.7505366666666666	0.2547344499119454	0.44575297123251173
ARPC4	ARPC4	0.5034436666666666	0.13054590600075075	0.44516338828225865
SIRT3	SIRT3	0.5993336666666667	0.18111038975982063	0.4447395238087277
SKP2	SKP2	0.5343936666666667	0.14748884040762214	0.44420983977794926
NTC	NTC_153	0.5219036666666667	0.14164425799264643	0.4429923679046587
NTC	NTC_1893	0.444191	0.10076422536569817	0.44272233995360816
NTC	NTC_357	0.887347	0.3181978261539443	0.44128014027820445
EN2	EN2	0.7843776666666666	0.2751389563258019	0.43960282742180085
NTC	NTC_595	0.533687	0.15012876833912323	0.4395104990469561
DHPS	DHPS	0.7419309666666667	0.2563934191010693	0.43855029445943283
NTC	NTC_713	0.49185366666666663	0.12884173123520806	0.4377219481407149
NTC	NTC_1986	0.56143	0.16636972099360592	0.43731226232586573
ATP5C1	ATP5C1	0.880267	0.319219	0.43653385692432045
CLPX	CLPX	0.868637	0.3153785844207966	0.43533289471628106
INPP1	INPP1	0.731217	0.2547344499119454	0.4342787832249682
NTC	NTC_1451	0.6752053333333332	0.22767292796912864	0.4339467752602316
NTRK1	NTRK1	0.21802366666666667	0.010242248233542242	0.43378091250221806
NTC	NTC_665	0.8363636666666666	0.3035798667579802	0.43300808047329525
ITK	ITK	0.671573	0.22920121410526362	0.42966104654227927
NTC	NTC_1212	0.412583	0.0909993	0.42948318847881745
NTC	NTC_1985	0.6111966666666666	0.19844881637022505	0.42927488771866723
DUSP3	DUSP3	0.9870233333333333	0.3676828680264861	0.4288878984477859
NTC	NTC_543	0.7833736666666666	0.2838759518478753	0.42840465112013226
PFKL	PFKL_P1	0.32088366666666657	0.046794193798560015	0.42671367683357037
NTC	NTC_1629	0.48491033333333333	0.13195481623320826	0.4265148870533736
GATM	GATM_P1	0.4609236666666666	0.11886076992927433	0.4263366280809109
NTC	NTC_1141	0.5068366666666666	0.14499276120037483	0.42506043539725497
NSDHL	NSDHL	1.1682819000000002	0.43434928563618136	0.42310601083378563
NTC	NTC_1608	0.8316336666666667	0.31229620940389147	0.42033533782910815
ARPC3	ARPC3_P2	0.7231503333333333	0.2648012764860932	0.4173155406240115
NTC	NTC_690	0.3759143333333333	0.0777935	0.41691
NTC	NTC_2251	0.38175699999999996	0.080939	0.41681830600979836
NTC	NTC_1700	0.3498103333333334	0.0644049	0.41665254074483243
NTC	NTC_1117	0.42215033333333324	0.10333155469255666	0.41614188296719523
NTC	NTC_1194	0.5178437666666666	0.15719112990721132	0.4161247327719682
DHFRL1	DHFRL1	0.9040923333333333	0.3469580808685765	0.4156320334902486
PRG2	PRG2	0.7707636666666666	0.28934601355291023	0.41511981997825353
LIPJ	LIPJ	0.8458403333333333	0.32309067843419625	0.41503318915462256
CHUK	CHUK	1.09911	0.42048444063801504	0.41353908563195946
NTC	NTC_1043	0.508177	0.15362909653486315	0.4134154681053776
GAPDHS	GAPDHS	0.6567996666666667	0.2354069337848843	0.4125889068079534
TRAPPC1	TRAPPC1	0.5006503333333333	0.1519764519138506	0.40964396758144367
NTC	NTC_428	0.523617	0.16636972099360592	0.40785874438894043
SCN4B	SCN4B	0.6985793333333332	0.26141564344774937	0.40704012145460616
NTC	NTC_1167	0.4078615333333333	0.10076422536569817	0.4065129919660684
NTC	NTC_2132	0.4430536666666667	0.12130867206944602	0.4058850755146216
NTC	NTC_1339	0.8149636666666666	0.3211758558966442	0.4019866228606213
S100A12	S100A12_P2	0.6096836666666667	0.22011238956270351	0.40077891851491576
NTC	NTC_1676	0.4591736666666666	0.13432749852548767	0.40032370705879106
NTC	NTC_1713	0.5766069999999999	0.20275697611460064	0.39960260166005107
NTC	NTC_1983	0.48164533333333326	0.1484015712043828	0.3990727803034551
NTC	NTC_882	0.461708	0.13673332167657948	0.3989737190131658
GRIN3A	GRIN3A	1.6019703333333333	0.5650106250599289	0.39719794738704195
NTC	NTC_2035	0.40686033333333327	0.10595061601606001	0.3966467206023613
NTC	NTC_1958	0.9803736666666666	0.3946590350181277	0.39585326969738077
SNAP23	SNAP23	0.9536203333333333	0.38480602709586886	0.39552179034392676
NTC	NTC_606	0.5116496666666667	0.17015194494775743	0.39354203465600074
NTC	NTC_2429	0.44907699999999995	0.13353305974515123	0.3926779582657498
NTC	NTC_829	0.445167	0.13195481623320826	0.3915576544217917
NTC	NTC_1946	0.6884703333333333	0.2703436205948824	0.3911088942219511
PLK4	PLK4	0.6511703333333334	0.251439	0.3904207336459451
ALDH3B1	ALDH3B1	1.0915033333333333	0.43902894050790375	0.3902199188998387
CA1	CA1	1.7143303333333333	0.5921442975377871	0.3901343518415931
HIPK3	HIPK3_P2	0.7682603333333333	0.31156826297908025	0.3890829773401581
EPX	EPX	0.5957803333333334	0.22614239298805938	0.3846465170976321
HMGCS1	HMGCS1	0.8088503333333333	0.3348873894421094	0.3842857688361074
MAST1	MAST1_P1	0.44783033333333333	0.13881838033153912	0.38403825795509505
SCMH1	SCMH1_ENST00000402904.2	0.7976936666666667	0.3309246880572153	0.38310900085286487
NTC	NTC_830	1.0733803333333332	0.440357	0.3823325609363331
NTC	NTC_1969	0.5494136666666666	0.20167343887062206	0.3820355052624606
UQCRB	UQCRB	0.6135143333333333	0.23855399916121545	0.38185947985937074
NTC	NTC_77	0.3790843333333333	0.0994998	0.37990996818683803
PRKD2	PRKD2_P1	1.06167	0.43902894050790375	0.37955322534238867
NTC	NTC_404	0.528567	0.19211267158075396	0.3786886496780566
CHRNA6	CHRNA6	0.675227	0.2751389563258019	0.3784295639280147
HADHA	HADHA	0.7311449999999999	0.30403905207423776	0.3780536058960559
NTC	NTC_1538	0.42551399999999995	0.13039106505517403	0.37647443370420974
CERK	CERK	1.2354289999999999	0.4973958261025848	0.37470297612345693
KCND3	KCND3	0.5821667733333333	0.22920121410526362	0.37246
PYCR1	PYCR1	0.5863829999999999	0.23228936608270812	0.3717496240926763
NTC	NTC_2403	0.46761033333333335	0.16081541254199072	0.3711293831764084
NTC	NTC_2088	0.4855136666666666	0.1720670545275188	0.37107920024694246
NTC	NTC_1774	0.7888036666666667	0.3394249778184173	0.37015101251280025
PPP1CB	PPP1CB	1.2933136666666667	0.5177316896291858	0.3697522361935599
BBOX1	BBOX1_P2	0.639627	0.2648012764860932	0.36911590163047875
SLC16A8	SLC16A8	1.03198	0.43902894050790375	0.368939
NTC	NTC_1452	0.3388863333333333	0.0820102	0.36807531743189553
NID1	NID1	0.856157	0.371919	0.3677641078759569
NTC	NTC_528	0.38117989999999996	0.10997760831612918	0.36543554217041313
NTC	NTC_1403	0.6255276666666667	0.26243995011881693	0.36341284194391393
CNKSR1	CNKSR1	1.9267470000000002	0.6481284903926108	0.3628813863524277
WEE1	WEE1	1.34598	0.5384894406372757	0.36182931726583173
WNK1	WNK1	0.6417470000000001	0.2751389563258019	0.35966576775234355
NTC	NTC_15	0.9027616666666666	0.4014967240803392	0.35778069269974516
AKAP13	AKAP13	0.7342103333333334	0.32699244717344167	0.3564314213168198
NTC	NTC_1137	0.4905936666666667	0.18797201239375638	0.35612528312271735
NTC	NTC_2202	0.44490699999999994	0.1589954564210696	0.3553095311561313
NTC	NTC_1883	0.4526513333333333	0.16450247919699112	0.35480058672669185
CTSL	CTSL_P2	0.703047	0.31346952374093506	0.3541983660001183
NTC	NTC_465	0.46047366666666667	0.17015194494775743	0.35417934475772633
TRIB3	TRIB3	0.637648	0.27864526685320523	0.35386169246845905
NTC	NTC_548	1.1511049999999998	0.4928027378357074	0.353766
NTC	NTC_998	0.4418093333333333	0.16081541254199072	0.35065184336868843
NDUFA8	NDUFA8	0.5036713333333334	0.2027166240738073	0.34909995762316526
UCK1	UCK1	1.0014843333333334	0.4484746179073873	0.3487790685614174
NTC	NTC_1437	0.437857	0.16081541254199072	0.34751498575980855
AKAP10	AKAP10	0.43763766666666665	0.1612625137080651	0.3468132227249842
FARS2	FARS2	0.6608036666666666	0.30032014358859316	0.34521410242510003
CDK18	CDK18	0.5646990000000001	0.24493693589963017	0.3450004367857206
MYLK4	MYLK4	0.7093836666666666	0.32699244717344167	0.3443790111493079
NTC	NTC_1381	0.438171	0.16450247919699112	0.3434505024911476
TK1	TK1	0.7386603333333333	0.3429041074018677	0.34334949778013646
MTMR1	MTMR1	0.6474896666666667	0.29847201807031287	0.33999447875446787
NTC	NTC_1859	0.390767	0.1351258701697543	0.339679
NEU1	NEU1	0.5711793333333333	0.2547344499119454	0.33923044169275124
DAPK2	DAPK2	0.6482713333333334	0.30032014358859316	0.33866701677592015
GABBR1	GABBR1_P1	0.7528336666666666	0.3551571188765773	0.33845856520569056
VDAC2	VDAC2	1.8336603333333332	0.6538451283656224	0.3383563705535516
NTC	NTC_1623	0.3941736666666666	0.13999244249623832	0.3365830843599051
NAGK	NAGK	0.7894003333333333	0.37618431649148276	0.3351788404695861
MR1	MR1	0.7281869999999999	0.3469580808685765	0.3347643071535433
MTOR	MTOR	0.1412503333333334	0.00432725	0.3338858155826503
XYLB	XYLB	1.0103213333333332	0.4677079079380301	0.333432
SARS	SARS	0.5557503333333333	0.251439	0.3332099786445715
NTC	NTC_708	0.622541	0.2922118885092041	0.33262497544364616
ROCK1	ROCK1	0.574901	0.2648012764860932	0.33176353782018747
NTC	NTC_1624	0.366079	0.1242794784616482	0.3315213539674348
NTC	NTC_1684	0.30743689999999996	0.084187	0.33041927845828034
PDE7B	PDE7B	0.549997	0.251439	0.32976
MUSK	MUSK	0.9089123333333333	0.43434928563618136	0.3291724981396139
NTC	NTC_1545	0.45574366666666666	0.1900340348422671	0.32866802684255625
NTC	NTC_2488	0.8370436666666666	0.4049420699005397	0.32862928782493256
NTC	NTC_902	0.4467603333333333	0.18389758522133592	0.3285582595383019
NTC	NTC_1405	0.31205466666666665	0.0886809	0.32833448258913933
NTC	NTC_2476	0.4533163333333333	0.1900340348422671	0.32691751023529125
NTC	NTC_146	0.41933699999999996	0.16636972099360592	0.32663237117172494
NTC	NTC_2258	0.34790366666666667	0.11553395580867505	0.3260867517360986
NTC	NTC_1394	0.5473709999999999	0.25469732879097995	0.3251250235099618
NTC	NTC_1266	0.43401366666666663	0.17988893198456857	0.3233382531888996
MYL12A	MYL12A_P2	0.563237	0.26821700655172853	0.3218976555166955
PFKFB3	PFKFB3	0.44481666666666664	0.18900318097219537	0.32183859715321333
NTC	NTC_1294	0.30524366666666664	0.0886809	0.3211681543787575
MTMR9	MTMR9	1.1669483333333335	0.5332611208468094	0.3186470038885414
CDKL3	CDKL3_P1	0.7007536666666667	0.3510424285675736	0.3185909200104368
NTC	NTC_943	0.3579766666666666	0.12884173123520806	0.31857898912126165
NTC	NTC_490	0.2796293333333333	0.0727728	0.3182268815416362
ACY3	ACY3_P1	0.551257	0.2648012764860932	0.318119
NTC	NTC_2343	0.39284766666666665	0.15540236585470857	0.31763398493281353
DRD3	DRD3	0.6402243333333333	0.319219	0.3174941211323402
SGK3	SGK3_ENST00000396596.1,ENST00000522398.1	0.4911793333333333	0.22614239298805938	0.31711422694998354
NTC	NTC_1264	0.9660303333333332	0.469926	0.3168299143373715
PI4KB	PI4KB	0.5313693333333334	0.2547344499119454	0.3155867923243887
NTC	NTC_836	0.3861303333333333	0.15274810255142832	0.3150916870448717
CNKSR3	CNKSR3	0.4735003333333333	0.21714102334374585	0.3140529407910919
NTC	NTC_1982	0.40057466666666663	0.16450247919699112	0.31398146055282217
NTC	NTC_2499	0.378497	0.1484015712043828	0.31360804241817675
NTC	NTC_454	0.4313436666666667	0.18797201239375638	0.3131153046849858
NTC	NTC_103	0.3918443333333333	0.1589954564210696	0.31293287442736006
HSD17B11	HSD17B11	0.551357	0.2716628841271802	0.3120513519698434
NTC	NTC_2417	0.382277	0.15362909653486315	0.3109924788034866
PTH	PTH	2.7647103333333334	0.7720520935705613	0.31062459219120875
NTC	NTC_1111	0.33325699999999997	0.11695696691806634	0.3105868269707547
MMP12	MMP12	0.7046936666666666	0.3634773804537633	0.3097287999947971
PTP4A1	PTP4A1	1.0147696666666666	0.4973958261025848	0.30777747177685516
NTC	NTC_327	0.3779123333333333	0.15362909653486315	0.3074417067041513
NTC	NTC_2033	0.42228466666666664	0.18797201239375638	0.30653931490156955
HEXB	HEXB	0.6648069999999999	0.3469580808685765	0.30562706385286426
NTC	NTC_1891	0.6567737666666666	0.34252993331318615	0.30559779908562446
CTLA4	CTLA4	0.7138703333333334	0.37618431649148276	0.3031088542386862
NTC	NTC_1919	0.4692896666666667	0.22649488156475384	0.3026644322031533
NTC	NTC_1323	0.42188133333333333	0.19211267158075396	0.3022543451338772
NTC	NTC_455	0.37599699999999997	0.15719112990721132	0.3021406478544624
NTC	NTC_143	0.38469499999999995	0.16450247919699112	0.3015345402955285
NTC	NTC_1597	0.9783036666666666	0.4928027378357074	0.30065902144668377
NTC	NTC_2074	0.3603033333333333	0.14668959230972922	0.3003491103189915
NTC	NTC_1677	0.402267	0.17988893198456857	0.29968712758401406
CLC	CLC	0.6093336666666667	0.32309067843419625	0.2989851452688822
NTC	NTC_1473	0.48140933333333324	0.2396922525426709	0.2986403558514458
NTC	NTC_1453	0.3042053333333333	0.1046345786835856	0.2982200234508829
NTC	NTC_1035	0.41303366666666663	0.1900340348422671	0.29786691548731575
NTC	NTC_1265	0.3750203333333333	0.16081541254199072	0.29764326206494807
STK25	STK25	0.5258403333333334	0.2716628841271802	0.2976096919726054
NTC	NTC_503	0.45900033333333334	0.22532152502615155	0.2970637847059963
NTC	NTC_2268	0.40886623333333333	0.1900340348422671	0.2948614933808878
GATM	GATM_P2	0.5700703333333332	0.30403905207423776	0.2947666264982093
TPSB2	TPSB2	0.639669	0.3469580808685765	0.2940705472531093
NTC	NTC_1843	0.3398293333333333	0.13673332167657948	0.29365523870014115
TRPM8	TRPM8	0.7323706666666667	0.3979629688236458	0.2930634963555997
ADORA2A	ADORA2A	0.7321703333333334	0.3979629688236458	0.2929833315022332
NTC	NTC_71	0.630617	0.34565298889692786	0.2909412594517002
PGGT1B	PGGT1B	1.0609153333333334	0.5332611208468094	0.2896936245501413
MAPK13	MAPK13_P1	0.7830899999999998	0.4296985766984104	0.28726566967613265
NTC	NTC_2538	0.40355099999999994	0.19420797789979982	0.28722053709158923
NTC	NTC_2085	0.3403203333333333	0.14331100691388923	0.28713522566920163
NTC	NTC_754	1.0116704333333333	0.5202294495473749	0.2871171946784529
NTC	NTC_1600	1.1425203333333336	0.5607320925270463	0.2870520494017949
NTC	NTC_1797	0.34638589999999997	0.1484015712043828	0.2870020212056062
GNB1	GNB1	0.5785880833333333	0.319219	0.28692804295509217
NTC	NTC_1417	0.38189766666666664	0.17988893198456857	0.2845120647589054
MAP3K8	MAP3K8	0.17638366666666666	0.0244444	0.2842987656292877
CYP2C8	CYP2C8	0.7263936666666666	0.4068829921118443	0.283679
FCER1A	FCER1A	0.629422	0.3551571188765773	0.2829751093979053
NTC	NTC_245	0.32245033333333334	0.13353305974515123	0.2819541827691995
NTC	NTC_1209	0.3420703333333333	0.15012876833912323	0.2817072608335821
NTC	NTC_387	0.5383136666666667	0.30071069197258293	0.2809195952391313
NTC	NTC_1179	0.8532703333333334	0.469926	0.2798479067254484
METAP2	METAP2	0.3339603333333333	0.1452833617413665	0.2797866638022614
NTC	NTC_1443	0.281677	0.10204146374272205	0.2792048111758897
NTC	NTC_551	1.04202	0.540291	0.2786065018200311
NTC	NTC_2387	0.37399699999999997	0.18188506597134058	0.27683368570913036
NTC	NTC_90	0.26698299999999997	0.0921766	0.2764286266359607
NTC	NTC_494	0.2920636666666666	0.11412459308204766	0.2753052748451552
COX5B	COX5B	2.446873666666667	0.7720520935705613	0.2749145636300202
NTC	NTC_2444	0.3688543333333333	0.17988893198456857	0.27479483938176164
NTC	NTC_1613	0.43582699999999996	0.23483190671265108	0.27424104347653006
NTC	NTC_411	0.47981033333333334	0.2690149571460775	0.2735991624874866
NTC	NTC_1290	0.43095796666666664	0.23242807953160916	0.27310297906573455
NTC	NTC_2529	0.3389636666666666	0.15719112990721132	0.27238169944385376
DARS2	DARS2	0.38475366666666666	0.19714671272943063	0.2713323102792061
TP53RK	TP53RK	0.532427	0.31156826297908025	0.2696459434231995
NTC	NTC_272	0.37873366666666664	0.19420797789979982	0.2695572236338578
EPS8L1	EPS8L1_P2	0.48377366666666666	0.27864526685320523	0.26846938821785504
FARSA	FARSA	0.1112469999999999	0.00391399	0.2678138715592938
NTC	NTC_1053	0.7226303333333333	0.4259826142703561	0.26781267326571423
NTC	NTC_701	1.0892	0.5690121328740254	0.2667208983478782
NTC	NTC_1782	0.38400799999999996	0.20275697611460064	0.2661268348429223
NTC	NTC_182	0.383907	0.20275697611460064	0.26605683939928804
NTC	NTC_1682	0.33499033333333333	0.16081541254199072	0.2658725586618619
NTC	NTC_2135	0.3285955333333333	0.15540236585470857	0.2656834125283248
NME2	NME2	0.5902003333333332	0.3551571188765773	0.2653419564621671
NTC	NTC_2333	0.3367596666666666	0.16357464523562426	0.2647887421017354
NTC	NTC_2230	0.37695033333333333	0.19844881637022505	0.26475162716394757
PTPN7	PTPN7	0.5692903333333332	0.3429041074018677	0.26462169581925993
NTC	NTC_412	0.3558976666666666	0.18188506597134058	0.2634365056367105
NTC	NTC_307	0.33897463333333333	0.16825285489696906	0.26237909740175286
NTC	NTC_978	0.38024399999999997	0.20493643083982283	0.2617526809725125
PPP2R2D	PPP2R2D	0.637999	0.38916182659920684	0.2614965013724865
NTC	NTC_1570	0.34638033333333335	0.17790912410176607	0.2597165899615702
CHRNA2	CHRNA2	0.6109156666666666	0.37618431649148276	0.25939437333829035
TAT	TAT	0.6023003333333332	0.371919	0.25871942267799575
S100A2	S100A2	0.6015903333333332	0.371919	0.25841444062845115
NTC	NTC_1928	0.36958699999999994	0.2005944549931752	0.25785385594516086
NTC	NTC_1584	0.3479903333333333	0.18188506597134058	0.2575834741129354
RARG	RARG_P1	0.6119536666666667	0.38048016879324664	0.2568173557131965
NTC	NTC_452	0.3394903333333333	0.17594558242810854	0.25618674965488836
HRH4	HRH4	0.6690736666666666	0.4159212246549623	0.25490965153523865
NTC	NTC_850	0.35080466666666665	0.18797201239375638	0.2546514961888429
ACAN	ACAN	0.3849936666666667	0.21862299467264257	0.2542129200882542
NTC	NTC_388	0.4820943333333333	0.2978596430680466	0.2535759958257473
NTC	NTC_1661	0.5096283333333333	0.3181978261539443	0.25343959287976503
NTC	NTC_1992	0.36404699999999995	0.20167343887062206	0.2531405533249379
PPP2R1A	PPP2R1A_P1	0.6699903333333332	0.42048444063801504	0.2520839097821398
NTC	NTC_1791	0.351587	0.19211267158075396	0.2518923925904547
NTC	NTC_2082	0.37326343333333334	0.21157689449465722	0.25177804126101294
OPRM1	OPRM1	0.5546929999999999	0.3551571188765773	0.2493785881560027
NTC	NTC_1739	0.6229536666666666	0.39806903331718946	0.24920738517947333
P2RY12	P2RY12	0.6358536666666665	0.4068829921118443	0.2483202271410351
EPHA1	EPHA1	0.5914263333333334	0.38048016879324664	0.24820269131347888
CDK5R2	CDK5R2	0.8793136666666667	0.5228820485928956	0.24761144690269063
NTC	NTC_448	1.0638536666666667	0.5857452235572949	0.2471238918325991
MASTL	MASTL	0.14744366666666667	0.0211314	0.24697873602460987
OAZ3	OAZ3_P2	1.0127936666666666	0.5703892689700378	0.24694811620634372
NTC	NTC_1181	0.3527903333333333	0.2005944549931752	0.24613513946696888
PDPR	PDPR	0.5533553333333332	0.35930211610163254	0.24598870439621345
KCNE1	KCNE1	0.4850036666666666	0.31156826297908025	0.24562854863116312
SIGLEC7	SIGLEC7	0.6920303333333333	0.443737	0.2441994712158567
NTC	NTC_2406	0.393445	0.2396922525426709	0.24407203324123086
FPGS	FPGS	0.542651	0.3551571188765773	0.24396475210872148
SPTLC2	SPTLC2	0.5739296666666667	0.37618431649148276	0.24369014308890516
NTC	NTC_2389	0.649267	0.4224322090129127	0.2429836141304879
NTC	NTC_901	0.338265	0.19211267158075396	0.24234792577544154
RARG	RARG_P2	0.6198493966666667	0.4068829921118443	0.24207007216047133
NTC	NTC_1238	0.3195703333333333	0.17594558242810854	0.2411546867298015
SOD1	SOD1	1.2261666666666664	0.6367575023468939	0.24036046046803716
ALDH9A1	ALDH9A1	0.9666876666666667	0.5650106250599289	0.23968381247449383
NTC	NTC_2438	0.37513366666666664	0.23004176620704253	0.23940779516564273
PRKRA	PRKRA	0.49768366666666664	0.3309246880572153	0.23902294858902423
NTC	NTC_554	0.3395203333333333	0.19844881637022505	0.2384626110033396
NTC	NTC_2039	0.8563503333333333	0.5282077325414962	0.237376
CINP	CINP	0.6606403333333333	0.43902894050790375	0.2361834448164419
EPOR	EPOR_P1	0.49032033333333336	0.3309246880572153	0.2354865543638226
NTC	NTC_58	1.0639836666666667	0.6027031879377327	0.23396629645375414
NTC	NTC_2256	0.37589033333333327	0.2396922525426709	0.23318206593651125
RIPK1	RIPK1_P1	0.501364	0.3429041074018677	0.23304763434807055
NTC	NTC_545	0.31605799999999995	0.18389758522133592	0.23243663021371627
NTC	NTC_1139	0.30723233333333333	0.17594558242810854	0.2318441650244942
NTC	NTC_886	0.43047066666666667	0.28941516241332665	0.23179929358577459
NTC	NTC_610	0.5848103333333332	0.4014967240803392	0.23177085811644882
INPP5F	INPP5F_ENST00000361976.2	0.45244799999999996	0.3077884214069979	0.23153923322427666
PAK4	PAK4	0.5204803333333333	0.35930211610163254	0.23137444449866934
NTC	NTC_2393	0.25835366666666665	0.127307	0.23126492428536247
ALPK2	ALPK2_ENST00000361673.3	0.7301803333333334	0.48242774750653705	0.2311515241117718
NTC	NTC_2512	0.32439766666666664	0.19420797789979982	0.23088450295317903
NTC	NTC_1546	0.3964723333333333	0.26243995011881693	0.23033855269199616
STK17B	STK17B	0.5575060000000001	0.3869801004574629	0.22986606095975032
NTC	NTC_2432	0.32480499999999995	0.19632000827818197	0.22964864488880907
NTC	NTC_286	0.283988	0.15540236585470857	0.22961633163940526
NDUFA6	NDUFA6	0.5950503333333332	0.4113873769000841	0.22954009389683766
PDGFRA	PDGFRA_ENST00000257290.5	0.5517403333333333	0.38480602709586886	0.22883879130613644
NTC	NTC_1637	0.3963694333333333	0.265057	0.22857095654116924
PPP1R16B	PPP1R16B	0.5566203333333333	0.38916182659920684	0.22814184624028228
NTC	NTC_622	0.8940983333333333	0.556614	0.22749958640987658
NTC	NTC_840	0.3367536666666666	0.21157689449465722	0.22715104403243372
NTC	NTC_2532	0.3749413333333333	0.24962470015304672	0.2259818072918023
NTC	NTC_525	0.37765766666666667	0.25215212156485745	0.2259666963214549
JAK3	JAK3	0.5644203333333333	0.3979629688236458	0.2258569380635029
NTC	NTC_246	0.34581366666666663	0.22298751657646387	0.2253734923695056
NTC	NTC_1127	0.31330366666666665	0.19420797789979982	0.22298853778770034
NISCH	NISCH	0.5219956666666666	0.37618431649148276	0.22163900228504496
LPPR2	LPPR2	0.5153496666666666	0.371919	0.22136957404522584
NTC	NTC_747	0.30480366666666664	0.18797201239375638	0.22125905706455448
CA5A	CA5A	1.53346	0.7180078355854439	0.2206197103459852
ADK	ADK_P2	0.557731	0.4024081607133798	0.22048959240529795
NTC	NTC_993	0.26192099999999996	0.14499276120037483	0.2196610103840509
NTC	NTC_542	0.360427	0.24711503438307392	0.21881553138996562
NTC	NTC_2208	0.8641070000000001	0.5607320925270463	0.21710220642530076
PACSIN2	PACSIN2	0.5325300000000001	0.3935474982695707	0.21567616452208388
CELA1	CELA1_ENST00000293636.1	0.6885870000000001	0.4873897369272311	0.21492426718645172
HSD17B7	HSD17B7_P2	2.2480836666666666	0.802581	0.21471672982896842
CYSLTR1	CYSLTR1	0.5622236666666667	0.4159212246549623	0.2142009857731623
NTC	NTC_786	0.8269236666666667	0.5525108371900689	0.21306448968399458
NTC	NTC_2110	0.464735	0.3487941322876851	0.21258411666392205
FLT3LG	FLT3LG	0.5915998333333334	0.43902894050790375	0.21150099311148063
NTC	NTC_437	0.35050699999999996	0.24962470015304672	0.2112549305360512
NTC	NTC_141	0.23539699999999997	0.12884173123520806	0.20949001788434338
PRKRIR	PRKRIR	0.3396503333333333	0.24173064120282228	0.2094515922804179
RDX	RDX	0.533207	0.4068829921118443	0.20823357683427673
NTC	NTC_1515	0.3236503333333333	0.22767292796912864	0.20800638195279716
NTC	NTC_2012	0.35220196666666664	0.25726035087761245	0.20766783914030457
NTC	NTC_2330	1.0297536666666667	0.628546	0.20766333175878446
NTC	NTC_80	0.34151699999999996	0.24711503438307392	0.20733525466656738
SLC16A4	SLC16A4	1.0785689999999999	0.6424325207980592	0.20727128238783474
GLYATL1	GLYATL1_P1	1.5919403333333333	0.7418718732369287	0.20642864479057083
NTC	NTC_1024	0.34466366666666665	0.25215212156485745	0.20622515302316777
NTC	NTC_867	0.41078699999999996	0.31523794408041883	0.20595279206250028
NTC	NTC_1689	0.4741139999999999	0.3680199675744156	0.20582645524919416
NTC	NTC_2398	0.4102436666666666	0.31523794408041883	0.20568038564014363
NTC	NTC_446	0.37605023333333326	0.2838759518478753	0.205651
NTC	NTC_1104	0.3385803333333333	0.24711503438307392	0.20555240189143717
NRIP1	NRIP1	0.405307	0.31156826297908025	0.205266
NTC	NTC_2544	0.3330303333333333	0.24214884351509947	0.2051192438905312
NTC	NTC_1136	0.3169146666666666	0.22532152502615155	0.2051063223095101
NTC	NTC_2301	0.42972033333333337	0.33326940910705005	0.20506449765942622
NTC	NTC_1415	0.23678366666666667	0.13673332167657948	0.20461083648447456
NTC	NTC_1051	0.9974336666666667	0.6242057384183839	0.20414698591712443
LRRK1	LRRK1	0.6821336666666666	0.5024395926315238	0.2039007661366239
STK32B	STK32B	0.46809366666666663	0.3676828680264861	0.20339915196876643
PDXDC1	PDXDC1	0.679692	0.5024395926315238	0.2031709125488125
PPP2CA	PPP2CA	0.8190046666666667	0.5650106250599289	0.2030667895225745
NTC	NTC_770	0.3225903333333333	0.23483190671265108	0.20298767545098165
NTC	NTC_2311	0.27053699999999997	0.17790912410176607	0.2028491237428799
NTC	NTC_804	0.38513366666666665	0.2978596430680466	0.20257581618055684
NTC	NTC_941	0.316791	0.23004176620704253	0.20217408726487096
NTC	NTC_96	0.3246903333333333	0.2396922525426709	0.20142035057108276
MYO3A	MYO3A	0.6362503333333334	0.48242774750653705	0.20141631806931187
NTC	NTC_2366	0.3683031333333333	0.2838759518478753	0.2014144488842722
NTC	NTC_1760	0.2650836666666666	0.17594558242810854	0.20003786936476306
NTC	NTC_1989	0.3768763333333333	0.29502671177175954	0.19979671476900362
NTC	NTC_682	0.25477033333333327	0.16450247919699112	0.19969600681736238
IL11RA	IL11RA_P1	0.535839	0.4250769257853232	0.1990815866346362
CSAD	CSAD	0.2227103333333333	0.12853877004795378	0.19842730368032832
SV2A	SV2A	0.5591816666666667	0.443737	0.19732063861401275
NTC	NTC_2383	1.0232136666666665	0.641642	0.19718031935018307
NTC	NTC_1472	0.26089199999999996	0.17594558242810854	0.19687474702067057
SERPINB2	SERPINB2_P1	0.6045873333333334	0.47258667945522126	0.19680437622732455
NTC	NTC_133	0.275767	0.19420797789979982	0.19627245590306133
SPEG	SPEG_P1	0.4829973333333333	0.3935474982695707	0.1956152936505507
GABRG1	GABRG1	1.6403003333333335	0.7599356929670618	0.19556178399070426
NTC	NTC_2540	0.3929403333333333	0.3181978261539443	0.19541032472561212
SLC7A4	SLC7A4	0.5383636666666667	0.43434928563618136	0.19497426381525143
AKT1	AKT1	0.813144	0.5757921924708792	0.194938
C3	C3	0.6061703333333333	0.47749334310354763	0.19460048584909112
IL6R	IL6R	0.49767700000000004	0.4068829921118443	0.19435802946726574
NTC	NTC_178	0.2744113333333333	0.19632000827818197	0.19401853679017037
NTC	NTC_2235	0.34359266666666666	0.273014	0.1937226852627558
NTC	NTC_121	0.2939413333333333	0.22067086082051235	0.1929004728919123
NTC	NTC_591	0.39298466666666665	0.3241720322171425	0.19225770992920305
MMP1	MMP1	0.5573783333333333	0.45324	0.1915549872170055
NTC	NTC_648	0.418697	0.3487941322876851	0.191525
RIOK1	RIOK1	1.7014136666666666	0.7720520935705613	0.19115960177993901
NTC	NTC_2083	0.283167	0.21157689449465722	0.19100513536264044
NTC	NTC_958	0.36561466666666664	0.30071069197258293	0.19079642694096546
FFAR1	FFAR1_ENST00000246553.2	0.4807936666666667	0.4024081607133798	0.1900737086415889
MTFMT	MTFMT	1.8598536666666665	0.7903305203121038	0.19006076454493448
NTC	NTC_1362	0.3369	0.273014	0.18994925968061724
NTC	NTC_2277	0.2859903333333333	0.21837151497292273	0.1889835599261635
PPIF	PPIF	0.7881736666666668	0.5757921924708792	0.18895220573724525
NTC	NTC_1550	0.27838766666666664	0.21157689449465722	0.1877813232296005
KIAA1804	KIAA1804	0.2732836666666667	0.20554418873162994	0.18777178556567098
GNGT1	GNGT1	0.6969343333333333	0.5384894406372757	0.18735184480055572
NTC	NTC_959	0.2887303333333333	0.22532152502615155	0.18686549736584912
PDGFRB	PDGFRB	0.5346140333333332	0.4484746179073873	0.18618582276294138
NTC	NTC_792	0.29704366666666665	0.23725328548620062	0.1855892485280564
ADRBK1	ADRBK1	0.5554203333333334	0.4677079079380301	0.1833027549366241
ADRA1A	ADRA1A	0.5514036666666666	0.4652789451677062	0.18322404948275545
MAT2A	MAT2A	1.3399	0.7299071595567741	0.18320730093462914
NTC	NTC_2245	0.48415643333333325	0.41889920233445155	0.18295810050899572
NTC	NTC_1382	1.0254496666666668	0.6637185653637312	0.1825464829474406
NTC	NTC_1892	0.21471366666666664	0.14164425799264643	0.1822491806307005
NTC	NTC_942	0.5013203333333333	0.4331354265326214	0.18216792457514305
SMS	SMS	0.45892066666666664	0.4024081607133798	0.18142658510948995
NTC	NTC_1957	0.34638366666666665	0.30071069197258293	0.18076070786012524
FSHR	FSHR	0.6284736666666666	0.5177316896291858	0.17967763708682627
NTC	NTC_92	0.4795203333333333	0.4224322090129127	0.1794571164750243
NDUFB1	NDUFB1	1.21671	0.7120835166613032	0.1794266463219589
NTC	NTC_1448	0.4229223333333333	0.3778756337910415	0.17874859421671524
NTC	NTC_1105	0.194953	0.12130867206944602	0.17859803242828073
NTC	NTC_441	0.42964366666666665	0.38453554625053776	0.17832940750595944
NTC	NTC_2261	0.324677	0.2838759518478753	0.17755656442165896
GAD1	GAD1	0.5373669999999999	0.4677079079380301	0.17734469842124767
NTC	NTC_691	0.32172886666666667	0.28113343926770973	0.17730075500540465
NTC	NTC_2312	0.4012103333333333	0.36153928803519797	0.1772725797488847
MAP2K7	MAP2K7	1.5751813333333333	0.7720520935705613	0.17697697056890146
NTC	NTC_2517	0.3489803333333333	0.31523794408041883	0.1749653081156464
NTC	NTC_2229	0.29195366666666667	0.25215212156485745	0.17468679007073057
PDE6G	PDE6G	0.5503036666666667	0.48242774750653705	0.17420837766692762
OPRK1	OPRK1	0.474217	0.4296985766984104	0.17395990764382974
NTC	NTC_936	0.33774689999999996	0.30646717438570825	0.17347222388726855
NTC	NTC_579	0.24474699999999996	0.19632000827818197	0.17304480192916166
NTC	NTC_8	1.1566179666666665	0.7087409316436863	0.1729288262430601
NTC	NTC_1278	0.21250666666666668	0.15540236585470857	0.17182064470652944
IBTK	IBTK_P2	0.5733203333333333	0.5024395926315238	0.1713747039925771
NTC	NTC_2469	0.337256	0.31229620940389147	0.17046040868342313
NTC	NTC_2524	0.28690699999999997	0.25469732879097995	0.17041576027990635
NTC	NTC_1651	0.288219	0.25726035087761245	0.16994162741930066
CA4	CA4	0.48030699999999993	0.443737	0.1694878241193779
PFKM	PFKM_P1	0.6608669999999999	0.5543270845720959	0.16933652954642822
CYGB	CYGB	0.5054403333333333	0.46285717556408656	0.1690965793923887
PRKX	PRKX	0.431477	0.4068829921118443	0.16850491278569718
NTC	NTC_1759	0.27213666666666664	0.24462309296746343	0.16641226479695043
SCN9A	SCN9A	0.9396703333333333	0.665339	0.16628110128871723
YARS2	YARS2	0.6700536666666668	0.5650106250599289	0.16613537435826087
SEC14L4	SEC14L4	0.32301033333333334	0.3077884214069979	0.1652998021949882
PGLYRP3	PGLYRP3_ENST00000290722.1	0.8909043666666666	0.6538451283656224	0.1643942242387188
SYTL4	SYTL4	0.5099403333333333	0.47749334310354763	0.16370751117927934
NTC	NTC_2179	0.23001966666666662	0.19632000827818197	0.16263205538022987
SPINK6	SPINK6	1.0022676666666666	0.6885627046333525	0.16242399428874085
NTC	NTC_1387	0.18224699999999994	0.13039106505517403	0.1612434282286625
NTC	NTC_2305	0.9517436666666667	0.6771072991176317	0.16117065619946833
MAP2K4	MAP2K4	0.9925809999999999	0.6885627046333525	0.16085420695181496
NTC	NTC_1695	0.32735566666666666	0.3241720322171425	0.1601503980791809
NTC	NTC_2106	0.2175003333333333	0.18389758522133592	0.1599549593756843
NTC	NTC_485	0.326687	0.3241720322171425	0.15982326999265847
SCN11A	SCN11A_ENST00000302328.3,ENST00000450244.1	0.5345336666666667	0.5024395926315238	0.15978074310824525
NTC	NTC_562	0.32052366666666665	0.3181978261539443	0.15939731422898945
NTC	NTC_1370	0.3368116666666667	0.3363381332698495	0.15938732728294477
NTC	NTC_1476	0.34572699999999995	0.3472211259642879	0.15882486066485996
NTC	NTC_613	0.301757	0.2978596430680466	0.15872066208146685
KSR1	KSR1	0.504556	0.4873897369272311	0.15748393889487816
NTC	NTC_1289	0.2111803333333333	0.17988893198456857	0.15732840998367073
NTC	NTC_159	0.3789903333333333	0.38453554625053776	0.15730505727727723
SCN3A	SCN3A	0.5399903333333333	0.512608	0.15671322497312487
NTC	NTC_1148	0.275817	0.2703436205948824	0.15668718992628955
NTC	NTC_1777	0.19367033333333333	0.15540236585470857	0.15659067104025814
NTC	NTC_2076	0.878227	0.6637185653637312	0.1563384876808339
NTC	NTC_217	0.30170633333333335	0.3035798667579802	0.1562015250901257
NTC	NTC_2388	1.3061403333333332	0.7594626123176202	0.15607541212049283
NDUFB7	NDUFB7	0.367017	0.37618431649148276	0.155835
PNMT	PNMT	0.5209036666666667	0.5024395926315238	0.15570651604945934
NTC	NTC_1831	0.3338903333333333	0.34252993331318615	0.15535966291786854
GPX1	GPX1	0.4117819999999999	0.42048444063801504	0.15493300630393536
NTC	NTC_1096	0.32185366666666665	0.3302188133591599	0.1548754010622206
NTC	NTC_340	0.20923366666666665	0.18188506597134058	0.15487537899440088
NTC	NTC_337	0.34594699999999995	0.35832594496804826	0.15419610056778282
PRPS1L1	PRPS1L1	0.42464999999999997	0.43434928563618136	0.1537916212692904
STK4	STK4_P2	0.7689269999999999	0.6311037141293998	0.1537079413211655
NTC	NTC_940	0.2156336666666666	0.19420797789979982	0.15347358216192927
NTC	NTC_2534	0.23666699999999996	0.22532152502615155	0.1531702476650649
NTC	NTC_322	0.28081366666666663	0.2866365213340436	0.15238872438287596
VDAC1	VDAC1	0.468097	0.47258667945522126	0.15237424441390093
TWF2	TWF2	0.431427	0.443737	0.1522393458691022
NTC	NTC_1842	0.3915682333333333	0.4118855694796043	0.1508412553392177
NTC	NTC_846	0.23962799999999998	0.23483190671265108	0.15078421659556185
NTC	NTC_179	0.19710299999999997	0.1720670545275188	0.15064627141894343
NTC	NTC_2381	0.21718299999999996	0.20275697611460064	0.15051307361224348
PTPN5	PTPN5	0.5088636666666666	0.5075102777423806	0.14988841788724597
NTC	NTC_368	0.3182603333333333	0.3394249778184173	0.14934563517410285
GRK4	GRK4	0.44468366666666664	0.46285717556408656	0.1487702543425802
HTR7	HTR7	0.4833436666666666	0.4923791512731832	0.148725
NTC	NTC_347	0.31389999999999996	0.3363381332698495	0.14854497924393856
NTC	NTC_1412	0.8173536666666666	0.6592791440160755	0.14788434060258904
NTC	NTC_0	0.24010366666666663	0.24214884351509947	0.14788407430957984
NTC	NTC_1561	0.9023003333333334	0.6860904729142867	0.14763312748488547
NTC	NTC_789	0.4694816666666666	0.485111	0.14749169799836204
NTC	NTC_2416	1.0424410000000002	0.7224574449928021	0.14718
NTC	NTC_1172	0.273153	0.28941516241332665	0.14708707780515068
NTC	NTC_230	0.23708366666666664	0.2396922525426709	0.1470739050480234
GRM4	GRM4_P1	0.536657	0.5332611208468094	0.14653960272375352
CACNB4	CACNB4_ENST00000360283.6,ENST00000534999.1	0.2415413333333333	0.24817295619783275	0.14619181617974486
NTC	NTC_826	0.316691	0.34565298889692786	0.1461084594881178
NTC	NTC_2031	0.37847366666666665	0.4118855694796043	0.1457969215399495
NTC	NTC_2492	0.2693703333333333	0.28941516241332665	0.14505019230028363
ALPI	ALPI	0.5149693333333333	0.5228820485928956	0.1450134423823512
ULK1	ULK1	0.7396216666666666	0.6367575023468939	0.14498502463406587
NTC	NTC_1882	0.23299366666666665	0.2396922525426709	0.1445366898948085
NTC	NTC_2298	0.307183	0.3394249778184173	0.14414752780905707
NTC	NTC_1783	0.267211	0.28941516241332665	0.14388743725088912
GLTP	GLTP	0.459759	0.4873897369272311	0.1435016434486504
NTC	NTC_1522	0.3897926666666667	0.42955036999427976	0.14304841358312678
SPR	SPR	0.4328559999999999	0.4677079079380301	0.14285342564732775
NTC	NTC_1033	0.28148566666666663	0.31083197179711197	0.1428467463168752
NTC	NTC_1003	0.2569136666666666	0.2784089676526912	0.14266847012550055
NTC	NTC_115	0.9535303333333333	0.7087409316436863	0.14256468953677318
NTC	NTC_1318	0.303303	0.3394249778184173	0.1423268137464327
PDLIM5	PDLIM5	1.03572	0.7299071595567741	0.14161604668277583
NTC	NTC_449	0.25982466666666665	0.2866365213340436	0.14099865575110643
NTC	NTC_1150	0.6656936666666666	0.615565	0.14027908112338985
DUSP12	DUSP12	0.45389366666666664	0.4923791512731832	0.1396632376491431
NTC	NTC_1474	0.27028699999999994	0.3050210785795948	0.13937893717260944
NTC	NTC_2497	0.19305366666666668	0.1900340348422671	0.1392242445454804
NTC	NTC_459	0.41865366666666665	0.46617051529926556	0.13876493419963495
ACP1	ACP1	1.1626203333333334	0.7599356929670618	0.13861126640661978
AGTR2	AGTR2	1.1581869999999999	0.7599356929670618	0.13808271041106604
PTGFR	PTGFR_P1	0.0926937	0.0324392	0.1380143942305409
NTC	NTC_718	0.24058033333333328	0.26769112870992373	0.1377
NTC	NTC_70	0.2422733333333333	0.2703436205948824	0.13763157381189434
NTC	NTC_1288	0.394207	0.44764761380444806	0.13760346902586404
GBA	GBA_P1	0.5734643333333334	0.5757921924708792	0.1374790294038059
NTC	NTC_187	0.13189033333333333	0.0921766	0.13655649876543602
NTC	NTC_1430	1.0256246666666669	0.7362637488841477	0.13637380652202272
NTC	NTC_1408	0.4370936666666666	0.4889488819503458	0.13582097477636523
NTC	NTC_1359	0.30164366666666664	0.3551306261975994	0.13562257390468643
NTC	NTC_2231	0.2102463333333333	0.22767292796912864	0.1351229231408437
NTC	NTC_884	0.23950299999999997	0.273014	0.13503537412076838
EGLN2	EGLN2_P1	0.46886700000000003	0.5177316896291858	0.13404684895520255
NR1H3	NR1H3_P1	0.48782666666666663	0.5332611208468094	0.1332059880545418
NTC	NTC_2059	0.22728266666666663	0.2598412157334947	0.13302671755566176
NTC	NTC_1935	0.4855803333333333	0.5322201207903579	0.13300468309369362
NTC	NTC_2341	0.34500366666666665	0.4118855694796043	0.13290349355876338
NTC	NTC_2221	0.284547	0.34252993331318615	0.13240013738330472
TEX14	TEX14	0.9897369999999999	0.7358815085614685	0.13182515938628167
NTC	NTC_1077	0.31182966666666667	0.3778756337910415	0.13179515518231538
MAGI3	MAGI3	0.44674173333333334	0.5075102777423806	0.13159008198045044
NTC	NTC_1257	0.1776603333333333	0.18389758522133592	0.13065566827179054
NTC	NTC_1184	0.29766266666666663	0.36477063589360414	0.13037033336122472
PRX	PRX	0.4847636666666667	0.5384894406372757	0.13031553031387702
NTC	NTC_1513	0.3446903333333333	0.41889920233445155	0.130255
ULK2	ULK2	0.3550236666666666	0.4296985766984104	0.1302354919049868
NTC	NTC_1796	0.27251699999999995	0.33326940910705005	0.13004635194980418
MTHFD2	MTHFD2_P2	0.48305033333333336	0.5384894406372757	0.12985494723537805
SLC12A6	SLC12A6_P1	0.44078033333333333	0.5075102777423806	0.12983412085977106
CRYZ	CRYZ	0.505894	0.5543270845720959	0.12962719318465102
SCN2A	SCN2A	0.47262366666666666	0.5332611208468094	0.12905465567611535
NTC	NTC_2239	0.4740036666666666	0.5362478857989095	0.1282817012656371
PACSIN3	PACSIN3	0.383128	0.46285717556408656	0.12817658799117568
GUK1	GUK1	0.304977	0.38048016879324664	0.1279890798268663
CEACAM1	CEACAM1_P2	0.4338103333333333	0.5075102777423806	0.127781
NTC	NTC_750	0.23508966666666664	0.2866365213340436	0.12757575101020313
GNE	GNE	0.3915916666666666	0.47258667945522126	0.12747034124788983
HIF1AN	HIF1AN	0.5984636666666667	0.6142724658505341	0.12665822266105778
NTC	NTC_2219	1.1851569999999998	0.78288	0.12598789873396118
GRIN2C	GRIN2C	1.36553	0.8087250240441859	0.1259003856699337
NTC	NTC_2375	0.27751699999999996	0.35195334977188075	0.12585809366364026
CSNK1G1	CSNK1G1	0.34298366666666663	0.4296985766984104	0.12581878544353198
NTC	NTC_546	0.24466699999999997	0.30646717438570825	0.12566489463508423
PPP1R12A	PPP1R12A	2.454880333333333	0.8895344741653917	0.12479928187238382
NTC	NTC_1642	0.20814699999999997	0.25215212156485745	0.12454212926315596
NTC	NTC_1325	0.20928766666666665	0.25469732879097995	0.12431176943123595
LRP1	LRP1	0.42828166666666667	0.512608	0.12429370867786808
NTC	NTC_1025	0.32552566666666666	0.41538364081003154	0.12420451715150334
NTC	NTC_843	0.21989466666666663	0.273014	0.12397990246675401
NTC	NTC_1996	0.25125366666666665	0.3211758558966442	0.1239326574616393
NTC	NTC_2174	0.29047999999999996	0.37457249117616054	0.12387929776106138
NTC	NTC_2153	0.21607533333333334	0.2703436205948824	0.1227489124759762
NTC	NTC_931	0.4164537666666666	0.5083795811997138	0.12235907285408049
KAT5	KAT5	0.3328203333333333	0.4296985766984104	0.12209050803462398
THNSL1	THNSL1	0.475387	0.5543270845720959	0.12181026556249275
NTC	NTC_1547	0.1461303333333333	0.1484015712043828	0.12107796831832829
NTC	NTC_1609	0.23262699999999997	0.30214283822173627	0.12091665224109273
ACVRL1	ACVRL1	0.7987636666666666	0.706177	0.12068258507577148
NTC	NTC_1295	0.2122013333333333	0.2703436205948824	0.1205481555473806
NTC	NTC_645	0.282178	0.37457249117616054	0.12033879263157801
C17orf75	C17orf75	0.45886366666666667	0.5490226319508726	0.11949257390602994
SLC8A1	SLC8A1_P2	0.5586309999999999	0.6114865192631215	0.11933090687852288
NTC	NTC_310	0.16729033333333332	0.19526173756883192	0.11867289349878185
YARS	YARS	0.2697703333333333	0.3634773804537633	0.11857016114926022
NTC	NTC_333	0.27983366666666665	0.3778756337910415	0.11827201022215006
TRAPPC5	TRAPPC5	0.40135699999999996	0.5075102777423806	0.11822177466912497
NTC	NTC_842	0.203293	0.26243995011881693	0.11810714507800202
RIOK2	RIOK2	0.10984033333333332	0.0843033	0.11798558081096505
G6PC2	G6PC2	0.6136569999999999	0.6424325207980592	0.11792798915625378
NTC	NTC_1819	0.34019099999999997	0.4513183756291935	0.1175417681767501
PIKFYVE	PIKFYVE	0.7968136666666668	0.7120835166613032	0.11750536813999037
NTC	NTC_1367	0.32577766666666663	0.43673773269186433	0.11720805593493272
NTC	NTC_894	0.2090736666666666	0.27570251981823135	0.11698910716439379
CALY	CALY_P2	0.4878516666666667	0.5757921924708792	0.11695474282857879
NTC	NTC_123	0.34524699999999997	0.4587107502516352	0.11685267307775482
MYH7	MYH7_P1	0.43929699999999994	0.5437433467878554	0.11624064131412519
NTC	NTC_1305	0.269657	0.3712872606395665	0.11603069751643988
NTC	NTC_2167	1.1175036666666665	0.7875879042215614	0.11588620569565462
NTC	NTC_2170	0.2126086666666666	0.2866365213340436	0.11537602101302313
ACCS	ACCS	0.41520026666666665	0.5280585905388435	0.11514246097208192
FER	FER_P2	0.5986769999999999	0.6424325207980592	0.11504924536687196
CHRNA1	CHRNA1	0.5304553333333333	0.6087063146351308	0.11436202855558407
NTC	NTC_206	0.1749203333333333	0.22298751657646387	0.11399898329573838
FASTK	FASTK	0.4030103333333333	0.5228820485928956	0.11348620581741856
NTC	NTC_519	0.10221033333333332	0.0777935	0.11335703651625467
NTC	NTC_897	1.06509	0.78288	0.11322451711144679
LIMK1	LIMK1_P2	0.49612366666666663	0.5921442975377871	0.11290407768258272
NTC	NTC_1018	0.17026566666666665	0.21837151497292273	0.11251223579771874
NTC	NTC_172	0.190623	0.2598412157334947	0.11157010938191318
NTC	NTC_339	0.278697	0.39806903331718946	0.1114903954237854
EEF2	EEF2_P1	0.2112303333333333	0.2966316808285514	0.11148366650637993
NTC	NTC_1795	0.22565599999999997	0.3211758558966442	0.11130642638248865
NTC	NTC_75	0.20988366666666664	0.29502671177175954	0.11126744604199776
NTC	NTC_1769	0.1591333333333333	0.2005944549931752	0.11102431527463519
NTC	NTC_873	0.19442766666666667	0.2703436205948824	0.11045122212889459
NTC	NTC_315	0.9448236666666666	0.764129	0.11038675530799273
TUBA8	TUBA8	0.4166026666666666	0.5437433467878554	0.1102355835494166
NTC	NTC_1592	0.26023033333333334	0.3778756337910415	0.10998663960178792
NTC	NTC_1752	1.2085969999999997	0.8112408890419149	0.10980124010539251
NTC	NTC_537	0.20368766666666666	0.28941516241332665	0.10968147402719207
NTC	NTC_1904	0.28190699999999996	0.4084050318505681	0.10963614570515148
HLCS	HLCS_P2	0.4393136666666666	0.5650106250599289	0.10892491766435654
SCNN1D	SCNN1D_P1	0.38442466666666664	0.5228820485928956	0.10825255144647042
NTC	NTC_420	0.17575299999999994	0.24214884351509947	0.10824936608825178
MAP3K13	MAP3K13_P2	0.21823699999999996	0.319219	0.10822607155964373
IL5	IL5_P1	0.5849930000000001	0.6538451283656224	0.10794589634788805
NTC	NTC_2069	0.2374436666666666	0.35195334977188075	0.10768424002555342
NTC	NTC_1004	0.12296699999999997	0.13353305974515123	0.1075237219765529
NTC	NTC_857	0.279068	0.4118855694796043	0.10750353032129217
NTC	NTC_932	0.18918033333333334	0.2703436205948824	0.1074702966797506
NTC	NTC_215	0.9399616666666667	0.7688044486742146	0.1073286884991079
NTC	NTC_628	0.23027366666666665	0.34252993331318615	0.1071466756016545
NTC	NTC_1670	0.1617793333333333	0.21837151497292273	0.10690443267598129
AURKB	AURKB	1.2278069999999999	0.8189599494402079	0.10649670895674006
NTC	NTC_2511	0.2710303333333333	0.4049420699005397	0.10640843359699763
NTC	NTC_1478	0.2870836666666666	0.4259826142703561	0.10639553956484418
NTC	NTC_197	0.3209253333333333	0.46617051529926556	0.10637237007278706
NTC	NTC_128	0.2509983333333333	0.3778756337910415	0.10608472454139767
NTC	NTC_287	0.2743736666666666	0.4118855694796043	0.10569516316404642
NTC	NTC_1931	0.32864699999999997	0.4774853871868926	0.1055088049085395
NTC	NTC_1697	0.304992	0.4513183756291935	0.10537998497349138
CTSF	CTSF	0.41783366666666666	0.5596564889106248	0.1053268657534974
NTC	NTC_1502	0.9637469999999999	0.7781799759008817	0.10497127374047756
UGP2	UGP2	1.0787036666666667	0.7995138314919965	0.10482197018049243
NTC	NTC_2099	0.17370699999999997	0.24962470015304672	0.10469537047370193
LTK	LTK	0.39499366666666663	0.5437433467878554	0.1045177115444702
NTC	NTC_590	0.1835573333333333	0.2703436205948824	0.10427596105520413
MAPK6	MAPK6	0.49201433333333333	0.6142724658505341	0.10412939741331871
NTC	NTC_1558	0.23692033333333332	0.36477063589360414	0.10376639832803738
NTC	NTC_2077	0.20481266666666664	0.31229620940389147	0.1035191393586525
NTC	NTC_589	0.19050833333333328	0.2866365213340436	0.10338286681550775
NTC	NTC_1794	0.214117	0.3302188133591599	0.10303271232756758
PPP1R1B	PPP1R1B	0.4287059999999999	0.5757921924708792	0.10277550207351693
RALA	RALA	0.32347166666666666	0.48242774750653705	0.10240068835549072
NTC	NTC_299	0.21251199999999998	0.3302188133591599	0.10226038923652041
RNGTT	RNGTT	1.29557	0.8341332737742448	0.10204503306093723
SLC6A3	SLC6A3	0.3961603333333333	0.5543270845720959	0.10150970768796574
UBA1	UBA1_P2	0.4871603333333333	0.6198609261503797	0.10118599713424885
C1QC	C1QC	0.152307	0.21714102334374585	0.10101885444586559
NTC	NTC_1010	0.16755366666666663	0.24962470015304672	0.10098667990290448
S100A7	S100A7	0.2639073333333333	0.4159212246549623	0.10054576906717409
BHMT2	BHMT2	1.08892	0.8087250240441859	0.10039718750529811
NGF	NGF	0.39118366666666665	0.5543270845720959	0.10023451697327926
NTC	NTC_261	0.37946766666666665	0.5443491738414629	0.10022592293673066
PKN1	PKN1_P2	0.46205933333333327	0.6087063146351308	0.0996164
NTC	NTC_858	0.3272633333333333	0.49667281393892937	0.099465
ALPK3	ALPK3	0.7089166666666666	0.7239491587209269	0.0994553
INPP5J	INPP5J	0.45229366666666665	0.6031627326578102	0.0993081
TAAR1	TAAR1_ENST00000275216.1	0.4687403333333333	0.6142724658505341	0.0992037
CYTH2	CYTH2	0.4933036666666667	0.6311037141293998	0.098611
SCN10A	SCN10A_ENST00000449082.2	0.39112166666666665	0.5596564889106248	0.0985933
NTC	NTC_1582	0.2429436666666666	0.3946590350181277	0.0980953
NTC	NTC_1529	0.268337	0.4331354265326214	0.0975073
PISD	PISD_ENST00000266095.5	0.46018366666666666	0.6142724658505341	0.0973928
KCNQ3	KCNQ3	0.9201706666666666	0.7842243376816952	0.0971329
NTC	NTC_994	0.181707	0.2922118885092041	0.0970864
NTC	NTC_1106	0.34498366666666663	0.5242108122357958	0.0967659
NDUFA12	NDUFA12	0.19467266666666666	0.319219	0.0965403
NTC	NTC_1477	0.2713036666666666	0.4439938813818989	0.0956679
CIB3	CIB3_ENST00000269878.4	0.5392403333333333	0.665339	0.0954223
NTC	NTC_1984	0.37958933333333333	0.5607320925270463	0.0953698
ITPKB	ITPKB	0.5506200000000001	0.6711161706356834	0.0953686
GSTA5	GSTA5	0.8737857333333333	0.7781314107067949	0.0951964
NDUFS6	NDUFS6	0.5489536666666667	0.6711161706356834	0.09508
NTC	NTC_2494	0.21843033333333328	0.3680199675744156	0.0948269
NTC	NTC_639	0.19344799999999995	0.3241720322171425	0.0946395
NTC	NTC_2526	0.20494366666666664	0.34565298889692786	0.0945527
NTC	NTC_1800	0.9305469999999999	0.792304	0.0940861
NTC	NTC_578	0.22636566666666663	0.38453554625053776	0.0939561
PPP2R3A	PPP2R3A	0.508907	0.6538451283656224	0.0939061
NTC	NTC_999	1.0594336666666666	0.8159929883305929	0.0935624
MMP26	MMP26_ENST00000380390.1	0.6043103333333333	0.7002871820708142	0.0935012
NTC	NTC_1908	0.3851503333333333	0.5731739388230948	0.0930961
INPP4B	INPP4B_P1	0.5373666666666667	0.6711161706356834	0.0930731
NTC	NTC_534	0.17004366666666665	0.2838759518478753	0.092992
NTC	NTC_2426	0.2659736666666666	0.44764761380444806	0.0928418
NTC	NTC_2121	0.31557699999999994	0.5083795811997138	0.0927203
TPH1	TPH1	0.48185033333333327	0.6424325207980592	0.0925984
SLC36A1	SLC36A1_P1	0.7339070000000001	0.7478779181733792	0.0925965
NTC	NTC_2313	0.1901303333333333	0.32718635265230034	0.0922522
EPHA8	EPHA8	0.4859376666666666	0.6481284903926108	0.091521
SLC7A1	SLC7A1	0.260017	0.4484746179073873	0.0905541
NTC	NTC_1807	0.1578736666666667	0.26769112870992373	0.0903615
NTC	NTC_2271	0.37346966666666664	0.5731739388230948	0.0902727
PPP1R15B	PPP1R15B	0.48876033333333335	0.6538451283656224	0.0901886
FARSB	FARSB	1.2961736666666668	0.8520418224299372	0.0901347
NTC	NTC_723	0.3585814666666666	0.5607320925270463	0.0900917
NTC	NTC_687	0.18991553333333333	0.3363381332698495	0.0898726
PRKAR1B	PRKAR1B_P1	0.3337636666666666	0.5384894406372757	0.0897233
NTC	NTC_2194	0.5869470999999999	0.704189	0.0893982
SULT2A1	SULT2A1	0.5140103333333333	0.6711161706356834	0.0890278
NTC	NTC_1293	0.18756366666666663	0.3363381332698495	0.0887596
PTGFR	PTGFR_P2	0.4603303333333333	0.6424325207980592	0.0884628
NTC	NTC_692	0.41325366666666663	0.6112642349439472	0.0883417
NTC	NTC_204	0.19283033333333333	0.3487941322876851	0.0882065
NTC	NTC_1122	0.23187119999999997	0.41889920233445155	0.0876219
NTC	NTC_557	0.6573836666666666	0.7362637488841477	0.0874101
NTC	NTC_1402	0.1673583333333333	0.30071069197258293	0.0873361
NTC	NTC_1728	0.27481966666666663	0.48129013300878576	0.0872808
NTC	NTC_2553	0.20624166666666666	0.3778756337910415	0.0871683
NTC	NTC_1166	0.2006613333333333	0.3680199675744156	0.0871128
DUSP27	DUSP27	0.14790299999999998	0.2580600536240799	0.0870083
NTC	NTC_1237	0.9576936666666666	0.8112408890419149	0.0870066
NTC	NTC_116	0.21154133333333336	0.3878922578614171	0.0870046
MMP10	MMP10	0.47026366666666675	0.6538451283656224	0.0867755
DARS	DARS	0.49794700000000003	0.6711161706356834	0.0862456
PPP2R5E	PPP2R5E	0.4293382333333333	0.6311037141293998	0.0858244
CRB2	CRB2_P2	0.48234699999999997	0.665339	0.0853546
NTC	NTC_284	0.9653136666666666	0.8159929883305929	0.0852503
NTC	NTC_2062	0.2439603333333333	0.44764761380444806	0.0851577
NTC	NTC_675	0.16428356666666658	0.3035798667579802	0.085054
NTC	NTC_971	0.18347333333333332	0.34565298889692786	0.0846472
AVPR2	AVPR2	0.12528766666666666	0.21128508150683267	0.0845856
TCN1	TCN1	0.45812033333333335	0.6538451283656224	0.0845347
BCR	BCR	0.17404166666666665	0.32699244717344167	0.0844907
NTC	NTC_1812	0.28006166666666665	0.5005590327923238	0.084171
SUOX	SUOX	0.19794033333333333	0.37618431649148276	0.0840453
NTC	NTC_265	0.25893700000000003	0.4736971560480945	0.0840249
NTC	NTC_856	0.23245366666666661	0.43673773269186433	0.083632
NTC	NTC_1142	0.18745766666666663	0.35832594496804826	0.083554
NTC	NTC_2537	0.2276703333333333	0.42955036999427976	0.0835518
CHRNA5	CHRNA5	0.22730366666666663	0.4296985766984104	0.0833832
NTC	NTC_1300	0.3178236666666666	0.5484225070031563	0.0829153
HBG1	HBG1	0.488897	0.6769125824055626	0.0828521
NTC	NTC_946	0.25229699999999994	0.469926	0.0827461
NTC	NTC_480	0.28458466666666665	0.5123137481469897	0.0826616
PPP1R1A	PPP1R1A	0.5191266666666666	0.6944158038508004	0.0822195
KLK1	KLK1_P1	0.42466566666666666	0.6424325207980592	0.0816091
MAP3K1	MAP3K1	0.399257	0.6254714315222111	0.0813656
TAOK3	TAOK3_P2	0.42304699999999995	0.6424325207980592	0.081298
NTC	NTC_419	0.22150166666666665	0.42955036999427976	0.081288
NTC	NTC_821	0.21063699999999996	0.4118855694796043	0.0811423
NTC	NTC_683	0.11963966666666667	0.21045931455989986	0.0809759
CDK3	CDK3	0.30570366666666665	0.5437433467878554	0.080891
NTC	NTC_120	0.28431699999999993	0.5202294495473749	0.0806906
NTC	NTC_1031	0.16209219999999996	0.3181978261539443	0.0806089
NTC	NTC_651	0.19927499999999998	0.3946590350181277	0.0804629
AKAP6	AKAP6	0.31773366666666664	0.5596564889106248	0.0800938
HINT1	HINT1	0.3850103333333333	0.6198609261503797	0.0799689
CYSLTR2	CYSLTR2_ENST00000282018.3	0.5996303333333333	0.7358815085614685	0.079866
UGCG	UGCG	0.391797	0.6254714315222111	0.0798453
NTC	NTC_1605	1.1633903333333335	0.8542394493065634	0.0795996
SGK2	SGK2	0.1036053333333333	0.17097083387073841	0.0794734
NTC	NTC_2107	0.35530033333333333	0.5984430072252283	0.0792239
FCER1G	FCER1G	0.22939366666666666	0.45324	0.078836
HS3ST1	HS3ST1	0.5092869999999999	0.7002871820708142	0.0787988
SGK223	SGK223	0.1571403333333333	0.3153785844207966	0.0787537
NTC	NTC_161	0.17974033333333334	0.36477063589360414	0.0787227
NTC	NTC_477	0.3380036666666666	0.5857452235572949	0.0785153
PFKL	PFKL_P2	0.4601736666666666	0.6769125824055626	0.0779844
TUFM	TUFM	0.8457403333333332	0.8087250240441859	0.0779765
SCN1A	SCN1A_ENST00000303395.4,ENST00000423058.2	0.10000466666666663	0.16606331949959208	0.0779763
NTC	NTC_1997	1.027400333333333	0.8398517414496414	0.0778742
NTC	NTC_1195	0.293407	0.5443491738414629	0.0774954
EPHB6	EPHB6	0.3717483333333333	0.6198609261503797	0.0772143
GUCY2D	GUCY2D	0.536557	0.7180078355854439	0.0771949
ALPPL2	ALPPL2	0.40049033333333334	0.6424325207980592	0.0769632
NTC	NTC_912	0.22319879999999997	0.45500610793475216	0.0763301
HPX	HPX	0.14869399999999997	0.3077884214069979	0.0760938
SEC14L2	SEC14L2	0.3730803333333333	0.6254714315222111	0.076031
NOXO1	NOXO1	0.3950936666666666	0.6424325207980592	0.0759261
NTC	NTC_900	0.15728166666666668	0.3302188133591599	0.0756837
ASGR2	ASGR2	0.20721233333333333	0.43202022052326416	0.0755281
NTC	NTC_860	0.2564936666666666	0.5083795811997138	0.0753609
NTC	NTC_169	0.21249566666666664	0.4439938813818989	0.0749309
PSAT1	PSAT1	0.382144	0.6367575023468939	0.0749102
NTC	NTC_1119	0.5199496666666666	0.7178750970839614	0.0748473
NTC	NTC_1671	0.34026366666666663	0.6027031879377327	0.0748228
NTC	NTC_1536	0.3496003333333333	0.6112642349439472	0.0747344
NTC	NTC_2054	0.16087699999999996	0.34565298889692786	0.0742222
NTC	NTC_438	0.19611033333333333	0.41889920233445155	0.0741082
MAN1B1	MAN1B1	0.15409399999999995	0.3309246880572153	0.0740069
GABRG2	GABRG2	0.186907	0.4024081607133798	0.0738905
NTC	NTC_2056	0.22291366666666662	0.46617051529926556	0.0738859
NTC	NTC_2017	0.1777101333333333	0.38453554625053776	0.073761
NTC	NTC_1861	0.30092699999999994	0.5690121328740254	0.0736905
NTC	NTC_316	0.4202503333333333	0.6681698224087156	0.0735914
NTC	NTC_2103	0.13235633333333338	0.2784089676526912	0.0734997
NTC	NTC_1535	0.19412366666666664	0.41889920233445155	0.0733575
PLK2	PLK2_P2	0.4631416666666667	0.6944158038508004	0.0733526
KCNQ2	KCNQ2	0.150927	0.32699244717344167	0.0732694
NDUFS3	NDUFS3	0.9645403333333332	0.8396139060919737	0.0732283
NTC	NTC_2267	0.2672653333333333	0.5322201207903579	0.0732063
PIP4K2C	PIP4K2C	1.2101859999999998	0.8707518382642891	0.072739
NTC	NTC_147	0.17050499999999996	0.37457249117616054	0.0727143
NTC	NTC_1489	0.17512366666666662	0.38453554625053776	0.0726874
AMY2B	AMY2B	0.5295139999999999	0.7299071595567741	0.0724017
NTC	NTC_209	0.23463699999999998	0.4928027378357074	0.0721103
ENPEP	ENPEP	0.45272366666666664	0.6944158038508004	0.0717026
PTPN23	PTPN23	0.4044703333333333	0.665339	0.0715738
LPL	LPL	0.225427	0.48242774750653705	0.0713629
NTC	NTC_2449	0.15017366666666662	0.3363381332698495	0.0710658
NTC	NTC_2443	0.4337036666666667	0.6860904729142867	0.070962
NME6	NME6	0.3841136666666667	0.6538451283656224	0.0708786
CD80	CD80	0.10381966666666662	0.2084003056781799	0.0707117
LCTL	LCTL	0.366568	0.6424325207980592	0.0704443
NTC	NTC_2290	0.12943033333333331	0.2866365213340436	0.0702378
PIK3CD	PIK3CD	0.31409766666666666	0.5976419761798586	0.0702193
NTC	NTC_1206	0.14933699999999997	0.3394249778184173	0.0700773
NTC	NTC_1564	0.9531203333333335	0.8446419500916515	0.0698898
ARSA	ARSA	0.46185066666666663	0.706177	0.0697795
QDPR	QDPR	0.4392203333333333	0.6944158038508004	0.0695639
NTC	NTC_1464	0.19927699999999998	0.44764761380444806	0.0695604
TXK	TXK_P2	0.16187033333333334	0.371919	0.0695318
NTC	NTC_2281	0.14071699999999995	0.3211758558966442	0.0694097
NTC	NTC_1217	0.18529699999999993	0.4224322090129127	0.0693461
STYK1	STYK1	0.40016033333333334	0.6711161706356834	0.0693087
NTC	NTC_176	0.12849033333333326	0.28941516241332665	0.0691893
PTPLA	PTPLA	0.22460966666666665	0.4923791512731832	0.0691125
NTC	NTC_1219	0.23486033333333328	0.5083795811997138	0.0690048
NTC	NTC_2002	0.16754699999999997	0.3878922578614171	0.0689102
PRKCE	PRKCE	0.45527966666666664	0.706177	0.0687867
PLEKHA4	PLEKHA4	0.18514096666666663	0.4250769257853232	0.0687859
NTC	NTC_1691	0.1924836666666666	0.440357	0.0685617
DOK1	DOK1	0.16885699999999998	0.3935474982695707	0.0683876
NTC	NTC_570	0.26197366666666666	0.5484225070031563	0.0683449
TRAPPC6B	TRAPPC6B	0.155247	0.3634773804537633	0.0682346
NTC	NTC_180	0.23735033333333327	0.5162637326367766	0.06815
NTC	NTC_1313	0.2811543333333333	0.5731739388230948	0.0679588
CIT	CIT	0.40965633333333323	0.6827281950495151	0.0679014
PAICS	PAICS	0.352255	0.6424325207980592	0.0676937
ACP2	ACP2	0.286877	0.5812191632967667	0.0676055
NTC	NTC_1563	0.27893	0.5731739388230948	0.0674212
NTC	NTC_1638	0.26052699999999995	0.5525108371900689	0.0671272
PIK3R4	PIK3R4	0.8815603333333334	0.8396139060919737	0.0669284
NADK	NADK_P2	0.17496033333333333	0.4159212246549623	0.0666579
NTC	NTC_1888	0.14446366666666666	0.34565298889692786	0.0666497
NPSR1	NPSR1	0.089807	0.18111038975982063	0.0666419
FGFR1	FGFR1	0.1601803333333333	0.38480602709586886	0.0664361
NTC	NTC_2233	0.21592299999999998	0.4928027378357074	0.0663589
NTSR2	NTSR2	0.14368799999999998	0.3469580808685765	0.0660567
CKM	CKM_P2	0.2242006666666666	0.5075102777423806	0.0660395
NTC	NTC_975	0.13715599999999997	0.3302188133591599	0.0659992
HLA-DQA2	HLA-DQA2	0.3782736666666666	0.6711161706356834	0.0655179
NMNAT1	NMNAT1	0.11910366666666664	0.28218185596921286	0.065444
NTC	NTC_1234	0.20370699999999997	0.4774853871868926	0.0653981
NTC	NTC_468	0.2242953333333333	0.5123137481469897	0.0651497
NTC	NTC_2022	0.1808769999999999	0.43673773269186433	0.0650758
CKMT2	CKMT2	0.12055099999999999	0.28934601355291023	0.0649267
NTC	NTC_1923	0.1851503333333333	0.44764761380444806	0.0646293
B4GALT2	B4GALT2	0.26449806666666664	0.5703892689700378	0.0644922
TUBA4A	TUBA4A	0.19454699999999997	0.4677079079380301	0.0642054
NTC	NTC_113	0.2911103333333333	0.6027031879377327	0.0640141
RDH14	RDH14	0.48060333333333327	0.7358815085614685	0.0640126
CPB1	CPB1	0.3772103333333333	0.6769125824055626	0.0639249
LEPRE1	LEPRE1	0.1555553333333333	0.38916182659920684	0.0637574
NTC	NTC_237	0.18544566666666668	0.4531599607463437	0.0637467
NTC	NTC_2276	1.1797403333333332	0.8831560595170744	0.0636618
CXCL10	CXCL10	0.12437033333333328	0.3077884214069979	0.0636462
NTC	NTC_1533	0.24369033333333331	0.5484225070031563	0.0635751
PARP15	PARP15	0.2221683333333333	0.5177316896291858	0.0635169
GUCY2C	GUCY2C	0.5472836666666666	0.7659867379523614	0.0633638
POMC	POMC	0.39068033333333335	0.6885627046333525	0.0633123
RDH13	RDH13_P2	0.21805333333333332	0.512608	0.0632823
ACACB	ACACB_P1	0.23894699999999996	0.5437433467878554	0.0632268
NTC	NTC_2025	0.19069066666666667	0.46617051529926556	0.0632054
NTC	NTC_470	1.0749913333333332	0.8734979058226076	0.063143
S100G	S100G	0.16160366666666665	0.4068829921118443	0.0631112
TAS1R2	TAS1R2_ENST00000375371.3	0.1385853333333333	0.3510424285675736	0.0630065
SLC22A6	SLC22A6	0.14665866666666663	0.371919	0.0629976
NTC	NTC_2266	0.18174699999999994	0.4513183756291935	0.0627967
DNASE1	DNASE1	0.10344799999999998	0.24817295619783275	0.0626114
NTC	NTC_1463	0.14511033333333326	0.3712872606395665	0.0624395
NTC	NTC_887	0.16350466666666666	0.41538364081003154	0.0623853
SHMT1	SHMT1	0.12841033333333332	0.32699244717344167	0.0623384
HNMT	HNMT	0.5539036666666666	0.7720520935705613	0.062233
FES	FES	0.12276033333333333	0.31156826297908025	0.0621716
PPP1R3A	PPP1R3A	0.23454559999999997	0.5437433467878554	0.062062183355238665
NTC	NTC_447	0.54313	0.7688044486742146	0.0620168
NTC	NTC_2390	0.18310466666666664	0.4587107502516352	0.0619738
PTPN3	PTPN3	0.20136366666666666	0.4923791512731832	0.0619597
ENPP2	ENPP2	0.14727833333333332	0.38048016879324664	0.061808
GPX5	GPX5	0.20371699999999998	0.4973958261025848	0.0617869
HBB	HBB_P2	0.37959666666666664	0.6885627046333525	0.0615161
SST	SST	0.486927	0.7478779181733792	0.061435233655821625
NTC	NTC_564	0.0862655	0.19420797789979982	0.061398
NTC	NTC_1742	0.13215766666666665	0.34565298889692786	0.0609722
NTC	NTC_1787	0.13905599999999999	0.36477063589360414	0.0609038
NTC	NTC_285	0.12125366666666662	0.31523794408041883	0.0607919
VDAC3	VDAC3	0.286597	0.6142724658505341	0.060655088457040006
ACE	ACE_P2	0.15712699999999996	0.4113873769000841	0.060611589160348464
MAP4K3	MAP4K3	0.139329	0.3676828680264861	0.060542157398675044
NTC	NTC_1049	0.19913356666666665	0.49667281393892937	0.0605226
NTC	NTC_2041	0.15550366666666662	0.4084050318505681	0.0604768
SMG1	SMG1	0.372897	0.6885627046333525	0.0604304
TSSK2	TSSK2	0.25191166666666664	0.5757921924708792	0.0603918
GSTM4	GSTM4	0.18045266666666665	0.46285717556408656	0.060371
NTC	NTC_851	0.11556699999999998	0.30071069197258293	0.0603088
FABP6	FABP6	0.427828	0.7239491587209269	0.060020816782686545
GCK	GCK	0.2297696666666667	0.5490226319508726	0.059834262047762626
CHM	CHM	0.12024699999999999	0.319219	0.0596318
NTC	NTC_2004	0.2672403333333333	0.5984430072252283	0.0595885
NTC	NTC_514	0.23119699999999999	0.5525108371900689	0.05957
GPRC5A	GPRC5A_P2	0.11396799999999999	0.30032014358859316	0.0595387
NTC	NTC_2323	0.19809133333333329	0.5005590327923238	0.0595353
GRK6	GRK6	0.9866606666666665	0.8707518382642891	0.059303831385798554
GSTT2	GSTT2	0.1287303333333333	0.3469580808685765	0.0591803
GPX2	GPX2	1.0346448666666666	0.8770051594436502	0.0589725
NTC	NTC_983	0.13341366666666668	0.36153928803519797	0.058948095048460346
NTC	NTC_2175	0.1596603333333333	0.42955036999427976	0.058593091529393945
NTC	NTC_552	0.281041	0.6198787401315726	0.0583703
S100A13	S100A13	0.2010393333333333	0.512608	0.0583446
EFNB2	EFNB2	0.3224056666666667	0.6595821483176085	0.058268733074845654
NTC	NTC_2185	0.26835166666666666	0.606977	0.058186098004030365
FOLH1	FOLH1	0.533789	0.7781314107067949	0.0581547
PECR	PECR	0.0682323	0.14094828792603664	0.0580616
ARPC1B	ARPC1B	0.1581763333333333	0.4296985766984104	0.0580248
AKAP3	AKAP3_P2	0.48665366666666665	0.7599356929670618	0.0580204
ZAK	ZAK	0.12334366666666666	0.33888053574225574	0.0579658
SFTPD	SFTPD	0.20899029999999996	0.5280585905388435	0.0579567
HNF4G	HNF4G_P2	0.22898033333333329	0.5596564889106248	0.057721008988084764
NTC	NTC_1560	0.4929136666666666	0.764129	0.0575887
NTC	NTC_2286	0.24778699999999998	0.5857452235572949	0.0575588
NTC	NTC_714	0.2730237666666666	0.615565	0.0575333
LGALS2	LGALS2	0.34692433333333333	0.6827281950495151	0.057503458109432935
SIRPA	SIRPA	0.3317136666666667	0.6711161706356834	0.0574536
NTC	NTC_2028	0.24732366666666664	0.5857452235572949	0.057451122239846074
ASS1	ASS1	0.28151766666666667	0.6254714315222111	0.0573712
G6PC	G6PC	0.22362933333333335	0.5543270845720959	0.0573014
TNIK	TNIK	0.20040066666666667	0.5177316896291858	0.0572936
NTC	NTC_1715	0.1638963333333333	0.44764761380444806	0.0572103
NTC	NTC_2367	0.12190366666666666	0.3394249778184173	0.0572041
AGXT2	AGXT2	0.36103366666666664	0.6944158038508004	0.0571807
PTPRD	PTPRD_ENST00000356435.5,ENST00000540109.1	0.1776463333333333	0.47749334310354763	0.0570303
CACNB2	CACNB2_P2	0.25060033333333326	0.5921442975377871	0.0570297
NTC	NTC_861	0.18348699999999996	0.4889488819503458	0.0570161
BCKDK	BCKDK	0.17248366666666667	0.4677079079380301	0.056923971601514446
NTC	NTC_1508	0.1749393333333333	0.4736971560480945	0.056767677678088824
NDST1	NDST1	0.31390366666666664	0.6595821483176085	0.056732157202205875
GNPDA1	GNPDA1	0.13642636666666666	0.38480602709586886	0.0565839
TTN	TTN_P2	0.0897776	0.2354069337848843	0.056396560046734254
NTC	NTC_2124	0.130877	0.3712872606395665	0.056315058013918055
ADRA2A	ADRA2A	0.29864199999999996	0.6481284903926108	0.0562459
NTC	NTC_2307	0.23561099999999996	0.57735	0.056207533034139355
NTC	NTC_1943	0.13530566666666663	0.38453554625053776	0.0561604
NTC	NTC_2528	0.15537366666666666	0.43673773269186433	0.0559002
SBF1	SBF1	0.20145266666666667	0.5280585905388435	0.0558664
NTC	NTC_1595	0.1210103333333333	0.34565298889692786	0.0558293
NTC	NTC_917	0.1698336666666666	0.469926	0.055700513953773394
MAOB	MAOB	0.13730699999999998	0.3935474982695707	0.0556097
MAPK10	MAPK10	0.15535266666666664	0.43902894050790375	0.0555396
IKBKB	IKBKB	0.30700199999999994	0.6595821483176085	0.0554848
NPR2	NPR2	0.21269699999999997	0.5490226319508726	0.0553884
NTC	NTC_1386	0.23217333333333334	0.57735	0.055387440751830705
NTC	NTC_768	0.22580699999999998	0.5690121328740254	0.0552953
CA14	CA14	0.492108	0.7720520935705613	0.05529
PLIN3	PLIN3	0.16462033333333334	0.46285717556408656	0.055074226232641035
NTC	NTC_1224	0.16951366666666667	0.4736971560480945	0.0550071
TTBK1	TTBK1	0.44771399999999995	0.7538993051051035	0.0549285
TMPRSS15	TMPRSS15	0.217161	0.5596564889106248	0.0547416
HRH1	HRH1_P2	0.7842383333333334	0.8520418224299372	0.054535217994163686
NTC	NTC_1675	0.30587366666666665	0.6637185653637312	0.0544504
NR1H4	NR1H4	0.12649766666666665	0.371919	0.0543373
LGALS9	LGALS9	0.358288	0.706177	0.054132559912332866
NTC	NTC_2003	0.13615966666666665	0.4014967240803392	0.0539625
IRAK1BP1	IRAK1BP1	0.16346913333333332	0.4677079079380301	0.0539489
CD3G	CD3G	0.46573033333333336	0.7659867379523614	0.0539217
CA13	CA13	0.0690803	0.16606331949959208	0.0538638
NTC	NTC_29	0.2286003333333333	0.5815405923227706	0.0538171
NTC	NTC_42	0.266543	0.628546	0.0537519
ADCK4	ADCK4	0.1374103333333333	0.4068829921118443	0.053662921161931935
NTC	NTC_716	0.9516003333333333	0.8783247190423938	0.0536178
MINK1	MINK1	0.37207566666666664	0.7180078355854439	0.0535308
RDH8	RDH8	0.13034606666666662	0.38916182659920684	0.0534249
NTC	NTC_911	0.20948766666666663	0.556614	0.0533033
MARK3	MARK3_P1	0.12360066666666666	0.371919	0.0530929
CACNA1S	CACNA1S	0.17943699999999996	0.5075102777423806	0.0528541
NTC	NTC_1647	0.374287	0.7224574449928021	0.052844731570560015
CHRNB1	CHRNB1	0.286047	0.6538451283656224	0.0527829
PIP5K1C	PIP5K1C	0.22009699999999993	0.5757921924708792	0.0527648
PTPRE	PTPRE_ENST00000419012.2	0.12141033333333331	0.3676828680264861	0.052756019999370324
NTC	NTC_2006	0.315768	0.6815932434682687	0.0525674
NT5M	NT5M	0.11775033333333329	0.35930211610163254	0.052344759676221785
NTC	NTC_1721	0.19798043333333332	0.5443491738414629	0.052291073515039595
PLA2G2E	PLA2G2E	0.2665166666666666	0.6367575023468939	0.0522442
PIK3CB	PIK3CB	0.18526933333333329	0.5228820485928956	0.0521712
IRAK3	IRAK3	0.0877127	0.2547344499119454	0.052093633153246194
SUCLG2	SUCLG2	0.4360636666666666	0.7599356929670618	0.0519889
CACNA1D	CACNA1D	1.34162	0.9146729549304973	0.051966410157769136
ARL5B	ARL5B	0.074779	0.2027166240738073	0.0518301
PRKAB1	PRKAB1	0.21608399999999994	0.5757921924708792	0.0518027
ACSL1	ACSL1	0.29838699999999996	0.6711161706356834	0.0516813
CKS2	CKS2	0.13563266666666662	0.4159212246549623	0.051674542758562966
NTC	NTC_1976	0.098231	0.2978596430680466	0.0516684
NTC	NTC_1091	0.13887219999999997	0.4259826142703561	0.0514672
MARK4	MARK4	0.37635206666666665	0.7299071595567741	0.051459512436530276
NTC	NTC_2485	0.10331233333333331	0.3181978261539443	0.0513775
PPP1R42	PPP1R42	0.2069773333333333	0.5650106250599289	0.0513187
CDKN2C	CDKN2C_P2	0.21761766666666665	0.5812191632967667	0.0512838
HAO1	HAO1	1.5624903333333333	0.9272758836284011	0.0512357
ALDH1L1	ALDH1L1	0.12347133333333335	0.38480602709586886	0.051210739860641716
ADAM33	ADAM33	0.260607	0.6367575023468939	0.051085729390670465
NTC	NTC_1900	0.229072	0.5984430072252283	0.0510778
NTC	NTC_1319	0.35286366666666663	0.7178750970839614	0.0507951
NTC	NTC_2475	0.15977366666666662	0.48129013300878576	0.050743
PANK1	PANK1_P1	0.398777	0.7478779181733792	0.050313410781426336
NTC	NTC_1540	0.225337	0.5984430072252283	0.050245
NTC	NTC_761	0.107761	0.34252993331318615	0.050141351708372604
NTC	NTC_634	0.22405366666666665	0.5984430072252283	0.049958859996584414
ELSPBP1	ELSPBP1	0.307627	0.6885627046333525	0.049852956204043786
KRT12	KRT12	0.11603433333333332	0.371919	0.0498428
CROT	CROT	0.37262466666666666	0.7358815085614685	0.049630665595601066
NTC	NTC_1202	0.1901336666666666	0.5484225070031563	0.049603
MB	MB	0.17332899999999996	0.5177316896291858	0.0495539
CD86	CD86_P2	0.2298203333333333	0.6087063146351308	0.0495475
AZGP1	AZGP1	0.16973066666666664	0.512608	0.049258363545097654
PHKB	PHKB	0.13427533333333333	0.4296985766984104	0.049257
NTC	NTC_2543	0.214901	0.5899639111787045	0.049249817884907364
PASK	PASK	0.23689366666666664	0.6198609261503797	0.0492042
NTC	NTC_916	0.3113693333333333	0.6951182231965907	0.0491781
PPP1R14D	PPP1R14D	0.14299799999999996	0.45324	0.0491443
STK35	STK35	0.26089239999999997	0.6481284903926108	0.0491362
NNMT	NNMT	0.21574699999999997	0.5921442975377871	0.0490981
CERKL	CERKL_P1	0.18261033333333332	0.5384894406372757	0.0490898
ANKK1	ANKK1	0.13683399999999998	0.43902894050790375	0.048919092367475304
GSTA3	GSTA3	0.2755123333333333	0.665339	0.0487538
C1QB	C1QB	0.1436403333333333	0.458035	0.0487087
SLC7A8	SLC7A8	0.38406366666666664	0.7478779181733792	0.048457
PAM	PAM_ENST00000438793.3	0.35383699999999996	0.7299071595567741	0.048380973866503446
GSTA2	GSTA2	0.363118	0.7358815085614685	0.048364452603093376
ADRA1D	ADRA1D	0.12983366666666663	0.4250769257853232	0.0482374
ERBB4	ERBB4	0.12333403333333329	0.4068829921118443	0.0481657
STK3	STK3	0.19744766666666663	0.5703892689700378	0.048143398737029434
ALPL	ALPL_P2	0.16837033333333332	0.5177316896291858	0.048136278818663794
CYP2C9	CYP2C9	0.4157303333333333	0.7659867379523614	0.0481327
NTC	NTC_1094	0.142197	0.4587107502516352	0.0481282
PIK3C2G	PIK3C2G	0.12021066666666666	0.3979629688236458	0.0481032
NTC	NTC_311	0.2534136666666666	0.6460332334663873	0.048084
NTC	NTC_642	0.21824366666666664	0.6027031879377327	0.047991
LTA4H	LTA4H	0.11001366666666659	0.3676828680264861	0.0478039
ACAT1	ACAT1	0.1283476666666666	0.4250769257853232	0.0476853
DBI	DBI_P2	0.24779266666666663	0.6424325207980592	0.047618931923967094
SLC6A1	SLC6A1	0.20162033333333335	0.5812191632967667	0.047513862889892795
PTPRE	PTPRE_ENST00000254667.3	0.2373803333333333	0.6311037141293998	0.0474522
STK31	STK31	0.4090372666666666	0.7659867379523614	0.0473578
CAMK1D	CAMK1D	0.26744699999999993	0.665339	0.0473266
CSF2RA	CSF2RA	0.23213366666666663	0.6254714315222111	0.0473071
NTC	NTC_524	0.0877093	0.28941516241332665	0.0472296
NTC	NTC_1542	0.15484689999999998	0.49667281393892937	0.0470626
MKNK2	MKNK2_P2	0.2548783333333333	0.6538451283656224	0.0470315
NTC	NTC_1160	0.26856366666666664	0.6681698224087156	0.047029
MAP4K2	MAP4K2	0.30381033333333335	0.7002871820708142	0.0470067
MAP3K11	MAP3K11_P1	0.2492403333333333	0.6481284903926108	0.0469416
CPT2	CPT2	0.11686463333333333	0.3979629688236458	0.0467642
PMP2	PMP2	0.185487	0.5596564889106248	0.0467573
SLC16A6	SLC16A6	0.865644	0.8832661665499502	0.0466655
NTC	NTC_583	0.6154896666666667	0.8398517414496414	0.0466525
NTC	NTC_671	0.20342699999999997	0.5899639111787045	0.0466203
ADORA3	ADORA3_P2	0.242317	0.6424325207980592	0.0465667
SLC23A1	SLC23A1	0.3896783333333333	0.7599356929670618	0.0464587
MAP3K11	MAP3K11_P2	0.15542366666666665	0.5024395926315238	0.0464586
NTC	NTC_1064	0.28384766666666666	0.6860904729142867	0.0464428
PROZ	PROZ	0.0699877	0.21714102334374585	0.0464199
FGFR3	FGFR3	0.1466003333333333	0.48242774750653705	0.046408933435110926
UQCRC1	UQCRC1_P1	0.31463366666666664	0.7120835166613032	0.046398733326907055
NTC	NTC_117	0.199727	0.5857452235572949	0.0463948
GGCX	GGCX	0.42498366666666665	0.7781314107067949	0.0463007
ENOPH1	ENOPH1	0.18971699999999997	0.5703892689700378	0.0462584
PAK6	PAK6_P2	0.2842203333333333	0.6885627046333525	0.046059753630095505
NEK8	NEK8	0.16060399999999997	0.5177316896291858	0.045915920995935625
SACM1L	SACM1L	0.18826733333333334	0.5703892689700378	0.045905
PRKACA	PRKACA	0.24844366666666665	0.6538451283656224	0.0458441
NTC	NTC_657	0.1633043333333333	0.5242108122357958	0.0458059
NTC	NTC_350	0.1438103333333333	0.48129013300878576	0.0456732
GHRHR	GHRHR_P1	0.18082366666666666	0.5596564889106248	0.045581750786130595
DPP4	DPP4	0.36041866666666666	0.7478779181733792	0.045473767116192686
EPHA10	EPHA10_P1	0.20248366666666667	0.5976419761798586	0.045267
KCNJ8	KCNJ8	0.1977503333333333	0.5921442975377871	0.045002527588396894
NTC	NTC_1753	0.17202366666666666	0.5484225070031563	0.044878347879145804
TSSK4	TSSK4	0.27618366666666666	0.6885627046333525	0.0447574
UGT1A9	UGT1A9	0.310588	0.7180078355854439	0.044684549091979005
PPCDC	PPCDC_P2	0.14298866666666668	0.4873897369272311	0.0446301
NME1	NME1_P2	0.051946999999999965	0.13881838033153912	0.0445473
SERPINA1	SERPINA1_P2	0.26866033333333333	0.6827281950495151	0.044531
REN	REN	0.11241466666666666	0.4024081607133798	0.0444413
EIF2AK3	EIF2AK3	0.0543137	0.1519764519138506	0.0444407
NTC	NTC_799	0.054292	0.15187125364861073	0.0444393
ATM	ATM	0.035557	0.056289106236842086	0.0444312
DDC	DDC	0.10338566666666671	0.371919	0.044409538751452995
CHRNA7	CHRNA7	0.209337	0.6142724658505341	0.0443039
PPFIA2	PPFIA2_ENST00000548586.1	0.10076466666666664	0.3634773804537633	0.0442883
NTC	NTC_742	0.20979299999999995	0.615565	0.0442089
NTC	NTC_508	0.1318093333333333	0.46243224056193866	0.0441498
KRT8	KRT8_P2	0.22868366666666667	0.6424325207980592	0.043946707953920555
NTC	NTC_1243	0.0991703	0.36153928803519797	0.0438179
NTC	NTC_2139	0.4330803333333333	0.792304	0.043788
IL11RA	IL11RA_P2	0.15292266666666662	0.5177316896291858	0.0437199
MAP1A	MAP1A	0.457337	0.802581	0.0436807
CLCNKA	CLCNKA_P1	0.15716033333333332	0.5280585905388435	0.0435834
CAMK2B	CAMK2B	0.1356803333333333	0.47749334310354763	0.0435578
PRKAR1A	PRKAR1A	0.19135033333333334	0.5921442975377871	0.0435461
NTC	NTC_2451	0.218897	0.6328986122364895	0.0434874
NTC	NTC_1631	0.19724933333333333	0.6027031879377327	0.0433744
NME7	NME7	0.11669366666666661	0.4250769257853232	0.0433555
NTC	NTC_561	0.156297	0.5282077325414962	0.0433248
CYTH3	CYTH3	0.30105669999999995	0.7180078355854439	0.043313273180609665
SELE	SELE	0.19369399999999998	0.5976419761798586	0.043302018907328405
MMACHC	MMACHC	0.43714033333333335	0.79645	0.0432077
GNMT	GNMT	0.094897	0.3510424285675736	0.043144
PHPT1	PHPT1	0.0769303	0.2751389563258019	0.043115444874346154
CSK	CSK	0.3153263333333333	0.7299071595567741	0.0431153
MKNK2	MKNK2_P1	0.2287519999999999	0.6481284903926108	0.043082897178970826
TEK	TEK	0.1569683333333333	0.5332611208468094	0.0428618
DBH	DBH	0.9568059999999999	0.9020914424757893	0.0428165
ACP5	ACP5_P1	0.1279193333333333	0.46285717556408656	0.0427958
PIK3C2A	PIK3C2A_ENST00000265970.7	0.3588973333333333	0.7599356929670618	0.042788873080055724
PNKP	PNKP	0.18473033333333333	0.5866699451120296	0.0427847
IP6K3	IP6K3	0.14731699999999998	0.512608	0.0427536
SYNC	SYNC	0.7488203333333332	0.8770051594436502	0.042681150280047944
NTC	NTC_1569	0.15753366666666666	0.5362478857989095	0.042634
TAF1L	TAF1L	0.3105113333333333	0.7299071595567741	0.042457
RPS6KA1	RPS6KA1_P1	0.40173206333333333	0.7842243376816952	0.0424067
NTC	NTC_1027	0.21320033333333333	0.6328986122364895	0.0423556
ADORA3	ADORA3_P1	0.28617266666666663	0.7120835166613032	0.0422016
PRKCG	PRKCG	0.0867433	0.32699244717344167	0.0421106
NTC	NTC_1101	0.11404699999999998	0.42955036999427976	0.0418536
SGK1	SGK1_P2	0.13201236666666663	0.48242774750653705	0.0417909
PHGDH	PHGDH	0.4363936666666667	0.802581	0.0416804
NDUFS5	NDUFS5_P2	0.10012833333333335	0.38480602709586886	0.041529040730206905
SSTR1	SSTR1	0.192502	0.6087063146351308	0.0415019
NTC	NTC_1555	0.11828899999999995	0.44764761380444806	0.0412904
NTC	NTC_2070	0.207507	0.6328986122364895	0.0412246
AURKA	AURKA	1.5295103333333333	0.9398970845440355	0.041174
CAT	CAT_P2	0.22310799999999997	0.6538451283656224	0.041169
SLC6A8	SLC6A8	0.24794599999999997	0.6827281950495151	0.041097585422762095
MAPKBP1	MAPKBP1	0.14143033333333332	0.512608	0.0410452
P4HA1	P4HA1	0.3544133333333333	0.7659867379523614	0.041033532552597125
DAO	DAO	0.131243	0.4873897369272311	0.040964
REG1A	REG1A	0.18997999999999998	0.6087063146351308	0.0409582
NTC	NTC_2171	0.13325366666666663	0.4928027378357074	0.040952434698206426
ADSSL1	ADSSL1	0.18283699999999997	0.5976419761798586	0.040874839855437974
ROCK2	ROCK2	0.23084699999999997	0.665339	0.040849957721906555
NTC	NTC_6	0.2625936666666666	0.6996484591343561	0.040733560558287245
CD86	CD86_P1	0.37357833333333335	0.7781314107067949	0.0407003
FGR	FGR	0.3851636666666666	0.7842243376816952	0.0406578
AMHR2	AMHR2	0.0977767	0.38480602709586886	0.040553667850896646
SYK	SYK_P2	0.2498613333333333	0.6885627046333525	0.0404917
NTC	NTC_523	0.26570366666666667	0.704189	0.0404695
HK3	HK3	0.11172233333333328	0.43434928563618136	0.0404615
DHODH	DHODH_P2	0.14572366666666667	0.5280585905388435	0.0404118
CACNB2	CACNB2_P1	0.062505	0.22614239298805938	0.040354354123562586
NQO2	NQO2	0.16273699999999994	0.5650106250599289	0.040349562672254036
PTP4A2	PTP4A2	0.35878699999999997	0.7720520935705613	0.040310937538305294
EEA1	EEA1	0.14484566666666665	0.5280585905388435	0.0401683
ACSL3	ACSL3	0.1404693333333333	0.5177316896291858	0.040159515402387734
NTC	NTC_473	0.13821366666666662	0.5123137481469897	0.040146093023272295
MUC2	MUC2	0.24738366666666664	0.6885627046333525	0.0400901
TACR1	TACR1	0.379747	0.7842243376816952	0.040086
NTC	NTC_1599	0.1848743333333333	0.606977	0.0400859
PIK3R2	PIK3R2_P1	0.3678113333333333	0.7781314107067949	0.040071960912963646
NTC	NTC_1708	0.12889699999999996	0.4889488819503458	0.040053008132694246
KCNC4	KCNC4	0.0700703	0.26821700655172853	0.0400462
C8G	C8G	0.083217	0.3309246880572153	0.0399667
MCFD2	MCFD2_P2	0.41770366666666664	0.802581	0.039895296902904186
TRPV3	TRPV3_P2	0.291618	0.7299071595567741	0.0398736
CDK17	CDK17	0.16904033333333332	0.5812191632967667	0.0398361
PFN1	PFN1	0.099509	0.3979629688236458	0.039819256540653394
PTPRK	PTPRK_P2	0.12927699999999998	0.4923791512731832	0.0397786
DLG4	DLG4_P1	0.2629916666666666	0.706177	0.0397345
CIB2	CIB2	0.10691366666666666	0.4250769257853232	0.039721898542149074
MYO3B	MYO3B	0.060419	0.22011238956270351	0.0397168
NTC	NTC_1425	0.16406366666666664	0.5731739388230948	0.0396564
DGKB	DGKB	0.0543137	0.18634455404273564	0.0396318
NTC	NTC_87	0.14457699999999996	0.5322201207903579	0.0396009
NTC	NTC_960	0.11330033333333331	0.44764761380444806	0.039549036530915085
EPM2A	EPM2A	0.19375566666666666	0.6254714315222111	0.039485955955345334
ADCK1	ADCK1	0.10101366666666664	0.4068829921118443	0.0394489
HCK	HCK	0.0651443	0.24817295619783275	0.0394283
PDE4C	PDE4C_P2	0.3035103333333333	0.7418718732369287	0.0393565
NTC	NTC_162	0.1693793333333333	0.5857452235572949	0.0393453
MAP2K2	MAP2K2	0.14183336666666665	0.5280585905388435	0.039332929665641635
CFTR	CFTR	0.17250033333333328	0.5921442975377871	0.0392563
NTC	NTC_896	0.11708366666666661	0.46243224056193866	0.0392174
NTC	NTC_808	0.14251699999999998	0.5322201207903579	0.0390366
LAT	LAT	0.15453033333333333	0.5596564889106248	0.038953767904077945
FOLR2	FOLR2	0.10599699999999992	0.4296985766984104	0.0388835
NTC	NTC_290	0.14863599999999996	0.5484225070031563	0.0387769
NTC	NTC_131	0.0610603	0.23242807953160916	0.0386946
KCNA4	KCNA4	0.37816866666666665	0.7903305203121038	0.0386455
GABRA3	GABRA3	0.354402	0.7781314107067949	0.038611053560456195
NTC	NTC_1719	0.15172699999999997	0.556614	0.038606301410409376
TRPV3	TRPV3_P1	0.1724373333333333	0.5976419761798586	0.0385499
NTC	NTC_1934	0.12799599999999992	0.5005590327923238	0.0384685
CAMK1G	CAMK1G_P2	0.2965313333333333	0.7418718732369287	0.038451542432981274
CD46	CD46	0.30430193333333333	0.7478779181733792	0.0383936
SLC1A5	SLC1A5_P1	0.14737366666666663	0.5490226319508726	0.0383775
NTC	NTC_1223	0.16742099999999996	0.5899639111787045	0.0383686
NEK9	NEK9	0.273426	0.7239491587209269	0.0383595
HTR3A	HTR3A_P2	0.18771999999999994	0.6254714315222111	0.0382559
GOT1	GOT1	0.0724223	0.2966316808285514	0.0382232
GALE	GALE	0.3385343333333333	0.7720520935705613	0.0380355
STK11IP	STK11IP	0.066237	0.26821700655172853	0.037855352202464235
GNLY	GNLY	0.28402399999999994	0.7358815085614685	0.0378298
GK5	GK5	0.15480666666666668	0.5703892689700378	0.037746301115149865
NTC	NTC_2273	0.23839366666666664	0.6951182231965907	0.0376522
CTSK	CTSK	0.21725699999999998	0.6711161706356834	0.0376294
SLC32A1	SLC32A1	0.42291033333333333	0.814881	0.0375993
MTMR2	MTMR2	0.23697366666666664	0.6944158038508004	0.037532
PLK3	PLK3	0.23645099999999997	0.6944158038508004	0.0374492
DGKH	DGKH_P2	0.22024799999999994	0.6769125824055626	0.037324858820510814
CDK16	CDK16	0.17147199999999999	0.605932	0.0373083
STK11	STK11_P2	0.0663927	0.2751389563258019	0.0372096
ACOT13	ACOT13	0.15788699999999997	0.5812191632967667	0.0372077
FTL	FTL	0.115762	0.47749334310354763	0.037163384949877934
IDH3A	IDH3A_P1	0.19276966666666667	0.6424325207980592	0.037045
CLPP	CLPP	0.2856436666666667	0.7418718732369287	0.0370397
ALDH4A1	ALDH4A1	0.14455366666666666	0.5543270845720959	0.0370395
NTC	NTC_247	0.24272699999999997	0.704189	0.036969873194486046
HBA1	HBA1_P1	0.14149166666666665	0.5490226319508726	0.0368458
MMP26	MMP26_ENST00000300762.1	0.39939366666666665	0.8087250240441859	0.0368237
NDUFV1	NDUFV1_P2	0.3716736666666667	0.79645	0.0367369
CHRNA3	CHRNA3	0.12982699999999994	0.5228820485928956	0.0365588
MS4A2	MS4A2	0.3337203333333333	0.7781314107067949	0.0363578
PCBD1	PCBD1	0.12163033333333331	0.5024395926315238	0.036357270376802406
MAK	MAK	0.1198703333333333	0.4973958261025848	0.0363564
SLC7A3	SLC7A3	0.313982	0.7659867379523614	0.0363524
GLUL	GLUL	0.355553	0.7903305203121038	0.036334404274589935
IRGC	IRGC	0.38002366666666665	0.802581	0.036296442242858676
PDC	PDC	0.23956333333333332	0.706177	0.036194839052563405
INS	INS	0.0997937	0.43434928563618136	0.0361414
CD33	CD33	0.29455633333333325	0.7538993051051035	0.0361381
NTC	NTC_1614	0.11920129999999998	0.498614	0.036026893708313606
TRAF3IP3	TRAF3IP3_P1	0.5180436666666667	0.8520418224299372	0.0360243
GPX3	GPX3	0.256392	0.7239491587209269	0.0359697
NEK5	NEK5	0.060513666666666605	0.2547344499119454	0.0359398
NTC	NTC_60	0.21215633333333334	0.6771072991176317	0.0359271
DGKQ	DGKQ_P2	0.32961366666666664	0.7781314107067949	0.0359104
NRBP1	NRBP1	0.2591303333333333	0.7269260463871278	0.0358921
ALDH18A1	ALDH18A1	0.309677	0.7659867379523614	0.035854
MMP13	MMP13	0.3283833333333333	0.7781314107067949	0.0357764
CARTPT	CARTPT	0.23669633333333334	0.706177	0.0357617
NTC	NTC_1973	0.24819229999999998	0.7178750970839614	0.035727557569296645
NTC	NTC_1037	0.147707	0.5731739388230948	0.035702785457758894
NTC	NTC_587	0.19674366666666665	0.6592791440160755	0.035597
KCNH7	KCNH7	0.10352366666666665	0.45324	0.035578122540926786
ATP4A	ATP4A_P1	0.10606366666666664	0.46285717556408656	0.0354839
DGKE	DGKE	0.44748699999999997	0.8334147086406695	0.0354136
IL3RA	IL3RA	0.272719	0.7418718732369287	0.0353638
SLC2A2	SLC2A2	0.10697766666666667	0.4677079079380301	0.0353053
ACOX1	ACOX1	0.46489366666666665	0.8396139060919737	0.0352949
EEF2K	EEF2K	0.12532066666666664	0.5228820485928956	0.035289832032039135
KCNK3	KCNK3	0.16208366666666665	0.605932	0.035265578083797176
DGKQ	DGKQ_P1	0.2450963333333333	0.7180078355854439	0.0352622
HSD17B7	HSD17B7_P1	0.44522033333333333	0.8334147086406695	0.0352342
SHMT2	SHMT2	0.44451699999999994	0.8334147086406695	0.0351786
AKT2	AKT2	0.12876333333333334	0.5332611208468094	0.035160125950193355
NTC	NTC_1023	0.13146133333333332	0.540291	0.035149121563848806
TUBB3	TUBB3_P1	0.1564031333333333	0.5976419761798586	0.0349653
NTC	NTC_2401	0.18135033333333328	0.641642	0.034947458000067905
SLC9A1	SLC9A1	0.39261033333333334	0.814881	0.0349054
S100A4	S100A4	0.164902	0.6142724658505341	0.0348997
OAS1	OAS1	0.11656699999999995	0.5024395926315238	0.0348438
PNCK	PNCK	0.1884953333333333	0.6538451283656224	0.0347821
HTR1A	HTR1A	0.3909973333333333	0.814881	0.034762
AKR1B10	AKR1B10	0.20966599999999996	0.6827281950495151	0.034752592682474555
ADCK2	ADCK2	0.1253103333333333	0.5280585905388435	0.0347508
NTC	NTC_2335	0.11691033333333323	0.5044613153918647	0.034742493011342364
NTC	NTC_1926	0.17479033333333327	0.6328986122364895	0.034724871298208185
NTC	NTC_475	0.23011033333333336	0.7087409316436863	0.0344044
NTC	NTC_2260	0.17831313333333332	0.641642	0.0343622
MS4A1	MS4A1	0.4336359999999999	0.8334147086406695	0.0343174
NTC	NTC_1297	0.18366966666666662	0.6504363454004632	0.0343086
NTC	NTC_2255	0.38825366666666666	0.8159929883305929	0.0342881
CALR	CALR	0.3855703333333333	0.814881	0.0342795
ACY1	ACY1	0.3575103333333333	0.802581	0.0341462
NTC	NTC_1586	0.19822099999999998	0.6726327793416679	0.034138
NTC	NTC_511	0.149807	0.5920783572564412	0.0340992
NTC	NTC_778	0.11470699999999998	0.5044613153918647	0.0340877
PKM	PKM_P2	0.0698897	0.32699244717344167	0.0339288
LCN2	LCN2	0.16329636666666664	0.6198609261503797	0.0339176
NTC	NTC_1088	0.12076699999999999	0.5242108122357958	0.033874421995923824
NTC	NTC_2547	0.10892033333333329	0.4889488819503458	0.033845527799838376
NTC	NTC_1291	0.1151335666666666	0.5083795811997138	0.033827612088793195
MAN2A1	MAN2A1	0.13413366666666668	0.5596564889106248	0.033812207653662114
MADD	MADD	0.0602437	0.2751389563258019	0.033763437341947734
NTC	NTC_709	0.11136553333333332	0.5005590327923238	0.033470320493892855
PSTPIP1	PSTPIP1	0.0673937	0.319219	0.033421242920922835
KCNK6	KCNK6	0.0408237	0.1519764519138506	0.033402891541512984
PTPN20B	PTPN20B_ENST00000331650.4,ENST00000395668.1	0.0325727	0.0947834	0.0333306
ALLC	ALLC	0.20097066666666663	0.6827281950495151	0.033311322387950516
SBF2	SBF2	0.28764599999999996	0.7659867379523614	0.0333033
PTPRN2	PTPRN2_ENST00000389416.4,ENST00000389418.4,ENST00000409483.1	0.3486203333333333	0.802581	0.0332971
NTC	NTC_2068	0.093477	0.440357	0.033296
ENPP3	ENPP3_P2	0.14105033333333333	0.5812191632967667	0.0332399
NTC	NTC_1296	0.22219699999999998	0.7087409316436863	0.0332212
NTC	NTC_304	0.277769	0.7594626123176202	0.0331916
EGLN3	EGLN3	0.064187	0.30403905207423776	0.033189212538757895
NTC	NTC_1639	0.11830866666666662	0.5242108122357958	0.0331849
KHK	KHK	0.10929966666666668	0.4973958261025848	0.033150355373964685
NTC	NTC_175	0.11800366666666665	0.5242108122357958	0.0330993
NMRAL1	NMRAL1	0.0430673	0.17097083387073841	0.033036
GSK3A	GSK3A	0.312814	0.7842243376816952	0.033020546958399136
NTC	NTC_1554	0.1795903333333333	0.6548516929275185	0.033018948070307745
NTC	NTC_618	0.10698033333333332	0.4928027378357074	0.0328779
NTC	NTC_1080	0.1731933333333333	0.6460332334663873	0.0328626
GPX8	GPX8	0.0995183	0.4677079079380301	0.0328436
SGK1	SGK1_P1	0.0847003	0.4113873769000841	0.0326731
CDK5R1	CDK5R1	0.13861366666666664	0.5812191632967667	0.0326657
NTC	NTC_377	0.17442699999999997	0.6504363454004632	0.032582126178819074
NTC	NTC_1726	0.3480003333333333	0.8064957346121563	0.032502509088997274
NTC	NTC_410	0.14941366666666664	0.606977	0.032397034681387694
DBI	DBI_P1	0.11658699999999997	0.5280585905388435	0.0323317
NTC	NTC_1099	0.17443166666666665	0.6526423805035991	0.032326501169344005
NTC	NTC_771	0.15544033333333332	0.6198787401315726	0.032283909303084564
AKAP5	AKAP5	0.305749	0.7842243376816952	0.0322748
SLC6A14	SLC6A14	0.10639433333333329	0.4973958261025848	0.032269173981403304
FGB	FGB	0.21850366666666665	0.7120835166613032	0.0322225
NTC	NTC_1771	0.14047199999999999	0.5899639111787045	0.0321926
EXTL2	EXTL2	0.19403133333333333	0.6827281950495151	0.032161112888931837
SHPK	SHPK	0.0792377	0.3935474982695707	0.032091480352930433
NTC	NTC_832	0.12932366666666664	0.5648648159294957	0.0320794
CAMK4	CAMK4	0.098007	0.47258667945522126	0.031903093957605336
MTMR14	MTMR14	0.29272566666666666	0.7781314107067949	0.0318916
MMP20	MMP20_ENST00000260228.2	0.30116699999999996	0.7842243376816952	0.0317911
NTC	NTC_1845	0.22480366666666665	0.7224574449928021	0.031739519195370526
GZMB	GZMB	0.14361399999999996	0.6031627326578102	0.0315327
NEK2	NEK2	0.26443633333333333	0.7599356929670618	0.0315269
CPS1	CPS1	0.11283366666666664	0.5280585905388435	0.0312908
NTC	NTC_277	0.075352	0.38453554625053776	0.0312759
DLG4	DLG4_P2	0.13247699999999998	0.5812191632967667	0.031219539765653566
DGUOK	DGUOK	0.32569666666666663	0.802581	0.0311076
NTC	NTC_356	0.21601933333333329	0.7178750970839614	0.0310962
NTC	NTC_1781	0.1045876666666666	0.5044613153918647	0.031080539885889238
SLC18A2	SLC18A2	0.3253641333333333	0.802581	0.031075855293480236
DHODH	DHODH_P1	0.34831	0.814881	0.0309668
CDKN2C	CDKN2C_P1	0.073777	0.38048016879324664	0.030961844146892105
ACE	ACE_P1	0.0550637	0.2751389563258019	0.030860317145114485
IBTK	IBTK_P1	0.1061681333333333	0.512608	0.030811571128205466
CACNB1	CACNB1	0.0751037	0.38916182659920684	0.0307827
NTC	NTC_1363	0.17265879999999997	0.6637185653637312	0.030736034848379248
NTC	NTC_177	0.098767	0.4889488819503458	0.030690516103879937
CDKN2B	CDKN2B	0.10266366666666663	0.5024395926315238	0.0306878
TLL2	TLL2	0.0978463	0.4873897369272311	0.030540151772467296
PRSS1	PRSS1_P2	0.2799703333333333	0.7781314107067949	0.030501942809781288
ADCK5	ADCK5	0.2552963333333333	0.7599356929670618	0.030437234802906308
B2M	B2M_P2	0.0850477	0.43902894050790375	0.030405123443770672
GALK2	GALK2_P2	0.10156499999999999	0.5024395926315238	0.0303594
PPP5C	PPP5C	0.11091899999999999	0.5332611208468094	0.0302876
NTC	NTC_2306	0.0984637	0.4928027378357074	0.030260532262871804
CD3D	CD3D	0.13056366666666666	0.5866699451120296	0.0302393
ESRRG	ESRRG_ENST00000361395.2,ENST00000366938.2,ENST00000487276.1	0.29483866666666664	0.7903305203121038	0.0301299
HRSP12	HRSP12	0.3266763333333333	0.8087250240441859	0.030119269963835564
SLC7A2	SLC7A2	0.1120393333333333	0.5384894406372757	0.0301187
GSG2	GSG2	0.0709237	0.37618431649148276	0.030114140254798593
RAB8B	RAB8B	0.23842699999999997	0.7478779181733792	0.0300822
NTC	NTC_1576	0.16316366666666668	0.6548516929275185	0.0299988
NTC	NTC_17	0.0940703	0.48129013300878576	0.0298761
AKAP12	AKAP12_P2	0.17209366666666664	0.6711161706356834	0.029807018309518325
LCMT2	LCMT2	0.19259199999999999	0.7002871820708142	0.0297986
NTC	NTC_2397	0.15937366666666664	0.6504363454004632	0.0297702
NTC	NTC_2399	0.0744103	0.39806903331718946	0.029767229238021987
BACE1	BACE1	0.2569513333333333	0.7659867379523614	0.0297495
PYGM	PYGM	0.11991366666666661	0.5650106250599289	0.029731800441365187
ENO3	ENO3_P1	0.0751937	0.4024081607133798	0.0297266
BCAT2	BCAT2	0.10885866666666663	0.5332611208468094	0.029724956101142508
NTC	NTC_592	0.10083033333333327	0.5083795811997138	0.0296252
NTC	NTC_2128	0.0761743	0.4084050318505681	0.029624877382704615
HMOX2	HMOX2_P2	0.27186366666666667	0.7781314107067949	0.0296187
NTC	NTC_2391	0.140447	0.615565	0.0295959
GPX6	GPX6_ENST00000361902.1	0.388527	0.8396139060919737	0.029497116328128365
NTC	NTC_213	0.10392366666666666	0.5202294495473749	0.029494063136468702
GSK3B	GSK3B	0.17734033333333332	0.6827281950495151	0.0293945
ROR1	ROR1	0.0940227	0.4873897369272311	0.0293467
CDKL4	CDKL4_ENST00000378803.1,ENST00000395035.3	0.3708066666666667	0.8334147086406695	0.0293452
NTC	NTC_1955	0.10969366666666666	0.540291	0.029329050046028565
NTC	NTC_2140	0.0790837	0.4259826142703561	0.029309
NUDT9	NUDT9	0.1221783333333333	0.5757921924708792	0.029290328455488943
NTC	NTC_2436	0.10076699999999997	0.5123137481469897	0.029269184829836505
PPP2R5B	PPP2R5B_P1	0.19841699999999995	0.7120835166613032	0.029260369902749068
PTPN6	PTPN6	0.20327699999999999	0.7180078355854439	0.029245627924357077
LDHAL6B	LDHAL6B	0.2767233333333333	0.7842243376816952	0.029210827593451925
SLC19A2	SLC19A2	0.21343366666666663	0.7299071595567741	0.029183292446047213
FBP2	FBP2	0.26768333333333333	0.7781314107067949	0.029163310366687498
SLC18A1	SLC18A1	0.0546703	0.29297364497655376	0.029148660660644754
MMP21	MMP21_ENST00000368808.3	0.0968403	0.5024395926315238	0.028947139137822007
HIBCH	HIBCH	0.15345766666666663	0.6481284903926108	0.028902046208666068
NTC	NTC_1723	0.083566	0.4513183756291935	0.0288735
NTC	NTC_208	0.167189	0.6726327793416679	0.028793584845502575
NME5	NME5	0.0685703	0.38048016879324664	0.0287768
MME	MME	0.0517513	0.27864526685320523	0.028719315987555342
SI	SI	0.43175366666666665	0.8582697880828237	0.028658156843606338
NTC	NTC_1118	0.13188033333333335	0.606977	0.0285953
ACVR1	ACVR1	0.22604433333333335	0.7478779181733792	0.0285199
PLA2G1B	PLA2G1B_P2	0.30915366666666666	0.8087250240441859	0.028503695543630747
SORCS3	SORCS3	0.10577466666666666	0.5384894406372757	0.028434642957510362
NTC	NTC_2483	0.056237	0.31229620940389147	0.0284241
NTC	NTC_1788	0.11448366666666668	0.5648648159294957	0.028398300381112348
OXTR	OXTR	0.049689	0.26821700655172853	0.028397943680846777
NMNAT3	NMNAT3	0.2131703333333333	0.7358815085614685	0.028392606488484774
PFAS	PFAS	0.070096	0.3935474982695707	0.0283891
CTSS	CTSS	0.4486003333333334	0.8645065869888544	0.028365758705280422
GABRA4	GABRA4	0.3434636666666666	0.8272258507732415	0.028293129467368172
NTC	NTC_1679	0.062867	0.3551306261975994	0.0282657
DGKI	DGKI	0.1626723333333333	0.6711161706356834	0.028175221738464526
SSH3	SSH3	0.055533666666666676	0.31156826297908025	0.0281248
PPP1R3G	PPP1R3G	0.35483329999999996	0.8334147086406695	0.028081095436657523
NMT1	NMT1	0.22240966666666667	0.7478779181733792	0.028061269633805622
OXCT2	OXCT2	0.29367299999999996	0.802581	0.028049003306251194
NTC	NTC_1365	0.2567003333333333	0.7781799759008817	0.027959787122144267
NTC	NTC_476	0.1736403333333333	0.6905988467780817	0.0279169
NTC	NTC_549	0.13232699999999994	0.615565	0.027884762762974764
NTC	NTC_498	0.2585213333333333	0.7805288936929189	0.0278197
NTC	NTC_527	0.13997796666666662	0.6328986122364895	0.0278088
GAD2	GAD2	0.091657	0.4973958261025848	0.027799372268699926
APCS	APCS	0.0971003	0.5177316896291858	0.027760524233595357
ADORA1	ADORA1	0.084947	0.47258667945522126	0.027651822037371824
MAP3K10	MAP3K10	0.24534366666666665	0.7720520935705613	0.027565193896152296
PPP1R12B	PPP1R12B	0.2611	0.7842243376816952	0.0275616
NTC	NTC_666	0.12533399999999997	0.6027031879377327	0.027560509355940753
F5	F5	0.0704907	0.4068829921118443	0.0275288
PDE3B	PDE3B	0.32117566666666664	0.8210477044293261	0.027502789048618304
DUSP18	DUSP18	0.26799199999999995	0.7903305203121038	0.027386436537888595
ADH1C	ADH1C	0.5063036666666666	0.8832661665499502	0.027294023047245333
NTC	NTC_839	0.1007203333333333	0.5362478857989095	0.027258387689072842
ALDH3A1	ALDH3A1	0.13885366666666665	0.6367575023468939	0.027218919062940338
HTR4	HTR4	0.242161	0.7720520935705613	0.027207610490941836
NTC	NTC_1151	0.13068999999999997	0.6198787401315726	0.027143431928779455
TXK	TXK_P1	0.3164206666666667	0.8210477044293261	0.027095610748707106
DAPK1	DAPK1	0.3043803333333333	0.814881	0.027061238010629717
AKAP7	AKAP7	0.3562545333333333	0.8396139060919737	0.027047
NTC	NTC_616	0.10236796666666667	0.5443491738414629	0.0270377
CACNA1C	CACNA1C	0.0317713	0.14094828792603664	0.027035504583942254
CYC1	CYC1	0.21988366666666664	0.7538993051051035	0.0269768
NTC	NTC_63	0.16194466666666665	0.6815932434682687	0.026959693575862333
GNG2	GNG2	0.0424803	0.23228936608270812	0.026931285436307396
PDE7A	PDE7A	0.11044033333333325	0.5703892689700378	0.026928517789441796
HLA-DQB1	HLA-DQB1_P1	0.24706266666666662	0.7781314107067949	0.026916749497620785
PPEF1	PPEF1	0.1030563333333333	0.5490226319508726	0.026836874265452382
CDC14B	CDC14B	0.16156033333333322	0.6827281950495151	0.026778974454504532
PTPRC	PTPRC	0.068147	0.40464178971287357	0.026776950767107614
SUCLA2	SUCLA2	0.062307	0.371919	0.026764107832356974
PDK4	PDK4	0.21163899999999997	0.7478779181733792	0.0267023
FCGR1B	FCGR1B	0.2238236666666667	0.7599356929670618	0.026684964127102372
CTDSP1	CTDSP1	0.4435403333333333	0.8707518382642891	0.026659257867920366
NTC	NTC_602	0.32013699999999995	0.8255173475491464	0.026659023221703146
NTC	NTC_69	0.13418466666666662	0.6328986122364895	0.0266579
SORD	SORD	0.0705803	0.42048444063801504	0.026555855353724043
PTPRM	PTPRM	0.3279803333333333	0.8303189330110317	0.026486071215055425
CBS	CBS	0.2355593333333333	0.7720520935705613	0.026465890828164997
B2M	B2M_P1	0.0467017	0.2716628841271802	0.0264317
CSNK1G2	CSNK1G2	0.10999366666666663	0.5757921924708792	0.026369246795178346
NTC	NTC_2415	0.134707	0.6372642380806798	0.0263595
KIF5B	KIF5B	0.3074773333333333	0.8210477044293261	0.026329778727212712
NAGS	NAGS_P2	0.093317	0.5228820485928956	0.026277718937555893
NTC	NTC_1981	0.486185	0.8831560595170744	0.0262358
NTC	NTC_2519	0.12270366666666663	0.6112642349439472	0.026230487248141664
ACY3	ACY3_P2	0.0914667	0.5177316896291858	0.0261499
MGST2	MGST2	0.18623033333333328	0.7239491587209269	0.026126613303427172
PNLIPRP2	PNLIPRP2	0.10536616666666665	0.5650106250599289	0.026124844045618587
PTGIS	PTGIS	0.062065333333333306	0.38048016879324664	0.026046832720110248
NTC	NTC_253	0.21297699999999997	0.7548047272590455	0.0260184
PPP1R1C	PPP1R1C_ENST00000409137.3,ENST00000409702.1,ENST00000452904.1	0.039547	0.22011238956270351	0.0259964
DUSP14	DUSP14_P2	0.3422126666666666	0.8396139060919737	0.025980914679354795
ACE2	ACE2	0.41040816666666663	0.8645065869888544	0.025950803334987515
CALM3	CALM3_ENST00000291295.9	0.11403106666666665	0.5921442975377871	0.025950329069488253
SPTLC3	SPTLC3	0.48136333333333325	0.8832661665499502	0.0259495
LIPA	LIPA	0.10275299999999998	0.5596564889106248	0.0259018
TPK1	TPK1	0.12605733333333333	0.6254714315222111	0.025689541872400905
NTC	NTC_945	0.16789366666666664	0.704189	0.025571970019091304
CDK6	CDK6_P1	0.29844166666666666	0.8210477044293261	0.025556
NTC	NTC_2481	0.17747143333333332	0.7178750970839614	0.025547210172605108
PCCB	PCCB_P2	0.29807833333333333	0.8210477044293261	0.025524927235968678
SLC3A1	SLC3A1	0.16473403333333334	0.7002871820708142	0.025488279386953076
CYP2D6	CYP2D6	0.21343366666666663	0.7599356929670618	0.025446235526996357
FGFR2	FGFR2	0.30870966666666666	0.8272258507732415	0.025430237356968588
PRSS8	PRSS8	0.226207	0.7720520935705613	0.025415124426825458
CHRNB3	CHRNB3	0.17650899999999997	0.7180078355854439	0.025394493913725325
ARF4	ARF4	0.14936366666666664	0.6769125824055626	0.025312274214735985
TF	TF_P2	0.31940033333333334	0.8334147086406695	0.025277
NTC	NTC_531	0.15978099999999998	0.6951182231965907	0.025236022992220924
GUCA1A	GUCA1A_P2	0.23120936666666664	0.7781314107067949	0.025189579178576366
FER	FER_P1	0.0535914	0.33888053574225574	0.025185474965455586
KLK6	KLK6	0.14855399999999996	0.6769125824055626	0.025175062099188933
NTC	NTC_27	0.0818721	0.4928027378357074	0.025161507955524794
AKR1B1	AKR1B1	0.11886699999999997	0.6142724658505341	0.025156887195689325
RAMP1	RAMP1	0.047070333333333325	0.29297364497655376	0.0250966
MAPK12	MAPK12	0.0576213	0.3676828680264861	0.025038
NTC	NTC_443	0.13397689999999998	0.6504363454004632	0.025026241699089163
NTC	NTC_2536	0.094697	0.5443491738414629	0.0250116
PRKD1	PRKD1	0.062326999999999994	0.3979629688236458	0.024940606401524533
NTC	NTC_2201	0.2822556666666666	0.8159929883305929	0.024927006433644882
NTC	NTC_1462	0.12919366666666662	0.641642	0.024896509185948223
[truncated: 3,111 more rows]

## Sheet: WTC_WT_AT8_CRISPRa
gene	TSS	Phenotype	Pvalue	Gene score
TUBB2B	TUBB2B_P1	1.7090033333333334	0.00344794	4.208319409347866
NTC	NTC_780	1.1635733333333333	0.00157853	3.2600373427382676
ACVR2B	ACVR2B	1.3645566666666666	0.0058152	3.0503777920154955
NTC	NTC_345	1.0461766666666668	0.00229133	2.76181
EGLN2	EGLN2_P2	1.081176666666667	0.00640533	2.3715157953641053
MARK1	MARK1	0.9661033333333333	0.00466275	2.252332838475809
NTC	NTC_555	1.0752533333333334	0.010112265961442499	2.145293318714818
IGF1R	IGF1R_P1	0.8671866666666667	0.00466275	2.021722665713856
HRH4	HRH4	0.8275233333333334	0.00411592	1.9740841065170407
STK32B	STK32B	0.8006766666666667	0.00502162	1.8408810261515194
DGKD	DGKD	0.8426066666666666	0.00812313	1.7612811462348446
NRK	NRK	0.8092066666666666	0.00672015	1.7580992285418768
CDKN2B	CDKN2B	0.91618	0.0146648	1.6800213474114232
COL2A1	COL2A1	0.8939966666666666	0.0146648	1.6393432344240806
IKBKB	IKBKB	0.84652	0.011738129784713796	1.6341231331972068
BCAT2	BCAT2	0.84528	0.0131295	1.5906067826681396
NTC	NTC_1109	0.9855466666666666	0.025007610753314324	1.5787746026652436
MAK	MAK	0.8087133333333332	0.011476095588835264	1.5690703346488934
STK10	STK10	0.8082999999999999	0.011738129784713796	1.5603432034249658
EPHA8	EPHA8	0.7258133333333333	0.0075689	1.539426413677129
CDKN2A	CDKN2A_P1	0.7505	0.00955998	1.515667021836016
KRTAP5-2	KRTAP5-2_ENST00000412090.1	0.94263	0.0265328	1.4857899651958488
NTC	NTC_810	1.0381266666666666	0.0378991	1.4755633600290505
NTC	NTC_2253	0.8844299999999999	0.021653094597246344	1.472116070077784
C9orf96	C9orf96	0.7613	0.011738129784713796	1.4696143520566949
ABL2	ABL2_P1	0.8829233333333335	0.022035543155048593	1.462894692811184
PIM1	PIM1	0.7593	0.012005457394416262	1.4583277448597411
PLK4	PLK4	1.8182266666666669	0.1636497264760638	1.4292801933168358
KSR1	KSR1	0.7129566666666666	0.010479136831941559	1.4114221246056904
NDUFA7	NDUFA7	0.72766	0.011738129784713796	1.4046756592901282
NTC	NTC_989	0.9452	0.033084363908499524	1.3992525396831779
SIGMAR1	SIGMAR1	0.7080366666666665	0.010720872661339797	1.394669287439034
AKAP6	AKAP6	0.7036266666666665	0.010479136831941559	1.3929517616253722
DGKA	DGKA	0.64939	0.00721849	1.3907033336872618
ITPKB	ITPKB	0.7393333333333334	0.013424677446179912	1.384103079704286
GLRA3	GLRA3	0.6833733333333333	0.00978277	1.373264923326252
GNMT	GNMT	0.63866	0.0075689	1.3545770354531494
CKB	CKB	0.67207	0.010242262285313287	1.3371532321136583
NTC	NTC_1832	0.7286966666666667	0.015308511608569308	1.3226332960947904
AK1	AK1	0.68857	0.0131295	1.2957175283241067
CDKL2	CDKL2	0.56716	0.00553892	1.2798388854212672
ACAT1	ACAT1	0.6404500000000001	0.010720872661339797	1.2615391083423124
PTPN14	PTPN14	0.6111833333333333	0.00978277	1.228196349562391
GADL1	GADL1	0.5943466666666667	0.00891852	1.218236605324215
AVPR1B	AVPR1B	0.60781	0.010010165882185961	1.2153517890102712
CIB2	CIB2	0.6154233333333333	0.010720872661339797	1.2122423345872229
NTC	NTC_1336	0.7110366666666667	0.0199643	1.2085810296309891
SMOX	SMOX	0.7907966666666667	0.029953608648905602	1.204818932625716
AATK	AATK_ENST00000326724.4	0.64437	0.015321905074054414	1.1693300120920296
CHD1	CHD1	0.63418	0.0146648	1.1629111507579037
NTC	NTC_1204	0.7793	0.0325832	1.1588238467407512
RAB9A	RAB9A	0.5825333333333332	0.010720872661339797	1.1474566038145182
MAN1A1	MAN1A1	0.5389066666666668	0.00812313	1.1264640895082714
ABCC2	ABCC2	1.2542166666666668	0.12853884082536468	1.1174639311773649
PLAU	PLAU	0.6966866666666667	0.024952706237201968	1.1167067588517754
MST4	MST4	0.63187	0.0174513	1.110936325961198
IBTK	IBTK_P2	0.5652333333333334	0.010967554000304516	1.1077952812308558
BHMT2	BHMT2	0.6568600000000001	0.0206916	1.1062875131606067
TUBB3	TUBB3_P1	0.76257	0.036498	1.096370649104035
UGDH	UGDH	0.6656033333333332	0.022973134024955936	1.090777266690348
NTC	NTC_2240	0.5921333333333333	0.014550882246704686	1.087814466984176
NTC	NTC_2503	0.9123833333333333	0.0644049	1.0867224144905803
CLEC3B	CLEC3B	0.5417	0.010242262285313287	1.0777685446991665
NTC	NTC_461	0.79604	0.045235315789929294	1.070293590205636
CHRNB4	CHRNB4	0.6109633333333333	0.019835850443123835	1.0401951190180254
AARS	AARS	0.6104133333333334	0.019835850443123835	1.039258716971869
SLC16A4	SLC16A4	0.6097433333333333	0.019835850443123835	1.0381180090247328
DUT	DUT	0.6146866666666667	0.0206916	1.0352589346887455
NQO1	NQO1_P1	0.6291599999999999	0.022973134024955936	1.0310546698647836
TUFM	TUFM	0.5640033333333333	0.014990176762387647	1.0288510713726269
NTC	NTC_2309	0.8529066666666666	0.0626575	1.0260694927703524
NTC	NTC_1577	0.7694666666666666	0.047246	1.0200320764287059
HTR1A	HTR1A	0.53605	0.0131295	1.0087128121442082
CTSF	CTSF	0.6066933333333332	0.022035543155048593	1.0052157690142136
NTC	NTC_183	0.5947600000000001	0.020625527980755228	1.0025244378230704
NTC	NTC_1009	0.5648733333333332	0.017793692424963876	0.9883780322621486
NTC	NTC_1419	0.6731766666666666	0.034106481284942786	0.9876599542079759
ITGA4	ITGA4	0.6090800000000001	0.023945184188167164	0.9871857896968027
CA10	CA10	0.5925533333333334	0.022035543155048593	0.9817875389794994
KCNMB1	KCNMB1	0.5551400000000001	0.0174513	0.9760317660184841
NTC	NTC_1221	0.59256	0.022724937910230714	0.9738707569456655
PHOSPHO2	PHOSPHO2	0.47558999999999996	0.00955998	0.9604744555829324
INPP5J	INPP5J	0.45892333333333346	0.00831578	0.9546049369688193
EPHB1	EPHB1	0.5434633333333333	0.0178304	0.9504303608841562
NTC	NTC_74	0.52741	0.0166486	0.9380636813238283
ATR	ATR	0.6169866666666667	0.0305591	0.9346477148397403
SEC14L4	SEC14L4	0.4517333333333334	0.00871341	0.9304857164491755
NTC	NTC_513	0.7216133333333333	0.0514933	0.9296181305171083
NTC	NTC_1126	0.64151	0.0373362	0.915992
PDP1	PDP1	0.52871	0.018610181480268106	0.9148001559142507
HPRT1	HPRT1	0.55956	0.023454788848526507	0.911953
ACACA	ACACA	0.5441133333333333	0.021131417827445043	0.9114286627158886
SLC6A1	SLC6A1	0.6745666666666666	0.0459236	0.902546
ADCK4	ADCK4	0.5313666666666667	0.0202598	0.8997978251396777
PLA2G1B	PLA2G1B_P1	0.61491	0.0344175	0.8997489708291223
FLT3	FLT3	0.7413866666666665	0.061608000865346006	0.8973469036676123
NTC	NTC_1421	0.6174733333333332	0.0362319	0.8897230129582533
SLC12A7	SLC12A7	0.54296	0.023945184188167164	0.8800196958917974
ABL1	ABL1_ENST00000372348.2	0.65316	0.0450667	0.8792475721311585
DPEP1	DPEP1_P2	0.5774	0.031175157710748712	0.8696748801831247
MAPK11	MAPK11	0.5806433333333334	0.0318018	0.8695414351711482
NTC	NTC_233	0.49161999999999995	0.017212776287683383	0.8672909685866934
NTC	NTC_1878	0.8658833333333333	0.10204152575342122	0.858284
FGFR4	FGFR4	0.57458	0.032439211415010674	0.8555092338448529
MAP3K2	MAP3K2	0.6111433333333333	0.0402035	0.8529948169991101
NTC	NTC_2317	0.6557433333333335	0.050043313882729125	0.8528951494205765
GUCA1A	GUCA1A_P2	0.5845966666666668	0.0350994	0.8504126046690973
TGFBR2	TGFBR2	0.38170666666666664	0.00640533	0.837258
PMVK	PMVK	0.5041266666666667	0.022035543155048593	0.8352754959901305
CDKN2A	CDKN2A_P2	1.1340999999999999	0.18371374665024032	0.8345369499235333
IBTK	IBTK_P1	0.4631666666666666	0.0160048	0.8317313998553463
MAPK3	MAPK3	0.41974666666666666	0.010479136831941559	0.8309617677504803
ABCG1	ABCG1	0.5654733333333334	0.0344175	0.8274122224357711
MAPK7	MAPK7	0.5358033333333333	0.0287734	0.8256773988656279
AK4	AK4	0.5237233333333333	0.0265328	0.825502
PRSS1	PRSS1_P1	0.6085599999999999	0.044223296842067356	0.8242025568123879
GUCY2C	GUCY2C	0.5027566666666666	0.023454788848526507	0.8193769646375461
TBXAS1	TBXAS1	0.3563066666666667	0.00502162	0.819205
GIT1	GIT1	0.5307166666666666	0.0287734	0.8178388031702611
PPM1L	PPM1L	0.5281399999999999	0.0293584	0.8092516709257486
SGK2	SGK2	0.5812066666666668	0.040981694712596314	0.8063719915116766
SPHK1	SPHK1	0.46983666666666657	0.019419683386242236	0.8042466047341871
CDKN2C	CDKN2C_P2	0.5152966666666666	0.0276335	0.8031227673088746
NUAK1	NUAK1	0.36874333333333326	0.00672015	0.8011394326912284
NTC	NTC_1853	0.6003133333333334	0.0465676	0.7995672265878583
NME4	NME4	0.6236566666666666	0.0532854	0.7941591406256882
GRK5	GRK5	0.8297833333333334	0.11153758721288916	0.7904339741089058
CDKN2C	CDKN2C_P1	0.8746233333333332	0.12655577088580663	0.7851651501556315
NTC	NTC_1143	0.6080266666666667	0.053734	0.7720424812595147
PDE9A	PDE9A	0.42014666666666667	0.0146648	0.7704330688770236
PRKCZ	PRKCZ_P2	0.5804133333333333	0.0476787	0.7671181884580361
PTPRM	PTPRM	0.5422566666666666	0.038684670206075494	0.7659164485497912
PPP1CC	PPP1CC	0.55465	0.0417726	0.764922
MTMR8	MTMR8	0.55884	0.0433933	0.7614629651848935
BPI	BPI	0.5251533333333332	0.035792889254399995	0.7594784539011314
PDE8A	PDE8A_P1	0.3652766666666667	0.00851252	0.7561014466747432
C5	C5	0.49191666666666667	0.031175157710748712	0.7409206237329674
CDKN1A	CDKN1A	0.6197466666666666	0.0644196	0.7381072493945581
PDE8B	PDE8B	0.4146433333333333	0.016714315411637943	0.7367844686829574
RPS6KA2	RPS6KA2	0.7933266666666666	0.11886083824992986	0.7337963945281255
NTC	NTC_620	0.65242	0.0767675	0.7273326610039265
NEK9	NEK9	0.4478066666666667	0.023945184188167164	0.7257969033046993
GALK1	GALK1	0.49304666666666674	0.033746919204279906	0.7256492554665102
ARL1	ARL1	0.45278666666666667	0.0265328	0.7136902981104051
PRKAR2A	PRKAR2A	0.48713666666666666	0.0344175	0.7127883990933024
PDLIM5	PDLIM5	0.42761333333333335	0.0215794	0.7123873359049059
C4A	C4A_ENST00000428956.2	0.5623866666666667	0.0542714	0.7116602338304924
C4B	C4B_ENST00000435363.2	0.5623866666666667	0.0542714	0.7116602338304924
NTC	NTC_2294	0.63643	0.0767675	0.7095066451714064
NTC	NTC_250	0.5971533333333333	0.0652936	0.7077040297947423
NTC	NTC_2125	0.5041199999999999	0.0396311	0.706758
MAP3K19	MAP3K19	0.4902333333333333	0.0379437	0.6965529825763978
ERN2	ERN2	0.3778733333333333	0.014345648675306839	0.6965262857816058
SLC19A3	SLC19A3	0.4772900000000001	0.035792889254399995	0.6902583459988914
CEACAM1	CEACAM1_P2	0.4771266666666667	0.036498	0.6859798749467957
ADSSL1	ADSSL1	0.52528	0.049489797374592116	0.6857448058742006
SSH3	SSH3	0.34429333333333334	0.010242262285313287	0.6850074299728479
MTOR	MTOR	0.67656	0.0979622	0.6826093550462402
PRSS3	PRSS3_ENST00000379405.3	0.5487266666666666	0.0573212	0.6813455128759894
NTC	NTC_820	0.7069233333333333	0.10997767264308773	0.6777242009332094
PTGS1	PTGS1	0.3034933333333332	0.00595795	0.6752432406457446
KCNJ11	KCNJ11	0.32114333333333334	0.00793447	0.6745557533749426
FADS2	FADS2_P2	0.68226	0.1028895285120759	0.6738196407208378
SCARB1	SCARB1	0.36735333333333337	0.0146648	0.6736246611394534
ADAM33	ADAM33	0.4623466666666667	0.0350994	0.6725755644519723
CA3	CA3	0.47009	0.037214873985690254	0.6718918557159314
UQCRC1	UQCRC1_P2	0.4896733333333333	0.0425764	0.6712593528730217
GSK3B	GSK3B	0.5879933333333334	0.0722284	0.6710720198791599
OGFOD1	OGFOD1	0.6062899999999999	0.0801088	0.6646877043062417
LTK	LTK	0.6525466666666666	0.0963623	0.6630479011989122
SST	SST	0.5188133333333333	0.0532854	0.6606525240038302
ILKAP	ILKAP	0.36000666666666664	0.014990176762387647	0.656722
ISG20	ISG20	0.5242699999999999	0.0583689	0.6468538638846926
ACYP2	ACYP2	0.33322999999999997	0.011476095588835264	0.6465347930643544
SGK1	SGK1_P2	0.5025900000000001	0.0523144	0.6440080430570838
MMP25	MMP25	0.5020466666666666	0.0523144	0.6433118273808313
DRD4	DRD4	0.29602333333333325	0.00672015	0.6431464487404059
PTPN5	PTPN5	0.3177866666666666	0.00955998	0.6417838383022803
RNASE2	RNASE2	0.46651333333333334	0.0425764	0.6395109084423009
TAAR1	TAAR1_ENST00000275216.1	0.4851766666666666	0.048577156479477954	0.637313
NTC	NTC_2	0.53344	0.0644049	0.6353702260955978
MURC	MURC	0.61534	0.0947834	0.6296575240822536
NTC	NTC_2289	0.5229333333333334	0.0626575	0.6291027624195414
NTC	NTC_1345	0.7405833333333333	0.1416443300430889	0.6286077298010135
MMP11	MMP11	0.48873999999999995	0.0523144	0.6262609502053742
NTC	NTC_1809	0.48263999999999996	0.052231309999600906	0.6187778215443707
NTC	NTC_2146	0.5691933333333333	0.0820103	0.6182189711302163
PTGIS	PTGIS	0.5369066666666666	0.0709789	0.6168363540996846
PTGFR	PTGFR_P2	0.48837666666666657	0.055272619034009575	0.6141287532492984
PRKG2	PRKG2	0.2966699999999998	0.00851252	0.6140896384977484
SERPINB3	SERPINB3	0.4471066666666667	0.0425764	0.6129076494504102
SI	SI	0.3123033333333333	0.011219266169364731	0.6090026019207248
NTC	NTC_1860	0.30010333333333333	0.00941895	0.6080086510575596
NTC	NTC_1135	0.5553833333333333	0.0809391	0.6063906560551241
NTC	NTC_1598	0.7013366666666666	0.136733	0.6060428347813839
FOLH1	FOLH1	0.5097333333333334	0.0661568	0.601192
DRD5	DRD5	0.5590433333333332	0.0843034	0.6004992172586718
PROC	PROC_P1	0.48994666666666664	0.0605122	0.5968321049573655
C1QB	C1QB	0.4679566666666667	0.0562892	0.5847470897785157
TSSK3	TSSK3	0.41612000000000005	0.040981694712596314	0.5773290850778935
NTC	NTC_1733	0.6178133333333334	0.1169570331461561	0.5757857516176709
VKORC1	VKORC1	0.44870333333333323	0.0523144	0.5749588245153907
NTC	NTC_1553	0.6757133333333333	0.1416443300430889	0.5735460215545524
TRAPPC5	TRAPPC5	0.5114633333333334	0.0760854	0.572173
PPP2CA	PPP2CA	0.4409133333333333	0.0504168	0.5720519418600226
ARHGAP26	ARHGAP26	0.4422733333333333	0.050885655147512185	0.5720383768883011
SLC12A4	SLC12A4_P1	0.44486	0.0523144	0.5700340596398142
SLC1A4	SLC1A4	0.3170933333333333	0.0160048	0.5694202562464151
GHRHR	GHRHR_P2	0.5087733333333334	0.0760854	0.5691639981863096
ACVR2A	ACVR2A	0.31983	0.016714315411637943	0.5683095751823743
P4HTM	P4HTM	0.40703333333333336	0.0402035	0.5681111201614534
NTC	NTC_1086	0.6568833333333333	0.136733	0.5676295798793419
RPS6KB1	RPS6KB1	0.4510433333333333	0.055272619034009575	0.5671824615455442
GABRA5	GABRA5	0.4361366666666666	0.0504168	0.5658545755394652
CA7	CA7	0.5789033333333332	0.10628249505393625	0.5635845431372537
HTR1F	HTR1F_ENST00000319595.4	0.45821999999999996	0.0594325	0.5617665963822074
GABRA3	GABRA3	0.53743	0.0901707	0.5615791097419759
POMC	POMC	0.45208333333333334	0.0583689	0.5577886412812828
CAMK4	CAMK4	0.38021333333333335	0.0344175	0.5563359765854787
NTC	NTC_2548	0.5330833333333334	0.0909994	0.5549192970420016
DGKQ	DGKQ_P1	0.3788366666666667	0.0344175	0.5543216095780986
NDUFB6	NDUFB6	0.28422	0.011219266169364731	0.554239
ISPD	ISPD	0.4280966666666666	0.051358265155218026	0.5519834132726208
KCNMB3	KCNMB3	0.49061	0.0760854	0.548845
RENBP	RENBP	0.47721	0.0709789	0.5482526010850624
NTC	NTC_1007	0.4964033333333333	0.0788308	0.547684
C17orf75	C17orf75	0.4741766666666667	0.0709789	0.5447676932039239
CSNK1G1	CSNK1G1	0.4244866666666667	0.0523144	0.5439281074112589
NTC	NTC_1413	0.5694899999999999	0.11134656298547123	0.5429080201151074
ARF4	ARF4	0.4755233333333332	0.0722284	0.5427109215518389
RIPK3	RIPK3	0.9022033333333334	0.25143885978020875	0.5409318885559449
NTC	NTC_1175	0.5567333333333334	0.10727981036994175	0.5397429470388129
MAP2K4	MAP2K4	0.5739833333333333	0.11515343134374503	0.5388114234244146
NTC	NTC_2000	0.8253633333333333	0.2229876002995106	0.5379052024145058
NTC	NTC_1328	0.6859833333333333	0.16636979766953164	0.5343299188347139
ACE2	ACE2	0.48975666666666673	0.0814877	0.5333
NTC	NTC_1283	0.46098000000000006	0.0698898	0.5327020532517073
NTC	NTC_1309	0.61261	0.136733	0.5293718675511385
ACTA1	ACTA1_P1	0.43819	0.063849	0.5235696026686217
CKMT1B	CKMT1B_ENST00000300283.6	0.4793666666666666	0.0814877	0.5219860784007211
CKMT1A	CKMT1A_ENST00000434505.1	0.4793666666666666	0.0814877	0.5219860784007211
MARK2	MARK2_P2	0.47231	0.0787489	0.5213147834754452
NTC	NTC_173	0.5743866666666666	0.1242795465571751	0.5201647606068149
PIK3R4	PIK3R4	0.42893333333333333	0.061608000865346006	0.5191649861698275
PRPS1L1	PRPS1L1	0.53171	0.10628249505393625	0.5176400275777348
EEA1	EEA1	0.33142333333333335	0.0276335	0.5165444332081809
MAPKAPK2	MAPKAPK2	0.47655000000000003	0.0828859	0.5153981265917369
CALM3	CALM3_ENST00000291295.9	0.4748766666666666	0.0828859	0.5135883839306026
CFD	CFD	0.27604333333333336	0.014032647681899867	0.5114697550816962
PRNP	PRNP	0.3189666666666666	0.024952706237201968	0.5112660390348907
NTC	NTC_783	0.40433333333333327	0.054498741450387134	0.5109210693568036
MMP3	MMP3	0.49074000000000007	0.0916878	0.5092352614111653
PFKFB3	PFKFB3	0.25293999999999994	0.00978277	0.5082926312208195
CACNA2D1	CACNA2D1	0.31983999999999996	0.025996731516852854	0.5069723873220975
RDH8	RDH8	0.35613000000000006	0.0379437	0.5060109070883237
MAP3K14	MAP3K14	0.44121666666666665	0.0734959	0.5002236244387187
NME1	NME1_P2	0.46520000000000006	0.0843034	0.4996969272544184
AKAP8L	AKAP8L	0.4918366666666666	0.0979622	0.4962343470223275
CRAT	CRAT	0.3041466666666666	0.023454788848526507	0.49568864832813914
NTC	NTC_1348	0.442046	0.0757524	0.49535828269641763
PFKM	PFKM_P1	0.4547866666666666	0.0814877	0.49522072590696603
CAMKK1	CAMKK1	0.43943333333333334	0.0747815	0.4948923765233148
DGKQ	DGKQ_P2	0.4835233333333332	0.0947834	0.4947737915667189
DGKZ	DGKZ	0.4162666666666666	0.0649945	0.49416000557649714
CYB5A	CYB5A	0.45958333333333334	0.0843034	0.49366375641446636
SULT1B1	SULT1B1	0.48413666666666666	0.0963623	0.49192773042046145
ATP8A1	ATP8A1	0.3361766666666666	0.0350994	0.4890361013501756
MYLK	MYLK_ENST00000360304.3	0.6421866666666667	0.1734650338699899	0.4885679449200454
NTC	NTC_1422	0.7345900000000001	0.21837159827840336	0.48541989815448766
TNNI3	TNNI3	0.42733666666666664	0.0734959	0.4844873559979464
AMY2A	AMY2A	0.41941999999999996	0.0709789	0.48185936159572684
PHKA1	PHKA1	0.33895999999999993	0.0379437	0.48161473918697717
SLC25A4	SLC25A4	0.36080333333333336	0.046794234520072836	0.4797990337873788
CANX	CANX_P2	0.4571666666666666	0.0916878	0.474397
NTC	NTC_2151	0.6790966666666668	0.20059453644759184	0.4737927735493731
WNK4	WNK4	0.5879433333333334	0.1565673561736686	0.4734700501846478
PDK4	PDK4	0.4115166666666667	0.0709789	0.4727794532592665
GLTP	GLTP	0.4220933333333334	0.0760854	0.47219520652507996
SLC8A1	SLC8A1_P2	0.47413666666666665	0.10122565058807304	0.4716282102623197
ACP5	ACP5_P2	0.39422666666666667	0.0649945	0.4679958002844425
NTC	NTC_674	0.5611466666666667	0.14669	0.4677721318445247
NTC	NTC_1501	0.54941	0.1416443300430889	0.4663396504961965
TBXA2R	TBXA2R	0.8238466666666667	0.27513904525452304	0.4617230305137619
NTC	NTC_2386	0.46541999999999994	0.10333161709150102	0.4587955719792703
NTC	NTC_1087	0.4302833333333333	0.0864104	0.4575778149293776
HK1	HK1_P2	0.36889	0.0583689	0.4551431931035998
NTC	NTC_644	0.5082066666666666	0.12730680824393328	0.4549203693304498
HAO2	HAO2	0.42457999999999996	0.0857404	0.4529480221834057
CIT	CIT	0.4541633333333333	0.10122565058807304	0.45176054738107013
PRSS2	PRSS2	0.4843166666666666	0.1169956040948453	0.4513010202528454
MOK	MOK	0.33398333333333335	0.0450667	0.44958974059281764
DHRS4	DHRS4	0.2544166666666667	0.0174513	0.4473083338819084
NTC	NTC_1201	0.5849633333333333	0.17206713212080127	0.4470886922219267
NMNAT3	NMNAT3	0.38059	0.0673363	0.44595659341623356
CAST	CAST_P2	0.2936733333333334	0.0305591	0.4448736492026344
PKIG	PKIG	0.54279	0.15197652780232174	0.4441235238000803
TP53RK	TP53RK	0.35847	0.0583689	0.44228680753570826
PI4KB	PI4KB	0.5525300000000001	0.16126259132854137	0.437861
NTC	NTC_1287	0.6099300000000001	0.19211275200787226	0.4369805710210224
NEDD8-MDP1	NEDD8-MDP1	0.42385333333333336	0.0932253	0.4367665611110889
ADK	ADK_P2	0.51639	0.14310330351272493	0.43601407234031686
NTC	NTC_619	0.5808766666666666	0.17790920258267762	0.4355422464560966
HSD17B6	HSD17B6	0.41290000000000004	0.0916878	0.4284615874733466
ABAT	ABAT_P1	0.4631666666666667	0.11886083824992986	0.42841120101716423
TRRAP	TRRAP	0.3945433333333333	0.0828859	0.4267063159359126
NTC	NTC_1948	0.4892633333333333	0.1351259408096933	0.42529766613952047
EHHADH	EHHADH	0.4331466666666666	0.10457508503622355	0.42473139516074787
KCNJ5	KCNJ5	0.3897433333333333	0.0814877	0.4243945361577603
B2M	B2M_P2	0.4799333333333333	0.13054597726079478	0.4243745739248245
KCNJ6	KCNJ6	0.43983	0.10976357258694752	0.4220352549317876
NTC	NTC_2182	0.4620133333333334	0.1227871245194396	0.4208235376341548
NTC	NTC_497	0.42454666666666663	0.10204152575342122	0.4208204444843061
NTC	NTC_622	0.88112	0.3332694965729316	0.4204743713646758
NTC	NTC_1825	0.6444933333333334	0.2229876002995106	0.42002873512852873
ZMYND8	ZMYND8	0.5992366666666665	0.19991758591890874	0.41895571693533906
NTC	NTC_398	0.4327433333333333	0.10862211494433044	0.41719994813644856
NTC	NTC_1656	0.4614533333333334	0.12578608231727678	0.41547754212037746
NTC	NTC_203	0.5396233333333332	0.17015202223847514	0.415058
TSPO	TSPO	0.23570666666666668	0.0182166	0.410019
GRK7	GRK7	0.46246	0.13054597726079478	0.4089240147046972
INSRR	INSRR	0.44855666666666666	0.1226611688799003	0.4087665060696225
PPFIA2	PPFIA2_ENST00000548586.1	0.3624	0.0747815	0.4081369883608798
SCN5A	SCN5A	0.29062666666666664	0.039437879764414735	0.40806496217074373
PIM3	PIM3	0.36810000000000004	0.0787489	0.40629241768607777
KCNQ1	KCNQ1	0.21309999999999996	0.012556352995289238	0.40513218464028306
SLC2A2	SLC2A2	0.4015066666666666	0.0979622	0.40509667550564477
CLPX	CLPX	0.4615866666666667	0.13257734429910759	0.40505646366159953
NTC	NTC_806	0.34677666666666657	0.0680204	0.40481344576231715
MYO3A	MYO3A	0.49467000000000005	0.15197652780232174	0.40475060984577044
AGTR2	AGTR2	0.3812433333333333	0.0871972	0.4039262873728636
LTA	LTA	0.4321433333333334	0.1169956040948453	0.40268431927209913
NTC	NTC_26	0.2200366666666666	0.015308511608569308	0.3993812995279846
SPRYD3	SPRYD3	0.47809333333333337	0.14748891540236586	0.39741059789130145
PPT1	PPT1	0.36418666666666666	0.0814877	0.39656568376155477
NTC	NTC_594	0.22519666666666666	0.017501121313932267	0.3956557084467793
IP6K3	IP6K3	0.46465999999999996	0.14094836154856538	0.395398
PRKAG3	PRKAG3	0.24613999999999997	0.024952706237201968	0.39453346070032813
MAP3K13	MAP3K13_P2	0.36633333333333323	0.0843034	0.39349879840398794
NTC	NTC_284	0.5498266666666668	0.1942080585897703	0.39132964723252484
NTC	NTC_1132	0.5051533333333333	0.16825293188188095	0.39100755215688776
NDUFA4L2	NDUFA4L2	0.32509666666666664	0.0627202	0.39095880763994506
EIF2AK4	EIF2AK4	0.4618633333333334	0.14310330351272493	0.3899744627729815
NDUFS2	NDUFS2	0.3834566666666666	0.0963623	0.3896275178797903
SLC7A11	SLC7A11	0.23583333333333328	0.022500093730269972	0.38860986281479054
PKLR	PKLR	0.35874999999999996	0.0828859	0.38799512729993824
FTL	FTL	0.37881666666666663	0.0947834	0.38763084540973397
NTC	NTC_318	0.5143266666666666	0.17790920258267762	0.38564295084833156
ESRRG	ESRRG_ENST00000359162.2,ENST00000361525.3	0.3903433333333333	0.10457508503622355	0.3827596546782388
ZAP70	ZAP70	0.43957	0.136713	0.37987149225345695
CLCNKA	CLCNKA_P2	0.35118999999999995	0.0828859	0.3798188397392761
GLRA1	GLRA1	0.4496833333333334	0.14528343628278761	0.37673745525945246
NAGA	NAGA	0.5506333333333332	0.20840038996169308	0.37503717425870225
NTC	NTC_1075	0.4058933333333333	0.119844	0.37398304083384665
NTC	NTC_956	0.33542999999999995	0.0767675	0.3739449962915714
NTC	NTC_164	0.38752000000000003	0.10862211494433044	0.373601
HTR1B	HTR1B	0.36725333333333327	0.0963623	0.37316342924384127
NTC	NTC_1790	0.4009333333333333	0.11839377130813404	0.3715333511602778
NTC	NTC_2535	0.52509	0.19632008922702704	0.37125714321952413
SERPIND1	SERPIND1	0.37617999999999996	0.10457508503622355	0.3688714897915336
NTC	NTC_640	0.40728666666666674	0.1242795465571751	0.3688389437980472
NTC	NTC_165	0.49789666666666665	0.18188514502666997	0.36854449149484214
NTC	NTC_1828	0.41870999999999997	0.13353313002723477	0.36612461765951987
L3MBTL1	L3MBTL1_P1	0.47683	0.1709709131420375	0.3657656924816719
BLVRA	BLVRA_P2	0.28946999999999995	0.055272619034009575	0.36400561766479644
CLCNKA	CLCNKA_P1	0.55349	0.22011247502359432	0.36383960869480164
IFNGR1	IFNGR1	0.46830666666666665	0.1685037470303622	0.3621838976988084
ARPC2	ARPC2_P2	0.20927	0.018610181480268106	0.362089
PTDSS2	PTDSS2	0.5850799999999999	0.2417307284090391	0.3608001949354034
MMP12	MMP12	0.3560299999999999	0.0979622	0.3592133863620563
MMP13	MMP13	0.4284966666666667	0.14528343628278761	0.35898760710238575
SLC12A2	SLC12A2	0.40263000000000004	0.12853884082536468	0.3587294879486074
PTPRZ1	PTPRZ1	0.21371	0.021131417827445043	0.35797950091711145
LHPP	LHPP	0.4032799999999999	0.12953931943025945	0.35795067829950056
EPHB3	EPHB3	0.19711333333333336	0.015321905074054414	0.35769904938182556
EPHB4	EPHB4	0.4012099999999999	0.12853884082536468	0.3574643167669093
PPFIA3	PPFIA3_P1	0.46140666666666663	0.1685037470303622	0.3568475036818072
NTC	NTC_665	0.8721300000000001	0.3946591205538551	0.3521467817429128
NTC	NTC_2209	0.7254133333333334	0.327186	0.35197396124858965
NTC	NTC_48	0.4407299999999999	0.15899553183047632	0.3519736243239398
PHKG1	PHKG1	0.4615366666666666	0.1734650338699899	0.3511315828293663
PSTPIP2	PSTPIP2	0.1699533333333333	0.00871341	0.35007190627861307
NTC	NTC_1755	0.49048	0.1942080585897703	0.3490906807744418
PDK3	PDK3	0.3504399999999999	0.10122565058807304	0.3485859702989868
CDKL4	CDKL4_ENST00000378803.1,ENST00000395035.3	0.3283566666666667	0.0871972	0.34789300613115576
CARTPT	CARTPT	0.1611866666666667	0.00739183	0.34352873096948505
PKM	PKM_P1	0.37098666666666663	0.11886083824992986	0.34314827656283775
FECH	FECH	0.18312333333333336	0.013424677446179912	0.3428244855262144
PNPO	PNPO	0.38643	0.13054597726079478	0.34169551313051105
ADRB2	ADRB2	0.15751333333333328	0.00688272	0.3405816040721041
NTC	NTC_2464	0.53267	0.2300418505206201	0.3399463438653332
RNASE4	RNASE4	0.2326266666666667	0.0350994	0.3384019458124802
SLC18A1	SLC18A1	0.4593933333333333	0.18371374665024032	0.3380484183186713
NTC	NTC_1498	0.5176166666666667	0.2229876002995106	0.33734076449941863
CKS2	CKS2	0.4187266666666667	0.1565673561736686	0.3372000746335819
NTC	NTC_1701	0.4229866666666667	0.1608154882724907	0.3357127271353813
PPP2R1A	PPP2R1A_P1	0.3590633333333333	0.1169956040948453	0.3345861495620376
NTC	NTC_8	0.7053666666666667	0.33633822069699515	0.33379627863629024
ABCC9	ABCC9	0.7424433333333333	0.3551572080071629	0.3337872036729499
DDAH1	DDAH1	0.20768666666666663	0.025470090784538865	0.33104621368800713
MAP4K5	MAP4K5	0.35239	0.11515343134374503	0.3307966389857942
NTC	NTC_414	0.17475666666666667	0.0131342	0.3288217225907291
NTC	NTC_2487	0.2562499999999999	0.052231309999600906	0.32853020216050255
FBP2	FBP2	0.41428666666666664	0.16126259132854137	0.3283082491338352
EPM2A	EPM2A	0.35453666666666656	0.11886083824992986	0.3279326646375429
IKBKE	IKBKE	0.4201333333333333	0.16606339795617342	0.32758891702467463
PDE7A	PDE7A	0.4286366666666667	0.1734650338699899	0.3261016558280747
STK31	STK31	0.25431666666666664	0.0523144	0.32587592036610485
SLC16A1	SLC16A1_P2	0.3906233333333334	0.14748891540236586	0.32470198102942205
ENO3	ENO3_P2	0.5405133333333334	0.25143885978020875	0.32407428279988876
MYL12A	MYL12A_P1	0.34934333333333334	0.11886083824992986	0.3231290327470447
ARF6	ARF6_P1	0.42750666666666665	0.17598624488182157	0.3225628753745634
ADRA1B	ADRA1B	0.3127233333333333	0.0932253	0.3222508451332145
NTC	NTC_151	0.2887566666666666	0.0767675	0.32191250229804486
CAMK1D	CAMK1D	0.18398000000000003	0.0178304	0.32175156458663345
MTAP	MTAP	0.39298000000000005	0.15197652780232174	0.32154546396019745
CAMK2G	CAMK2G	0.47619	0.21128516609631154	0.32149062746789464
NTC	NTC_1649	0.4537033333333333	0.19632008922702704	0.3207842529899804
GLRX	GLRX	0.3650166666666667	0.13257734429910759	0.3203133254373571
MAST3	MAST3	0.18003666666666662	0.016714315411637943	0.31990920661158756
NTC	NTC_1383	0.34647	0.119844	0.3192314175096155
AK2	AK2	0.17186666666666672	0.014032647681899867	0.3184449370510942
NTC	NTC_302	0.5128933333333333	0.2396923375743334	0.3181712503970011
ALDH3B1	ALDH3B1	0.19505	0.023454788848526507	0.31788634054755455
PGD	PGD	0.17605333333333328	0.0156601	0.31781254278130494
PTPN18	PTPN18_P2	0.14272333333333337	0.00595795	0.3175455785380114
IDH3B	IDH3B	0.44846333333333327	0.1971467957151659	0.3162609516361437
NTC	NTC_1657	0.5143266666666666	0.24462317832744696	0.3145119887097293
KCNK6	KCNK6	0.3641733333333333	0.14310330351272493	0.30748987800773503
FAAH	FAAH	0.3907066666666667	0.1636497264760638	0.30712853919763017
NTC	NTC_599	0.5359533333333333	0.26769121528021933	0.30676140162299576
NR1I3	NR1I3	0.4706733333333334	0.22311290073051693	0.3066320592327323
ATP5A1	ATP5A1_P2	0.17890999999999996	0.019419683386242236	0.3062505978382418
MYLK	MYLK_ENST00000475616.1	0.45249333333333336	0.21128516609631154	0.30549227337485574
NTC	NTC_256	0.44820333333333334	0.20934642355165012	0.3043903261281688
NTC	NTC_2138	0.5872766666666668	0.3035799542451906	0.3040489332580192
SERPINA1	SERPINA1_P1	0.4273733333333333	0.19440422311551342	0.3039882180943827
CYP2C8	CYP2C8	0.32591	0.1169956040948453	0.3036928638506587
SHPK	SHPK	0.23065666666666668	0.048577156479477954	0.30298319572720095
IKBKG	IKBKG	0.17970999999999998	0.0206916	0.3026686493165858
NTC	NTC_1068	0.28891666666666665	0.0898342	0.3023681943196034
NTC	NTC_241	0.42360000000000003	0.1942080585897703	0.30148999424248396
PTPN2	PTPN2	0.36789333333333335	0.15197652780232174	0.30101896420817914
NTC	NTC_1111	0.7522833333333333	0.39806911867975514	0.3009445626552721
WDSUB1	WDSUB1	0.3851166666666667	0.16606339795617342	0.30028550879439697
PPP3CB	PPP3CB	0.3871	0.1685037470303622	0.2993794382581401
DRD1	DRD1	0.15348333333333336	0.011219266169364731	0.2992979561050664
KCNK3	KCNK3	0.22693333333333338	0.048577156479477954	0.29809234453961647
IP6K1	IP6K1	0.15594666666666668	0.012278168172345678	0.2979932490254685
NTC	NTC_947	0.5173366666666667	0.26769121528021933	0.29610585681147966
PAPOLA	PAPOLA	0.37638666666666665	0.1636497264760638	0.29587180606115077
NTC	NTC_1774	0.6088666666666666	0.327186	0.29542497041533733
NLK	NLK	0.36979999999999996	0.15890184948050745	0.2954225135318821
NTC	NTC_1450	0.24536333333333332	0.0626575	0.29517864124770543
NTC	NTC_1503	0.5171266666666666	0.27034370727160195	0.2937712482389543
AANAT	AANAT	0.2697633333333333	0.0814877	0.29374738431883707
NTC	NTC_1483	0.35871666666666663	0.15187132774551562	0.29361827626451703
NTC	NTC_2435	0.20331666666666665	0.0362319	0.2929608575560006
DSTN	DSTN	0.33974	0.13881845348876432	0.2913449876528902
NTC	NTC_731	0.5594233333333333	0.3035799542451906	0.2896285130908974
CELA2A	CELA2A	0.3653233333333334	0.16126259132854137	0.28950645430958394
NTC	NTC_15	0.46658999999999995	0.2396923375743334	0.2894471697612305
NTC	NTC_1222	0.17070666666666667	0.020625527980755228	0.2877422910630343
CDK12	CDK12	0.28428000000000003	0.0979622	0.2868218449990321
INPP5E	INPP5E	0.34729000000000004	0.14971989501174596	0.28641717761708824
NTC	NTC_2018	0.28818666666666665	0.10204152575342122	0.28565726852434886
FADS2	FADS2_P1	0.4014166666666667	0.19440422311551342	0.28552538891847906
MAP2K1	MAP2K1	0.32489999999999997	0.13257734429910759	0.28510971946832736
ROS1	ROS1	0.2704766666666667	0.0886739	0.28459663670135754
PRKAA1	PRKAA1	0.3931766666666667	0.18900326291076308	0.2844753881483449
CFTR	CFTR	0.24208333333333332	0.068533	0.2818092363255908
TYRO3	TYRO3	0.34537	0.1542589649708681	0.2803539548425328
APOH	APOH_P2	0.22388999999999998	0.0562892	0.2797674127886026
MME	MME	0.37636	0.18111047059201124	0.2792803621225851
NTC	NTC_312	0.5348433333333332	0.3007107794262024	0.27910853031544897
IDH3A	IDH3A_P2	0.3059	0.1226611688799003	0.27876449844322354
CYP2D6	CYP2D6	0.3986533333333333	0.19991758591890874	0.27871807979373103
PDC	PDC	0.20182999999999995	0.0417726	0.2783454415095146
NTC	NTC_100	0.46152000000000004	0.24962478582027348	0.27816377827239014
NDUFS5	NDUFS5_P2	0.4061966666666666	0.20840038996169308	0.27666114787814755
NTC	NTC_982	0.19612333333333337	0.0390465	0.276224
ALAS1	ALAS1	0.30986666666666657	0.12853884082536468	0.27608054706722074
INPP4B	INPP4B_P1	0.3001833333333333	0.12074930354367622	0.27560293079659265
ADH1C	ADH1C	0.18934666666666666	0.0350994	0.2754425421266138
NTC	NTC_219	0.52357	0.2978597304817491	0.27539164595844806
DBI	DBI_P2	0.16396	0.021131417827445043	0.2746447006240681
PYGL	PYGL	0.3927766666666666	0.19991758591890874	0.27460941416380735
NTC	NTC_610	0.4098300000000001	0.2138246598745015	0.2745624159733073
PPIB	PPIB	0.20701333333333327	0.0476787	0.2736044886172949
NTC	NTC_2032	0.3023833333333334	0.12578608231727678	0.2722560983663935
KYNU	KYNU	0.3576166666666667	0.1734650338699899	0.2720704881796937
PRG2	PRG2	0.45266333333333336	0.25143885978020875	0.2714022690155167
DCLK2	DCLK2	0.3262866666666666	0.14748891540236586	0.2712227304653758
ALPK3	ALPK3	0.33942	0.15890184948050745	0.2711528110951634
PTS	PTS	0.37757999999999997	0.19169	0.2708763092476995
NDUFB3	NDUFB3	0.33869	0.15890184948050745	0.27057
VDAC2	VDAC2	0.38953666666666664	0.20271670772294614	0.26999193653881987
CHRNA4	CHRNA4	0.23913333333333325	0.0747815	0.26931335122341343
NTC	NTC_738	0.5193233333333332	0.3035799542451906	0.2688676640470397
PPP1R3G	PPP1R3G	0.26448333333333335	0.0963623	0.2687395829704527
NTC	NTC_321	0.4148866666666666	0.22532160895087583	0.2685134708389542
NTC	NTC_1618	0.3102233333333333	0.136733	0.2680718651745907
TNK2	TNK2_P2	0.48204666666666673	0.27864535590033546	0.2675109255502652
NTC	NTC_222	0.5074566666666667	0.2978597304817491	0.2669162226367456
PARS2	PARS2	0.26631333333333324	0.0995833	0.2667963168532122
STK32C	STK32C_P1	0.35595333333333334	0.17853467988735183	0.2663518386350601
SORCS3	SORCS3	0.22804333333333326	0.068533	0.26546527070213616
CSK	CSK	0.28344	0.1169956040948453	0.264118
NTC	NTC_1469	0.5394166666666667	0.32417211975876237	0.26389576226819067
NPPB	NPPB	0.1350966666666667	0.011219266169364731	0.26344330248631204
F9	F9	0.25867666666666667	0.0963623	0.26283947138768715
PKN2	PKN2	0.33682666666666666	0.16606339795617342	0.2626325363972495
NTC	NTC_1255	0.17120000000000002	0.029710834789183516	0.2614369769261119
ITPK1	ITPK1	0.18954333333333334	0.0417726	0.2614007967192775
NTC	NTC_1460	0.23055999999999993	0.0737552	0.26104175915261035
EPS8L1	EPS8L1_P1	0.26576666666666665	0.10457508503622355	0.26060329169616475
CLC	CLC	0.12864000000000003	0.00955998	0.25979401157759513
ZAK	ZAK	0.18276000000000003	0.038684670206075494	0.2581413908609574
LAMTOR3	LAMTOR3	0.37775	0.20840038996169308	0.25728608131767927
GALK2	GALK2_P1	0.1311766666666666	0.011219266169364731	0.25579916313612056
SCNN1G	SCNN1G	0.12011000000000004	0.0075689	0.2547493936183225
NTC	NTC_358	0.49419	0.3064672619001396	0.25382384745230957
CPD	CPD	0.21855333333333332	0.0697472	0.2527511314842877
ACP5	ACP5_P1	0.4592233333333334	0.282182	0.25232980187495974
CALM2	CALM2	0.34378	0.1863446356189079	0.25085045781881166
NTC	NTC_2274	0.25858333333333333	0.10727981036994175	0.250692
NTC	NTC_1286	0.16978333333333334	0.034106481284942786	0.24909983891095086
PRKAB2	PRKAB2	0.15266000000000007	0.023454788848526507	0.2488004550012289
ARPC4	ARPC4	0.3681833333333333	0.21128516609631154	0.2485719793707435
HBB	HBB_P1	0.35179	0.1971467957151659	0.24808592343353006
NTC	NTC_282	0.43195333333333324	0.26769121528021933	0.24723535003493788
TPSAB1	TPSAB1	0.16186	0.029953608648905602	0.24660194036578942
PLEKHA1	PLEKHA1	0.15339666666666663	0.024952706237201968	0.2458768089700766
SLC1A5	SLC1A5_P1	0.12382000000000006	0.010479136831941559	0.2451232952007509
NTC	NTC_647	0.2922533333333333	0.1449928339426889	0.24509926966410242
NTC	NTC_704	0.252084	0.10862211494433044	0.24302958272269587
DYRK1B	DYRK1B	0.28117333333333333	0.136713	0.24298685923791888
DGKG	DGKG	0.1149433333333333	0.00812313	0.24026338016795554
NTC	NTC_359	0.6168233333333333	0.40840511664967727	0.23988803813842013
MMP7	MMP7	0.13138	0.015321905074054414	0.23841360862338537
PCSK1	PCSK1	0.22445666666666658	0.0871972	0.23781123528128587
QPRT	QPRT_P2	0.1936066666666667	0.0594325	0.23735707339321271
CA12	CA12	0.18994333333333335	0.0562892	0.23734849677569264
TYROBP	TYROBP	0.27660999999999997	0.13881845348876432	0.2372076795039323
CMA1	CMA1	0.39089666666666667	0.24817304382404948	0.23658840651283328
ITGA2B	ITGA2B	0.427942	0.282182	0.2351416233364463
NTC	NTC_2300	0.5459833333333334	0.37128734718422096	0.23493108688046227
HLA-DQA2	HLA-DQA2	0.30775	0.1734650338699899	0.23413252384946845
WNK2	WNK2	0.4175866666666666	0.27513904525452304	0.2340355178174014
SLC25A20	SLC25A20	0.35216333333333333	0.21714110852204616	0.23357513031905358
NTC	NTC_895	0.3957033333333333	0.2572604369652216	0.23331736814972182
HNF4G	HNF4G_P2	0.42439000000000004	0.282182	0.23318990313583257
NTC	NTC_383	0.32054666666666676	0.1879720922834811	0.2326869487936949
HLA-A	HLA-A	0.4545780000000001	0.3077885110237025	0.23262919839000296
NTC	NTC_440	0.4334233333333333	0.2922119758242734	0.23157894916409913
ALPK1	ALPK1	0.3751900000000001	0.2417307284090391	0.2313677191799652
MAPK9	MAPK9	0.34868666666666664	0.21714110852204616	0.23126920351498753
NTC	NTC_1785	0.21593999999999997	0.0852929	0.23085865817726733
SCMH1	SCMH1_ENST00000326197.7	0.20358333333333334	0.0734959	0.23080994116718728
NTC	NTC_1229	0.8131033333333334	0.5202295250351618	0.2307627944041479
SH3KBP1	SH3KBP1	0.21048	0.0801088	0.23075338204881785
UQCRC1	UQCRC1_P1	0.23522666666666664	0.10457508503622355	0.23065662973052745
NTC	NTC_1811	0.6270999999999999	0.42955045346723764	0.23013680656362506
NTC	NTC_1418	0.2635366666666667	0.1351259408096933	0.22908221736526774
KARS	KARS	0.32382333333333335	0.1971467957151659	0.22836354267979142
ALDH3A1	ALDH3A1	0.17677666666666664	0.051358265155218026	0.22793400521756685
NRIP1	NRIP1	0.3288066666666667	0.20271670772294614	0.22789933856515238
AKAP1	AKAP1	0.36704	0.2417307284090391	0.22634187384475707
NTC	NTC_2134	0.45833999999999997	0.321176	0.22607940947021618
NTC	NTC_115	0.32539	0.20275705781559372	0.22550308567266963
NTC	NTC_1179	0.3274433333333333	0.20493651278317115	0.225406
MARK3	MARK3_P2	0.34197000000000005	0.22011247502359432	0.2247958065825242
UCK1	UCK1	0.11016666666666665	0.00912794	0.2246989501329677
MAPK14	MAPK14	0.11123333333333336	0.00955998	0.22464049974980177
DPP4	DPP4	0.5219233333333334	0.37191861936384074	0.22419325291705286
PACSIN3	PACSIN3	0.11636666666666672	0.012278168172345678	0.22236115602511775
NTC	NTC_2042	0.48195	0.3456530761668969	0.22235224655736582
NTC	NTC_635	0.17506333333333335	0.053734	0.2222868463733414
NTC	NTC_87	0.43142333333333327	0.3064672619001396	0.22158588872167967
NEU2	NEU2_ENST00000233840.3	0.34568	0.22920130036507247	0.22116016073415654
GRIN3A	GRIN3A	0.26975666666666664	0.15197652780232174	0.22072123909534747
SLC29A1	SLC29A1_P1	0.19694999999999996	0.0760854	0.2203276824836082
FOLR3	FOLR3_P1	0.4838166666666667	0.3510425178031259	0.21996254440433824
IGF1R	IGF1R_P2	0.3707233333333333	0.25806014181100845	0.21808877716957692
NTC	NTC_1876	0.48477666666666663	0.3551307132482313	0.21796129340900514
NDUFS1	NDUFS1	0.4211066666666666	0.3040391416574312	0.21774183561665766
PPA1	PPA1	0.4198633333333333	0.3040391416574312	0.21709894462557852
SPTLC2	SPTLC2	0.29714999999999997	0.1863446356189079	0.21682533463511514
NTC	NTC_1431	0.3275866666666667	0.21837159827840336	0.2164705296425236
NTC	NTC_710	0.1880966666666667	0.0708402	0.2162585132426146
HAL	HAL	0.09997	0.00688272	0.21615911642879923
CHRM1	CHRM1	0.15939333333333328	0.044223296842067356	0.2158741831079639
PDE4B	PDE4B_ENST00000423207.2	0.3531233333333333	0.24493702332038458	0.21573913417593676
NTC	NTC_722	0.3235666666666667	0.2160895183643532	0.21529035531439725
NTC	NTC_805	0.2077766666666666	0.0933662	0.21397052234389982
TWF2	TWF2	0.14230333333333334	0.0318018	0.21310611453325615
GPX8	GPX8	0.22788000000000003	0.1169956040948453	0.21234552426831982
ULK4	ULK4	0.11871	0.016356178868660073	0.21205382743383638
CA13	CA13	0.19871666666666665	0.0864663	0.2112662486034771
NDUFAB1	NDUFAB1	0.2568233333333334	0.15197652780232174	0.2101388820613546
NTC	NTC_2248	0.47101000000000004	0.3583260319316053	0.20993934953612886
DCTD	DCTD	0.27252000000000004	0.1709709131420375	0.20904403354467052
PTEN	PTEN	0.2099833333333333	0.10122565058807304	0.20887240040125438
STK4	STK4_P2	0.18417000000000006	0.0734959	0.2088003284392676
NTC	NTC_1181	0.18002666666666672	0.0698898	0.2080363030356936
DAPK1	DAPK1	0.2314566666666666	0.12655577088580663	0.20778282663148925
FLT4	FLT4	0.3847133333333334	0.2893461028933699	0.20719981600165388
NTC	NTC_1672	0.5049133333333333	0.3912668507752155	0.20576578831756243
TRAF3IP3	TRAF3IP3_P2	0.15168000000000004	0.044223296842067356	0.20542763871648326
NTC	NTC_2410	0.3311199999999999	0.2396923375743334	0.20540891757504157
NTC	NTC_1962	0.25090666666666667	0.15187132774551562	0.20537318116417536
NTC	NTC_1850	0.39033	0.2978597304817491	0.20530897715102286
RPS6KC1	RPS6KC1	0.30083	0.20840038996169308	0.20489575603652535
NTC	NTC_132	0.40426333333333325	0.3122962969534834	0.20432809621236198
NTC	NTC_1564	0.4661533333333334	0.3647707226618867	0.20416584924907621
NTC	NTC_576	0.33556333333333327	0.24711511989934143	0.20372072825059884
MAP3K13	MAP3K13_P1	0.20910666666666672	0.10628249505393625	0.20357334016667272
OXT	OXT	0.35429	0.2682170952133417	0.20248153392925988
GUCA1A	GUCA1A_P1	0.24144999999999994	0.14528343628278761	0.20228292184662117
NTC	NTC_309	0.32510666666666665	0.2396923375743334	0.20167857120207133
CDK2	CDK2	0.14955000000000002	0.0450667	0.2013158711681897
GDI1	GDI1	0.12072666666666666	0.0215794	0.20112597464846652
NTC	NTC_630	0.23530666666666672	0.13999251419731087	0.20092723005965404
NTC	NTC_625	0.47111000000000003	0.37457257759830087	0.20091146466490453
NTC	NTC_1015	0.3399733333333333	0.2572604369652216	0.20045745560501071
NTC	NTC_2407	0.6165333333333333	0.4736972360647147	0.2000645421769464
NTC	NTC_1411	0.4689633333333333	0.37457257759830087	0.1999959885677142
GLYATL2	GLYATL2	0.17950333333333335	0.0774078	0.19946682306612662
NTC	NTC_324	0.5887666666666667	0.45871083153984127	0.19927455756355242
VKORC1L1	VKORC1L1	0.28490999999999994	0.19991758591890874	0.19919454190950842
MGST2	MGST2	0.14155	0.0402035	0.19756644597212447
ALLC	ALLC	0.15707333333333334	0.055272619034009575	0.19751813907717025
NTC	NTC_1047	0.2245166666666667	0.13195488615546233	0.1974791401376149
GLUD2	GLUD2	0.22485666666666665	0.13257734429910759	0.1973186246657942
P4HB	P4HB	0.4020666666666666	0.32309076807338244	0.19728424309637851
NTC	NTC_118	0.4885933333333333	0.3946591205538551	0.1972831686954646
KRT7	KRT7	0.3168233333333334	0.23855408614394347	0.19719500575706506
NTC	NTC_2001	0.5480033333333333	0.4367378156633851	0.19716020215030283
RAF1	RAF1	0.10300333333333332	0.012278168172345678	0.19682561106651847
NTC	NTC_1269	0.5157866666666667	0.4188992865038118	0.19491081913365266
ADRB3	ADRB3	0.17074333333333336	0.0722284	0.19486798078362683
CCKAR	CCKAR	0.3189566666666667	0.24493702332038458	0.19486516072659096
GALM	GALM	0.09688	0.00978277	0.19468407572022198
LCN9	LCN9	0.3467733333333333	0.27513904525452304	0.1943483427757903
SEC14L3	SEC14L3	0.31463233333333335	0.2417307284090391	0.19402373555692812
NTC	NTC_1005	0.25506033333333333	0.17399832423848438	0.19370682870609301
RDX	RDX	0.14128000000000002	0.0425764	0.1936709943511331
SNX3	SNX3	0.20863666666666664	0.11886083824992986	0.1929808239141081
NTC	NTC_2117	0.43193333333333334	0.3583260319316053	0.19252203359370698
CANX	CANX_P1	0.1301066666666667	0.033746919204279906	0.19148655123496647
NTC	NTC_1574	0.4331666666666667	0.36153937490464805	0.19139226472066415
NTC	NTC_889	0.6792900000000001	0.5242108872982272	0.19053674444205995
TPI1	TPI1	0.4047	0.3388806252211479	0.19019008444987998
NTC	NTC_572	0.4453466666666666	0.37457257759830087	0.18992432995188596
SCYL3	SCYL3	0.3788566666666666	0.315379	0.1898707155639022
NTC	NTC_319	0.19694	0.10862211494433044	0.18986625895101528
NTC	NTC_2515	0.46984666666666663	0.3946591205538551	0.18971367981757506
LRRK2	LRRK2	0.14531666666666665	0.049489797374592116	0.18970863039449293
NTC	NTC_1591	0.5525	0.4550061895221801	0.18894543927767624
TNK1	TNK1	0.12249666666666668	0.0293584	0.1876976411232523
NTC	NTC_1441	0.42036333333333326	0.3583260319316053	0.18736503422186132
NTC	NTC_1430	0.8595133333333334	0.6069770346841841	0.1863663339006118
PAH	PAH	0.34819	0.2929737343938008	0.18564491952860507
VAMP1	VAMP1	0.3774833333333332	0.32309076807338244	0.18522180491999157
NTC	NTC_1685	0.5090466666666666	0.4331355097585835	0.18497544846477226
FCGR3B	FCGR3B	0.11729000000000002	0.0265328	0.18487455843525152
ENO3	ENO3_P1	0.1255533333333333	0.033746919204279906	0.18478511064808983
NTC	NTC_670	0.49329999999999996	0.42243229295756013	0.18461401736036076
NTC	NTC_445	0.45289	0.3912668507752155	0.18456487820577958
NTC	NTC_385	0.3891733333333333	0.33633822069699515	0.1841660749650024
KCNC4	KCNC4	0.12729333333333337	0.035792889254399995	0.18409203151826398
NTC	NTC_1967	0.6470300000000001	0.5202295250351618	0.18363035144772394
NTC	NTC_1140	0.11810999999999995	0.0279193	0.18355429257308917
NTC	NTC_865	0.44612666666666656	0.3878923437215911	0.1834868980292512
CSF2RB	CSF2RB	0.22579	0.1542589649708681	0.18328493923587882
SGK3	SGK3_ENST00000345714.4	0.19278000000000006	0.11333414947321188	0.1823003269485987
CDKN1B	CDKN1B	0.2822166666666667	0.22614247898983464	0.18220411795522568
HSD17B10	HSD17B10	0.4663666666666667	0.40688307902643506	0.18213034721444582
ALDH3A2	ALDH3A2	0.21997666666666665	0.14971989501174596	0.1814192634636231
PARP15	PARP15	0.10692	0.0202598	0.18105460786136568
ADRBK2	ADRBK2	0.17447000000000007	0.0916878	0.18104551505564254
NTC	NTC_2177	0.20581	0.13195488615546233	0.18102523271496926
NTC	NTC_1622	0.19420666666666675	0.1169570331461561	0.18099549734951628
NTC	NTC_2298	0.15974333333333335	0.0737552	0.18086259865646762
NTC	NTC_2489	0.4482433333333333	0.39806911867975514	0.17931594113008134
CD55	CD55	0.3227566666666666	0.27864535590033546	0.17911322823693082
CASK	CASK	0.12816333333333335	0.0402035	0.17888219195059965
NTC	NTC_1240	0.5390133333333333	0.46617059596661536	0.17865873090182083
NTC	NTC_1129	0.4935733333333333	0.4367378156633851	0.17757742016654182
NTC	NTC_1608	0.5031166666666668	0.44399396382217404	0.1774104752232237
MARCKS	MARCKS	0.4373466666666666	0.39354758590612504	0.17712660152357965
NTC	NTC_1766	0.16964266666666672	0.0909994	0.17659150727215375
SCGB1A1	SCGB1A1	0.0932333	0.012840103867638297	0.1763444600771314
NTC	NTC_649	0.18678	0.11412465855334186	0.17606265863558707
NTC	NTC_2310	0.14418666666666669	0.0601101	0.17605948487200032
NTC	NTC_2109	0.45260000000000006	0.40840511664967727	0.17602013444386935
NTC	NTC_468	0.15860666666666667	0.0777936	0.17590371006084177
DDR1	DDR1_P1	0.35068999999999995	0.315379	0.17575449266064966
GAPDHS	GAPDHS	0.1509666666666667	0.068533	0.1757403141230432
NTC	NTC_1412	0.5136700000000001	0.4550061895221801	0.17566625121043253
NTC	NTC_1822	0.5469046666666667	0.4774854668669535	0.17557818800348385
TRDMT1	TRDMT1	0.20650333333333332	0.14310330351272493	0.17436115981819275
EPOR	EPOR_P2	0.10019999999999997	0.018610181480268106	0.17337098905374948
GLYATL1	GLYATL1_P1	0.12053333333333331	0.036498	0.17329452890271013
SLC12A6	SLC12A6_P2	0.12865666666666664	0.0450667	0.17319043083647864
NTC	NTC_409	0.3658333333333333	0.33633822069699515	0.1731210319943899
NTC	NTC_2204	0.14589666666666667	0.0652936	0.17290644323672355
NTC	NTC_872	0.3505133333333333	0.321176	0.17289315227001142
NTC	NTC_397	0.1429433333333333	0.061798652376656014	0.17282149114217812
FAH	FAH	0.39743333333333336	0.3676829567696501	0.17269531553247072
PDF	PDF	0.10631666666666671	0.023945184188167164	0.1723161202818433
INPP5B	INPP5B_P1	0.36657999999999996	0.3388806252211479	0.17227546616663453
CKM	CKM_P1	0.3435566666666667	0.315379	0.17217949656444137
NTC	NTC_156	0.34569	0.31819791371270767	0.1719125607399638
HBA1	HBA1_P1	0.32903333333333334	0.3003202331273075	0.17189208294604252
SAR1B	SAR1B	0.4917733333333333	0.448475	0.17126598923474737
NTC	NTC_444	0.11210333333333335	0.029710834789183516	0.17119133510518048
ESRRG	ESRRG_ENST00000361395.2,ENST00000366938.2,ENST00000487276.1	0.1309866666666667	0.049489797374592116	0.17100104002711314
DGKH	DGKH_P2	0.11222666666666663	0.029953608648905602	0.17098303324344896
NTC	NTC_1034	0.15624333333333335	0.0809391	0.17059297915116786
NTC	NTC_2459	0.30219333333333337	0.273014	0.17038108012276698
CYTH3	CYTH3	0.17003333333333326	0.0995833	0.1703417042917159
EPHA6	EPHA6	0.23542999999999997	0.18900326291076308	0.17034083227666483
NTC	NTC_1029	0.25773333333333337	0.22067094433712486	0.16913874909694127
ANXA5	ANXA5	0.13252000000000003	0.0532854	0.1687498505840012
MMACHC	MMACHC	0.16006333333333334	0.0886739	0.16841928321312358
NTC	NTC_276	0.24270333333333333	0.20275705781559372	0.16819923958852195
RETSAT	RETSAT	0.10834999999999996	0.028198510214917167	0.16791799510265074
ANKK1	ANKK1	0.2960933333333333	0.2716629729273583	0.16757981090366966
NTC	NTC_2123	0.4563866666666666	0.42955045346723764	0.16748743426069893
NTC	NTC_184	0.4389233333333334	0.41538372519669786	0.16747142747691426
IL5	IL5_P1	0.3367933333333333	0.31921947921914573	0.16701938914742784
RLBP1	RLBP1	0.12945333333333336	0.051358265155218026	0.16691578878489677
FGGY	FGGY	0.15086	0.0787489	0.16651256216278643
CD52	CD52	0.18926333333333328	0.13257734429910759	0.16608438249402027
AMY2B	AMY2B	0.38211999999999996	0.3676829567696501	0.16604126638748895
NR1H4	NR1H4	0.0919	0.0156601	0.16589843616480948
SLC1A1	SLC1A1	0.10346666666666669	0.024952706237201968	0.1658448934229597
NTC	NTC_325	0.23443133333333332	0.19632008922702704	0.16575121806638354
NTC	NTC_1588	0.3944066666666666	0.3811967477611473	0.16519755309175965
NTC	NTC_1531	0.18489666666666665	0.12884180043211338	0.16454753397420466
SLC16A7	SLC16A7	0.21445333333333333	0.1709709131420375	0.16450238443820542
KRT8	KRT8_P2	0.10838999999999997	0.0305591	0.16419555119205076
NTC	NTC_2267	0.24927666666666665	0.22067094433712486	0.16358902061195754
NTC	NTC_2061	0.4358566666666666	0.42243229295756013	0.16311625831467458
SOAT2	SOAT2	0.32160999999999995	0.31156835261823246	0.1628783109591261
NTC	NTC_1403	0.109439	0.033084363908499524	0.1620110015767957
NTC	NTC_2113	0.29055000000000003	0.27840905461367027	0.16134725103140973
NTC	NTC_2159	0.3269333333333333	0.321176	0.1612621524111562
DYRK2	DYRK2	0.11530999999999998	0.0402035	0.16094233051957377
NTC	NTC_1995	0.35158666666666666	0.34879421949149203	0.16082654248707093
NTC	NTC_1041	0.47317999999999993	0.45871083153984127	0.16015297822780114
NTC	NTC_1557	0.22349999999999998	0.19211275200787226	0.16012519079763002
JAK2	JAK2	0.29974666666666666	0.2929737343938008	0.15981632388150419
PAM	PAM_ENST00000438793.3	0.3514566666666667	0.3510425178031259	0.15978635705232844
DUSP12	DUSP12	0.38441999999999993	0.38480611515095586	0.15944128380834202
NTC	NTC_1836	0.43424	0.42955045346723764	0.1593599216746748
NTC	NTC_1580	0.22387666666666667	0.1942080585897703	0.15934035633701565
TSSK6	TSSK6	0.17744333333333334	0.12655577088580663	0.1592940825507161
BLK	BLK	0.26496000000000003	0.25143885978020875	0.15886143167111239
NTC	NTC_1324	0.36252666666666666	0.3647707226618867	0.15877943904459924
SLC12A1	SLC12A1_P1	0.10794999999999998	0.0344175	0.1579546623099376
AKAP13	AKAP13	0.15650333333333333	0.0979622	0.1579026833233614
NTC	NTC_720	0.12859833333333331	0.0592803	0.15780168436232891
NTC	NTC_553	0.35692666666666667	0.36153937490464805	0.15770604787810139
BUB1	BUB1	0.13013333333333338	0.061608000865346006	0.1575085565749928
INPP5K	INPP5K	0.3570973333333333	0.36347746933821956	0.15695231423425413
YES1	YES1	0.2339799999999999	0.21419870513977923	0.1565754755112951
CHRNE	CHRNE	0.22233999999999998	0.19991758591890874	0.15544878890934016
NTC	NTC_1163	0.21270666666666666	0.18592662776080815	0.15541591436071472
NTC	NTC_191	0.3073599999999999	0.3122962969534834	0.15534993771015157
AXL	AXL	0.21590333333333328	0.19169	0.15488928991898177
GAPDH	GAPDH_P2	0.28416	0.28574884970346004	0.154587
NTC	NTC_1464	0.27369666666666664	0.273014	0.15431423710869718
NTC	NTC_1382	0.3819533333333333	0.3946591205538551	0.15422429810843719
PRKACB	PRKACB_ENST00000370685.3	0.3340733333333334	0.34695817019712094	0.15358115535016825
NTC	NTC_736	0.18303599999999998	0.1449928339426889	0.1535037749973949
GABRA1	GABRA1	0.19196666666666673	0.15890184948050745	0.1533566121714539
OPRD1	OPRD1	0.2523066666666666	0.24817304382404948	0.15270744754171497
PRKD2	PRKD2_P1	0.20539666666666667	0.18111047059201124	0.15241591945328561
NTC	NTC_1963	0.20187333333333335	0.17594566061654904	0.1523379454550944
MAST1	MAST1_P1	0.3341433333333333	0.3510425178031259	0.1519150183521587
CDK15	CDK15_ENST00000374598.4	0.49344333333333334	0.4923792314445756	0.15183264881840183
ERBB4	ERBB4	0.17969000000000002	0.14310330351272493	0.15172131268775838
NTC	NTC_114	0.3556566666666667	0.37457257759830087	0.15167477195949508
HSD17B7	HSD17B7_P2	0.21136666666666665	0.19169	0.15163468023903653
CLK1	CLK1	0.17785333333333336	0.14094836154856538	0.15134250981282155
LDHAL6A	LDHAL6A	0.18588333333333334	0.1542589649708681	0.15089071905293686
NTC	NTC_346	0.21899033333333334	0.20493651278317115	0.1507487097683013
HTR2A	HTR2A	0.22491999999999995	0.21419870513977923	0.15051267609197583
NTC	NTC_1957	0.18828	0.15899553183047632	0.15036324731175868
SORD	SORD	0.0902167	0.022035543155048593	0.14947785145911002
PRKACA	PRKACA	0.31775	0.3388806252211479	0.1493276484654049
NTC	NTC_81	0.33332999999999996	0.3583260319316053	0.14857239417608506
NTC	NTC_2038	0.33263333333333334	0.3583260319316053	0.14826187476706296
NTC	NTC_1801	0.33192666666666665	0.3583260319316053	0.1479468981416434
NTC	NTC_2465	0.13538733333333336	0.0809391	0.1478215296609917
DUSP21	DUSP21	0.07766	0.012556352995289238	0.14764225931095443
NEK2	NEK2	0.28528333333333333	0.3040391416574312	0.14751159643836598
CTDSP2	CTDSP2	0.0989967	0.032439211415010674	0.1473990783758472
NTC	NTC_1231	0.28012666666666663	0.2978597304817491	0.14734332335731012
NTC	NTC_1587	0.28187	0.3007107794262024	0.14709414240933286
CD3G	CD3G	0.28418	0.3040391416574312	0.14694109531759597
CYSLTR1	CYSLTR1	0.10100999999999997	0.0350994	0.14693921826038264
TXNDC12	TXNDC12	0.18682333333333329	0.1636497264760638	0.14685896696933395
OAZ3	OAZ3_P1	0.1002333333333333	0.0344175	0.14666347678430827
NTC	NTC_384	0.35969999999999996	0.3912668507752155	0.14658744218379496
NTC	NTC_2466	0.1693	0.136733	0.1462964319492136
RXRG	RXRG	0.11780333333333336	0.0573212	0.14627459798169307
PFN2	PFN2	0.12147999999999999	0.0627202	0.14609093485660837
CCBL2	CCBL2	0.34379000000000004	0.37618440491530225	0.14597296326745177
NTC	NTC_1615	0.3451566666666666	0.3778757200835007	0.14588081454036012
LATS1	LATS1	0.18697666666666674	0.16606339795617342	0.14579058332803144
NTC	NTC_1085	0.16932999999999998	0.13835555936333976	0.1454550432627039
NTC	NTC_1071	0.3362533333333333	0.37128734718422096	0.14468639653318788
MGAT1	MGAT1_P1	0.34325333333333324	0.3804802570389001	0.1440523965292579
NTC	NTC_2340	0.4079766666666667	0.44399396382217404	0.14386192926753913
ATP6V1C1	ATP6V1C1	0.16219	0.13054597726079478	0.14341431895721757
ADORA3	ADORA3_P1	0.2890933333333333	0.31921947921914573	0.14336445279972015
F5	F5	0.1264366666666667	0.0734959	0.1433459169613194
NTC	NTC_803	0.5049866666666667	0.5202295250351618	0.14331774272663494
NTC	NTC_417	0.29002	0.321176	0.14305439266603853
NTC	NTC_2532	0.11750000000000001	0.060949538039578255	0.14276597585223033
GPX5	GPX5	0.14231666666666665	0.0995833	0.14257477092207044
NTC	NTC_1619	0.32833666666666667	0.36802005423444184	0.14254030952191601
HMOX2	HMOX2_P2	0.14015333333333335	0.0963623	0.1424087781911356
B4GALT4	B4GALT4	0.10631666666666668	0.0459236	0.14224785499309098
NTC	NTC_963	0.6039716666666667	0.5815406606743081	0.14218695811995655
DGKK	DGKK	0.17234666666666665	0.14971989501174596	0.14213782671075975
DUSP18	DUSP18	0.28351333333333334	0.315379	0.14208771867612324
NTC	NTC_1455	0.2596266666666667	0.28387603896868485	0.14198236318077273
NTC	NTC_1895	0.19801333333333332	0.19211275200787226	0.14186542631084884
NTC	NTC_774	0.2826	0.3152380316378657	0.1416847296376208
NSF	NSF_ENST00000398238.4	0.20797	0.20840038996169308	0.14164867328031172
PON1	PON1	0.23967999999999995	0.25806014181100845	0.14099872711547026
RIPK1	RIPK1_P2	0.15004333333333336	0.11515343134374503	0.14084914546068805
ALDH4A1	ALDH4A1	0.27438333333333337	0.3077885110237025	0.1404150110320128
NTC	NTC_1011	0.27282	0.3064672619001396	0.14012469305720288
NTC	NTC_2178	0.15292000000000006	0.12130873942248606	0.14009122162953122
NTC	NTC_2261	0.359249	0.40840511664967727	0.13971510666996378
NTC	NTC_294	0.1463566666666667	0.11134656298547123	0.1395252034814426
NTC	NTC_1520	0.49056	0.5202295250351618	0.1392233825420698
NAGLU	NAGLU	0.0787467	0.017079318693497936	0.13918705302316453
NTC	NTC_998	0.066896	0.00861211	0.13813292640890504
NTC	NTC_1230	0.4588833333333333	0.5005591102967157	0.13791492160832197
NTC	NTC_563	0.2794733333333333	0.321176	0.13785217559600488
NTC	NTC_2528	0.24633666666666665	0.2757026066903433	0.13783993033112948
NTC	NTC_1505	0.46828666666666663	0.5083796579195643	0.1375881650449895
NTC	NTC_2115	0.4836433333333334	0.5202295250351618	0.13726039793417416
DPH5	DPH5	0.2219633333333333	0.2417307284090391	0.13687771575712482
NTC	NTC_2119	0.28199	0.327186	0.13682287431417003
NNT	NNT	0.13160666666666665	0.0916878	0.13656672637945158
SCN4A	SCN4A	0.34868666666666664	0.40688307902643506	0.13617273319072487
GK5	GK5	0.13203333333333334	0.0932253	0.1360558957942231
STK16	STK16	0.4687866666666667	0.5126077821028849	0.13604883100837603
UQCR10	UQCR10	0.0964667	0.039437879764414735	0.13544753871199386
NTC	NTC_22	0.10665333333333331	0.053734	0.13542317897449357
PPIG	PPIG	0.46614	0.5126077821028849	0.1352807291580628
SDF2	SDF2	0.11696000000000005	0.0697472	0.13526113689291236
PTPRD	PTPRD_ENST00000381196.4	0.25339333333333336	0.2929737343938008	0.13510205627890426
NTC	NTC_866	0.523	0.5525109090717586	0.13475573158763862
NTC	NTC_479	0.38604666666666665	0.4476476959679082	0.13475485717376617
NTC	NTC_1958	0.50369	0.5402910081669831	0.13467273372938857
NTC	NTC_1770	0.16543333333333338	0.1536291709639909	0.13458436972099355
NTC	NTC_1782	0.22031666666666666	0.24711511989934143	0.133754
NMRAL1	NMRAL1	0.12738	0.0901707	0.13310374746280051
SPEG	SPEG_P2	0.23727333333333328	0.27513904525452304	0.13297931151440232
GYG1	GYG1	0.32347	0.38916191445127646	0.1325805417656921
CHEK2	CHEK2	0.09796	0.0450667	0.13186828980030668
SLC7A8	SLC7A8	0.29309999999999997	0.3551572080071629	0.13177171240436972
NTC	NTC_137	0.44233666666666666	0.5044613925076793	0.13145010093554613
NTC	NTC_2550	0.47737666666666667	0.5322201949801906	0.13075759843313667
SLC12A6	SLC12A6_P1	0.16901333333333335	0.1685037470303622	0.13071329576716384
NTC	NTC_2223	0.28090666666666664	0.34253002064241034	0.13070625382865994
NTC	NTC_1044	0.5066433333333333	0.5525109090717586	0.13054128687826613
HNMT	HNMT	0.2728933333333333	0.3329022320684121	0.1303565860887567
NTC	NTC_1263	0.49326666666666663	0.544349	0.13028276290118407
PPP2R2D	PPP2R2D	0.0914967	0.038684670206075494	0.12923548255895564
NTC	NTC_633	0.32288999999999995	0.39806911867975514	0.1291694040398265
NTC	NTC_1292	0.5870666666666666	0.6027032535597932	0.1290938841812024
SLC12A5	SLC12A5_P1	0.2870833333333333	0.3551572080071629	0.12906674321421974
NTC	NTC_2184	0.31922166666666674	0.3946591205538551	0.12889464022482375
NTC	NTC_2488	0.19623666666666673	0.22067094433712486	0.12878126355517372
NTC	NTC_2421	0.2719333333333333	0.33633822069699515	0.128685
NR1H2	NR1H2	0.16632000000000002	0.1685037470303622	0.12863029752284647
MLKL	MLKL	0.28834	0.3593022051152083	0.12817869745923835
BACE1	BACE1	0.0890333	0.036498	0.12800599742785918
TRPM8	TRPM8	0.13432666666666665	0.11153758721288916	0.12795672881933307
NTC	NTC_548	0.5223566666666667	0.5690122027806285	0.12791387511592317
GSTA4	GSTA4_P2	0.0970533	0.048577156479477954	0.12748614429517435
BDH1	BDH1_P2	0.23174000000000006	0.282182	0.12733435790828682
PRX	PRX	0.43861333333333336	0.5126077821028849	0.12729208296173208
VRK3	VRK3	0.5292333333333333	0.5757922631926297	0.12687531652177905
NTC	NTC_2241	0.1930033333333333	0.22067094433712486	0.12665937288491974
NTC	NTC_1466	0.32514333333333334	0.40840511664967727	0.12645111190203526
MMP24	MMP24	0.3077666666666667	0.38916191445127646	0.12614422173335343
PTK7	PTK7	0.0992333	0.0542714	0.12557270893770453
GALK2	GALK2_P2	0.0912433	0.0425764	0.1250791838517735
TAF1L	TAF1L	0.31918433333333335	0.40688307902643506	0.1246511760176072
ACP2	ACP2	0.29245666666666664	0.37618440491530225	0.12417687035880833
NTC	NTC_399	0.3556266666666667	0.4476476959679082	0.12413634104818734
LEPREL2	LEPREL2	0.19367333333333336	0.22920130036507247	0.12390889125757892
NTC	NTC_694	0.18993333333333334	0.2229876002995106	0.12378321641611792
PPP1R3F	PPP1R3F	0.0931033	0.0476787	0.12305241162517176
ESRRG	ESRRG_ENST00000366940.2,ENST00000493603.1	0.34312666666666664	0.43902902529358456	0.12267010510935712
NTC	NTC_700	0.20058000000000004	0.24462317832744696	0.12265515047906814
NTC	NTC_1136	0.25034666666666666	0.32417211975876237	0.12247568255455085
UPP1	UPP1	0.10840999999999999	0.0747815	0.12209197270475435
CYP3A5	CYP3A5	0.12701	0.10976357258694752	0.12187139969735204
SRPK2	SRPK2_P2	0.23525666666666661	0.3040391416574312	0.12164428278121812
CHIA	CHIA	0.4307633333333334	0.5228821255954488	0.12130131949203384
NTC	NTC_2388	0.2014113333333334	0.25215220737766364	0.12051189839311209
NTC	NTC_236	0.32434333333333326	0.4259826979828728	0.12020424710353012
CDK19	CDK19	0.11397333333333333	0.0886739	0.11992319980889067
PHKG2	PHKG2	0.20954666666666671	0.2682170952133417	0.11975875835171748
NTC	NTC_2433	0.16164	0.18188514502666997	0.11964637563060532
NTC	NTC_2327	0.36871000000000004	0.4736972360647147	0.11964608133552432
CDKL5	CDKL5	0.13418666666666668	0.12853884082536468	0.11955570678504779
NTC	NTC_877	0.37893666666666664	0.48511140119648877	0.1190461817553426
FGA	FGA	0.3593333333333333	0.4677079903993888	0.11858905896241487
NTC	NTC_1512	0.3393633333333333	0.4476476959679082	0.11845940261111748
RFK	RFK	0.34836666666666666	0.4580347082659084	0.11813169803672703
NTC	NTC_1609	0.2425633333333333	0.327186	0.11769287020778323
STK33	STK33	0.13717666666666672	0.13881845348876432	0.11763623434468905
NTC	NTC_1662	0.2683269999999999	0.3647707226618867	0.11752186654918306
NTC	NTC_2395	0.20051333333333332	0.2598413019502197	0.1173588130741258
NTRK2	NTRK2	0.3320166666666666	0.443738	0.11716000230501733
NTC	NTC_2052	0.1521366666666667	0.17015202223847514	0.11701787744675166
NTC	NTC_1880	0.10993333333333334	0.0864104	0.11690681594585642
CP	CP	0.0707467	0.022500093730269972	0.11657746612552822
CTSS	CTSS	0.2767366666666667	0.3804802570389001	0.11613748846581265
NTC	NTC_2383	0.77666	0.7087409819351154	0.11612034256574795
NTC	NTC_516	0.4138899999999999	0.5242108872982272	0.11609364653848014
NMT2	NMT2	0.16131	0.19169	0.1157239722568632
NTC	NTC_1869	0.30598333333333333	0.4188992865038118	0.11562815791007679
MAP2K6	MAP2K6	0.17873000000000006	0.22614247898983464	0.1153912785760497
NGF	NGF	0.17230666666666666	0.21419870513977923	0.11530471949354461
NTC	NTC_1437	0.21078666666666668	0.28387603896868485	0.1152731706822533
NTC	NTC_968	0.0721567	0.0258114	0.11459838663704804
NTC	NTC_2276	0.8427433333333333	0.7316519689608023	0.11435643949882122
TTK	TTK	0.10488333333333334	0.0814877	0.1142082745071879
NTC	NTC_403	0.1774566666666667	0.227673	0.11404934946440692
CA14	CA14	0.11795000000000001	0.10801193295521182	0.11400200848224838
NTC	NTC_1335	0.44149	0.5525109090717586	0.11375393487309096
NTC	NTC_1997	0.4103493333333334	0.5282078071712693	0.1137468589557803
NTC	NTC_914	0.39595	0.5162638085425968	0.11368845793840097
NTC	NTC_1736	0.11205666666666665	0.0970089	0.11353452750657811
NR1I2	NR1I2	0.3017066666666666	0.42048452671673453	0.11351712761408168
GABBR2	GABBR2	0.0683833	0.022035543155048593	0.11330272021738928
NTC	NTC_2197	0.2680099999999999	0.3778757200835007	0.11327469778447055
DCPS	DCPS	0.11285999999999997	0.0995833	0.11306468190372317
PGLYRP3	PGLYRP3_ENST00000290722.1	0.0824733	0.0425764	0.1130569965608658
NTC	NTC_744	0.1945366666666667	0.26244003645906333	0.11301994983807198
NTC	NTC_2458	0.12055333333333333	0.11553402165901298	0.11299344692890274
PLA2G1B	PLA2G1B_P2	0.10080666666666667	0.0760854	0.11277227339712755
HIBADH	HIBADH	0.2249	0.315379	0.11271261056597028
INPP4B	INPP4B_P2	0.11410333333333338	0.1028895285120759	0.11269174079048558
NTC	NTC_811	0.18035333333333337	0.2372533703459374	0.11268252798201374
NTC	NTC_379	0.23393999999999998	0.330219	0.11257147707916156
SLC16A6	SLC16A6	0.0705067	0.025470090784538865	0.11238547671056921
NTC	NTC_2149	0.4588333333333333	0.5690122027806285	0.11235838162753943
NTC	NTC_1237	0.5568366666666666	0.6285457993042408	0.11229339265761307
NTC	NTC_859	0.1695666666666667	0.21837159827840336	0.1120503056994096
ADH1B	ADH1B	0.0722167	0.028198510214917167	0.11191950050450482
NTC	NTC_2494	0.2849	0.40494215489481344	0.1118537372561079
NTC	NTC_1739	0.32659	0.4550061895221801	0.11168812853157699
NTC	NTC_2203	0.11272999999999998	0.10333161709150102	0.11112548843887916
CHRNB3	CHRNB3	0.12369333333333334	0.12655577088580663	0.11104173755550076
SUCNR1	SUCNR1	0.22838999999999998	0.32699253678990425	0.11087470260229383
NTC	NTC_1308	0.2550866666666666	0.36802005423444184	0.11074039579774968
NDUFC2	NDUFC2	0.3264066666666667	0.4580347082659084	0.11068502664962573
PTK6	PTK6	0.06668	0.022035543155048593	0.1104805076884551
MTRR	MTRR	0.6111766666666667	0.6595822074069788	0.11045861182689906
NTC	NTC_320	0.22949666666666668	0.330219	0.11043335364371484
GRM7	GRM7_P1	0.17555999999999994	0.23540702053529727	0.11028338426635305
MTMR3	MTMR3	0.37262333333333325	0.5075103563864294	0.10975809985864825
NDUFB5	NDUFB5	0.1527366666666667	0.19169	0.10957345344950156
FPR1	FPR1	0.34130666666666665	0.477493	0.10957056812693326
NTC	NTC_1758	0.41991666666666666	0.5484225793608516	0.10954982225988043
NTC	NTC_111	0.15463333333333334	0.19632008922702704	0.10933121860984928
NTC	NTC_1190	0.39863999999999994	0.5322201949801906	0.10919094434035792
TRAPPC6A	TRAPPC6A	0.1762933333333333	0.2417307284090391	0.10871448183578095
NTC	NTC_2425	0.23561333333333329	0.3456530761668969	0.10870246703088732
NTC	NTC_1170	0.4376	0.5648648863404704	0.10854905242411017
AKT1	AKT1	0.14956999999999998	0.18900326291076308	0.10821848652941748
NTC	NTC_1936	0.19041666666666668	0.27034370727160195	0.10817261119551796
CDK16	CDK16	0.0941033	0.0709789	0.1081125652663914
NTC	NTC_972	0.1492633333333333	0.19003411500261658	0.10764400335712145
CERKL	CERKL_P1	0.0499533	0.00704881	0.10749378010000796
B4GALT2	B4GALT2	0.25595333333333325	0.3804802570389001	0.10741539115809116
NTC	NTC_1312	0.4376233333333333	0.5690122027806285	0.10716451034315125
NTC	NTC_2025	0.19574333333333332	0.28387603896868485	0.1070464039783345
SUCLG2	SUCLG2	0.06602	0.024444447206215487	0.10641234184588184
TLK2	TLK2	0.4280999999999999	0.5650106971357869	0.10614453947370413
NTC	NTC_2006	0.0682943	0.0279193	0.1061359583587397
PPP1R1A	PPP1R1A	0.2156466666666667	0.32309076807338244	0.10581252547568494
NTC	NTC_1901	0.22732999999999998	0.34253002064241034	0.10577695800337929
NTC	NTC_1440	0.2795099999999999	0.4188992865038118	0.10562413993391434
CDC42BPB	CDC42BPB	0.12893666666666664	0.15197652780232174	0.10549900835873237
GATM	GATM_P2	0.10905999999999998	0.10801193295521182	0.10540957223462488
NTC	NTC_58	0.6330699999999999	0.6815932979166648	0.10539013112655482
NTC	NTC_598	0.0746833	0.0390465	0.10518537893107238
NTC	NTC_1064	0.2676733333333334	0.40494215489481344	0.1050904271573649
ENPP2	ENPP2	0.4687266666666666	0.5976420440504111	0.1047879981032618
NTC	NTC_134	0.13946333333333333	0.17790920258267762	0.10456982864679609
NTC	NTC_1918	0.41608400000000006	0.5607321634353464	0.10453882992786334
NTC	NTC_1819	0.10234999999999998	0.0957822	0.10426547994798821
NTC	NTC_1722	0.21123666666666668	0.321176	0.10419396268808505
QPRT	QPRT_P1	0.12244333333333333	0.14094836154856538	0.10419192617427044
NTC	NTC_801	0.42536	0.5690122027806285	0.10416148465475521
SIRPD	SIRPD	0.3185733333333333	0.4725867614842314	0.10370149715937113
NTC	NTC_2332	0.49884666666666666	0.6198788034489521	0.10360706746872601
NTC	NTC_106	0.2017166666666667	0.3064672619001396	0.10360488967520262
ADORA2A	ADORA2A	0.0556167	0.013725689843575403	0.10358414063295573
NAGS	NAGS_P2	0.2786133333333333	0.425077	0.1035138752021209
KCNH6	KCNH6	0.11174333333333338	0.11886083824992986	0.10335824895069018
KDM5D	KDM5D	0.12785999999999997	0.1565673561736686	0.10296550225919002
NTC	NTC_65	0.3139366666666667	0.46992558969459775	0.10296209265506726
ADC	ADC	0.16311333333333333	0.23540702053529727	0.10246462986423867
NTC	NTC_754	0.8548866666666666	0.759463	0.10215346581080273
KIT	KIT	0.07036	0.035792889254399995	0.10175486019921216
SFTPA1	SFTPA1_ENST00000372308.3,ENST00000398636.3,ENST00000428376.2	0.12435333333333333	0.15197652780232174	0.10174881739952096
NTC	NTC_1156	0.16588999999999998	0.24462317832744696	0.10144213238095826
PRKRIR	PRKRIR	0.17024666666666666	0.25473453792137013	0.10111156683889365
KCNE1	KCNE1	0.0928267	0.0814877	0.10107967673529855
MAGI2	MAGI2	0.17976999999999999	0.27513904525452304	0.10075169634575079
NTC	NTC_507	0.3718966666666667	0.5362479595415408	0.10064801165489654
NTC	NTC_2443	0.3630266666666666	0.5282078071712693	0.10062924366195401
PANX1	PANX1	0.23147	0.3676829567696501	0.1005798490806869
NTC	NTC_395	0.17415333333333338	0.26505666609234546	0.10042748218833077
NTC	NTC_2538	0.19835000000000003	0.3122962969534834	0.10025266835244852
WARS2	WARS2	0.0707867	0.039437879764414735	0.0993906
NTC	NTC_155	0.3627866666666666	0.5322201949801906	0.0993704
NTC	NTC_2009	0.1338733333333333	0.18188514502666997	0.0990934
DPEP1	DPEP1_P1	0.2771733333333333	0.43902902529358456	0.0990913
NTC	NTC_1688	0.44395333333333326	0.5984430734067774	0.0989915
SSTR5	SSTR5_P2	0.2802766666666667	0.443738	0.0989023
TPTE2	TPTE2_ENST00000382977.4	0.2624933333333333	0.42048452671673453	0.0987631
TAS1R2	TAS1R2_ENST00000375371.3	0.0826033	0.063849	0.0986983
DBI	DBI_P1	0.2024966666666667	0.32699253678990425	0.0983045
BRD4	BRD4_ENST00000263377.2,ENST00000371835.4	0.0544367	0.0156601	0.0982694
NTC	NTC_975	0.27781666666666666	0.44399396382217404	0.0979645
PTPRB	PTPRB	0.057423333333333354	0.019835850443123835	0.097766
CA5A	CA5A	0.0514033	0.012556352995289238	0.0977248
NTC	NTC_2455	0.14282666666666666	0.20713295158079692	0.0976578
NTC	NTC_1856	0.38314333333333334	0.5566141371423514	0.0974892
NTC	NTC_187	0.22220666666666666	0.36802005423444184	0.0964663
NTC	NTC_2469	0.066407	0.035690210161742474	0.0961209
NTC	NTC_551	0.36377666666666664	0.544349	0.0960816
HEXB	HEXB	0.15282	0.23540702053529727	0.0959986
GSTO2	GSTO2	0.27901666666666664	0.4532404781385002	0.09589
NTC	NTC_1252	0.2718966666666666	0.44399396382217404	0.095877
NTC	NTC_1038	0.1712433333333333	0.2757026066903433	0.0958208
NTC	NTC_1985	0.10326333333333336	0.11839377130813404	0.0956912
NTC	NTC_1726	0.2556366666666667	0.42243229295756013	0.0956702
NTC	NTC_1028	0.43466	0.6027032535597932	0.0955802
NTC	NTC_2315	0.3946066666666666	0.5731740082183123	0.0953818
SPTLC3	SPTLC3	0.15885000000000005	0.25143885978020875	0.0952413
NTC	NTC_1844	0.25291	0.42243229295756013	0.0946498
NTC	NTC_2440	0.1433066666666667	0.22067094433712486	0.0940457
NTC	NTC_124	0.22035666666666665	0.37457257759830087	0.0939742
NTC	NTC_756	0.28018999999999994	0.4624323215434518	0.0938502
NTC	NTC_746	0.29136999999999996	0.4774854668669535	0.0935414
GABRB2	GABRB2	0.11072999999999998	0.14310330351272493	0.0934949
ADRA2A	ADRA2A	0.3262166666666666	0.517732	0.0932638
NTC	NTC_1603	0.5902766666666667	0.6951182755916668	0.0932291
NTC	NTC_1704	0.26976666666666665	0.4513184575083723	0.0932089
NTC	NTC_1193	0.13622666666666666	0.20713295158079692	0.0931451
NTC	NTC_148	0.40633666666666673	0.5899639784589199	0.093122
NDUFS6	NDUFS6	0.11524999999999998	0.1565673561736686	0.0928107
NTC	NTC_1027	0.28586666666666666	0.4736972360647147	0.0927635
NTC	NTC_2338	0.4103233333333333	0.594197	0.0927617
FCER1G	FCER1G	0.23386	0.40240824788123486	0.0924526
NTC	NTC_1555	0.15194333333333332	0.24711511989934143	0.0922449
NTC	NTC_2476	0.0574357	0.0254068	0.0916128
NTC	NTC_714	0.10918333333333334	0.1449928339426889	0.091567
NTC	NTC_197	0.1998633333333334	0.34879421949149203	0.0914236
NTC	NTC_1917	0.10673666666666669	0.13999251419731087	0.0911419
NTC	NTC_2506	0.32850666666666667	0.5282078071712693	0.0910605
NTC	NTC_2252	0.0801433	0.0737552	0.0907389
JAK1	JAK1	0.11141000000000002	0.1565673561736686	0.0897183
NTC	NTC_315	0.25692000000000004	0.4476476959679082	0.0896814
MASP2	MASP2	0.26411666666666667	0.4580347082659084	0.0895624
NTC	NTC_422	0.11055666666666668	0.15540244061336825	0.0893897
GAD1	GAD1	0.05542	0.024444447206215487	0.0893271
NTC	NTC_1679	0.38921333333333336	0.5899639784589199	0.0891978
NADK	NADK_P1	0.0525467	0.0202598	0.0889807
PSPH	PSPH_P2	0.0898333	0.1028895285120759	0.088722
NTC	NTC_1319	0.3477033333333333	0.5566141371423514	0.0884716
TWF1	TWF1	0.0833567	0.0871972	0.0883162
B4GALT1	B4GALT1	0.16395333333333328	0.2893461028933699	0.0883024
NTC	NTC_1285	0.42454666666666663	0.6198788034489521	0.0881755
NTC	NTC_352	0.3141133333333333	0.5242108872982272	0.0881069
PRKCD	PRKCD	0.3081466666666666	0.517732	0.0880976
FGFR2	FGFR2	0.15668666666666664	0.27513904525452304	0.0878147
NTC	NTC_28	0.4208066666666666	0.6198788034489521	0.0873987
NTC	NTC_169	0.18442000000000003	0.33633822069699515	0.0872719
NTC	NTC_215	0.4528666666666667	0.6416425481643027	0.0872705
NTC	NTC_2256	0.22425	0.40840511664967727	0.0872128
CACNB4	CACNB4_ENST00000360283.6,ENST00000534999.1	0.2588966666666667	0.4628572584449506	0.0866146
ERBB3	ERBB3	0.18213333333333337	0.3348874789785068	0.0865317
NTC	NTC_1300	0.26902666666666664	0.4774854668669535	0.0863683
NTC	NTC_657	0.14602000000000004	0.2572604369652216	0.0860973
NPR3	NPR3	0.10426666666666666	0.14971989501174596	0.0859909
NTC	NTC_732	0.29824999999999996	0.5162638085425968	0.085636
NTC	NTC_641	0.11558866666666669	0.18188514502666997	0.0855591
MAPKBP1	MAPKBP1	0.31295333333333336	0.5332611966921117	0.085455
NTC	NTC_96	0.09772	0.13353313002723477	0.0854474
NTC	NTC_2430	0.09874	0.136733	0.0853237
NTC	NTC_681	0.15600666666666663	0.28387603896868485	0.0853156
NTC	NTC_1600	0.5805433333333333	0.7133029259821674	0.0851808
GATM	GATM_P1	0.2932966666666666	0.5126077821028849	0.085119
NTC	NTC_2522	0.15207333333333334	0.2757026066903433	0.085094
NTC	NTC_411	0.10705333333333335	0.1608154882724907	0.0849652
NTC	NTC_1482	0.5011766666666667	0.6771073542389874	0.0848705
NTC	NTC_850	0.0765067	0.0777936	0.0848502
ALK	ALK	0.0989433	0.13881845348876432	0.0848491
PCYT1B	PCYT1B	0.1300966666666667	0.22311290073051693	0.0847548
NTC	NTC_669	0.2786733333333333	0.49667289182449803	0.0846971
CD247	CD247	0.18386000000000002	0.34695817019712094	0.0845246
NTC	NTC_1865	0.19784000000000002	0.37457257759830087	0.0843716
TFF2	TFF2	0.1028733333333333	0.15197652780232174	0.0841734
CLPS	CLPS	0.19110333333333335	0.36347746933821956	0.0839942
NTC	NTC_601	0.2924933333333333	0.5162638085425968	0.0839831
FCRL2	FCRL2	0.04507	0.013725689843575403	0.0839413
NTC	NTC_32	0.34632999999999997	0.5731740082183123	0.0837126
PYCR2	PYCR2	0.1434333333333333	0.2614157318026219	0.0835741
NTC	NTC_588	0.10013999999999999	0.14669	0.0834768
GABRG3	GABRG3	0.0750833	0.0787489	0.0828736
NTC	NTC_1544	0.15263	0.2866366085257188	0.0828275
LCTL	LCTL	0.17039000000000004	0.32699253678990425	0.0827179
NTC	NTC_986	0.34576999999999997	0.5773501966622516	0.0824871
NTC	NTC_922	0.23315666666666668	0.44399396382217404	0.0822164
NTC	NTC_1586	0.2524533333333333	0.4736972360647147	0.0819209
NTC	NTC_790	0.3775566666666666	0.6069770346841841	0.0818648
CSNK2B	CSNK2B	0.10833	0.17598624488182157	0.0817373
NUDT9	NUDT9	0.22238333333333332	0.4296986621561931	0.0815782
NTC	NTC_205	0.4811966666666666	0.6771073542389874	0.081487
NTC	NTC_218	0.32397000000000004	0.5607321634353464	0.0813957
CINP	CINP	0.08342	0.10628249505393625	0.0812126
NTC	NTC_1344	0.26415	0.4928028160950403	0.0811804
NTC	NTC_2031	0.14475666666666664	0.2757026066903433	0.0809999
EPN1	EPN1	0.2701733333333333	0.50244	0.0807592
NTC	NTC_788	0.17476666666666663	0.3456530761668969	0.0806303
NTC	NTC_1471	0.34681333333333336	0.5857452913766084	0.0805617
MMAB	MMAB	0.17311333333333334	0.34290419681150086	0.0804678
GUCY2F	GUCY2F	0.0685667	0.0673363	0.080343
NTC	NTC_277	0.08372	0.10997767264308773	0.080262
LARS2	LARS2	0.15993666666666667	0.315379	0.0801551
NTC	NTC_2015	0.31820333333333334	0.5607321634353464	0.0799468
NTC	NTC_1919	0.1530166666666667	0.3007107794262024	0.0798519
IFNGR2	IFNGR2	0.18349666666666664	0.3676829567696501	0.0797342
NTC	NTC_1635	0.4850199999999999	0.6860905266839415	0.0793583
SELE	SELE	0.2774366666666666	0.517732	0.0793178
KCNN3	KCNN3	0.28131666666666666	0.5228821255954488	0.0792177
PCYT1A	PCYT1A	0.12247333333333334	0.22614247898983464	0.079071
NTC	NTC_592	0.18047666666666662	0.3647707226618867	0.0790452
NTC	NTC_574	0.40376999999999996	0.6372642989887779	0.0790099
SUCLG1	SUCLG1	0.15437666666666672	0.3077885110237025	0.0790019
NTC	NTC_2372	0.16828666666666664	0.339425	0.0789695
NTC	NTC_316	0.0749823	0.088681	0.0788941
NTC	NTC_259	0.1572966666666667	0.3152380316378657	0.0788625
AKAP12	AKAP12_P1	0.13529333333333338	0.2614157318026219	0.0788311
NTC	NTC_388	0.0948967	0.14840164462901123	0.0786277
NTC	NTC_2339	0.4556799999999999	0.6726328351301406	0.0784781
NTC	NTC_264	0.0930567	0.14669	0.0775721
NTC	NTC_1933	0.44952666666666663	0.6726328351301406	0.0774184
NTC	NTC_845	0.24641666666666667	0.48511140119648877	0.0774139
DLAT	DLAT	0.11870333333333337	0.22311290073051693	0.0773323
NTC	NTC_1761	0.21056999999999998	0.42955045346723764	0.0772762
NTC	NTC_209	0.14676	0.2978597304817491	0.077194
NTC	NTC_1861	0.0530743	0.035155469460787965	0.0771705
GABRQ	GABRQ	0.10908	0.1971467957151659	0.0769243
DECR1	DECR1	0.0909467	0.14310330351272493	0.0767908
NTC	NTC_2368	0.4682466666666666	0.6860905266839415	0.0766139
NTC	NTC_1388	0.19054333333333334	0.39806911867975514	0.0762252
NTC	NTC_1746	0.3225766666666667	0.5815406606743081	0.075941
LAT	LAT	0.3112033333333333	0.5703893403748643	0.0758803
FTH1	FTH1	0.38541333333333333	0.6367575647837753	0.075551
NTC	NTC_2333	0.1177233333333333	0.2300418505206201	0.0751302
NTC	NTC_281	0.13426	0.2757026066903433	0.0751264
MTFMT	MTFMT	0.05761	0.0504168	0.0747446
NTC	NTC_453	0.12580000000000002	0.2546974147439315	0.0747221
NTC	NTC_1326	0.3932799999999999	0.646033	0.074623
NTC	NTC_1506	0.25092333333333333	0.5044613925076793	0.0745674
KAT2A	KAT2A	0.0874933	0.14094836154856538	0.0744516
NTC	NTC_1260	0.3850733333333333	0.6416425481643027	0.0742063
PHYH	PHYH	0.34270333333333336	0.6087063810099329	0.0738841
SYK	SYK_P2	0.0768233	0.10976357258694752	0.0737152
NTC	NTC_2205	0.3256466666666667	0.594197	0.0736189
CPB1	CPB1	0.0717833	0.0947834	0.0734536
NTC	NTC_306	0.39316666666666666	0.6504364044348192	0.0734416
NRGN	NRGN	0.0841867	0.1346331049574623	0.0733138
SLC22A8	SLC22A8	0.09392	0.16606339795617342	0.0732319
NTC	NTC_1435	0.44597333333333333	0.6860905266839415	0.0729695
TXK	TXK_P1	0.08906	0.15197652780232174	0.072871
PIK3CG	PIK3CG	0.17114333333333331	0.37618440491530225	0.0726673
NTC	NTC_1446	0.4142866666666667	0.66817	0.072547
CHRND	CHRND	0.0871233	0.14748891540236586	0.0724205
NTC	NTC_1680	0.20951000000000003	0.4513184575083723	0.0723892
PANK1	PANK1_P2	0.10079333333333336	0.19169	0.0723092
PRKX	PRKX	0.0713467	0.0979622	0.0719846
NTC	NTC_1443	0.18574666666666667	0.4118856540761824	0.071554
NTC	NTC_426	0.13158666666666663	0.2866366085257188	0.0714079
APRT	APRT	0.37148333333333333	0.6424325824141548	0.0713889
PGGT1B	PGGT1B	0.05383	0.0476787	0.0711458
NTC	NTC_1585	0.19967666666666667	0.44035731844499104	0.0711238
CTDNEP1	CTDNEP1	0.20655666666666667	0.4532404781385002	0.0709876
NTC	NTC_1561	0.24152	0.5083796579195643	0.0709614
NTC	NTC_230	0.19896333333333333	0.44035731844499104	0.0708697
CACNA1A	CACNA1A	0.13157666666666668	0.2893461028933699	0.0708649
NTC	NTC_2011	0.2067766666666666	0.4550061895221801	0.070714
NTC	NTC_1519	0.12897333333333333	0.28387603896868485	0.0705318
NTC	NTC_2122	0.0646267	0.0820103	0.0701931
PAM	PAM_ENST00000304400.7	0.06786	0.0932253	0.0699274
PKM	PKM_P2	0.050356666666666675	0.040981694712596314	0.0698653
NTC	NTC_2374	0.0930633	0.17790920258267762	0.069779
NTC	NTC_512	0.27388333333333326	0.5566141371423514	0.0696885
PRDX6	PRDX6	0.18747000000000003	0.425077	0.0696512
PPIF	PPIF	0.04336	0.024952706237201968	0.069501
NTC	NTC_1176	0.07447	0.1169570331461561	0.0694041
NTC	NTC_1536	0.12493	0.27840905461367027	0.0693757
NTC	NTC_138	0.38916999999999996	0.6637186224686711	0.0692785
NTC	NTC_1282	0.43829	0.6951182755916668	0.0692241
MAP4K4	MAP4K4	0.2987033333333333	0.5866700144317972	0.0691815
NTC	NTC_1391	0.3372433333333333	0.6242058011431326	0.0690243
NTC	NTC_2541	0.26086000000000004	0.544349	0.068899
NTC	NTC_1664	0.2478499999999999	0.5282078071712693	0.0687028
NTC	NTC_2185	0.1304966666666667	0.2978597304817491	0.0686397
REG1A	REG1A	0.0798167	0.13881845348876432	0.068447
NTC	NTC_1757	0.2986433333333333	0.5899639784589199	0.0684414
NTC	NTC_755	0.20562666666666674	0.46617059596661536	0.068156
NTC	NTC_837	0.13268999999999997	0.3064672619001396	0.0681517
NTC	NTC_1934	0.08789	0.16825293188188095	0.0680301
ALPL	ALPL_P2	0.3152566666666667	0.6087063810099329	0.0679669
NTC	NTC_1457	0.24215666666666663	0.5242108872982272	0.0679235
NTC	NTC_295	0.0732933	0.11839377130813404	0.0679188
NTC	NTC_1386	0.0735473	0.119844	0.0677652
MAPK8IP1	MAPK8IP1_P2	0.2264033333333333	0.50244	0.0676756
NTC	NTC_430	0.15718666666666664	0.37128734718422096	0.0676358
NTC	NTC_1153	0.064397	0.0898342	0.0673952
CALR	CALR	0.10910433333333334	0.2417307284090391	0.0672812
PRSS1	PRSS1_P2	0.4342599999999999	0.7002872349051333	0.0671904
NTC	NTC_1236	0.0561	0.0635263	0.0671543
GPX6	GPX6_ENST00000361902.1	0.0819367	0.15197652780232174	0.0670425
NTC	NTC_2361	0.12339333333333337	0.2866366085257188	0.0669617
ART1	ART1	0.0490833	0.0433933	0.0668799
NTC	NTC_1788	0.12874566666666665	0.3035799542451906	0.0666551
NTC	NTC_447	0.97404	0.8542394753835201	0.0666442
EPHA1	EPHA1	0.11774333333333335	0.2716629729273583	0.0666391
APOH	APOH_P1	0.0847643	0.1636497264760638	0.0666319
B4GALT3	B4GALT3	0.13699	0.32699253678990425	0.0665035
NTC	NTC_469	0.0767667	0.136733	0.066336
BAIAP2L1	BAIAP2L1	0.04638	0.037214873985690254	0.0662902
NTC	NTC_1171	0.33870666666666666	0.6372642989887779	0.0662783
NPSR1	NPSR1	0.4283166666666667	0.7002872349051333	0.0662708
CD209	CD209	0.0391167	0.0202598	0.0662388
NTC	NTC_1570	0.17344666666666664	0.41538372519669786	0.0661787
NTC	NTC_1253	0.09995	0.21837159827840336	0.0660473
PTH1R	PTH1R	0.0753	0.1346331049574623	0.0655749
TAB1	TAB1_ENST00000216160.6	0.16566999999999998	0.40240824788123486	0.0654948
NTC	NTC_2002	0.11332999999999997	0.26505666609234546	0.065353
NTC	NTC_2069	0.15740666666666664	0.3845356322620366	0.0653337
NTC	NTC_2517	0.14912333333333333	0.3647707226618867	0.065313
NTC	NTC_802	0.58269	0.7734881210642678	0.0649969
NTC	NTC_1157	0.10103333333333335	0.227673	0.064933
IDE	IDE	0.1048433333333333	0.2417307284090391	0.0646535
NTC	NTC_1769	0.0653767	0.10333161709150102	0.0644461
NTC	NTC_2144	0.10225333333333335	0.23483199139536082	0.0643422
NTC	NTC_823	0.4451366666666667	0.7178751459458761	0.0640779
KLK1	KLK1_P2	0.0429667	0.032439211415010674	0.0639743
PPP1R7	PPP1R7	0.16780999999999996	0.4159213110250165	0.0639337
CAPNS1	CAPNS1	0.0912767	0.19991758591890874	0.063816
CDK5R2	CDK5R2	0.13696333333333333	0.34290419681150086	0.0636643
NTC	NTC_255	0.2200866666666666	0.5162638085425968	0.0631931
NTC	NTC_1219	0.2613866666666667	0.5731740082183123	0.0631807
NTC	NTC_2016	0.1481	0.37457257759830087	0.0631593
NTC	NTC_1532	0.2901033333333334	0.6069770346841841	0.0629025
NTC	NTC_1953	0.16972333333333334	0.4259826979828728	0.0629008
HS3ST1	HS3ST1	0.0501167	0.0562892	0.0626245
NTC	NTC_217	0.16401333333333334	0.41538372519669786	0.0625794
NTC	NTC_2490	0.18293333333333334	0.4550061895221801	0.06256
NTC	NTC_1671	0.0725467	0.13835555936333976	0.0623178
GLS	GLS	0.0845967	0.18371374665024032	0.0622512
PTPN7	PTPN7	0.12677	0.32309076807338244	0.062202926954057144
NTC	NTC_2043	0.11541333333333335	0.28941524966977095	0.0621476
RET	RET_P1	0.0810033	0.1709709131420375	0.0621359
KHK	KHK	0.1934566666666666	0.477493	0.0621059
NTC	NTC_511	0.13336333333333328	0.34253002064241034	0.062054140277089116
NTC	NTC_825	0.34637999999999997	0.6637186224686711	0.0616612
GBA	GBA_P1	0.100871	0.24493702332038458	0.0616267
NTC	NTC_1582	0.29661999999999994	0.6198788034489521	0.061606
NTC	NTC_462	0.27843	0.6027032535597932	0.061225772494728915
NTC	NTC_593	0.37965999999999994	0.6905988998632754	0.061039501573475714
NTC	NTC_2227	0.18025333333333332	0.45871083153984127	0.0610087
UGT1A9	UGT1A9	0.0951233	0.22920130036507247	0.0608583
NTC	NTC_1779	0.10934666666666669	0.27840905461367027	0.060722
NTC	NTC_1716	0.15308000000000005	0.40149680926242615	0.060668344400767245
NTC	NTC_1625	0.09622	0.23483199139536082	0.0605457
NTC	NTC_752	0.1646023333333333	0.42955045346723764	0.060406721968194334
RIPK2	RIPK2	0.10717666666666666	0.27339714308667673	0.0603625
NARS	NARS	0.10451666666666669	0.2648013649992328	0.0603145
CHM	CHM	0.4402266666666666	0.7299072076358128	0.0601932
NTC	NTC_1104	0.14748666666666665	0.3912668507752155	0.0601048
NTC	NTC_577	0.2518133333333333	0.5773501966622516	0.0600728
NTC	NTC_1046	0.30216333333333334	0.6328986737565487	0.0600295
CYGB	CYGB	0.15854000000000001	0.4181991677079723	0.0600259
PDXK	PDXK	0.26358666666666664	0.592144	0.059985
NEK7	NEK7	0.23033666666666663	0.5490227059668504	0.059981900891494674
CHIT1	CHIT1	0.25433333333333336	0.5812192333234711	0.0599362
DUSP8	DUSP8	0.2989733333333333	0.6311037773761456	0.059764536257774246
NTC	NTC_85	0.18015666666666663	0.46617059596661536	0.059713850177179964
NTC	NTC_784	0.3582100000000001	0.6815932979166648	0.059632898211640445
NTC	NTC_2096	0.1449866666666667	0.3878923437215911	0.0596314
PTPN11	PTPN11	0.10430333333333332	0.2682170952133417	0.0596108
NTC	NTC_357	0.22534666666666675	0.544349	0.0595191
GUSB	GUSB	0.1519166666666667	0.40688307902643506	0.0593281
NTC	NTC_336	0.28152	0.6155649290519034	0.0593236
NTC	NTC_232	0.21589666666666668	0.5322201949801906	0.059136
TNIK	TNIK	0.03422	0.019011165509617175	0.058892320821630276
NTC	NTC_291	0.3596	0.6860905266839415	0.058837240371876376
NTC	NTC_2264	0.14156333333333337	0.3845356322620366	0.058757759995505955
PMP2	PMP2	0.11467999999999999	0.3077885110237025	0.058687214232465125
NTC	NTC_1698	0.13744666666666666	0.37457257759830087	0.058616058061405844
NTC	NTC_1218	0.15881999999999996	0.42955045346723764	0.0582847
NTC	NTC_1131	0.29655666666666664	0.6372642989887779	0.058030330422288716
NTC	NTC_1594	0.39473	0.7133029259821674	0.0579172
NTC	NTC_608	0.0772167	0.17790920258267762	0.057897179201296216
NTC	NTC_1161	0.4350966666666667	0.7362637948245067	0.0578533
CAMLG	CAMLG	0.14100333333333337	0.38916191445127646	0.057793
PPP1R42	PPP1R42	0.17602	0.4725867614842314	0.057297757282444156
PARK7	PARK7	0.14317000000000002	0.39796305623214256	0.0572905
NTC	NTC_1549	0.12676333333333334	0.3551307132482313	0.0569943
NTC	NTC_2491	0.44632	0.7455158576383634	0.056925
NTC	NTC_2308	0.10821666666666664	0.2978597304817491	0.056920690554214434
NTC	NTC_61	0.3045266666666666	0.6504364044348192	0.056884107302227115
NTC	NTC_2369	0.31392	0.6592792017702489	0.0567977
LTC4S	LTC4S	0.13045999999999996	0.3676829567696501	0.0566883
NTC	NTC_1459	0.1544233333333333	0.42955045346723764	0.056671173325216914
NTC	NTC_2097	0.21179333333333333	0.5402910081669831	0.0566277
PPTC7	PPTC7	0.13328	0.37618440491530225	0.0565906
NTC	NTC_949	0.3515633333333333	0.6905988998632754	0.056522284776316614
STK4	STK4_P1	0.26637333333333335	0.6142725314602424	0.056374960500993464
NTC	NTC_243	0.0992367	0.27034370727160195	0.056374736243356934
NTC	NTC_109	0.16942333333333337	0.46617059596661536	0.0561562
MYO3B	MYO3B	0.08219	0.20840038996169308	0.055979730042356235
NDUFS4	NDUFS4	0.04377	0.0532854	0.0557363
NTC	NTC_1317	0.0944933	0.2572604369652216	0.055715820373076735
NTC	NTC_1984	0.13250666666666666	0.3811967477611473	0.055500525096800514
NTC	NTC_1597	0.26966666666666667	0.6242058011431326	0.0551933
NTC	NTC_821	0.3423433333333334	0.6905988998632754	0.0550399
AKAP4	AKAP4	0.061319999999999986	0.12853884082536468	0.054634
NTC	NTC_502	0.3225	0.6771073542389874	0.054612946314322286
NTC	NTC_1417	0.13147666666666669	0.3845356322620366	0.054571153723957266
NTC	NTC_1592	0.19664000000000004	0.5282078071712693	0.0545077
NTC	NTC_2121	0.23725000000000002	0.5899639784589199	0.054371651156528394
NTC	NTC_260	0.10727666666666667	0.3122962969534834	0.0542212
NTC	NTC_1897	0.2214133333333333	0.5690122027806285	0.054219347193808054
MTMR4	MTMR4_P2	0.306092	0.6653393184817441	0.054165064191666785
NTC	NTC_263	0.27662333333333333	0.6372642989887779	0.0541298
CDKN2D	CDKN2D	0.11886666666666663	0.3510425178031259	0.054041574518300314
RBP3	RBP3	0.21089333333333332	0.5543271579535962	0.054038
NTC	NTC_1676	0.0951033	0.27034370727160195	0.0540267
NTC	NTC_1234	0.16997999999999996	0.4812902123448316	0.0539845
DAPP1	DAPP1	0.0670133	0.1565673561736686	0.0539658
NTC	NTC_1272	0.07288	0.18188514502666997	0.053946
CDK11A	CDK11A	0.3654666666666666	0.7120835676209323	0.053895
NTC	NTC_2540	0.1216266666666667	0.36153937490464805	0.053740061216834126
NTC	NTC_2418	0.20830333333333328	0.5525109090717586	0.0536713
NTC	NTC_239	0.20058333333333334	0.5402910081669831	0.053630419187502616
NTC	NTC_225	0.4588066666666667	0.7641292805055043	0.0536038
NTC	NTC_2537	0.31589666666666666	0.6771073542389874	0.0534947
NTC	NTC_2419	0.6036266666666666	0.8159930210262021	0.053308417210516594
DGKI	DGKI	0.07413	0.19169	0.0531809
NTC	NTC_2237	0.12347333333333334	0.37128734718422096	0.0531293
NTC	NTC_2500	0.2799233333333333	0.646033	0.0531141
NTC	NTC_547	0.10502999999999997	0.3122962969534834	0.053085645359504226
GRIA2	GRIA2	0.11774	0.3551572080071629	0.0529335
NTC	NTC_37	0.11374	0.34253002064241034	0.052923376603635074
NTC	NTC_328	0.06272	0.14331107931143205	0.052918133026602324
NTC	NTC_1006	0.38863999999999993	0.7316519689608023	0.0527367
AKAP14	AKAP14	0.0664133	0.16126259132854137	0.0526303
GRM4	GRM4_P1	0.0851967	0.2417307284090391	0.0525381
NTC	NTC_1937	0.5946299999999999	0.8159930210262021	0.0525139
CHRNA9	CHRNA9	0.0590533	0.13054597726079478	0.052217113152189146
NTC	NTC_492	0.14175	0.42955045346723764	0.0520202
NTC	NTC_522	0.12303999999999997	0.3778757200835007	0.052002980543268004
NTC	NTC_973	0.5721966666666667	0.8112409225495232	0.051984152847429195
DYRK3	DYRK3	0.14518433333333336	0.43902902529358456	0.0519044
NTC	NTC_1149	0.25355	0.6242058011431326	0.0518946
NTC	NTC_2304	0.12919666666666674	0.39806911867975514	0.051684
NTC	NTC_1909	0.19048999999999994	0.5362479595415408	0.0515531
NTC	NTC_76	0.10977333333333332	0.339425	0.0515118
NTC	NTC_1527	0.1620166666666667	0.4812902123448316	0.0514554
MTMR10	MTMR10	0.18268666666666666	0.5228821255954488	0.051443871856010695
NTC	NTC_915	0.24058333333333337	0.6112642994269258	0.0514297
NTC	NTC_1155	0.1285066666666667	0.39806911867975514	0.051408
NTC	NTC_952	0.04754	0.0830929	0.0513639
NTC	NTC_1101	0.2885233333333333	0.6637186224686711	0.0513618
NTC	NTC_1510	0.18959000000000004	0.5362479595415408	0.051309565908949174
KRT12	KRT12	0.0413067	0.0573212	0.051289856489322314
NTC	NTC_95	0.0824233	0.2396923375743334	0.051130972707558765
NTC	NTC_472	0.08482	0.24962478582027348	0.0511221
NTC	NTC_1813	0.20995000000000003	0.5731740082183123	0.0507478
AADACL2	AADACL2	0.28059366666666663	0.6595822074069788	0.050712
NTC	NTC_1509	0.15784333333333334	0.4774854668669535	0.050674
NTC	NTC_2396	0.5731	0.8159930210262021	0.050612498735444204
NTC	NTC_1502	0.2585266666666666	0.6372642989887779	0.050588604391424555
NTC	NTC_2376	0.18682333333333329	0.5362479595415408	0.050560810881355785
NTC	NTC_1816	0.20910333333333336	0.5731740082183123	0.0505431
NTC	NTC_1925	0.31437	0.6905988998632754	0.0505426
NTC	NTC_2059	0.11274666666666668	0.3583260319316053	0.050253629142410446
NTC	NTC_827	0.0970253	0.3035799542451906	0.050232625904321745
FTCD	FTCD_P2	0.27189	0.6538451883078431	0.050170520716261324
PIP5K1A	PIP5K1A	0.3019833333333333	0.6827282506243313	0.0500544
NTC	NTC_1474	0.14170333333333335	0.44399396382217404	0.049967845179808935
SLC7A2	SLC7A2	0.0934767	0.2929737343938008	0.0498391
ACSL1	ACSL1	0.10152333333333334	0.32309076807338244	0.049815007395012455
NTC	NTC_2453	0.3981133333333333	0.7501557855808526	0.0497039
NTC	NTC_7	0.12714333333333333	0.40840511664967727	0.0494472
NTC	NTC_199	0.23753999999999997	0.6198788034489521	0.0493354
NTC	NTC_1554	0.13988333333333336	0.44399396382217404	0.0493261
DAPK2	DAPK2	0.32609000000000005	0.7061765772875268	0.0492679
NTC	NTC_1675	0.058660000000000004	0.1449928339426889	0.049195412057448734
NTC	NTC_240	0.12511333333333335	0.40494215489481344	0.049120371758169586
NTC	NTC_2221	0.0751867	0.2229876002995106	0.0490006
NTC	NTC_1074	0.11445333333333334	0.37457257759830087	0.048810228684979175
RDH13	RDH13_P2	0.3855599999999999	0.7478779632933222	0.0486458
NTC	NTC_261	0.034536	0.0390465	0.048641136979649884
LIMK1	LIMK1_P1	0.09191	0.296632	0.0485085
NTC	NTC_2100	0.0906767	0.2922119758242734	0.048448723373691535
ASRGL1	ASRGL1	0.2979766666666666	0.6885627593044004	0.048289046645134774
NTC	NTC_1986	0.31668999999999997	0.7041894613949253	0.0482352
NTC	NTC_1665	0.12631333333333328	0.41538372519669786	0.048194918420150716
ETNK1	ETNK1	0.057970000000000035	0.14748891540236586	0.048187
NTC	NTC_867	0.0585033	0.15012884210117475	0.0481796
NTC	NTC_718	0.14360333333333336	0.4624323215434518	0.0481002
NTC	NTC_349	0.11047000000000003	0.36802005423444184	0.0479582
NTC	NTC_220	0.32038000000000005	0.7087409819351154	0.0479008
NEK4	NEK4	0.20661466666666667	0.5866700144317972	0.0478532
NTC	NTC_1706	0.08749	0.28387603896868485	0.047845766824231487
NTC	NTC_2337	0.3812533333333334	0.7501557855808526	0.047598920849203766
NTC	NTC_1660	0.3811266666666666	0.7501557855808526	0.047583106701198315
KIF5B	KIF5B	0.31450333333333336	0.7061765772875268	0.0475173
NTC	NTC_83	0.12685666666666673	0.42243229295756013	0.047475205477959685
NTC	NTC_494	0.07178	0.21837159827840336	0.047432500155908906
HLA-DRB1	HLA-DRB1	0.13097000000000003	0.4343493707643178	0.0474322
NTC	NTC_1905	0.20678333333333332	0.5899639784589199	0.0473895
AURKA	AURKA	0.0682567	0.20271670772294614	0.047309409336779705
NTC	NTC_893	0.1955433333333334	0.5731740082183123	0.0472655
PNCK	PNCK	0.05834	0.1565673561736686	0.046981130938535454
NAGS	NAGS_P1	0.0689557	0.20840038996169308	0.0469658
NTC	NTC_405	0.0967267	0.327186	0.0469322
NTC	NTC_1735	0.09584	0.32417211975876237	0.046887260662660406
AK7	AK7	0.028960000000000014	0.024444447206215487	0.0466783
NTC	NTC_1628	0.39047000000000004	0.759463	0.0466587
FRK	FRK	0.0812367	0.2682170952133417	0.046427855366978014
GLRX2	GLRX2	0.19038666666666665	0.5703893403748643	0.046421714262469174
NTC	NTC_546	0.26067	0.6637186224686711	0.0464034
NTC	NTC_1496	0.12761666666666666	0.4331355097585835	0.0463729
NTC	NTC_2088	0.25627	0.6592792017702489	0.0463671
PSTPIP1	PSTPIP1	0.15232	0.49739590577759873	0.0461983
NTC	NTC_715	0.16836333333333336	0.5322201949801906	0.0461162
NTC	NTC_1453	0.20966999999999997	0.6027032535597932	0.0461057
NTC	NTC_1715	0.14339000000000002	0.4774854668669535	0.0460339
NTC	NTC_1022	0.23861000000000004	0.6416425481643027	0.0459818
SFTPD	SFTPD	0.15355666666666667	0.50244	0.0459006
NTC	NTC_1515	0.44182999999999995	0.7875879417319999	0.0458182
NTC	NTC_1528	0.5336133333333333	0.8207518960614453	0.0457777
NTC	NTC_836	0.0784333	0.26244003645906333	0.045567406653241604
MAPKAP1	MAPKAP1_P1	0.16379333333333335	0.5280586669690345	0.0454228
NTC	NTC_897	0.16713000000000006	0.5362479595415408	0.0452311
NTC	NTC_2039	0.23432333333333327	0.6416425481643027	0.0451557
NTC	NTC_432	0.4042766666666667	0.7734881210642678	0.045095587220862335
NTC	NTC_2153	0.11478000000000001	0.40494215489481344	0.0450634
MMP27	MMP27	0.15468000000000004	0.5126077821028849	0.0448904
NTC	NTC_49	0.4325966666666667	0.7875879417319999	0.0448607
NTC	NTC_1903	0.0427833	0.0898342	0.0447753
NTC	NTC_300	0.09868	0.35195343690258585	0.044752839423819746
NTC	NTC_1550	0.0824367	0.2866366085257188	0.0447358
NTC	NTC_842	0.15394666666666668	0.5123138244635037	0.044716
GLA	GLA	0.028840000000000032	0.028198510214917167	0.0446955
SSTR2	SSTR2	0.26358666666666664	0.6769126388742299	0.0446693
TNK2	TNK2_P1	0.13476666666666665	0.4677079903993888	0.044476397531080084
SLC16A3	SLC16A3	0.10005000000000001	0.3593022051152083	0.0444762
SLC25A12	SLC25A12	0.24028	0.6538451883078431	0.0443377
NTC	NTC_992	0.31370000000000003	0.7224574931320387	0.044290581548229006
NTC	NTC_1026	0.18531666666666669	0.5773501966622516	0.044209270370471204
NTC	NTC_1138	0.3682666666666667	0.759463	0.0440055
NTC	NTC_2093	0.10017333333333332	0.36802005423444184	0.0434881
NTC	NTC_1584	0.1606266666666667	0.5362479595415408	0.043471093095986825
BRD2	BRD2_P2	0.13163666666666668	0.4677079903993888	0.043443418622307294
IL2RB	IL2RB	0.2562466666666667	0.6769126388742299	0.0434255
NTC	NTC_1239	0.34636333333333336	0.7501557855808526	0.043242955397285385
NTC	NTC_78	0.15976	0.5362479595415408	0.043236543328306974
NTC	NTC_378	0.31157333333333326	0.7270498177567347	0.0431329
NTC	NTC_1449	0.33105999999999997	0.7408851423823987	0.0431203
NTC	NTC_1012	0.4049966666666666	0.7828800093951724	0.0430531
NTC	NTC_1162	0.2932066666666666	0.7133029259821674	0.043021
TUBB2B	TUBB2B_P2	0.25323199999999996	0.6769126388742299	0.0429146
NTC	NTC_1999	0.043753333333333325	0.10463464146996405	0.0428925
NTC	NTC_1955	0.0725633	0.2572604369652216	0.0427853
ASPA	ASPA	0.0995897	0.37191861936384074	0.0427789
PCCB	PCCB_P1	0.0777567	0.282182	0.042725
NTC	NTC_2080	0.19126666666666664	0.5984430734067774	0.042648097243679704
NTC	NTC_1992	0.26026	0.6860905266839415	0.042583370909856914
HLA-DQB1	HLA-DQB1_P1	0.15571666666666673	0.5332611966921117	0.04252
NTC	NTC_1835	0.31274666666666656	0.7316519689608023	0.0424383
NTC	NTC_1337	0.20423333333333338	0.6198788034489521	0.0424179
NTC	NTC_1004	0.21970666666666666	0.6416425481643027	0.042339
NTC	NTC_1641	0.03318	0.052978191485163466	0.042334457269158354
NTC	NTC_2303	0.12251666666666665	0.4513184575083723	0.0423316
NTC	NTC_94	0.19789666666666667	0.6112642994269258	0.042304562039376575
NTC	NTC_2108	0.18428	0.5899639784589199	0.0422323
NTC	NTC_2212	0.10151999999999999	0.3845356322620366	0.042137237477292346
PIM2	PIM2	0.16643666666666668	0.5596565616453968	0.041955088638861555
NTC	NTC_853	0.30707999999999996	0.7316519689608023	0.0416694
NTC	NTC_1945	0.0848233	0.32417211975876237	0.041497639193194186
NTC	NTC_566	0.12611666666666665	0.46992558969459775	0.041362597292494974
NTC	NTC_2411	0.25238999999999995	0.6860905266839415	0.0412957
NTC	NTC_1681	0.0917833	0.3551307132482313	0.0412669
NTC	NTC_1521	0.0993033	0.3845356322620366	0.0412172
KCNK1	KCNK1	0.10654999999999996	0.4113874635487521	0.0411016
NTC	NTC_858	0.07891	0.3035799542451906	0.0408538
IYD	IYD	0.0558833	0.1863446356189079	0.0407771
KCNN4	KCNN4	0.12658000000000003	0.477493	0.040636307075280924
NTC	NTC_1401	0.18732000000000004	0.6069770346841841	0.0406162
PDE1B	PDE1B_P1	0.21117266666666668	0.6424325824141548	0.0405816
NTC	NTC_1445	0.40978000000000003	0.7970269655876111	0.0403744
CAST	CAST_P1	0.07339	0.282182	0.040325660338694974
SMS	SMS	0.049623333333333325	0.1542589649708681	0.040281720336072274
NTC	NTC_1604	0.22255999999999998	0.6592792017702489	0.0402679
GK	GK	0.14513600000000004	0.5280586669690345	0.0402488
PLK1	PLK1	0.10304999999999999	0.40688307902643506	0.0402442
NTC	NTC_1147	0.39772	0.7923036485591446	0.040212810632258636
NTC	NTC_887	0.12206000000000002	0.46992558969459775	0.040032128654858765
NTC	NTC_721	0.12458666666666664	0.4774854668669535	0.0399973
NTC	NTC_1305	0.32652	0.7548047701983019	0.039889434605569464
RARRES1	RARRES1	0.09549	0.38480611515095586	0.0396052
NTC	NTC_272	0.0593967	0.2160895183643532	0.039520540242580046
NTC	NTC_1259	0.039613333333333334	0.10076428698739254	0.0394823
NTC	NTC_2030	0.4464966666666667	0.8159930210262021	0.0394317
NTC	NTC_1409	0.11883666666666669	0.46617059596661536	0.039389
PPP2R1B	PPP2R1B	0.19637	0.6311037773761456	0.0392542
RALA	RALA	0.10145666666666665	0.4113874635487521	0.0391368
NTC	NTC_938	0.38547	0.7923036485591446	0.0389742
NTC	NTC_1699	0.4164933333333333	0.8064957689280658	0.0388996
NTC	NTC_1099	0.31076666666666664	0.7501557855808526	0.0387988
NTC	NTC_1002	0.36422666666666664	0.7828800093951724	0.038719041633348286
NTC	NTC_2167	0.7848466666666668	0.8928316326367505	0.038638339880155324
NTC	NTC_1798	0.11054666666666661	0.4476476959679082	0.038587822571630195
NTC	NTC_2416	0.25750999999999996	0.7087409819351154	0.038501
TTN	TTN_P1	0.17809000000000003	0.6087063810099329	0.038394805202105815
LIPF	LIPF	0.25960666666666665	0.7120835676209323	0.0382839
NTC	NTC_286	0.12142333333333337	0.48511140119648877	0.0381462
SYK	SYK_P1	0.039340000000000014	0.10801193295521182	0.0380232
NME5	NME5	0.14079666666666668	0.5384895158852112	0.0378493
NTC	NTC_2143	0.2842966666666666	0.7362637948245067	0.037801948386670774
NTC	NTC_2161	0.64352	0.8734979285177566	0.0377992
NTC	NTC_1032	0.21563	0.66817	0.0377596
NTC	NTC_615	0.3809766666666667	0.7970269655876111	0.0375365
ARAF	ARAF	0.04433	0.14310330351272493	0.0374301
CTDP1	CTDP1	0.13908833333333337	0.5384895158852112	0.0373901
NTC	NTC_216	0.17372666666666658	0.6112642994269258	0.0371377
RIPK4	RIPK4	0.14168166666666665	0.5490227059668504	0.0368953
KRTAP5-3	KRTAP5-3_ENST00000399685.1	0.10998333333333331	0.4628572584449506	0.036795245466775636
NTC	NTC_1473	0.0451433	0.1536291709639909	0.0367253
KCNH2	KCNH2_P2	0.10821333333333337	0.4580347082659084	0.0366953
NIM1	NIM1	0.0745633	0.32309076807338244	0.036586397229504984
NTC	NTC_1663	0.10905666666666668	0.4624323215434518	0.0365287
NTC	NTC_1066	0.16593666666666662	0.6027032535597932	0.036488886261778535
NTC	NTC_498	0.0667067	0.28387603896868485	0.03648
SLC25A29	SLC25A29	0.2353633333333333	0.7002872349051333	0.0364163
NTC	NTC_943	0.0760767	0.3332694965729316	0.0363041
NTC	NTC_571	0.2521633333333333	0.7178751459458761	0.036299184779357195
NTC	NTC_1030	0.0951167	0.41538372519669786	0.0362918
AKAP3	AKAP3_P1	0.11787333333333332	0.4923792314445756	0.0362697
NTC	NTC_500	0.4103833333333333	0.8159930210262021	0.0362424
MCCC2	MCCC2	0.19635999999999998	0.6538451883078431	0.0362333
DUSP11	DUSP11	0.13662999999999997	0.5437434214259977	0.0361531
NTC	NTC_1478	0.06873	0.2978597304817491	0.036151169522173024
NTC	NTC_1834	0.28825999999999996	0.7501557855808526	0.0359888
NTC	NTC_740	0.0805267	0.3583260319316053	0.0358925
NTC	NTC_457	0.1324366666666667	0.5362479595415408	0.035841910844954195
NTC	NTC_16	0.13027999999999995	0.5322201949801906	0.0356848
NTC	NTC_23	0.35269666666666666	0.7923036485591446	0.0356606
NTC	NTC_1265	0.09882	0.44035731844499104	0.0351992
NTC	NTC_505	0.15874	0.6027032535597932	0.034906364708591986
NTC	NTC_543	0.029490000000000016	0.0661923	0.0347744
NTC	NTC_854	0.30434333333333335	0.7688044893133128	0.0347512
NTC	NTC_518	0.059083333333333335	0.2598413019502197	0.034581
PRKCG	PRKCG	0.0726867	0.3348874789785068	0.034533514553139244
NTC	NTC_1800	0.24885000000000002	0.7270498177567347	0.0344498
CYB5R1	CYB5R1	0.0665433	0.3040391416574312	0.0344076
NTC	NTC_1765	0.32232333333333335	0.7828800093951724	0.034264516316029205
NTC	NTC_1810	0.18329666666666666	0.6504364044348192	0.0342389
MAP2K2	MAP2K2	0.2636866666666666	0.7418719193516907	0.0341925
NTC	NTC_1093	0.10315	0.46617059596661536	0.034189595976332345
NTC	NTC_1045	0.3561466666666666	0.8017577276920601	0.0341747
PSPH	PSPH_P1	0.0578333	0.25806014181100845	0.0340221
TRIB2	TRIB2	0.13715666666666665	0.5650106971357869	0.034007080633220464
F3	F3_P2	0.12835333333333332	0.5437434214259977	0.0339631
CEACAM5	CEACAM5	0.21425333333333335	0.6944158576083022	0.0339335
NTC	NTC_1971	0.4782266666666667	0.8494379373442592	0.0338911
DDR1	DDR1_P2	0.0845173	0.39796305623214256	0.033820223054131814
NTC	NTC_1415	0.20266999999999996	0.6815932979166648	0.0337394
NTC	NTC_1956	0.0616533	0.28387603896868485	0.033716436285327285
B2M	B2M_P1	0.040543333333333334	0.14748891540236586	0.0337013
NTC	NTC_1154	0.029669999999999974	0.0737552	0.0335926
KCNMA1	KCNMA1	0.18953333333333333	0.6653393184817441	0.0335392
NTC	NTC_175	0.20775666666666665	0.6905988998632754	0.033401894805615735
NTC	NTC_2359	0.10717333333333333	0.48894896057601944	0.033302663575242586
NTC	NTC_1278	0.11324333333333335	0.5083796579195643	0.0332722
MUC2	MUC2	0.2431866666666666	0.7299072076358128	0.0332515
NTC	NTC_1837	0.16209	0.6242058011431326	0.033175316813059415
NTC	NTC_2142	0.37553333333333333	0.8159930210262021	0.0331647
FARSB	FARSB	0.25504333333333334	0.7418719193516907	0.0330717
NTC	NTC_19	0.16269333333333336	0.6285457993042408	0.0328092
SCMH1	SCMH1_ENST00000402904.2	0.3004003333333333	0.7781314507325681	0.032727724396607906
NDUFA1	NDUFA1	0.04262	0.1709709131420375	0.0326929
NTC	NTC_1565	0.23125333333333337	0.7224574931320387	0.032650126293591916
PPEF1	PPEF1	0.1804366666666667	0.6595822074069788	0.0326105
CA2	CA2	0.3189133333333333	0.7903305582474303	0.032590144417761605
NTC	NTC_2505	0.39006	0.8255173786100087	0.0324818
MET	MET	0.27132666666666666	0.7599357360728372	0.0323484
NTC	NTC_1497	0.0823167	0.40494215489481344	0.0323181
NTC	NTC_1654	0.32576999999999995	0.7970269655876111	0.0320971
NTC	NTC_1684	0.0369233	0.1351259408096933	0.032096
NTC	NTC_961	0.18325999999999998	0.66817	0.032091227856891565
NTC	NTC_2219	0.8005099999999999	0.9122292402825146	0.0319372
CDK9	CDK9	0.0657067	0.32699253678990425	0.0318981
NTC	NTC_902	0.08048	0.40149680926242615	0.0318957
NTC	NTC_1991	0.15775333333333336	0.6285457993042408	0.031813
NTC	NTC_1297	0.15055666666666667	0.6155649290519034	0.031726223931343736
NTC	NTC_1569	0.13071	0.5731740082183123	0.0315944
OGDH	OGDH	0.0650333	0.32699253678990425	0.031571222437800146
NTC	NTC_991	0.5849033333333333	0.8831560805057598	0.0315629
NTC	NTC_2302	0.19224000000000002	0.6860905266839415	0.031454035286678304
NTC	NTC_1279	0.0675367	0.34253002064241034	0.0314249
NTC	NTC_1581	0.10208666666666667	0.4928028160950403	0.031374
NTC	NTC_888	0.4747066666666667	0.8590464181855729	0.0313227
NTC	NTC_160	0.0773633	0.3946591205538551	0.031237600883168275
NTC	NTC_1579	0.50823	0.868676	0.031074334415219885
NTC	NTC_2502	0.15641000000000005	0.6328986737565487	0.0310733
EARS2	EARS2	0.26809	0.7659867800391289	0.0310391
ALAS2	ALAS2	0.0834933	0.425077	0.031020476958062846
NTC	NTC_1886	0.10293666666666669	0.5005591102967157	0.030937062391941248
NTC	NTC_1209	0.29078000000000004	0.7828800093951724	0.0309113
NTC	NTC_400	0.12944999999999995	0.5773501966622516	0.030881680274075878
NTC	NTC_1932	0.21854333333333337	0.7224574931320387	0.0308556
NTC	NTC_1491	0.38159999999999994	0.8302892988960374	0.030822045468352103
NTC	NTC_874	0.13626333333333335	0.594197	0.030805028618026926
NTC	NTC_928	0.0784567	0.40494215489481344	0.0308026
NTC	NTC_2519	0.0454393	0.21157697713914525	0.0306503
NTC	NTC_1330	0.16932000000000003	0.6592792017702489	0.030635173373267717
NTC	NTC_554	0.0657967	0.34253002064241034	0.030615278435588558
NTC	NTC_1426	0.25034999999999996	0.7548047701983019	0.0305841
NTC	NTC_2101	0.19019333333333333	0.6905988998632754	0.030578165382880978
NTC	NTC_478	0.34618666666666664	0.8159930210262021	0.030572975447381447
NTC	NTC_476	0.052089999999999984	0.2598413019502197	0.030487850714987587
NTC	NTC_1479	0.14056666666666667	0.6069770346841841	0.0304788
NTC	NTC_2278	0.10609999999999996	0.5162638085425968	0.030464314654032928
ADRB1	ADRB1	0.13859333333333335	0.603163	0.0304303
GM2A	GM2A	0.111385	0.5332611966921117	0.030414790000109774
NTC	NTC_1402	0.0738033	0.3878923437215911	0.030354483848127233
NTC	NTC_1799	0.15749333333333337	0.6416425481643027	0.03035
NTC	NTC_506	0.09221	0.46992558969459775	0.0302422
NTC	NTC_2174	0.0611833	0.321176	0.030179106928086997
NTC	NTC_3	0.27659999999999996	0.7781800149842107	0.0301273
NTC	NTC_529	0.47387333333333326	0.8638585913745487	0.030118130071966905
NTC	NTC_1289	0.0968533	0.48894896057601944	0.0300959
NTC	NTC_819	0.13306666666666667	0.594197	0.030082358727748594
SCN9A	SCN9A	0.0838533	0.43902902529358456	0.029978134062552095
NTC	NTC_1976	0.26835	0.7734881210642678	0.029933463463267907
NTC	NTC_1683	0.2295866666666666	0.7408851423823987	0.029903460015344583
RPS6KA4	RPS6KA4	0.017156666666666633	0.0182166	0.029844575293332933
NTC	NTC_1631	0.26714	0.7734881210642678	0.0297985
GABRG2	GABRG2	0.0487583	0.24493702332038458	0.029788687476127458
NTC	NTC_33	0.27340666666666663	0.7781800149842107	0.0297794
NTC	NTC_147	0.0988567	0.5005591102967157	0.029710840301732492
CDK11B	CDK11B_ENST00000317673.7,ENST00000340677.5,ENST00000407249.3	0.14033666666666667	0.6142725314602424	0.029700698418914876
NTC	NTC_485	0.25906333333333326	0.7688044893133128	0.029580910797417096
HBB	HBB_P2	0.0775767	0.4159213110250165	0.0295558
NTC	NTC_1331	0.1052	0.5242108872982272	0.029507964956505626
TPTE	TPTE	0.03116	0.11333414947321188	0.029466117790841052
NTC	NTC_2499	0.02952	0.10076428698739254	0.0294224
NTC	NTC_2132	0.10862333333333331	0.5362479595415408	0.029397204920704786
NTC	NTC_298	0.0955567	0.4928028160950403	0.029367126408956938
NEK3	NEK3	0.12234100000000002	0.5757922631926297	0.029329318697343905
NTC	NTC_929	0.0912733	0.4774854668669535	0.0293024
SDSL	SDSL	0.0465933	0.23540702053529727	0.029269
NTC	NTC_113	0.0697513	0.3811967477611473	0.029215402693212655
CPE	CPE	0.16810333333333338	0.6711162279881485	0.029115877172694517
NTC	NTC_2062	0.31957333333333326	0.8112409225495232	0.0290333
CALY	CALY_P1	0.057726666666666704	0.315379	0.028930739436512146
NTC	NTC_1677	0.033596666666666664	0.13835555936333976	0.028859650407385827
NTC	NTC_1667	0.12228666666666667	0.5815406606743081	0.0287887
NTC	NTC_1893	0.0383467	0.17988901075446329	0.028568088986375247
NTC	NTC_713	0.0373033	0.17206713212080127	0.028511015246856394
NTC	NTC_830	0.4153266666666667	0.8542394753835201	0.028416801380215476
PTPRS	PTPRS	0.2691233333333333	0.7842243766658363	0.0284086
NTC	NTC_2070	0.0409533	0.20493651278317115	0.028191482549661247
NTC	NTC_658	0.10661666666666668	0.544349	0.028159847083351626
NTC	NTC_1197	0.10362999999999999	0.5362479595415408	0.028045837413072428
NTC	NTC_1374	0.0845	0.46617059596661536	0.028008
GP9	GP9	0.25609333333333334	0.7781314507325681	0.027900608298732383
LCMT2	LCMT2	0.17615666666666663	0.6944158576083022	0.0278998
NTC	NTC_990	0.13202000000000003	0.6198788034489521	0.027419658105806485
NTC	NTC_180	0.12784333333333336	0.6112642994269258	0.027329193146190946
CTLA4	CTLA4	0.13110333333333335	0.6198609909836457	0.027230908803708948
NTC	NTC_2441	0.045369999999999994	0.25215220737766364	0.027146559925933466
NTC	NTC_402	0.0901867	0.5005591102967157	0.027105118360038934
NTC	NTC_2229	0.12112333333333335	0.5984430734067774	0.027007736311320838
NTC	NTC_1623	0.26702	0.7923036485591446	0.026998
CDK17	CDK17	0.1587033333333333	0.6769126388742299	0.026895037615101595
NTC	NTC_1926	0.11714333333333336	0.5899639784589199	0.026846265354322132
CHRM2	CHRM2	0.0307793	0.1346331049574623	0.0268041
NTC	NTC_1225	0.0521633	0.3064672619001396	0.026791918012513335
NTC	NTC_140	0.20040666666666668	0.7362637948245067	0.0266474
NTC	NTC_730	0.17368	0.7041894613949253	0.026453283938331944
NTC	NTC_1993	0.3852533333333334	0.8542394753835201	0.026359172990896997
NTC	NTC_656	0.0349833	0.17790920258267762	0.0262306
CDK5	CDK5	0.04674	0.27513904525452304	0.0261953
NTC	NTC_948	0.051276666666666665	0.3093727080322386	0.026126384705794155
NTC	NTC_2102	0.0709067	0.42955045346723764	0.026021741079155024
NTC	NTC_903	0.3309333333333333	0.8350674864311782	0.0259049
GABRA4	GABRA4	0.0407	0.23228945259210532	0.025802599735177685
NTC	NTC_1511	0.2920933333333333	0.8159930210262021	0.0257958
NTC	NTC_2226	0.048649999999999985	0.29502679913926344	0.025791239607652935
NTC	NTC_82	0.49785999999999997	0.8879917702832012	0.025685124708731664
NTC	NTC_1632	0.25349666666666665	0.7923036485591446	0.025630628212248454
NTC	NTC_410	0.12702000000000002	0.6285457993042408	0.025615243372449158
NTC	NTC_2238	0.38714	0.8590464181855729	0.0255448
NTC	NTC_2114	0.41725999999999996	0.868676	0.025512222375882274
NT5M	NT5M	0.0975233	0.5490227059668504	0.025396021394516136
NTC	NTC_1721	0.019376000000000004	0.050043313882729125	0.025201470720515283
TMLHE	TMLHE	0.022370000000000015	0.0747815	0.025193224143578608
NTC	NTC_150	0.21018333333333333	0.759463	0.025115558345746285
NTC	NTC_808	0.2756866666666667	0.8112409225495232	0.025046174948004353
PPP2R5B	PPP2R5B_P1	0.16537000000000002	0.7061765772875268	0.024985206151159046
HBG1	HBG1	0.03365	0.18111047059201124	0.024970199238561464
NTC	NTC_289	0.36445666666666665	0.8542394753835201	0.024936257504202468
GLDC	GLDC	0.20853	0.7599357360728372	0.024861599769628758
TUBB	TUBB_P2	0.021486666666666654	0.0697472	0.0248488
KCNA1	KCNA1	0.19140666666666667	0.7418719193516907	0.0248199
AKT2	AKT2	0.19139	0.7418719193516907	0.024817745536126746
NTC	NTC_2403	0.050066666666666676	0.321176	0.0246957
IRAK3	IRAK3	0.10612666666666669	0.5866700144317972	0.0245796
ARPC2	ARPC2_P1	0.025986666666666658	0.11333414947321188	0.024574
TPMT	TPMT	0.044686666666666666	0.282182	0.024554
ATP6V1A	ATP6V1A	0.19379999999999997	0.7478779632933222	0.024451603238223665
NTC	NTC_101	0.08904	0.5322201949801906	0.024388826219309327
NTC	NTC_167	0.1830533333333333	0.7362637948245067	0.024339971128778767
AK5	AK5	0.20366666666666666	0.7599357360728372	0.024281777936417094
NTC	NTC_1456	0.0756333	0.4774854668669535	0.0242813
NTC	NTC_1624	0.018083333333333333	0.045897367839321496	0.024199337645581468
NTC	NTC_2316	0.1646333333333333	0.7133029259821674	0.024156
NTC	NTC_2384	0.0476533	0.3122962969534834	0.0240856
NTC	NTC_1602	0.4273533333333333	0.8783247408855301	0.0240792
NTC	NTC_2311	0.14705333333333337	0.6860905266839415	0.0240607
HCN2	HCN2	0.027829999999999994	0.136713	0.024050375661245543
NTC	NTC_1102	0.059976666666666706	0.39806911867975514	0.023993156460802953
RNASEL	RNASEL	0.17092233333333334	0.7239492077690979	0.023979019375641362
LTF	LTF	0.0414367	0.2648013649992328	0.0239123
NTC	NTC_2079	0.029136666666666658	0.15187132774551562	0.023849067070837178
NTC	NTC_2414	0.10664666666666665	0.5984430734067774	0.0237798
ARF6	ARF6_P2	0.0545167	0.3676829567696501	0.023688936387935556
NTC	NTC_458	0.38708999999999993	0.868676	0.023667560177060513
PRLR	PRLR	0.0779667	0.49739590577759873	0.023647117995091414
LHCGR	LHCGR	0.019766666666666655	0.063849	0.023618124130513587
OPRK1	OPRK1	0.0701067	0.46044236880303735	0.023613658402826216
NTC	NTC_879	0.4186833333333333	0.8783247408855301	0.023590663745897064
ITK	ITK	0.10296333333333334	0.592144	0.023431612712756646
NTC	NTC_2373	0.18357666666666667	0.7455158576383634	0.0234139
NTC	NTC_2461	0.0843367	0.5282078071712693	0.0233777
NTC	NTC_389	0.4511266666666666	0.8879917702832012	0.0232741
AKAP11	AKAP11	0.02064	0.0747815	0.023244888078831585
NTC	NTC_729	0.21256333333333333	0.7781800149842107	0.023152382712653484
SGK494	SGK494	0.17380033333333333	0.7358815556626506	0.0231488
CHRNA3	CHRNA3	0.0285633	0.1565673561736686	0.023002017541555852
NTC	NTC_855	0.16281999999999996	0.7224574931320387	0.022988181344222647
NTC	NTC_310	0.11062000000000004	0.6198788034489521	0.022975023327255824
NTC	NTC_701	0.28437000000000007	0.8302892988960374	0.022968723977555797
GSTA3	GSTA3	0.21081766666666663	0.7781314507325681	0.022968
C1R	C1R	0.21751333333333328	0.7842243766658363	0.022960634014051098
NTC	NTC_2056	0.28335	0.8302892988960374	0.022886338006964282
PRKCA	PRKCA	0.0629833	0.4343493707643178	0.022810094594933928
NTC	NTC_624	0.05753	0.40149680926242615	0.022800168888007174
PTPLA	PTPLA	0.0317233	0.19169	0.0227584
NTC	NTC_1351	0.0861067	0.544349	0.022742697197346857
NTC	NTC_1648	0.0442133	0.3064672619001396	0.022708671513705488
NTC	NTC_726	0.08093	0.5242108872982272	0.022700376463212935
NTC	NTC_280	0.019036666666666674	0.0644049	0.022674211165466657
NTC	NTC_617	0.24225999999999998	0.8064957689280658	0.022626576873016807
STK36	STK36	0.023069999999999993	0.10457508503622355	0.0226218
ACPP	ACPP	0.0497733	0.3551572080071629	0.022377063682725438
NTC	NTC_245	0.0479833	0.34253002064241034	0.022326710222417407
FFAR1	FFAR1_ENST00000246553.2	0.10541000000000002	0.6142725314602424	0.022308856941672294
PADI3	PADI3	0.045693333333333336	0.32699253678990425	0.022182384273570707
MTTP	MTTP	0.0224567	0.1028895285120759	0.022178851266556675
CAMP	CAMP	0.048780000000000004	0.3510425178031259	0.022177352818306423
NTC	NTC_1128	0.14288	0.699649	0.022163557874012727
NTC	NTC_1537	0.03718	0.2546974147439315	0.022084
PGK1	PGK1	0.011140000000000018	0.010720872661339797	0.021943236266583465
NTC	NTC_1737	0.14080666666666664	0.699649	0.021841942229237715
CDC25B	CDC25B	0.0956933	0.592144	0.021777161376471166
NTC	NTC_1859	0.0250867	0.136733	0.021678
MINPP1	MINPP1	0.052500000000000005	0.38916191445127646	0.021518157611830572
NTC	NTC_2510	0.21802000000000005	0.7970269655876111	0.0214809
NTC	NTC_706	0.20162333333333338	0.7828800093951724	0.021433527393897006
NTC	NTC_2299	0.3803746666666666	0.8783247408855301	0.0214322
NTC	NTC_467	0.038166666666666696	0.2757026066903433	0.021356506708859607
NTC	NTC_278	0.0752133	0.5202295250351618	0.021345920333763202
NTC	NTC_2353	0.0496	0.37128734718422096	0.0213424
NTC	NTC_271	0.0380367	0.2757026066903433	0.0212838
PPP1R14C	PPP1R14C	0.013649999999999975	0.0276335	0.021274396833732254
NTC	NTC_38	0.16315666666666667	0.7408851423823987	0.021251
NTC	NTC_2168	0.1502466666666667	0.7224574931320387	0.021212981327222127
BMX	BMX	0.0283033	0.17853467988735183	0.021178744983895777
MASTL	MASTL	0.020686666666666687	0.0947834	0.021167997066415693
NTC	NTC_1173	0.5009733333333333	0.907374	0.021147809291617855
NTC	NTC_602	0.059946666666666676	0.44399396382217404	0.0211386
GABRG1	GABRG1	0.03212	0.22011247502359432	0.0211143
SCYL1	SCYL1	0.0851433	0.5650106971357869	0.021110721574218057
NTC	NTC_2525	0.18922	0.7734881210642678	0.0211068
AKAP8	AKAP8	0.23693999999999998	0.8148806732284797	0.021065383462148042
MAPK12	MAPK12	0.022113333333333332	0.11153758721288916	0.0210647
SLC5A6	SLC5A6	0.0311933	0.21128516609631154	0.021059586102498022
NTC	NTC_1040	0.05021	0.3811967477611473	0.0210305
MSRA	MSRA	0.0189047	0.0774078	0.0210072
GCA	GCA	0.21823333333333333	0.8025812594743548	0.0208437
MAP3K6	MAP3K6	0.033156666666666654	0.23540702053529727	0.0208284
EGFR	EGFR	0.24320000000000003	0.8210477370193164	0.020825603071187422
AVPR2	AVPR2	0.14082	0.7120835676209323	0.020766589663683433
NTC	NTC_1826	0.0518833	0.39806911867975514	0.020755487151247573
NTC	NTC_1021	0.31401999999999997	0.8590464181855729	0.0207201
NTC	NTC_335	0.12876000000000004	0.6905988998632754	0.020701275411159292
TSSK1B	TSSK1B	0.08337	0.5650106971357869	0.020671035402762702
NTC	NTC_2257	0.11210999999999997	0.6548517513248493	0.0206122
NTC	NTC_44	0.15189333333333327	0.7316519689608023	0.020611234876108123
NTC	NTC_1063	0.4365266666666667	0.8976754895190022	0.0204646
NTC	NTC_419	0.10777333333333332	0.646033	0.020449461931424117
ATP5B	ATP5B	0.2481833333333333	0.8272258822752373	0.020444321927875556
PROZ	PROZ	0.0391333	0.3003202331273075	0.020443856283928075
NTC	NTC_1560	0.048683333333333315	0.3811967477611473	0.020391053759276797
KALRN	KALRN_ENST00000360013.3	0.11772000000000003	0.6711162279881485	0.020389369995258463
EPRS	EPRS	0.050863333333333344	0.39796305623214256	0.0203533
NTC	NTC_196	0.0667933	0.49667289182449803	0.0203005
NTC	NTC_550	0.11772999999999999	0.6726328351301406	0.020275688532144093
NTC	NTC_796	0.12165666666666668	0.6815932979166648	0.020252755702243944
NTC	NTC_1666	0.07859	0.5525109090717586	0.0202494
CSNK1G2	CSNK1G2	0.13395999999999997	0.7061765772875268	0.0202396
MGAT1	MGAT1_P2	0.11885000000000003	0.6769126388742299	0.020141197751915477
NTC	NTC_1264	0.8379466666666666	0.9462942931515558	0.020088748213141976
FPGS	FPGS	0.14312666666666668	0.7239492077690979	0.0200795
NTC	NTC_1572	0.4077166666666667	0.8928316326367505	0.0200721
NTC	NTC_1211	0.38804	0.8879917702832012	0.020019394592809697
NTC	NTC_1125	0.0991233	0.6285457993042408	0.0199895
GART	GART	0.1890796666666667	0.7842243766658363	0.0199592
NTC	NTC_2296	0.1120766666666667	0.6637186224686711	0.019951439540242786
NTC	NTC_1217	0.18267	0.7781800149842107	0.019896403033388067
NTC	NTC_650	0.11688000000000003	0.6771073542389874	0.0197927
NTC	NTC_1159	0.0463533	0.37457257759830087	0.019768
NTC	NTC_307	0.01564	0.054498741450387134	0.019762915559951553
EPHA10	EPHA10_P2	0.22166000000000002	0.8148806732284797	0.019706900051573124
KLK1	KLK1_P1	0.07778	0.5596565616453968	0.019606657953960382
PTGR1	PTGR1	0.10587	0.6538451883078431	0.019535668940492794
NTC	NTC_1178	0.22751666666666664	0.8207518960614453	0.0195182
NTC	NTC_1723	0.28500666666666663	0.8542394753835201	0.019500259647917167
CD1A	CD1A	0.0615933	0.48242782863235545	0.0194985
CIB3	CIB3_ENST00000269878.4	0.022379999999999983	0.1346331049574623	0.019489581333709868
OTC	OTC	0.0919767	0.6142725314602424	0.019465840988886682
LCT	LCT	0.12521333333333334	0.7002872349051333	0.019373481499428125
DDX39B	DDX39B	0.20281666666666665	0.8025812594743548	0.019371219688262022
CGA	CGA_P1	0.17717666666666665	0.7781314507325681	0.0193029
NTC	NTC_2288	0.16903666666666667	0.7688044893133128	0.019301297847988508
NTC	NTC_930	0.2004966666666667	0.8017577276920601	0.019239
NTC	NTC_1732	0.0677767	0.5202295250351618	0.019235357124020885
NTC	NTC_2516	0.57797	0.9268124914740872	0.0190777
NTC	NTC_1228	0.0988233	0.6416425481643027	0.019043932791765816
NTC	NTC_1772	0.12955666666666665	0.7133029259821674	0.019009330759662546
NTC	NTC_370	0.0876	0.6069770346841841	0.018994110058048654
NTC	NTC_2439	0.10130666666666664	0.6504364044348192	0.018923594968467856
NTC	NTC_47	0.3081933333333333	0.868676	0.018843639109342884
NTC	NTC_787	0.0326667	0.26505666609234546	0.0188376
NTC	NTC_1871	0.36429666666666666	0.8879917702832012	0.0187945
NTC	NTC_2427	0.31983333333333325	0.8734979285177566	0.018786408905296224
NTC	NTC_2176	0.5302233333333333	0.9219484300426011	0.018713368759175026
PIK3C3	PIK3C3	0.07274	0.5543271579535962	0.018638449787172506
RBP1	RBP1	0.2657966666666666	0.8520418495233468	0.0184833
NTC	NTC_999	0.3413966666666666	0.8831560805057598	0.018422630124371467
TNNI3K	TNNI3K_ENST00000326637.3	0.0696	0.5437434214259977	0.0184166
SIK1	SIK1	0.052746666666666664	0.448475	0.0183697
GABRR2	GABRR2	0.163327	0.7720521346306026	0.018350339175719974
AMT	AMT	0.026400000000000062	0.20271670772294614	0.018298116030048165
NTC	NTC_275	0.38876666666666665	0.8976754895190022	0.018225627344979886
NTC	NTC_234	0.32207666666666673	0.8783247408855301	0.018147372342819258
NTC	NTC_2084	0.24689	0.8446419778424762	0.018103786573415475
NTC	NTC_1842	0.01574	0.0708402	0.0180966
NTC	NTC_693	0.0667	0.5362479595415408	0.018051310966437625
NTC	NTC_496	0.06002	0.5005591102967157	0.018038688689786402
NTC	NTC_122	0.0318933	0.273014	0.0179819
PFKFB1	PFKFB1	0.05638	0.48242782863235545	0.017848083997815855
ANXA2	ANXA2	0.22549999999999998	0.8334147390488118	0.017845804644235328
PKDCC	PKDCC	0.04514	0.40240824788123486	0.0178453
PRDX2	PRDX2	0.028543333333333365	0.23855408614394347	0.017765745728931474
DMPK	DMPK	0.0693233	0.5543271579535962	0.017763
NTC	NTC_380	0.2478933333333333	0.8494379373442592	0.017567790661870114
CSNK1E	CSNK1E	0.047850000000000004	0.4296986621561931	0.0175531
SEC14L2	SEC14L2	0.022296666666666673	0.1636497264760638	0.017527068889643966
NTC	NTC_1091	0.10319333333333332	0.6771073542389874	0.017475
TTN	TTN_P2	0.055556999999999995	0.4873898175822321	0.017340647968499007
NTC	NTC_1705	0.4908633333333333	0.9219484300426011	0.017324221680847414
CDH5	CDH5	0.0304633	0.2716629729273583	0.017241319086871657
HDHD1	HDHD1	0.024823333333333336	0.20271670772294614	0.017205311878253582
NTC	NTC_1742	0.03247	0.2978597304817491	0.0170788
NTC	NTC_863	0.18785666666666673	0.8112409225495232	0.017066806296334988
NTC	NTC_1558	0.0625367	0.5362479595415408	0.0169246
NTC	NTC_1168	0.13839	0.7548047701983019	0.016906464703738695
NTC	NTC_1358	0.22961666666666664	0.8446419778424762	0.016837179015077225
ARL3	ARL3	0.04957	0.4580347082659084	0.016809266878807468
NTC	NTC_2157	0.044039999999999996	0.41538372519669786	0.016803485041616918
NTC	NTC_1990	0.10246666666666666	0.6860905266839415	0.016765450213491656
NTC	NTC_314	0.0198333	0.14331107931143205	0.016733784625227677
NTC	NTC_2137	0.28475	0.8734979285177566	0.016725679840905998
NTC	NTC_996	0.15645666666666674	0.7828800093951724	0.0166321
AARS2	AARS2	0.15137333333333336	0.7781314507325681	0.016491675223382556
NTC	NTC_984	0.3023633333333333	0.8831560805057598	0.0163163
INPP5A	INPP5A	0.0578533	0.5228821255954488	0.016291279055813637
CDK3	CDK3	0.0847567	0.6424325824141548	0.0162879
DHPS	DHPS	0.14939999999999998	0.7781314507325681	0.016276686415749274
HCRT	HCRT	0.12833	0.7478779632933222	0.016191301566363486
DCD	DCD	0.11248333333333331	0.7180078855938636	0.0161831
NTC	NTC_782	0.0542667	0.5044613925076793	0.016126537427982385
PIK3R2	PIK3R2_P2	0.014100000000000015	0.0722284	0.016092215581179202
NTC	NTC_1568	0.0873133	0.6548517513248493	0.016053168109751933
NTC	NTC_2417	0.06429	0.5648648863404704	0.015947483044666456
HDC	HDC	0.20032666666666665	0.8334147390488118	0.015853616666803468
NTC	NTC_852	0.05929	0.5402910081669831	0.015852501305992663
NTC	NTC_1946	0.1215366666666667	0.7408851423823987	0.015830043202559374
NTC	NTC_2452	0.053019999999999984	0.5044613925076793	0.015756062919501705
TYK2	TYK2	0.012280000000000027	0.0523144	0.015735328535667253
NTC	NTC_292	0.18308333333333332	0.8207518960614453	0.0157064
SCN4B	SCN4B	0.0294433	0.2929737343938008	0.015698340697092292
NTC	NTC_1072	0.18815000000000004	0.8255173786100087	0.015667961637983806
NTC	NTC_120	0.0353967	0.36153937490464805	0.0156398
MTHFD2	MTHFD2_P1	0.041253333333333336	0.42048452671673453	0.0155216
SNAP23	SNAP23	0.031549999999999995	0.32309076807338244	0.015480810486712177
SERPINB6	SERPINB6	0.256454	0.8707518619974308	0.015414318511771708
SLC12A4	SLC12A4_P2	0.12164000000000001	0.7478779632933222	0.015347229194517685
CA5B	CA5B	0.049649999999999986	0.4923792314445756	0.015277318598894129
PPP2R5B	PPP2R5B_P2	0.0237867	0.22920130036507247	0.0152183
NTC	NTC_932	0.0499667	0.49667289182449803	0.015186346162676383
S100A7	S100A7	0.0857433	0.6653393184817441	0.015172866830911892
HK3	HK3	0.0248	0.24493702332038458	0.0151514
CEL	CEL	0.0417033	0.4343493707643178	0.015103312700567256
NTC	NTC_2524	0.0778533	0.6416425481643027	0.015002870249417558
PTPN22	PTPN22	0.11219666666666665	0.7358815556626506	0.014943707650766339
NTC	NTC_1690	0.0719333	0.6198788034489521	0.0149401
UAP1	UAP1	0.0792067	0.6481285511771135	0.014917692251487463
PRKCQ	PRKCQ	0.021983333333333355	0.21128516609631154	0.0148416
NTC	NTC_1207	0.0723167	0.6242058011431326	0.014801211225436978
NTC	NTC_1794	0.16249333333333338	0.8112409225495232	0.0147625
NTC	NTC_1488	0.1318666666666667	0.7734881210642678	0.014709245569925826
NTC	NTC_2399	0.11459333333333334	0.7455158576383634	0.014615590619198133
NTC	NTC_364	0.03719	0.40494215489481344	0.014601054715881547
NTC	NTC_777	0.41286	0.9219484300426011	0.0145712
EPX	EPX	0.1637966666666667	0.8148806732284797	0.014562503558516826
NTC	NTC_1516	0.09057	0.6905988998632754	0.014561311851418894
DOLPP1	DOLPP1	0.19176000000000004	0.8396139354006014	0.0145585
PDE8A	PDE8A_P2	0.3043996666666666	0.8958097146940541	0.0145455
NTC	NTC_1172	0.0433567	0.4624323215434518	0.014522394351362673
PLK2	PLK2_P2	0.023759999999999976	0.24493702332038458	0.014516066609457279
MAST4	MAST4_ENST00000403625.2,ENST00000404260.3	0.04993	0.5126077821028849	0.014490425208868743
NTC	NTC_659	0.40901666666666664	0.9219484300426011	0.014435576917868393
NTC	NTC_1182	0.012480000000000005	0.0698898	0.014421713793616444
NTC	NTC_2454	0.10766666666666667	0.7362637948245067	0.014316065763339544
NTC	NTC_1743	0.016323333333333336	0.13353313002723477	0.014273301749649074
NTC	NTC_1117	0.0990567	0.7178751459458761	0.014259314387343625
SLC25A10	SLC25A10	0.29836666666666667	0.8958097146940541	0.014257222056209235
NTC	NTC_456	0.3571	0.9122292402825146	0.014246865580209588
MMP10	MMP10	0.20452666666666663	0.8520418495233468	0.014222594921903232
DUSP14	DUSP14_P2	0.013523333333333325	0.0901707	0.014130996583885001
TEK	TEK	0.011223333333333342	0.055272619034009575	0.014113228943441126
NTC	NTC_273	0.12056333333333337	0.7641292805055043	0.014085795015869764
PTPN23	PTPN23	0.10860333333333332	0.7418719193516907	0.0140827
NTC	NTC_1243	0.040926666666666695	0.4550061895221801	0.013996211785528269
NTC	NTC_135	0.42207	0.9268124914740872	0.013931737829112037
NTC	NTC_2389	0.14873000000000003	0.8064957689280658	0.013891070660958437
HLA-DQB1	HLA-DQB1_P2	0.0939067	0.7120835676209323	0.013848325616751643
NTC	NTC_2392	0.0978067	0.7224574931320387	0.013809098329488205
NTC	NTC_1145	0.0683267	0.6285457993042408	0.013778965481773545
NTC	NTC_509	0.0865133	0.6951182755916668	0.013664027741895101
NTC	NTC_637	0.19185333333333338	0.8494379373442592	0.013596328519451868
NTC	NTC_2165	0.2407933333333333	0.8783247408855301	0.013567472375113349
NTC	NTC_1003	0.2893333333333333	0.8976754895190022	0.013564129756874337
NTC	NTC_1777	0.0748833	0.6592792017702489	0.013548688279204248
NTC	NTC_41	0.0904867	0.7087409819351154	0.013528883592519227
NTC	NTC_2183	0.10325666666666665	0.7408851423823987	0.013449089391011809
NEK5	NEK5	0.02325	0.2682170952133417	0.0132877
[truncated: 3,113 more rows]
